# Supplementary material for: Age grading An. gambiae and An. arabiensis using near infrared spectra and artificial neural networks
Source: PLoS One. 2019 Aug 14;14(8):e0209451. doi: 10.1371/journal.pone.0209451 (PMC6693756; doi:10.1371/journal.pone.0209451)
Supplement: S1 Appendix — Column header, wavelengths in ‘nm’. (XLSX) [file pone.0209451.s017.xlsx]

## Sheet: Gambiae_spectra_out_AAA.csv
Agss_15d_F_Cal00001.spc	0.739817	0.696049	0.749229	0.78788	0.804989	0.806028	0.808542	0.821348	0.819284	0.789864	0.779858	0.781713	0.789371	0.802805	0.798542	0.778343	0.758978	0.796297	0.824185	0.797292	0.793553	0.789587	0.781731	0.781214	0.783719	0.781151	0.769591	0.771316	0.781338	0.792639	0.79864	0.797863	0.794802	0.796895	0.79341	0.788824	0.78858	0.792821	0.793792	0.791297	0.796088	0.796083	0.792572	0.791718	0.793781	0.796651	0.798233	0.796994	0.799816
Agss_15d_F_Cal00002.spc	0.781727	0.773691	0.775497	0.808558	0.82141	0.835552	0.921396	0.867406	0.796268	0.797933	0.814567	0.826292	0.830184	0.841915	0.833585	0.814744	0.808377	0.840576	0.850954	0.806643	0.772054	0.784067	0.822978	0.809621	0.803879	0.800375	0.787299	0.807581	0.817424	0.798407	0.792804	0.794039	0.800032	0.809355	0.814841	0.80639	0.785525	0.789887	0.80624	0.818028	0.800782	0.789683	0.789274	0.793201	0.796586	0.799399	0.800708	0.792405	0.790728
Agss_15d_F_Cal00003.spc	1.22938	1.11535	0.922706	0.995771	1.09202	1.1156	1.0865	1.06758	1.05675	1.03501	0.963572	0.938694	0.974662	1.04285	1.0412	1.00271	1.00562	1.00142	1.00836	1.02826	0.991773	0.980877	0.996627	0.982374	0.981961	0.983049	0.969508	0.980362	0.987315	0.97907	0.987309	0.990734	0.982455	0.964398	0.969217	0.976039	0.964812	0.958348	0.957958	0.962068	0.967136	0.968484	0.968037	0.969848	0.965945	0.961201	0.959796	0.95913	0.960593
Agss_15d_F_Cal00004.spc	0.937121	0.958945	0.935165	0.967245	0.982521	0.956915	0.904135	0.866502	0.847928	0.844463	0.857313	0.866701	0.868386	0.874802	0.894281	0.901723	0.868506	0.873408	0.901334	0.919235	0.864287	0.853784	0.883822	0.864163	0.863306	0.870621	0.864105	0.866092	0.867948	0.867197	0.879302	0.879086	0.872472	0.8809	0.873991	0.86969	0.881303	0.86937	0.867524	0.881309	0.876797	0.871651	0.871679	0.877674	0.874347	0.870849	0.873887	0.873412	0.873956
Agss_15d_F_Cal00005.spc	1.04003	0.949376	0.872357	0.898937	0.920967	0.902847	0.857632	0.851623	0.861195	0.855582	0.818578	0.812745	0.84258	0.851583	0.868262	0.8819	0.870803	0.868109	0.872633	0.875423	0.856854	0.839322	0.829512	0.82493	0.841229	0.857806	0.851648	0.853666	0.855939	0.855752	0.867256	0.875582	0.872031	0.853189	0.851797	0.859302	0.862776	0.864937	0.861367	0.8557	0.863278	0.870865	0.870457	0.859177	0.86924	0.876046	0.863574	0.865174	0.86985
Agss_15d_F_Cal00006.spc	1.34578	1.32161	1.22192	1.24199	1.28806	1.32938	1.36583	1.40744	1.45884	1.48244	1.27567	1.19838	1.23374	1.20848	1.24509	1.30549	1.28249	1.25139	1.24528	1.26704	1.25594	1.26018	1.26971	1.22619	1.20669	1.20242	1.19439	1.20408	1.22295	1.24337	1.26898	1.26233	1.23745	1.23314	1.23356	1.24343	1.26253	1.25392	1.24774	1.25171	1.24146	1.24241	1.24852	1.24415	1.24919	1.25467	1.25304	1.25352	1.2495
Agss_15d_F_Cal00007.spc	1.02257	0.85216	0.912968	0.949147	0.991504	1.02286	1.00285	1.03429	1.04594	0.981607	0.948589	0.917391	0.896447	0.950973	0.99482	1.00109	0.978109	0.968824	0.969774	0.968262	0.936676	0.931785	0.945233	0.919146	0.913539	0.927835	0.946048	0.93809	0.939731	0.960171	0.946445	0.945127	0.951654	0.936955	0.92676	0.923524	0.925072	0.930378	0.936723	0.939747	0.930225	0.931079	0.939214	0.942042	0.944187	0.944945	0.94407	0.945017	0.942112
Agss_15d_F_Cal00008.spc	0.920543	0.896529	0.885114	0.913138	0.954841	0.99911	1.04458	0.977705	0.908006	0.901971	0.945739	0.936611	0.882073	0.910972	0.924573	0.92117	0.928915	0.911726	0.905089	0.927233	0.940533	0.922596	0.892488	0.897955	0.919658	0.933568	0.922882	0.934944	0.935541	0.919641	0.952405	0.961949	0.945752	0.941121	0.943232	0.942308	0.93365	0.936743	0.943505	0.946273	0.936317	0.937453	0.943699	0.939554	0.944711	0.950311	0.948854	0.948065	0.953108
Agss_15d_F_Cal00009.spc	1.05452	0.950088	1.09287	1.14812	1.13394	1.09345	1.06637	1.05256	1.0412	1.02107	0.990038	0.950336	0.925904	0.982122	1.03	1.02736	0.975166	0.977551	0.99517	0.991645	0.975044	0.979934	0.988242	0.937919	0.961612	1.00067	0.969155	0.975098	0.984167	0.975464	0.971326	0.967378	0.965851	0.971485	0.974654	0.9751	0.9741	0.969075	0.967484	0.971239	0.975351	0.982573	0.984177	0.97052	0.97192	0.979829	0.98281	0.976439	0.973478
Agss_15d_F_Cal00010.spc	1.15218	0.960045	0.886272	0.98068	0.953362	0.859692	0.894078	0.948725	0.959414	0.909866	0.913511	0.907677	0.881828	0.886187	0.906971	0.913384	0.877979	0.901131	0.925209	0.905524	0.895035	0.894732	0.890129	0.853878	0.868853	0.89271	0.871544	0.903341	0.912672	0.874004	0.881226	0.896468	0.902367	0.890433	0.889829	0.895733	0.897886	0.890236	0.888308	0.894767	0.895762	0.892856	0.891136	0.896199	0.896204	0.895096	0.896899	0.899989	0.899483
Agss_15d_F_Cal00011.spc	1.26987	1.14941	1.10159	1.23219	1.28074	1.20326	1.15949	1.13342	1.10825	1.08132	1.12496	1.09216	1.00946	1.06643	1.14451	1.17794	1.12969	1.12978	1.16081	1.17759	1.09038	1.07513	1.10854	1.03813	1.05594	1.11976	1.13653	1.1164	1.09977	1.10364	1.10936	1.10367	1.09313	1.09451	1.10405	1.10276	1.08197	1.07639	1.08186	1.09079	1.09139	1.0843	1.08122	1.09505	1.09406	1.09095	1.09741	1.10571	1.10181
Agss_15d_F_Cal00012.spc	1.33643	1.18241	1.12805	1.2655	1.31491	1.22733	1.17529	1.19904	1.21713	1.17413	1.21187	1.19458	1.12499	1.15128	1.18318	1.19286	1.17903	1.22416	1.2663	1.23968	1.1606	1.15335	1.19694	1.16369	1.14833	1.14716	1.1421	1.15239	1.17233	1.19167	1.19388	1.19035	1.1986	1.23869	1.21018	1.17291	1.17792	1.17003	1.1835	1.2178	1.21245	1.20454	1.20111	1.19945	1.2074	1.21013	1.20041	1.20249	1.19777
Agss_15d_F_Cal00013.spc	1.09718	0.959984	0.949543	1.12959	1.22869	1.15737	1.12465	1.0519	1.0369	1.11619	1.04263	1.00354	1.03817	1.06649	1.12246	1.14967	1.07382	1.07031	1.08772	1.0787	1.05126	1.06446	1.09707	1.05174	1.05072	1.07196	1.07011	1.06502	1.07357	1.09357	1.08345	1.07969	1.08557	1.08807	1.08539	1.07884	1.07285	1.0818	1.08767	1.08466	1.08411	1.08518	1.08838	1.09302	1.08157	1.0777	1.09265	1.08734	1.08312
Agss_15d_F_Cal00014.spc	1.057	0.96403	1.02498	1.26362	1.29792	1.13171	1.09812	1.08313	1.07069	1.04753	0.973239	0.951045	0.982356	0.983254	0.995373	1.01307	1.01492	1.00826	1.01627	1.03552	0.977163	0.971075	0.998289	0.931748	0.936141	0.96799	0.954836	0.95055	0.963716	0.982471	0.953869	0.951509	0.973503	0.980287	0.966042	0.951805	0.952598	0.948454	0.953627	0.964121	0.945814	0.942722	0.949579	0.94532	0.944832	0.949167	0.953509	0.938302	0.937131
Agss_15d_F_Cal00015.spc	1.26201	1.06123	1.03137	1.05774	1.1127	1.12816	1.03304	1.03523	1.08671	1.1107	1.0282	0.993976	1.02858	1.06242	1.06864	1.04881	1.02128	0.986084	0.987955	1.03289	0.997215	0.99828	1.02773	0.974903	0.958224	0.972603	0.9907	0.994428	0.994592	1.00161	1.02538	1.02299	1.00532	1.01042	1.00286	0.99731	1.00625	1.0023	0.992458	0.987971	1.00936	1.01173	1.00065	1.00068	1.00022	1.00053	1.00319	1.00731	1.00633
Agss_15d_F_Cal00016.spc	1.34015	1.01989	1.0068	1.22263	1.24846	1.12592	1.25309	1.20885	1.13695	1.16602	1.16738	1.11858	1.06903	1.13546	1.19065	1.18637	1.13592	1.17102	1.19495	1.14433	1.12797	1.17849	1.23464	1.11305	1.12317	1.17913	1.14666	1.17257	1.18914	1.16325	1.16128	1.17779	1.19155	1.17058	1.18181	1.19746	1.1825	1.145	1.1426	1.17882	1.18958	1.18093	1.16775	1.16785	1.17615	1.18391	1.18573	1.19081	1.18028
Agss_15d_F_Cal00017.spc	0.939956	0.916786	1.04602	1.09105	1.14191	1.14245	0.988981	0.981846	1.02035	1.00044	0.935787	0.916213	0.949312	0.980414	1.00592	1.0226	1.0256	0.977182	0.962961	1.00724	0.958586	0.938658	0.956131	0.945985	0.934019	0.934368	0.952816	0.959148	0.955318	0.949988	0.959129	0.962739	0.958156	0.952537	0.961428	0.967193	0.956584	0.960072	0.955958	0.944256	0.956065	0.968325	0.969725	0.956953	0.964549	0.974924	0.971714	0.965008	0.963072
Agss_15d_F_Cal00018.spc	1.05759	0.947776	0.934007	0.961898	1.00871	1.03967	1.01758	1.05322	1.04553	0.943095	0.934463	0.941787	0.941209	0.970727	1.0002	1.00956	0.986413	0.954499	0.957516	1.00074	0.969149	0.970042	1.00121	0.969448	0.960969	0.969385	0.971947	0.971291	0.982278	1.00166	0.9856	0.973901	0.970983	0.965255	0.964049	0.969228	0.978334	0.976548	0.964723	0.953087	0.965352	0.971869	0.968815	0.963427	0.962337	0.965419	0.969324	0.963382	0.964294
Agss_15d_F_Cal00019.spc	1.0658	0.972338	1.02768	1.06985	1.07421	1.0332	0.962674	0.937435	0.967212	1.03606	0.97874	0.951045	0.98228	0.980903	1.01435	1.04997	1.02012	1.02951	1.03472	1.00555	0.982983	0.998598	1.02878	0.992599	0.994544	1.01575	1.0162	1.01769	1.00449	0.982982	1.003	1.01239	1.00393	0.995954	1.00265	1.01062	1.0076	1.00908	1.01189	1.01254	1.00706	1.00206	1.00231	1.01007	1.0055	1.00005	1.00308	1.00731	1.00633
Agss_15d_F_Cal00020.spc	0.792374	0.701963	0.759659	0.841646	0.884085	0.866848	0.827596	0.830047	0.820261	0.765685	0.755735	0.748633	0.742279	0.791139	0.817542	0.808934	0.787618	0.786468	0.789616	0.781217	0.754563	0.760392	0.783131	0.748996	0.760478	0.785726	0.773064	0.774674	0.781119	0.783282	0.780834	0.778043	0.775106	0.770331	0.770314	0.775176	0.781466	0.775977	0.773438	0.777674	0.778095	0.775942	0.775091	0.779749	0.780665	0.779207	0.777901	0.777778	0.777774
Agss_15d_F_Cal00021.spc	0.865062	0.829558	0.881963	0.91696	0.958996	0.993002	0.981752	0.943227	0.911791	0.904089	0.9159	0.907677	0.881828	0.886187	0.903277	0.921601	0.928446	0.930413	0.922319	0.905037	0.895035	0.893616	0.890896	0.867204	0.897025	0.93281	0.908208	0.903544	0.911156	0.919326	0.920235	0.912663	0.90272	0.90001	0.903755	0.90547	0.898884	0.888971	0.891714	0.904554	0.898191	0.895886	0.89985	0.904551	0.903449	0.903999	0.910603	0.913934	0.912681
Agss_15d_F_Cal00022.spc	0.997482	0.922247	0.85566	0.989062	1.12707	1.13081	1.04099	0.971369	0.95499	0.98227	0.932212	0.895431	0.903876	0.964718	0.968678	0.938816	0.945184	0.946153	0.945165	0.945358	0.933061	0.939318	0.948698	0.90605	0.906715	0.930184	0.933971	0.913308	0.901892	0.912607	0.923896	0.928938	0.9244	0.910948	0.910565	0.91236	0.90542	0.903339	0.902255	0.900619	0.90097	0.898179	0.896018	0.900682	0.904901	0.907586	0.908444	0.906039	0.905576
Agss_15d_F_Cal00023.spc	0.974885	0.927523	0.80441	0.872129	0.921688	0.907803	0.903974	0.879331	0.857825	0.853687	0.84226	0.835843	0.842858	0.876257	0.87533	0.852032	0.843785	0.843832	0.849104	0.852804	0.833853	0.833114	0.849007	0.845644	0.843693	0.83774	0.82229	0.822329	0.831505	0.841703	0.8451	0.848074	0.848226	0.839408	0.84282	0.844814	0.834232	0.83433	0.836965	0.838238	0.841183	0.842253	0.840647	0.837163	0.836643	0.839698	0.843608	0.836807	0.834934
Agss_15d_F_Cal00024.spc	1.7333	1.3893	1.28923	1.77854	1.74806	1.42211	1.98554	2.18361	1.65474	1.4004	1.40175	1.45167	1.47712	1.49317	1.70592	1.85002	1.42343	1.46774	1.6525	1.65233	1.45412	1.41832	1.48615	1.40361	1.39161	1.40618	1.382	1.42104	1.47464	1.48747	1.43117	1.41632	1.44276	1.46225	1.4312	1.41973	1.47026	1.44769	1.43731	1.4575	1.43114	1.41858	1.42113	1.42307	1.43972	1.4564	1.45863	1.44793	1.438
Agss_15d_F_Cal00025.spc	1.33643	1.18927	1.12976	1.15334	1.20518	1.232	1.18459	1.14588	1.14338	1.16992	1.11875	1.07532	1.06874	1.09772	1.12936	1.13266	1.09173	1.09743	1.11377	1.10225	1.04942	1.04817	1.0856	1.0642	1.05639	1.05866	1.05743	1.08759	1.10269	1.0848	1.0894	1.0871	1.07465	1.06188	1.07756	1.08932	1.0691	1.05405	1.05366	1.06408	1.06424	1.07404	1.07858	1.05603	1.06651	1.07896	1.06922	1.07432	1.08139
Agss_15d_F_Cal00026.spc	1.2088	1.05817	0.954367	1.04611	1.09051	1.06221	1.10101	1.10963	1.07025	1.00302	0.958302	0.975368	1.0379	1.03409	1.07226	1.0929	1.00077	1.01352	1.05169	1.04346	1.02345	1.0149	1.00403	0.951783	0.962096	0.998571	0.999415	0.983975	0.983427	1.00528	1.01541	1.0139	1.00924	1.01437	1.00603	1.00076	1.00958	0.995834	0.985853	0.990338	1.00357	1.00247	0.990839	0.983843	0.987362	0.993938	0.996426	0.994648	0.993976
Agss_15d_F_Cal00027.spc	0.842939	0.833815	0.827704	0.812217	0.836341	0.866694	0.824379	0.872181	0.923037	0.877595	0.828278	0.83487	0.88925	0.900914	0.883739	0.866052	0.875808	0.878145	0.889785	0.908835	0.857146	0.840331	0.854577	0.823757	0.830147	0.845077	0.828342	0.837422	0.847979	0.847413	0.860704	0.855728	0.842625	0.851474	0.848054	0.839472	0.836971	0.839194	0.837929	0.83313	0.836401	0.834424	0.828254	0.824959	0.837699	0.845501	0.835116	0.830368	0.832
Agss_15d_F_Cal00028.spc	1.07539	0.947776	0.934007	0.967245	0.969499	0.972137	1.07449	1.02096	0.938263	0.93012	0.971059	0.97526	0.941142	0.971302	0.981821	0.973631	0.97719	0.996775	1.00095	0.975295	0.955794	0.974347	0.998289	0.931748	0.936141	0.966848	0.953409	0.975818	0.99336	0.983037	0.977315	0.981353	0.988415	0.983585	0.955384	0.945946	0.976045	0.959251	0.955097	0.97584	0.965995	0.954113	0.950934	0.960056	0.964005	0.963342	0.96151	0.961152	0.959381
Agss_15d_F_Cal00029.spc	0.982708	0.897202	1.02465	1.00556	0.964447	0.972137	1.07449	1.01255	0.962035	1.03394	0.985123	0.921128	0.904006	0.989776	1.02727	1.01254	1.01549	0.992289	0.971966	0.972719	0.976594	0.99242	0.998836	0.946875	0.970587	1.01003	0.977506	0.983275	0.99134	0.982836	0.989847	1.00091	1.0033	0.984296	0.978739	0.980784	0.979534	0.973362	0.977031	0.987648	0.974621	0.977873	0.991238	0.991903	0.985032	0.984329	0.99409	0.98818	0.983762
Agss_15d_F_Cal00030.spc	1.40081	1.30863	1.3713	1.61507	1.86836	1.80672	1.57741	1.55218	1.61794	1.64156	1.44205	1.35844	1.40415	1.53496	1.53886	1.47666	1.50882	1.46514	1.46472	1.56274	1.53505	1.48094	1.44096	1.41344	1.39199	1.36848	1.34818	1.42704	1.46568	1.40143	1.41894	1.42603	1.41006	1.39641	1.38666	1.38949	1.40908	1.43617	1.43017	1.40456	1.44896	1.45516	1.43167	1.43321	1.45058	1.46813	1.46949	1.44089	1.43051
Agss_15d_F_Cal00031.spc	0.975921	0.869776	0.929403	1.0357	1.06982	1.04452	1.08323	1.08814	1.06852	1.04566	1.00746	0.985269	0.982131	0.979149	1.01673	1.04529	0.989776	0.988496	1.01932	1.03645	0.957703	0.950029	1.00164	0.970358	0.960969	0.969385	0.971947	0.97258	0.976334	0.982553	0.979249	0.973136	0.973685	0.991299	0.988296	0.9827	0.991952	0.988806	0.982183	0.975693	0.962634	0.968475	0.978142	0.964687	0.972948	0.978008	0.96276	0.959843	0.962056
Agss_15d_F_Cal00032.spc	1.21773	1.02645	1.00749	1.22263	1.26503	1.10975	1.07608	1.10117	1.14991	1.17385	1.07502	1.03839	1.06781	1.02369	1.0645	1.13723	1.09609	1.0779	1.06177	1.03104	1.00603	1.02141	1.05212	1.01177	1.02576	1.06231	1.06035	1.05517	1.06391	1.08392	1.07582	1.06336	1.05688	1.06009	1.05942	1.05498	1.05021	1.05089	1.04537	1.03628	1.0467	1.05496	1.05616	1.0529	1.05616	1.05651	1.04894	1.04935	1.04865
Agss_15d_F_Cal00033.spc	1.08768	1.16732	1.1033	1.24221	1.23296	1.08373	0.998043	1.00366	1.0705	1.14976	1.0662	1.02803	1.05755	1.01999	1.01705	1.03639	1.03591	1.0517	1.06595	1.05764	1.01186	1.01232	1.04799	1.03002	1.02445	1.02868	1.02889	1.04329	1.04738	1.03504	1.0415	1.0405	1.03439	1.03887	1.02891	1.02126	1.02972	1.03276	1.03312	1.03355	1.03598	1.03477	1.0283	1.01847	1.0255	1.03924	1.04625	1.03548	1.0355
Agss_15d_F_Cal00034.spc	1.11516	1.07586	0.957266	0.918754	0.934878	0.982813	1.02504	0.99578	0.954656	0.943701	0.924153	0.895961	0.875293	0.903677	0.933739	0.944046	0.927121	0.921159	0.922887	0.924067	0.913498	0.92035	0.929997	0.88988	0.892479	0.910396	0.901128	0.91221	0.921317	0.916425	0.91545	0.915235	0.914142	0.911043	0.913935	0.91481	0.907731	0.905525	0.903852	0.902651	0.909218	0.914944	0.912252	0.897739	0.906369	0.914311	0.903846	0.899936	0.899836
Agss_15d_F_Cal00035.spc	1.27718	1.02178	0.934791	1.09912	1.19327	1.14121	1.18048	1.17666	1.14286	1.11185	1.1022	1.09314	1.07898	1.07068	1.08247	1.09653	1.08985	1.16092	1.20995	1.15426	1.1176	1.10064	1.09083	1.06628	1.07668	1.08934	1.06705	1.07467	1.08735	1.08908	1.09231	1.10962	1.12183	1.09251	1.07687	1.08291	1.10231	1.09221	1.08649	1.09706	1.10816	1.10567	1.09861	1.10288	1.09108	1.08709	1.10174	1.08836	1.08319
Agss_15d_F_Cal00036.spc	0.985312	0.891657	0.884598	0.917914	0.927723	0.924986	0.965674	0.950451	0.90178	0.863254	0.897168	0.910008	0.881768	0.884306	0.918565	0.951935	0.934026	0.92684	0.928352	0.929294	0.921355	0.90716	0.891875	0.883359	0.898726	0.914174	0.90468	0.915729	0.925509	0.9198	0.907888	0.904295	0.900574	0.878585	0.88967	0.906235	0.898935	0.895469	0.902567	0.914625	0.907659	0.905377	0.907402	0.905541	0.908057	0.909037	0.90463	0.901633	0.901108
Agss_15d_F_Cal00037.spc	1.23115	1.26829	1.32475	1.89982	2.59753	1.68181	1.36097	1.31055	1.45565	1.8549	1.40851	1.21033	1.20497	1.28842	1.35392	1.34027	1.26154	1.25591	1.28655	1.30452	1.24972	1.25645	1.29924	1.22044	1.18669	1.19327	1.21146	1.2296	1.23634	1.23064	1.22707	1.23967	1.25756	1.25378	1.23811	1.22727	1.22901	1.2197	1.21673	1.22177	1.21347	1.2167	1.22082	1.20588	1.20958	1.2137	1.20353	1.19415	1.1989
Agss_15d_F_Cal00038.spc	1.16294	1.21325	1.25323	1.1769	1.17026	1.20608	1.16311	1.12796	1.12942	1.15578	1.059	1.03837	1.11381	1.15063	1.14742	1.12632	1.11967	1.13257	1.15906	1.17675	1.11942	1.08296	1.0798	1.08082	1.06605	1.0569	1.07544	1.09332	1.10275	1.10382	1.11083	1.09524	1.07223	1.07483	1.07291	1.07196	1.07866	1.07925	1.0766	1.07583	1.08676	1.08754	1.07675	1.0633	1.07037	1.07617	1.06702	1.07295	1.07596
Agss_15d_F_Cal00039.spc	0.913806	0.918288	0.967795	1.00239	1.04027	1.08398	1.12773	1.07653	1.03651	1.0645	1.03227	1.00199	1.00039	1.03223	1.03897	1.02683	1.0272	1.04653	1.04765	1.01768	1.01557	1.03103	1.03995	1.00179	1.00572	1.02052	1.00363	1.02892	1.03822	1.01061	1.01533	1.02671	1.02756	1.00546	1.017	1.03047	1.01502	1.0139	1.01664	1.01777	1.02082	1.01967	1.01612	1.01506	1.01937	1.02431	1.02543	1.02209	1.01956
Agss_15d_F_Cal00040.spc	0.825532	0.812874	0.812611	0.898134	0.910289	0.858651	0.858325	0.844245	0.815014	0.787209	0.826437	0.817935	0.76227	0.789189	0.819941	0.833212	0.826726	0.813396	0.807835	0.814283	0.812853	0.815034	0.814073	0.788052	0.787707	0.797719	0.794697	0.806932	0.818271	0.818146	0.812977	0.812824	0.817095	0.81892	0.807106	0.801382	0.814303	0.813366	0.815438	0.823031	0.815612	0.812467	0.812988	0.810697	0.819415	0.826337	0.821692	0.815148	0.812477
Agss_15d_F_Cal00041.spc	0.821557	0.850697	0.841172	0.877978	0.85949	0.833672	0.916296	0.894591	0.831641	0.802895	0.792571	0.79348	0.800546	0.810446	0.830434	0.840238	0.815253	0.812035	0.812697	0.803539	0.799511	0.810284	0.821271	0.794124	0.80251	0.814643	0.789988	0.79719	0.810202	0.810446	0.80573	0.806542	0.809249	0.802884	0.801595	0.802341	0.801237	0.805384	0.802448	0.794419	0.804611	0.802792	0.796539	0.805092	0.806073	0.80478	0.806135	0.801708	0.797834
Agss_15d_F_Cal00042.spc	1.55338	1.35121	1.13362	1.25702	1.29636	1.24865	1.41234	1.33876	1.20797	1.17123	1.21187	1.19112	1.12563	1.20097	1.22857	1.18321	1.13248	1.19874	1.25636	1.19195	1.11352	1.14262	1.24044	1.17311	1.16625	1.17108	1.11878	1.13439	1.18618	1.2236	1.16123	1.1564	1.19223	1.1714	1.18181	1.19672	1.18188	1.15679	1.16388	1.19768	1.1814	1.16297	1.15066	1.14113	1.14616	1.16013	1.17211	1.16195	1.14756
Agss_15d_F_Cal00043.spc	1.18069	1.05605	1.12087	1.44532	1.36944	1.11545	1.15207	1.15169	1.14081	1.16745	1.16738	1.11858	1.06912	1.13882	1.15914	1.14455	1.17614	1.13842	1.12492	1.18113	1.18689	1.15988	1.1157	1.06436	1.08232	1.11313	1.08791	1.11124	1.13573	1.13481	1.15761	1.1611	1.1391	1.10771	1.09213	1.09704	1.11654	1.11781	1.11206	1.10958	1.11888	1.12339	1.12376	1.1266	1.11992	1.12075	1.13435	1.11894	1.10893
Agss_15d_F_Cal00044.spc	1.18328	0.940723	1.0052	1.0419	1.07978	1.12372	1.16818	1.10889	1.06353	1.09176	1.05151	1.0367	1.06902	1.10312	1.10478	1.08651	1.08186	1.1263	1.15032	1.10463	1.04978	1.03778	1.05301	1.0315	1.05737	1.07997	1.03955	1.05609	1.0914	1.10866	1.09729	1.09396	1.0966	1.08391	1.07431	1.07987	1.09922	1.0798	1.06259	1.0642	1.07617	1.06968	1.05686	1.06247	1.06005	1.06259	1.0775	1.08085	1.0738
Agss_15d_F_Cal00045.spc	1.16142	1.0501	0.888012	1.10988	1.20727	1.07854	1.11628	1.12142	1.09307	1.0678	1.11563	1.06649	0.956727	0.976772	1.0547	1.11041	1.04243	1.03726	1.06675	1.08495	1.03818	1.03899	1.06926	1.00726	1.0155	1.04722	1.02797	1.03572	1.05072	1.05236	1.02804	1.03145	1.0472	1.02475	1.01416	1.02221	1.04149	1.03637	1.0295	1.03088	1.03342	1.03095	1.02902	1.03589	1.03051	1.02093	1.01632	1.01787	1.02316
Agss_15d_F_Cal00046.spc	0.945279	0.857904	0.854525	0.883426	0.928752	0.962341	0.951721	0.951743	0.937185	0.892289	0.867579	0.87497	0.903238	0.909023	0.926727	0.933137	0.895604	0.902875	0.912028	0.895007	0.900943	0.907162	0.904796	0.89493	0.920748	0.944	0.918727	0.915102	0.916191	0.913019	0.923147	0.928938	0.9244	0.910948	0.909771	0.914967	0.916398	0.908217	0.90068	0.900757	0.914866	0.917607	0.913429	0.917614	0.916619	0.914503	0.915412	0.917722	0.916299
Agss_15d_F_Cal00047.spc	1.25131	0.933039	0.931768	1.03068	1.06982	1.04561	1.08767	1.04193	1.0201	1.09735	1.11392	1.07087	1.02867	1.09479	1.12143	1.09069	1.05506	1.089	1.11355	1.07357	1.04307	1.05804	1.09011	1.04449	1.05947	1.09053	1.06761	1.07467	1.08842	1.08925	1.07786	1.07775	1.07797	1.05203	1.04952	1.06656	1.08533	1.06588	1.05572	1.067	1.06862	1.06291	1.06122	1.07573	1.06911	1.06234	1.0699	1.06538	1.05941
Agss_15d_F_Cal00048.spc	1.21414	1.01039	1.07248	1.11637	1.1171	1.06837	0.989919	0.964399	0.979937	1.00569	0.944485	0.938045	1.00023	1.00159	1.01859	1.01418	0.940108	0.954849	0.990488	0.985913	0.96957	0.971968	0.986316	0.973959	0.962457	0.951575	0.940348	0.963816	0.981339	0.971827	0.967833	0.964978	0.961499	0.956233	0.956346	0.958911	0.958568	0.946676	0.941617	0.946365	0.944409	0.943927	0.943576	0.939694	0.940252	0.941682	0.940972	0.941595	0.94119
Agss_15d_F_Cal00049.spc	1.16613	1.25495	1.16181	1.08661	1.14083	1.26276	1.21121	1.17052	1.14544	1.11402	1.06003	1.04726	1.07974	1.11392	1.10911	1.10945	1.17849	1.15073	1.13695	1.19234	1.13213	1.12651	1.16011	1.08073	1.08454	1.12536	1.12044	1.11413	1.11181	1.11384	1.11911	1.11284	1.10136	1.10175	1.11967	1.13912	1.14259	1.12512	1.12599	1.14605	1.13211	1.12533	1.12405	1.11561	1.13937	1.15171	1.12742	1.13775	1.13775
Agss_15d_F_Cal00050.spc	1.30242	1.28173	1.53757	1.60428	1.62386	1.67441	1.74001	1.4618	1.40325	1.7589	1.46674	1.28305	1.26718	1.35928	1.43274	1.41251	1.31687	1.30332	1.35309	1.42865	1.41368	1.3799	1.34354	1.28118	1.3343	1.40549	1.34278	1.30829	1.32528	1.37925	1.37183	1.3771	1.39392	1.38163	1.37393	1.3698	1.3643	1.36739	1.34332	1.30878	1.34568	1.36814	1.36837	1.37319	1.37833	1.37585	1.36747	1.38687	1.39868
Agss_15d_F_Cal00051.spc	1.21859	0.998727	0.917662	1.08312	1.12383	1.02565	1.06324	1.07242	1.05465	1.0332	0.993718	0.991729	1.01796	0.981392	1.02295	1.08197	1.01952	1.01792	1.03677	1.03027	0.990295	0.982241	0.995182	0.962546	0.966712	0.987312	0.988621	1.00123	1.01422	1.01807	1.01265	1.00642	1.001	0.994305	0.982411	0.98243	1.00209	1.00032	0.990501	0.985481	0.998305	0.997955	0.986456	0.979489	0.988525	0.99995	1.00183	1.0002	0.995824
Agss_15d_F_Cal00052.spc	0.933893	0.869144	0.814029	0.95267	0.962474	0.85596	0.851312	0.890987	0.909273	0.867136	0.849853	0.83283	0.818233	0.848625	0.865585	0.854833	0.827721	0.834742	0.861857	0.879973	0.831407	0.824003	0.851394	0.822837	0.809392	0.817134	0.835487	0.833845	0.833507	0.844396	0.848535	0.845185	0.839474	0.839672	0.838952	0.83977	0.844203	0.847938	0.84291	0.831339	0.827661	0.830525	0.835869	0.837926	0.835323	0.832279	0.832565	0.837517	0.840811
Agss_15d_F_Cal00053.spc	1.54383	1.37792	1.42866	1.33185	1.16669	1.08599	1.20438	1.16257	1.12123	1.21339	1.16122	1.13245	1.16262	1.14876	1.15914	1.16476	1.11891	1.12075	1.14642	1.16593	1.16439	1.15737	1.13788	1.0837	1.09843	1.13703	1.13125	1.14228	1.15255	1.15132	1.15506	1.14652	1.13301	1.133	1.13749	1.15025	1.16916	1.15366	1.14397	1.15325	1.16213	1.16519	1.16067	1.15076	1.14636	1.15733	1.17933	1.1606	1.15006
Agss_15d_F_Cal00054.spc	1.04365	0.908105	0.966547	1.00826	1.00748	0.996373	1.03782	1.00893	0.96394	0.952322	0.961005	0.946341	0.918023	0.946127	0.976902	0.986108	0.96479	0.954467	0.965508	0.984881	0.934985	0.928819	0.959871	0.931725	0.937614	0.954422	0.942574	0.940415	0.946153	0.953311	0.950555	0.955697	0.960696	0.944866	0.94066	0.947915	0.957424	0.947349	0.941094	0.946442	0.952034	0.954613	0.952926	0.948261	0.953373	0.958382	0.956606	0.961441	0.963115
Agss_15d_F_Cal00055.spc	1.15827	1.03316	0.936465	1.02572	1.06982	1.04452	1.08323	1.08814	1.06852	1.04566	1.01428	0.951003	0.904327	1.02407	1.035	0.977349	1.00934	0.972741	0.954867	0.999883	0.98914	0.990711	0.999308	0.94932	0.947727	0.969716	0.971655	0.985688	0.990484	0.982703	1.00621	0.999779	0.968245	0.950001	0.972883	0.992092	0.969072	0.959343	0.963791	0.975956	0.981012	0.980648	0.981431	0.990112	0.980714	0.975004	0.985351	0.980578	0.973732
Agss_15d_F_Cal00056.spc	1.45815	1.17574	1.03445	1.13889	1.18485	1.14121	1.18048	1.17666	1.14286	1.11185	1.10643	1.06827	1.0291	1.13476	1.17461	1.15418	1.18458	1.18052	1.16499	1.15153	1.0928	1.07419	1.09288	1.09112	1.10861	1.11789	1.09278	1.11682	1.14262	1.14041	1.14448	1.13796	1.12208	1.10682	1.10832	1.11745	1.12228	1.12155	1.11052	1.09698	1.10682	1.10485	1.09948	1.11262	1.11877	1.11789	1.11432	1.1127	1.10848
Agss_15d_F_Cal00057.spc	0.747066	0.681975	0.781574	0.880723	0.856746	0.788673	0.828885	0.805639	0.768781	0.770807	0.792344	0.782574	0.75207	0.781538	0.803394	0.788821	0.739546	0.742247	0.763913	0.769398	0.746586	0.744016	0.759205	0.749207	0.755104	0.762592	0.751952	0.753936	0.76524	0.776038	0.765623	0.768955	0.779082	0.767515	0.758623	0.764149	0.783517	0.775167	0.768385	0.773248	0.774266	0.769212	0.764771	0.769849	0.770996	0.77149	0.774392	0.775348	0.772934
Agss_15d_F_Cal00058.spc	0.920543	0.900066	0.886089	0.863927	0.879336	0.927306	0.971392	0.919664	0.863184	0.859975	0.872553	0.879371	0.88237	0.915988	0.910943	0.889579	0.898945	0.886615	0.876201	0.879863	0.8571	0.865404	0.890993	0.856262	0.860729	0.875218	0.856127	0.865825	0.871613	0.858998	0.859011	0.86909	0.874912	0.855937	0.854735	0.859848	0.855694	0.849297	0.849922	0.857482	0.860019	0.859407	0.85813	0.858989	0.859912	0.857267	0.851467	0.854915	0.857483
Agss_15d_F_Cal00059.spc	1.47057	1.30336	1.10683	1.22433	1.27207	1.2116	1.25137	1.23997	1.1962	1.15845	1.13898	1.14658	1.17656	1.20766	1.23873	1.23576	1.17667	1.20615	1.26755	1.2819	1.19526	1.20554	1.27596	1.17065	1.16668	1.21968	1.23671	1.2281	1.22938	1.25043	1.25006	1.24496	1.24691	1.26496	1.2565	1.24267	1.24383	1.23348	1.22874	1.23453	1.24113	1.23738	1.23711	1.26028	1.26325	1.25657	1.25567	1.26733	1.26312
Agss_15d_F_Cal00060.spc	0.779458	0.713009	0.688157	0.798386	0.819412	0.744899	0.722072	0.730761	0.746545	0.747686	0.731721	0.706151	0.685729	0.701152	0.701914	0.697842	0.714475	0.703606	0.693934	0.704235	0.709736	0.7084	0.704706	0.708915	0.701813	0.68947	0.683623	0.695301	0.708948	0.712951	0.707199	0.704182	0.706564	0.711508	0.708344	0.702668	0.700621	0.698341	0.698335	0.700198	0.698914	0.702121	0.70682	0.706433	0.705075	0.705115	0.707535	0.711165	0.711095
Agss_15d_F_Cal00061.spc	0.945735	0.835835	0.788702	0.865972	0.879665	0.840185	0.879454	0.875631	0.841834	0.810817	0.801168	0.789376	0.778478	0.808932	0.826433	0.818836	0.79643	0.793485	0.80067	0.806483	0.806504	0.801811	0.789651	0.764445	0.782317	0.80375	0.779939	0.779058	0.786132	0.788088	0.785382	0.782348	0.779198	0.774229	0.775194	0.77523	0.769061	0.766605	0.771886	0.780626	0.776101	0.771872	0.770616	0.771022	0.771006	0.770353	0.769503	0.769782	0.770402
Agss_15d_F_Cal00062.spc	1.35686	1.3367	1.61914	1.4702	1.30902	1.27919	1.46165	1.28404	1.16496	1.26822	1.26964	1.2283	1.20434	1.23254	1.26306	1.27484	1.25705	1.19832	1.16944	1.19306	1.19074	1.17777	1.16417	1.15588	1.19281	1.22259	1.18618	1.19077	1.20217	1.1984	1.19656	1.2129	1.22244	1.18027	1.18509	1.20069	1.18563	1.17555	1.17596	1.18226	1.17535	1.18706	1.20663	1.20586	1.18455	1.17343	1.18706	1.19246	1.19111
Agss_15d_F_Cal00063.spc	1.30469	1.14576	0.940039	1.01477	1.11382	1.13787	1.10909	1.04632	0.998526	0.984061	0.987259	0.985907	0.982588	1.01195	1.04206	1.04939	1.0207	1.00616	1.01377	1.03431	1.01891	1.00627	1.00155	0.986364	0.985219	0.991475	0.993274	0.993195	0.995456	1.00174	1.01062	1.01123	1.00393	0.995954	1.00364	1.00785	0.994496	0.995493	0.994404	0.987784	0.99147	0.991578	0.991241	0.998828	1.00595	1.01076	1.0125	1.00987	1.00801
Agss_15d_F_Cal00064.spc	1.19925	1.12113	0.993226	1.09003	1.1289	1.10901	1.23857	1.14749	1.03107	1.01555	1.04931	1.08758	1.1135	1.14461	1.16779	1.18997	1.22014	1.21242	1.19064	1.17699	1.16805	1.17944	1.18528	1.12389	1.13858	1.17077	1.13981	1.16221	1.20363	1.21766	1.15618	1.13922	1.16535	1.18327	1.17591	1.17939	1.21592	1.2026	1.17332	1.15679	1.17573	1.19167	1.20033	1.21105	1.21376	1.20222	1.18401	1.20363	1.20484
Agss_15d_F_Cal00065.spc	0.845295	0.783479	0.787364	0.820811	0.832967	0.845707	0.930447	0.90173	0.845954	0.843783	0.859715	0.856515	0.836124	0.843081	0.864091	0.873007	0.844074	0.837717	0.843705	0.848028	0.841754	0.86062	0.880665	0.821026	0.824756	0.855183	0.848844	0.8477	0.866531	0.896674	0.878413	0.874644	0.883862	0.873493	0.866633	0.869517	0.880862	0.88321	0.881556	0.881403	0.889657	0.886854	0.878181	0.877685	0.885949	0.891428	0.887858	0.890382	0.890386
Agss_15d_F_Cal00066.spc	1.48351	1.12863	1.01101	1.20553	1.30729	1.25041	1.42188	1.2596	1.15031	1.25057	1.18731	1.17999	1.26615	1.23975	1.27843	1.32832	1.25325	1.21324	1.21235	1.234	1.22856	1.21505	1.1952	1.15887	1.16422	1.18141	1.17357	1.20772	1.22226	1.1929	1.19109	1.19491	1.19125	1.17097	1.16874	1.1761	1.17899	1.17262	1.17298	1.1784	1.16025	1.15898	1.16846	1.16805	1.1848	1.19658	1.18707	1.18107	1.17252
Agss_15d_F_Cal00067.spc	0.949052	0.914644	0.900983	0.928787	0.974941	1.00868	0.995769	0.95485	0.924829	0.916064	0.871845	0.847168	0.855577	0.887207	0.900372	0.89263	0.880747	0.878214	0.881494	0.884385	0.879603	0.869483	0.855164	0.837677	0.829619	0.835307	0.853554	0.86165	0.862538	0.861537	0.862377	0.871013	0.878475	0.868	0.86916	0.872685	0.867904	0.867745	0.867942	0.868399	0.877509	0.870938	0.86013	0.866585	0.864254	0.861767	0.865015	0.856145	0.857292
Agss_15d_F_Cal00068.spc	1.58356	1.27733	1.01464	1.32443	1.4646	1.23313	1.26634	1.31726	1.36569	1.38941	1.21498	1.179	1.26527	1.18569	1.23567	1.31894	1.19923	1.21731	1.26407	1.23872	1.18923	1.19994	1.23851	1.16818	1.17838	1.22165	1.21136	1.19805	1.20226	1.22328	1.2261	1.20955	1.19506	1.2127	1.20827	1.19725	1.20017	1.20659	1.21375	1.21768	1.21075	1.20454	1.20111	1.19945	1.20641	1.21381	1.21404	1.20639	1.20505
Agss_15d_F_Cal00069.spc	1.53835	1.2182	1.05845	1.06736	1.17335	1.2924	1.23526	1.18409	1.18103	1.20765	1.10047	1.05481	1.09064	1.12174	1.15139	1.15379	1.10966	1.11191	1.13742	1.15695	1.15334	1.16291	1.16946	1.11227	1.11087	1.124	1.09831	1.12247	1.14838	1.14588	1.14974	1.1429	1.1263	1.11	1.12252	1.14392	1.14716	1.11656	1.11703	1.14943	1.12353	1.11765	1.1297	1.13187	1.13276	1.13584	1.13987	1.12997	1.12317
Agss_15d_F_Cal00070.spc	1.863	1.35313	1.42348	1.46103	1.51363	1.52264	1.40109	1.39704	1.44317	1.46745	1.52876	1.45383	1.31933	1.34292	1.37974	1.38121	1.34406	1.45273	1.56587	1.49479	1.38813	1.42966	1.52597	1.30101	1.29852	1.39798	1.41309	1.42933	1.42791	1.41017	1.4313	1.43567	1.41828	1.40263	1.41658	1.43301	1.42258	1.39347	1.38876	1.41063	1.41189	1.39715	1.38235	1.38605	1.40528	1.41479	1.40252	1.40979	1.39385
Agss_15d_F_Cal00071.spc	1.62749	1.2008	1.15343	1.48661	1.41171	1.13501	1.16758	1.22712	1.24388	1.1967	1.12426	1.10434	1.13753	1.16514	1.23381	1.24993	1.1141	1.11853	1.19367	1.24597	1.14339	1.13495	1.20347	1.14039	1.15214	1.18563	1.15337	1.15871	1.17179	1.16858	1.15092	1.14432	1.14778	1.1474	1.152	1.15851	1.16202	1.15794	1.15153	1.14605	1.1415	1.14807	1.15469	1.1448	1.15064	1.15631	1.15015	1.1543	1.15232
Agss_15d_F_Cal00072.spc	1.31909	1.22547	1.285	1.51947	1.42164	1.24554	1.40594	1.33003	1.23162	1.26172	1.18796	1.1561	1.19035	1.22145	1.24869	1.25936	1.24169	1.21309	1.22622	1.28857	1.23892	1.26605	1.34157	1.21866	1.21405	1.26197	1.24907	1.23327	1.23794	1.25775	1.23193	1.23157	1.25098	1.24648	1.24445	1.25488	1.27391	1.25033	1.22441	1.21792	1.23869	1.24595	1.23405	1.21719	1.24187	1.25093	1.21593	1.24278	1.24879
Agss_15d_F_Cal00073.spc	1.3759	1.01799	1.09317	1.38167	1.39164	1.21719	1.36226	1.38145	1.30662	1.25231	1.17283	1.1206	1.11392	1.19064	1.21527	1.17523	1.12911	1.10602	1.1093	1.13069	1.12911	1.13728	1.14831	1.11984	1.11108	1.10548	1.0823	1.08685	1.11885	1.15629	1.12671	1.09957	1.09476	1.11135	1.12318	1.13064	1.13493	1.10823	1.09587	1.10629	1.10361	1.11922	1.13121	1.10352	1.10462	1.11323	1.10963	1.11599	1.11203
Agss_15d_F_Cal00074.spc	1.13243	1.07151	1.2425	1.30555	1.24553	1.23384	1.56668	1.30699	1.12981	1.22909	1.18666	1.09692	1.05965	1.22272	1.25644	1.18362	1.21183	1.28412	1.28593	1.18351	1.13658	1.13296	1.14937	1.14283	1.18016	1.20094	1.14345	1.16239	1.19378	1.18667	1.14363	1.16257	1.21598	1.19605	1.16158	1.15634	1.19261	1.17744	1.1736	1.1937	1.17599	1.16448	1.16732	1.17931	1.17256	1.16863	1.18182	1.18807	1.18289
Agss_15d_F_Cal00075.spc	1.48037	1.21514	1.28371	1.4827	1.62751	1.70456	2.38204	1.62034	1.33843	1.37431	1.34099	1.31809	1.36149	1.58532	1.65194	1.53635	1.4817	1.42188	1.43501	1.52344	1.38177	1.34765	1.4133	1.38576	1.42783	1.46402	1.39149	1.38318	1.42582	1.48572	1.46708	1.49824	1.53562	1.43962	1.42536	1.45858	1.47663	1.42063	1.40778	1.45815	1.48385	1.47277	1.45002	1.45144	1.45271	1.45504	1.45832	1.44793	1.43479
Agss_15d_F_Cal00076.spc	1.16864	1.07372	1.03346	0.990529	1.00319	1.04184	1.02525	0.979081	0.942322	0.93238	0.936607	0.954215	0.982889	1.01893	1.00487	0.971693	0.974798	1.01737	1.02757	0.976543	0.972023	1.00177	1.02748	0.973604	0.969783	0.992428	0.993748	0.994551	0.990183	0.982767	0.988736	1.00868	1.01994	0.987901	0.976875	0.984294	0.992987	0.970418	0.966959	0.987715	0.976426	0.968037	0.972297	0.988462	0.981287	0.975004	0.985351	0.980069	0.976497
Agss_15d_F_Cal00077.spc	1.30346	1.23305	1.28746	1.33511	1.29466	1.23957	1.28481	1.20224	1.13442	1.16357	1.21119	1.21708	1.19023	1.22248	1.22426	1.18557	1.13668	1.14198	1.1529	1.14096	1.16458	1.1763	1.15324	1.09801	1.09669	1.11715	1.11297	1.12478	1.13531	1.1349	1.13772	1.1423	1.14152	1.12581	1.11326	1.11677	1.13625	1.12482	1.11183	1.10947	1.10773	1.10772	1.10944	1.11255	1.11463	1.11754	1.1226	1.12927	1.12855
Agss_15d_F_Cal00078.spc	0.853708	0.833815	0.827704	0.815999	0.809588	0.821516	0.865307	0.813085	0.747328	0.72842	0.742231	0.770205	0.794721	0.786999	0.796148	0.812481	0.807055	0.81038	0.804688	0.781831	0.766839	0.764166	0.76903	0.768791	0.779577	0.781707	0.760138	0.776724	0.791903	0.783588	0.780295	0.778629	0.774175	0.762102	0.765651	0.773987	0.773776	0.766961	0.76837	0.777632	0.77287	0.772297	0.773981	0.769788	0.767999	0.769298	0.772294	0.773346	0.771274
Agss_15d_F_Cal00079.spc	1.19567	1.11631	1.31474	1.9919	2.01433	1.40641	1.21685	1.20687	1.25608	1.28036	1.32675	1.32885	1.28241	1.24374	1.32751	1.44609	1.34628	1.21335	1.18847	1.29532	1.29101	1.31938	1.34981	1.19356	1.17661	1.24232	1.29034	1.26381	1.22931	1.22993	1.2755	1.29963	1.28623	1.25852	1.23641	1.22567	1.22763	1.25134	1.25194	1.22148	1.19691	1.20362	1.22324	1.22027	1.22771	1.22482	1.20382	1.2114	1.22301
Agss_15d_F_Cal00080.spc	1.16559	1.01875	0.921382	0.884211	0.939909	1.02031	0.954141	0.940137	0.918058	0.845641	0.821926	0.83382	0.861876	0.869901	0.889854	0.891816	0.840845	0.856993	0.892878	0.89135	0.820484	0.837957	0.921945	0.871851	0.858604	0.864227	0.84633	0.852543	0.880399	0.909436	0.88164	0.860564	0.856146	0.855321	0.86139	0.86188	0.850174	0.848867	0.854168	0.861095	0.864479	0.85651	0.844364	0.840342	0.847788	0.857186	0.85996	0.856697	0.851254
Agss_15d_F_Cal00081.spc	0.879256	0.783997	0.894938	0.884948	0.896165	0.9354	0.929799	0.899603	0.875542	0.87026	0.856972	0.849195	0.855577	0.887207	0.900372	0.89263	0.880747	0.881476	0.870722	0.841573	0.830427	0.856281	0.896874	0.8773	0.866919	0.860154	0.842888	0.852427	0.864039	0.861689	0.852999	0.857127	0.865931	0.856604	0.850759	0.854963	0.866475	0.856722	0.848529	0.850357	0.852344	0.85667	0.85928	0.854877	0.848947	0.84958	0.858031	0.855428	0.851641
Agss_15d_F_Cal00082.spc	1.6113	1.4116	1.47915	1.84534	1.8275	1.62012	2.05164	1.72708	1.44196	1.36602	1.25211	1.21126	1.25105	1.34449	1.41165	1.39138	1.29928	1.33597	1.38422	1.34657	1.32482	1.30919	1.27534	1.19416	1.22947	1.29107	1.2453	1.24513	1.26642	1.28683	1.31289	1.30341	1.2744	1.26832	1.2707	1.26506	1.24574	1.24663	1.25375	1.25616	1.2456	1.24751	1.25037	1.23294	1.23348	1.24545	1.25554	1.24777	1.23811
Agss_15d_F_Cal00083.spc	1.46416	1.257	1.18632	1.34088	1.35979	1.31865	1.72437	1.62307	1.37997	1.3161	1.211	1.21004	1.30085	1.26999	1.30981	1.36018	1.27658	1.26828	1.30168	1.31833	1.22362	1.23082	1.31001	1.22601	1.23538	1.2704	1.22779	1.25681	1.27332	1.23813	1.23386	1.23259	1.23544	1.25447	1.22856	1.21442	1.25346	1.26871	1.25305	1.22595	1.22999	1.24086	1.24279	1.22601	1.2279	1.23507	1.23445	1.23671	1.22847
Agss_15d_F_Cal00084.spc	1.45192	1.13459	1.09915	1.35721	1.50414	1.34837	1.27133	1.30688	1.26079	1.0932	1.15135	1.20972	1.17549	1.15112	1.23425	1.28533	1.10226	1.12185	1.23011	1.2816	1.14112	1.1177	1.18699	1.12834	1.12164	1.14206	1.13664	1.14634	1.16624	1.18559	1.19159	1.16478	1.14139	1.1772	1.16876	1.14665	1.15194	1.17567	1.17771	1.15669	1.16405	1.16755	1.1651	1.16529	1.17508	1.17478	1.15825	1.16797	1.17656
Agss_15d_F_Cal00085.spc	1.37211	1.13707	1.0117	1.21494	1.26503	1.10975	1.07608	1.11151	1.1162	1.03809	1.02304	1.03741	1.06958	1.14733	1.13916	1.08588	1.08253	1.10002	1.11221	1.10154	1.07359	1.07135	1.08478	1.06148	1.06921	1.08789	1.08509	1.09882	1.10119	1.08471	1.088	1.09538	1.09691	1.0849	1.06634	1.05726	1.06486	1.06534	1.0688	1.07886	1.09116	1.08392	1.06775	1.06389	1.06595	1.07174	1.07831	1.07967	1.07775
Agss_15d_F_Cal00086.spc	1.5269	1.35121	1.13362	1.25702	1.29636	1.24865	1.41234	1.33003	1.23162	1.26172	1.18286	1.17999	1.26629	1.24402	1.24418	1.25795	1.23901	1.25519	1.24592	1.18928	1.17174	1.20044	1.24145	1.20266	1.18164	1.18706	1.20557	1.20002	1.20226	1.22328	1.22419	1.22218	1.22123	1.21882	1.20511	1.20229	1.22208	1.21933	1.19745	1.1789	1.21471	1.21145	1.18331	1.18268	1.19102	1.19886	1.19981	1.19389	1.18788
Agss_15d_F_Cal00087.spc	0.755974	0.669216	0.725973	0.811643	0.801798	0.739661	0.74738	0.746509	0.730604	0.711518	0.728882	0.739183	0.726622	0.705606	0.725454	0.74587	0.703156	0.708589	0.719586	0.703439	0.693805	0.701547	0.714558	0.698188	0.702355	0.712444	0.704883	0.702914	0.702486	0.700965	0.701379	0.707345	0.712442	0.704942	0.696867	0.696633	0.70534	0.70039	0.696356	0.699026	0.703085	0.699781	0.694888	0.698723	0.702976	0.7015	0.694248	0.69713	0.697065
Agss_15d_F_Cal00088.spc	0.847191	0.776525	0.700241	0.799981	0.871748	0.859212	0.857494	0.869976	0.850702	0.791014	0.822276	0.830234	0.788741	0.775626	0.815043	0.854602	0.809901	0.809491	0.844706	0.879202	0.819607	0.803787	0.833704	0.819896	0.804215	0.799824	0.807985	0.796049	0.795857	0.817439	0.824226	0.817101	0.804151	0.797523	0.801907	0.810883	0.815856	0.808613	0.800954	0.799035	0.803555	0.803199	0.799285	0.798083	0.799882	0.802509	0.803823	0.802976	0.801663
Agss_15d_F_Cal00089.spc	1.11739	0.939968	0.870913	0.952544	0.995669	0.982066	1.02626	0.965455	0.901305	0.895599	0.877499	0.882223	0.910595	0.917922	0.917702	0.91081	0.89727	0.895512	0.890009	0.875769	0.882746	0.890626	0.887279	0.866482	0.865783	0.877111	0.882639	0.875922	0.874773	0.884724	0.88722	0.882417	0.872686	0.86237	0.863823	0.870602	0.873656	0.868194	0.86356	0.864725	0.872915	0.875384	0.871478	0.866171	0.864702	0.864299	0.862643	0.862302	0.860903
Agss_15d_F_Cal00090.spc	10	2.13252	1.72218	10	10	10	10	2.36723	1.94647	1.98602	1.79303	1.6057	1.53777	1.87259	2.39231	1.95695	1.46161	1.44841	1.589	1.69942	1.56412	1.51399	1.51415	1.37452	1.37943	1.43301	1.40516	1.45198	1.46223	1.40125	1.41596	1.44702	1.45456	1.40785	1.36362	1.36101	1.40734	1.39049	1.3839	1.40403	1.3828	1.37517	1.37539	1.36179	1.37804	1.37745	1.33885	1.34127	1.34754
Agss_15d_F_Cal00091.spc	1.09653	0.989609	1.04845	1.19727	1.11504	0.983652	1.08578	1.02622	0.971473	1.04457	1.02427	0.992458	0.991357	1.02068	1.04836	1.06281	1.06149	1.05416	1.04783	1.04279	1.02345	1.01196	1.00674	0.989998	1.00238	1.01634	0.99997	1.00864	1.02191	1.0262	1.03306	1.04325	1.04093	1.00534	1.01072	1.03308	1.0398	1.04263	1.03746	1.02817	1.02956	1.03485	1.03583	1.02571	1.02696	1.03189	1.03278	1.03559	1.03268
Agss_15d_F_Cal00092.spc	0.972357	0.93356	0.917465	0.945032	0.987028	1.03259	1.08209	0.964922	0.896735	0.963284	0.950429	0.939267	0.975111	1.08107	1.07073	1.00141	1.00462	1.00358	0.999907	0.997457	0.978843	0.993079	1.02333	0.988944	0.97908	0.985774	0.987383	1.01525	1.0325	1.01866	0.997429	0.994132	1.00093	0.993245	0.999506	1.00901	1.00593	0.979999	0.976121	0.997538	0.993197	0.993794	0.999395	0.999694	0.992627	0.991883	1.00132	0.989513	0.982128
Agss_15d_F_Cal00093.spc	1.41638	1.17574	1.03445	1.1232	1.30119	1.43664	1.34754	1.2724	1.25769	1.28491	1.20429	1.17007	1.20459	1.23569	1.26306	1.27339	1.25428	1.2279	1.22507	1.24571	1.20366	1.19168	1.20403	1.16571	1.19041	1.22054	1.18375	1.23333	1.26784	1.2315	1.22556	1.24137	1.25474	1.2292	1.22129	1.23388	1.25289	1.22987	1.21546	1.22177	1.21347	1.2167	1.22116	1.20662	1.19946	1.20359	1.2155	1.2195	1.21733
Agss_15d_F_Cal00094.spc	1.04418	1.05482	1.01276	0.972538	0.98619	1.02286	1.00285	1.02994	1.05784	1.03425	0.993718	0.98956	1.01846	1.01437	1.04865	1.08549	1.05099	1.05949	1.06516	1.03196	0.98704	0.989974	1.02462	1.00864	1.00291	1.01353	1.03169	1.03581	1.02809	1.01822	1.02531	1.02614	1.01795	1.0092	1.01548	1.02306	1.01942	1.02036	1.02206	1.02295	1.02508	1.02999	1.03141	1.02188	1.01686	1.01996	1.02846	1.02613	1.02375
Agss_15d_F_Cal00095.spc	1.55338	1.34129	1.1319	1.40514	1.43628	1.24381	1.39674	1.41413	1.32778	1.27004	1.24048	1.21237	1.19011	1.21841	1.24869	1.25795	1.23901	1.24751	1.27646	1.29332	1.20746	1.19718	1.2381	1.16615	1.19775	1.25747	1.21643	1.19392	1.21231	1.2571	1.23541	1.22191	1.21905	1.19736	1.17767	1.18321	1.21998	1.21915	1.20442	1.19796	1.22095	1.20818	1.1867	1.20942	1.22748	1.21743	1.18746	1.21518	1.21777
Agss_15d_F_Cal00096.spc	0.971872	0.953276	1.00596	1.13385	1.12268	1.02123	1.00518	0.9668	0.931907	0.922745	0.93054	0.933478	0.933456	0.96519	0.976411	0.962672	0.943325	0.954436	0.972515	0.969061	0.918914	0.913685	0.946698	0.936701	0.939024	0.937736	0.913621	0.918374	0.946508	0.978301	0.966256	0.948188	0.936798	0.932582	0.934204	0.937677	0.938212	0.927068	0.926521	0.939959	0.946794	0.944498	0.937477	0.933746	0.940132	0.943382	0.936788	0.941945	0.942542
Agss_15d_F_Cal00097.spc	1.13328	1.01411	0.920325	0.940956	0.987028	1.03046	1.07336	1.0321	1.00074	1.02836	0.969343	0.924828	0.934205	1.02851	1.03897	1.01362	1.0766	1.01928	0.970512	0.994997	0.983798	0.970931	0.972844	0.996364	0.997844	0.981526	0.968322	0.992357	1.00903	0.998313	1.00474	1.01749	1.01379	0.969282	0.982009	1.00626	0.99214	0.991948	0.996178	0.997487	0.992851	0.989294	0.988264	0.988874	0.988079	0.992352	1.00143	0.988992	0.984569
Agss_15d_F_Cal00098.spc	0.992756	0.888188	0.883627	0.985149	0.953362	0.861123	0.899837	0.889409	0.87582	0.902598	0.866305	0.838941	0.849426	0.904743	0.928674	0.917046	0.902922	0.900866	0.895073	0.880443	0.885815	0.903572	0.912263	0.875326	0.868217	0.880142	0.885433	0.889698	0.88912	0.887875	0.909165	0.920885	0.915871	0.902977	0.901406	0.910618	0.920782	0.89777	0.892989	0.914739	0.91566	0.911387	0.907288	0.90567	0.90297	0.904262	0.910762	0.909123	0.907207
Agss_15d_F_Cal00099.spc	0.851042	0.764812	0.730381	0.798305	0.839855	0.842093	0.884137	0.852443	0.800123	0.774886	0.769459	0.759525	0.752471	0.804783	0.803587	0.774887	0.788324	0.796053	0.802199	0.807195	0.779328	0.78174	0.80862	0.796013	0.791697	0.78961	0.777498	0.779811	0.785066	0.787919	0.80156	0.806614	0.799422	0.786063	0.782865	0.787253	0.79326	0.797855	0.801809	0.803644	0.797085	0.795226	0.796932	0.795999	0.79425	0.793623	0.795704	0.802647	0.803225
Agss_15d_F_Cal00100.spc	1.08773	0.964079	0.950673	1.05131	1.09051	1.06335	1.10564	1.05657	1.03489	1.11401	1.08306	1.04728	1.03713	0.998428	1.01999	1.05946	1.02928	1.01087	1.02938	1.07525	1.03546	1.0214	1.03409	0.996685	0.99936	1.02057	1.02083	1.0193	1.02159	1.02627	1.02043	1.01272	1.00899	1.01353	1.01396	1.01527	1.02344	1.03777	1.03419	1.01512	1.01725	1.01731	1.01368	1.01248	1.02397	1.02827	1.01542	1.01565	1.02147
Agss_15d_F_Cal00101.spc	1.29159	1.32147	1.37289	1.63967	1.66262	1.48971	1.54193	1.37027	1.29508	1.425	1.33811	1.20533	1.15169	1.3528	1.39026	1.28801	1.31605	1.3924	1.43409	1.38988	1.36348	1.34154	1.30983	1.25529	1.2766	1.33156	1.34801	1.36197	1.38304	1.39995	1.3622	1.32071	1.29412	1.28703	1.28298	1.29868	1.3402	1.33006	1.31605	1.31878	1.32112	1.32484	1.32998	1.33625	1.34532	1.3342	1.30168	1.30583	1.31332
Agss_15d_F_Cal00102.spc	0.984812	0.909522	0.965996	1.08553	1.0738	0.993654	1.03117	1.04257	1.02816	1.00929	0.979994	0.941864	0.918417	0.976439	0.999946	0.989685	0.993929	0.968772	0.971695	1.01446	0.943427	0.935376	0.985521	0.955019	0.95915	0.975745	0.962473	0.959525	0.964769	0.971355	0.967604	0.973041	0.975345	0.94767	0.939802	0.947496	0.957054	0.95479	0.95381	0.957467	0.954954	0.953961	0.95311	0.948669	0.948824	0.949885	0.948757	0.949013	0.948578
Agss_1d_F_Cal00001.spc	0.792647	0.74484	0.690664	0.683131	0.707038	0.74835	0.785731	0.7722	0.750684	0.753488	0.733822	0.735694	0.763421	0.770982	0.76108	0.743638	0.73269	0.753538	0.759362	0.729966	0.733696	0.733826	0.724105	0.722052	0.725807	0.732656	0.738123	0.731063	0.728652	0.738259	0.751411	0.74615	0.733902	0.742383	0.74442	0.745844	0.753652	0.75551	0.745479	0.731614	0.739362	0.746167	0.74893	0.75143	0.749945	0.747268	0.745811	0.743693	0.749366
Agss_1d_F_Cal00002.spc	1.64038	1.72021	1.74944	1.45616	1.38167	1.43152	1.45447	1.71605	1.79478	1.40203	1.37229	1.48218	1.66811	1.72297	1.62084	1.53632	1.57178	1.43007	1.38028	1.48401	1.36809	1.3859	1.54597	1.49873	1.43681	1.41321	1.43188	1.41047	1.39661	1.42025	1.4984	1.4831	1.41762	1.43288	1.46428	1.45809	1.40739	1.45271	1.44958	1.38129	1.39271	1.4623	1.50872	1.41971	1.40834	1.45031	1.49387	1.43814	1.41698
Agss_1d_F_Cal00003.spc	10	2.5748	1.33316	1.33243	1.39854	1.43493	1.46803	1.52516	1.50171	1.38281	1.38113	1.49096	1.66572	1.55065	1.43654	1.39222	1.42239	1.39249	1.33689	1.29946	1.31367	1.34056	1.35107	1.32202	1.32245	1.3448	1.36179	1.34921	1.31947	1.30603	1.40711	1.42612	1.36043	1.34096	1.35845	1.36111	1.32404	1.36475	1.36418	1.31268	1.35617	1.36231	1.33768	1.34072	1.34426	1.34757	1.3503	1.33991	1.34795
Agss_1d_F_Cal00004.spc	1.05804	1.01905	1.07218	1.02131	1.02783	1.04438	0.940183	0.939375	0.989874	1.021	1.00456	1.03103	1.10724	1.0944	1.03551	1.0098	1.07781	1.06045	1.0225	1.01374	0.978535	0.988364	1.02815	1.00225	1.00229	1.02438	1.04135	1.02649	1.02202	1.04182	1.04809	1.02654	1.00364	1.02079	1.02142	1.01817	1.02714	1.02321	1.01684	1.01799	1.03875	1.04748	1.04172	1.03381	1.04306	1.04611	1.03101	1.03539	1.04514
Agss_1d_F_Cal00005.spc	0.808295	0.692998	0.700647	0.697677	0.718231	0.759672	0.797167	0.779147	0.765909	0.799733	0.809423	0.809586	0.805635	0.783081	0.777753	0.778891	0.765356	0.768518	0.76902	0.755042	0.742009	0.757728	0.786747	0.768936	0.754431	0.75131	0.756489	0.758024	0.761916	0.769566	0.771282	0.766448	0.759931	0.75918	0.75791	0.756375	0.756306	0.762333	0.759428	0.750538	0.76424	0.77326	0.772947	0.768562	0.768133	0.770329	0.77218	0.769936	0.7692
Agss_1d_F_Cal00006.spc	1.28195	1.11553	1.04712	0.991223	0.988104	1.04702	1.1806	1.12027	1.04663	1.08283	1.06186	1.08787	1.17168	1.1527	1.08284	1.05049	1.12139	1.13615	1.09753	1.04925	1.03153	1.05853	1.09992	1.06741	1.04632	1.04902	1.0667	1.05037	1.04205	1.06398	1.10881	1.11789	1.09169	1.06998	1.08413	1.0934	1.06681	1.06833	1.06206	1.04825	1.08099	1.09435	1.08759	1.08809	1.08957	1.08609	1.07772	1.08162	1.08869
Agss_1d_F_Cal00007.spc	1.01436	1.02775	0.969308	0.8686	0.814423	0.823215	0.909712	0.93688	0.921017	0.909087	0.864434	0.875264	0.93569	0.900369	0.880005	0.881085	0.882391	0.883921	0.884923	0.8824	0.861002	0.872969	0.907816	0.894529	0.889356	0.885824	0.870418	0.874321	0.883557	0.886934	0.880821	0.884714	0.889022	0.870241	0.873172	0.884043	0.885844	0.897325	0.891027	0.870786	0.882419	0.886343	0.884779	0.893883	0.897457	0.898312	0.900091	0.900549	0.900341
Agss_1d_F_Cal00008.spc	0.72106	0.671334	0.676184	0.638075	0.644879	0.682827	0.685558	0.671879	0.664383	0.672173	0.661129	0.669849	0.69406	0.666218	0.64683	0.646152	0.658474	0.659763	0.654897	0.648885	0.63333	0.636283	0.654612	0.658228	0.648698	0.641863	0.650008	0.64209	0.634875	0.638746	0.652646	0.654203	0.645349	0.641644	0.644015	0.64675	0.645651	0.64914	0.646793	0.639777	0.645896	0.647425	0.64572	0.648495	0.648208	0.646904	0.64643	0.643419	0.646065
Agss_1d_F_Cal00009.spc	1.23211	1.23307	1.11557	0.880787	0.897779	1.09131	1.13696	1.0522	0.995639	1.03139	1.07248	1.07513	1.05127	1.08379	1.05731	1.00675	0.999107	1.02301	1.02458	0.984502	0.969456	1.00976	1.07508	1.04467	1.04349	1.05985	1.05269	1.01403	1.00028	1.02046	1.00706	1.00049	1.00917	1.02668	1.02695	1.01792	1.01319	1.01879	1.02208	1.02112	1.03031	1.03314	1.03174	1.03491	1.03956	1.03524	1.02146	1.02568	1.04038
Agss_1d_F_Cal00010.spc	0.671681	0.634164	0.640963	0.579393	0.555341	0.574212	0.608285	0.636615	0.632336	0.597156	0.60315	0.618552	0.624869	0.620071	0.614227	0.610749	0.610256	0.610187	0.608586	0.605409	0.604155	0.608957	0.615261	0.610535	0.601575	0.595358	0.595938	0.588891	0.589147	0.601181	0.609975	0.604933	0.595282	0.59995	0.601912	0.602024	0.603342	0.604417	0.598725	0.591092	0.602694	0.608746	0.606679	0.603438	0.606171	0.608667	0.606503	0.605482	0.608244
Agss_1d_F_Cal00011.spc	0.525961	0.532197	0.482083	0.467718	0.474436	0.491337	0.505422	0.495803	0.490376	0.506412	0.495881	0.503074	0.527766	0.504026	0.494778	0.49779	0.493112	0.487392	0.490365	0.501548	0.491229	0.484629	0.489052	0.498905	0.495128	0.485575	0.483275	0.487655	0.492022	0.492861	0.492123	0.492445	0.492884	0.490662	0.489913	0.492953	0.49894	0.497376	0.491424	0.486931	0.494005	0.496242	0.493864	0.493714	0.498583	0.500589	0.495793	0.495338	0.497029
Agss_1d_F_Cal00012.spc	1.4472	1.38963	1.22761	1.11715	1.17088	1.34851	1.40174	1.22161	1.18503	1.44808	1.32342	1.22567	1.27009	1.39967	1.34928	1.24533	1.27304	1.31449	1.28903	1.20571	1.20677	1.29798	1.39028	1.21958	1.20179	1.2647	1.28097	1.2366	1.23089	1.28535	1.27896	1.26065	1.26373	1.3141	1.28032	1.24217	1.26735	1.2972	1.26932	1.21583	1.27143	1.30672	1.29264	1.2606	1.28513	1.30458	1.27595	1.27861	1.30089
Agss_1d_F_Cal00013.spc	0.792647	0.74484	0.690664	0.690273	0.663546	0.653391	0.762439	0.75465	0.705077	0.711819	0.744093	0.766228	0.763007	0.746639	0.728878	0.721307	0.730975	0.728012	0.718653	0.708716	0.68682	0.695655	0.724325	0.711829	0.70047	0.703533	0.721087	0.708381	0.705435	0.724701	0.720252	0.712647	0.711286	0.720237	0.724132	0.721321	0.716041	0.722526	0.719471	0.707186	0.71605	0.720457	0.718488	0.717279	0.71989	0.722573	0.722013	0.717883	0.72029
Agss_1d_F_Cal00014.spc	1.05002	1.04066	0.989706	1.12967	1.17169	1.10629	1.14271	1.12273	1.10598	1.13998	1.10496	1.16565	1.33819	1.22514	1.1508	1.14306	1.17168	1.1652	1.13976	1.1223	1.13569	1.18106	1.23286	1.2218	1.17404	1.14316	1.16163	1.16077	1.16518	1.18371	1.1802	1.17305	1.17389	1.1909	1.19901	1.19122	1.1731	1.1722	1.166	1.15849	1.1972	1.19589	1.17236	1.18172	1.19141	1.20118	1.20854	1.1856	1.18559
Agss_1d_F_Cal00015.spc	1.89204	1.69083	1.38696	1.23478	1.21112	1.25882	1.29193	1.34327	1.34536	1.26646	1.19983	1.23032	1.33887	1.29345	1.23142	1.22562	1.3197	1.32582	1.25156	1.17958	1.23033	1.2899	1.29046	1.22623	1.21534	1.23968	1.25655	1.25124	1.23512	1.22407	1.24667	1.23214	1.20985	1.2545	1.24934	1.22488	1.22624	1.25023	1.22993	1.18125	1.21475	1.25126	1.2587	1.23165	1.22852	1.23836	1.24505	1.24408	1.2424
Agss_1d_F_Cal00016.spc	1.23326	1.14269	0.968876	1.07366	1.2758	1.42659	1.30819	1.20563	1.21827	1.35901	1.2329	1.19921	1.31535	1.36197	1.27867	1.19518	1.22102	1.3144	1.31108	1.17407	1.13776	1.16706	1.22029	1.20546	1.2115	1.22196	1.20372	1.19389	1.18455	1.17658	1.19664	1.20528	1.19796	1.19067	1.18888	1.19067	1.19261	1.19464	1.18681	1.17659	1.19758	1.20036	1.18729	1.18163	1.18649	1.19621	1.20419	1.20431	1.21082
Agss_1d_F_Cal00017.spc	0.901409	0.856422	0.839672	0.876921	0.926253	0.952976	0.928116	0.909491	0.919434	0.95238	0.908147	0.91417	0.977929	0.933985	0.932882	0.950139	0.918204	0.909076	0.909614	0.906437	0.904243	0.915666	0.930103	0.914376	0.907508	0.908821	0.908713	0.901352	0.895978	0.902113	0.940254	0.935545	0.90402	0.907701	0.919089	0.927131	0.926822	0.926234	0.922338	0.916979	0.918335	0.928311	0.935813	0.926691	0.929413	0.93525	0.935004	0.932897	0.934634
Agss_1d_F_Cal00018.spc	1.53457	1.17343	0.993234	1.11219	1.23405	1.26111	1.30121	1.26139	1.19574	1.14913	1.10026	1.16565	1.33797	1.21981	1.1821	1.22105	1.25143	1.19561	1.13676	1.12179	1.1389	1.16048	1.17986	1.21049	1.15351	1.10859	1.15731	1.14314	1.11632	1.11374	1.13392	1.14421	1.14034	1.13589	1.13839	1.1361	1.12258	1.12388	1.12146	1.11567	1.1354	1.14959	1.15268	1.15004	1.13621	1.13079	1.14154	1.13464	1.1429
Agss_1d_F_Cal00019.spc	1.24436	1.17287	1.22141	1.02892	1.02678	1.16704	1.20757	1.1777	1.13184	1.09498	1.01372	1.01406	1.09227	1.07335	1.07919	1.09951	1.08468	1.07119	1.06102	1.04781	1.00555	1.03182	1.09828	1.0385	1.02787	1.04546	1.03877	1.02089	1.00737	1.01014	1.05188	1.04953	1.02184	1.03983	1.02922	1.00857	1.00502	1.02492	1.0218	0.99901	1.03065	1.03809	1.02577	1.0296	1.02576	1.0228	1.02708	1.02787	1.02804
Agss_1d_F_Cal00020.spc	0.877918	0.862383	0.776533	0.758018	0.778958	0.820329	0.855951	0.861795	0.872796	0.90549	0.841292	0.814653	0.845291	0.848787	0.830128	0.811607	0.816753	0.824187	0.819101	0.801663	0.801985	0.816178	0.831344	0.823325	0.822628	0.822411	0.811359	0.807817	0.804491	0.800154	0.809301	0.814642	0.813136	0.809867	0.811732	0.817638	0.822518	0.811849	0.804108	0.806485	0.812565	0.820193	0.825185	0.823583	0.821803	0.820576	0.820347	0.823863	0.828616
Agss_1d_F_Cal00021.spc	0.820222	0.754855	0.702118	0.791949	0.806195	0.757094	0.793164	0.782295	0.756742	0.75927	0.793337	0.796799	0.770266	0.797146	0.812238	0.813325	0.818894	0.809026	0.792461	0.777708	0.764477	0.770415	0.787175	0.782112	0.782097	0.787637	0.791651	0.780884	0.775666	0.784343	0.796723	0.787907	0.774252	0.791336	0.795165	0.790038	0.788231	0.793926	0.7857	0.768382	0.781439	0.789928	0.789995	0.790088	0.795507	0.795719	0.786301	0.785447	0.789436
Agss_1d_F_Cal00022.spc	1.11483	1.04076	0.902274	0.929259	0.979405	1.01841	1.05952	0.998629	0.956387	0.991558	0.941652	0.943309	1.01316	1.00166	1.01359	1.02481	0.981704	0.996623	0.98884	0.928931	0.938164	0.978907	1.01407	0.991102	0.978132	0.976077	0.97302	0.978361	0.972801	0.957937	0.977897	0.981623	0.975158	0.993835	0.972906	0.957266	0.981386	0.98371	0.973973	0.965979	0.975886	0.982024	0.980926	0.977261	0.979897	0.986256	0.991284	0.986292	0.988528
Agss_1d_F_Cal00023.spc	0.821564	0.823631	0.875562	0.867642	0.803885	0.777211	0.91454	0.884162	0.82111	0.856808	0.864092	0.858366	0.853268	0.850333	0.871944	0.880818	0.832797	0.838436	0.870944	0.888265	0.831581	0.832572	0.887079	0.878182	0.846009	0.834262	0.867733	0.858661	0.845503	0.853232	0.876708	0.868248	0.847134	0.864391	0.864337	0.857851	0.861585	0.865778	0.855481	0.839665	0.858922	0.873879	0.873552	0.861754	0.865904	0.872563	0.86887	0.858299	0.863741
Agss_1d_F_Cal00024.spc	0.813277	0.786022	0.774328	0.717205	0.717663	0.755179	0.750637	0.753758	0.76016	0.76119	0.766422	0.769641	0.770142	0.776077	0.763615	0.756279	0.784548	0.785318	0.76158	0.733782	0.73648	0.744361	0.746775	0.743785	0.745027	0.75499	0.772189	0.767668	0.75208	0.74141	0.761457	0.768141	0.759931	0.75918	0.75791	0.756375	0.756306	0.762333	0.759863	0.750477	0.758029	0.763923	0.765809	0.767316	0.768573	0.770571	0.772325	0.765628	0.764866
Agss_1d_F_Cal00025.spc	0.895274	0.912374	0.879592	0.857994	0.837413	0.832185	0.867048	0.874228	0.880833	0.91371	0.915577	0.903291	0.897605	0.926061	0.938015	0.923446	0.895014	0.888545	0.891262	0.888421	0.866455	0.879716	0.91212	0.880186	0.866303	0.875633	0.893092	0.876332	0.870724	0.890302	0.887562	0.871507	0.864294	0.893505	0.895536	0.885564	0.888158	0.900047	0.892992	0.873182	0.893022	0.901662	0.89522	0.889199	0.887465	0.895426	0.910012	0.900285	0.896339
Agss_1d_F_Cal00026.spc	0.789226	0.691277	0.652425	0.694834	0.695864	0.661954	0.665023	0.653969	0.655392	0.68863	0.703572	0.708494	0.712239	0.722464	0.703388	0.681311	0.692586	0.692548	0.684865	0.677436	0.67112	0.679539	0.696834	0.698464	0.685277	0.679054	0.696706	0.69694	0.687249	0.679998	0.692465	0.692123	0.682123	0.684019	0.687658	0.684916	0.67553	0.68676	0.692813	0.687032	0.69144	0.693972	0.69373	0.693836	0.697833	0.699823	0.696306	0.693767	0.693749
Agss_1d_F_Cal00027.spc	0.97406	0.850604	0.839069	0.888131	0.856404	0.810308	0.89982	0.859015	0.789765	0.791471	0.855738	0.880112	0.836405	0.806966	0.817034	0.835522	0.815799	0.830306	0.852419	0.849183	0.796292	0.79982	0.851784	0.846361	0.807368	0.787119	0.819187	0.814854	0.798856	0.796737	0.830905	0.825004	0.797772	0.814803	0.818983	0.808578	0.797505	0.814048	0.822737	0.814495	0.81991	0.828305	0.831537	0.82329	0.819183	0.821447	0.826258	0.815648	0.816708
Agss_1d_F_Cal00028.spc	1.0769	1.10312	1.0231	0.829702	0.849191	1.02313	1.06694	0.993462	0.970993	1.0631	0.964461	0.956125	1.07866	1.07454	0.992174	0.943663	1.00587	0.9987	0.953442	0.925999	0.966011	0.992294	0.978685	0.956563	0.964135	0.973815	0.951286	0.933269	0.944593	0.980143	0.970994	0.966709	0.973808	0.977189	0.963511	0.954981	0.966225	0.966572	0.958125	0.951993	0.974502	0.964325	0.946245	0.970199	0.983534	0.981222	0.971209	0.972233	0.976519
Agss_1d_F_Cal00029.spc	0.753442	0.690728	0.570188	0.635334	0.692156	0.67426	0.614227	0.630606	0.660387	0.642733	0.647744	0.672937	0.693705	0.64521	0.642716	0.668233	0.664742	0.634418	0.629595	0.663916	0.642437	0.63014	0.639164	0.643149	0.6351	0.628624	0.636902	0.637813	0.632607	0.628248	0.641567	0.64408	0.635728	0.632136	0.64013	0.645895	0.638809	0.636075	0.634464	0.633009	0.634621	0.637107	0.640079	0.64324	0.639689	0.637681	0.641285	0.636457	0.635074
Agss_1d_F_Cal00030.spc	0.887549	0.912374	0.879592	0.857994	0.837413	0.832185	0.867048	0.882106	0.859048	0.816825	0.837414	0.876559	0.897034	0.867395	0.832868	0.822173	0.850709	0.841782	0.837424	0.857903	0.826087	0.816736	0.837295	0.846098	0.836996	0.832089	0.84986	0.838264	0.828393	0.835903	0.846299	0.842554	0.829605	0.824524	0.842702	0.854865	0.83898	0.839158	0.836909	0.828931	0.833853	0.841329	0.845379	0.842402	0.844406	0.846319	0.844534	0.846835	0.850292
Agss_1d_F_Cal00031.spc	0.621376	0.618716	0.550625	0.550284	0.602825	0.662022	0.636377	0.617515	0.618211	0.628268	0.602234	0.609986	0.655686	0.650561	0.639204	0.63804	0.651094	0.642889	0.623644	0.608948	0.616391	0.627686	0.632561	0.626724	0.615932	0.611522	0.62022	0.61424	0.608748	0.613422	0.627671	0.630292	0.622924	0.620195	0.62342	0.627323	0.627189	0.627123	0.620048	0.610933	0.621779	0.629698	0.631178	0.630566	0.630154	0.628526	0.625559	0.626437	0.630037
Agss_1d_F_Cal00032.spc	0.660202	0.673523	0.630841	0.629292	0.660304	0.689301	0.659595	0.634474	0.649741	0.708958	0.683052	0.672577	0.700136	0.690534	0.676794	0.673301	0.685224	0.673082	0.656932	0.651903	0.648326	0.651643	0.656483	0.647736	0.650237	0.656624	0.654212	0.650792	0.649707	0.652103	0.657432	0.660046	0.656505	0.645564	0.644674	0.650493	0.655048	0.648417	0.644359	0.648032	0.654438	0.655051	0.653078	0.655663	0.651551	0.648376	0.651755	0.65585	0.657636
Agss_1d_F_Cal00033.spc	1.14129	1.0928	1.14156	0.987932	0.94178	1.0047	1.12791	1.07174	1.0303	1.13221	1.07042	1.03116	1.06475	1.0963	1.09504	1.07371	1.06149	1.05129	1.03918	1.02914	1.04666	1.07202	1.08195	1.04914	1.0504	1.06583	1.05806	1.03463	1.04167	1.08178	1.06692	1.04408	1.03601	1.05342	1.0518	1.04671	1.0548	1.0506	1.03531	1.02461	1.05765	1.06455	1.04695	1.03835	1.05479	1.06857	1.06016	1.05581	1.0644
Agss_1d_F_Cal00034.spc	1.2739	1.19858	0.90656	0.924286	0.979405	1.01841	1.05952	0.998629	0.954251	0.989495	0.97853	1.0081	1.07768	1.0235	0.960338	0.945993	1.00918	0.973639	0.925097	0.92459	0.945638	0.953224	0.950794	0.977838	0.955517	0.920836	0.921032	0.92777	0.933187	0.935606	0.942107	0.939955	0.93374	0.936831	0.947521	0.949913	0.936961	0.942361	0.949262	0.951895	0.96347	0.962543	0.956867	0.963482	0.963921	0.961545	0.96041	0.957521	0.953764
Agss_1d_F_Cal00035.spc	0.939625	0.907683	0.809207	0.786154	0.809558	0.843793	0.83356	0.799846	0.776124	0.77733	0.774565	0.822673	0.906191	0.847617	0.817295	0.83048	0.859608	0.831835	0.813007	0.835118	0.824066	0.813792	0.819899	0.847062	0.823346	0.795453	0.813874	0.806756	0.793043	0.790638	0.810759	0.822393	0.817718	0.804407	0.803246	0.809856	0.815072	0.811261	0.813007	0.820536	0.812499	0.813945	0.818701	0.811121	0.812185	0.8185	0.823227	0.818594	0.814501
Agss_1d_F_Cal00036.spc	1.11115	1.00706	0.965448	1.00039	1.04635	1.08579	1.12826	1.0522	0.995639	1.03139	1.06749	1.09721	1.1229	1.15946	1.11675	1.0678	1.09777	1.06742	1.02796	1.02043	1.03843	1.06156	1.07633	1.07461	1.04654	1.02807	1.04634	1.03234	1.02753	1.04736	1.05181	1.0434	1.02674	1.00934	1.03726	1.05452	1.01739	1.01909	1.01058	0.989781	1.02028	1.03775	1.02699	1.00086	1.0046	1.01426	1.00963	1.00908	1.01513
Agss_1d_F_Cal00037.spc	0.596187	0.572631	0.586254	0.562399	0.576522	0.609881	0.591432	0.56232	0.550024	0.563938	0.580125	0.593527	0.600932	0.599047	0.585195	0.571721	0.573207	0.586193	0.589556	0.575794	0.575301	0.575588	0.575065	0.580855	0.584341	0.582224	0.574947	0.574122	0.577586	0.581971	0.583578	0.581025	0.57873	0.583883	0.587206	0.584505	0.576595	0.576884	0.573465	0.567492	0.579547	0.586599	0.584894	0.579457	0.57951	0.581164	0.580487	0.578533	0.579785
Agss_1d_F_Cal00038.spc	0.636341	0.679051	0.677012	0.644508	0.606941	0.59998	0.666963	0.657891	0.627652	0.638257	0.651295	0.661856	0.666217	0.658304	0.649628	0.643778	0.641211	0.640513	0.632184	0.615817	0.611499	0.622023	0.639407	0.643694	0.6351	0.628962	0.637347	0.630268	0.623797	0.628015	0.642065	0.64408	0.635864	0.632578	0.634779	0.640196	0.645178	0.64539	0.636756	0.626439	0.636947	0.644819	0.644568	0.638981	0.639612	0.642042	0.641611	0.638539	0.643281
Agss_1d_F_Cal00039.spc	1.03302	0.961436	0.922095	0.829812	0.815422	0.862719	0.901398	0.86889	0.846184	0.880467	0.848028	0.854986	0.916312	0.91237	0.929436	0.936867	0.880295	0.869027	0.864684	0.843328	0.841584	0.855329	0.870228	0.859365	0.854246	0.86296	0.880586	0.851541	0.844541	0.878406	0.876427	0.869569	0.868628	0.8746	0.869288	0.863778	0.867224	0.862321	0.851181	0.844031	0.864347	0.873203	0.868232	0.863672	0.870629	0.873622	0.86415	0.864002	0.869893
Agss_1d_F_Cal00040.spc	0.85158	0.82369	0.80683	0.738697	0.763012	0.844485	0.832552	0.826429	0.828765	0.824769	0.792918	0.806564	0.861762	0.837849	0.805621	0.797042	0.825471	0.822047	0.801788	0.78678	0.78802	0.803521	0.816593	0.794626	0.788459	0.794531	0.798185	0.797312	0.799582	0.806322	0.805523	0.804916	0.804751	0.801845	0.804834	0.807265	0.804162	0.807749	0.806493	0.800552	0.807516	0.807139	0.801396	0.800707	0.809404	0.81704	0.816315	0.815295	0.817608
Agss_1d_F_Cal00041.spc	1.17065	1.03815	0.990461	1.02486	1.07803	1.09919	1.04917	1.06858	1.09057	1.05725	1.07375	1.14508	1.22579	1.12959	1.14238	1.2149	1.18938	1.12907	1.08391	1.07277	1.08746	1.12997	1.17744	1.16822	1.14961	1.14602	1.16403	1.14093	1.11632	1.11374	1.1359	1.1308	1.1128	1.12948	1.14011	1.13528	1.1219	1.13808	1.14612	1.1363	1.141	1.14831	1.15268	1.15004	1.13515	1.13406	1.15613	1.15091	1.15245
Agss_1d_F_Cal00042.spc	0.616969	0.633645	0.598334	0.599928	0.629056	0.663444	0.665823	0.675262	0.688019	0.693489	0.681816	0.677504	0.682797	0.673555	0.662315	0.659288	0.671177	0.671769	0.664744	0.658851	0.667316	0.669197	0.663483	0.666038	0.657066	0.649435	0.657319	0.655638	0.657437	0.667867	0.674769	0.665106	0.652533	0.662572	0.663511	0.661815	0.666201	0.66459	0.660308	0.65779	0.663212	0.666791	0.667902	0.669462	0.671528	0.669857	0.664519	0.669684	0.675317
Agss_1d_F_Cal00043.spc	0.909387	0.856422	0.839672	0.876921	0.921403	0.960083	1.00018	0.950939	0.91451	0.949401	0.942176	0.971755	1.03751	0.986959	0.956965	0.953471	0.950336	0.94551	0.953693	0.973535	0.948168	0.942562	0.962014	0.966018	0.949771	0.933339	0.933017	0.909231	0.901021	0.922198	0.946365	0.940613	0.924167	0.941784	0.938344	0.922734	0.912696	0.911184	0.907625	0.9045	0.923915	0.942808	0.946641	0.928981	0.922754	0.927228	0.93448	0.927679	0.925636
Agss_1d_F_Cal00044.spc	0.853587	0.841384	0.761069	0.744601	0.766109	0.808142	0.846159	0.825174	0.794928	0.794851	0.795937	0.81142	0.837174	0.841107	0.823195	0.80597	0.812069	0.803493	0.786466	0.772615	0.774487	0.788968	0.804498	0.79923	0.78858	0.783226	0.787722	0.776547	0.777914	0.796602	0.786933	0.780702	0.784356	0.792104	0.792676	0.785248	0.775815	0.786412	0.786758	0.775843	0.796296	0.803382	0.795738	0.789941	0.788627	0.789685	0.79078	0.79129	0.794369
Agss_1d_F_Cal00045.spc	0.793919	0.808149	0.857419	0.787693	0.774848	0.821995	0.862732	0.806053	0.765194	0.800289	0.781524	0.778191	0.806157	0.811687	0.794671	0.784999	0.813379	0.812504	0.785941	0.755557	0.755978	0.771734	0.78736	0.783172	0.773593	0.768959	0.773834	0.764692	0.76042	0.76941	0.781172	0.780041	0.773589	0.781442	0.782136	0.778525	0.777327	0.782693	0.778222	0.768484	0.788933	0.796224	0.789027	0.78366	0.78314	0.782533	0.779068	0.77943	0.783644
Agss_1d_F_Cal00046.spc	1.55156	1.46882	1.27451	1.1707	1.0871	1.06573	1.19694	1.19573	1.18983	1.32294	1.29021	1.26404	1.29002	1.24244	1.24285	1.25904	1.22522	1.23904	1.24512	1.2152	1.23404	1.23121	1.20977	1.23211	1.25745	1.26374	1.24215	1.22355	1.24242	1.29527	1.29093	1.25791	1.22477	1.21458	1.23281	1.24151	1.21787	1.23651	1.21894	1.17191	1.20512	1.23985	1.25147	1.24125	1.24374	1.24633	1.23857	1.23467	1.24097
Agss_1d_F_Cal00047.spc	1.14507	1.17276	1.42922	1.30058	1.2378	1.31506	1.55779	1.38842	1.23338	1.27246	1.31054	1.34025	1.36567	1.39337	1.41955	1.44779	1.47758	1.4374	1.37772	1.33341	1.28983	1.31585	1.38507	1.35692	1.31484	1.31502	1.38183	1.33818	1.30282	1.32629	1.35002	1.34833	1.33704	1.35446	1.35423	1.34262	1.3365	1.3561	1.35216	1.32546	1.34487	1.35397	1.3506	1.35295	1.35517	1.35711	1.35977	1.36594	1.37526
Agss_1d_F_Cal00048.spc	1.00916	1.19785	1.22433	1.02892	1.03297	1.15565	1.09666	1.09673	1.179	1.30462	1.12554	1.09754	1.26988	1.31916	1.2411	1.17004	1.20091	1.15673	1.10235	1.09086	1.14505	1.16968	1.14514	1.13225	1.16634	1.20576	1.18824	1.15405	1.12865	1.12668	1.17097	1.19514	1.18241	1.15465	1.12907	1.13504	1.17786	1.15578	1.12758	1.12386	1.14358	1.15535	1.16488	1.19015	1.17208	1.14794	1.14785	1.15943	1.17528
Agss_1d_F_Cal00049.spc	0.782227	0.7562	0.654482	0.733504	0.75724	0.710334	0.709997	0.693719	0.692882	0.726253	0.71468	0.715911	0.743592	0.753786	0.730295	0.705349	0.715765	0.715797	0.699083	0.677714	0.694919	0.712139	0.712982	0.700666	0.692154	0.691985	0.698709	0.694411	0.694969	0.70429	0.698654	0.704699	0.71375	0.699289	0.694393	0.700486	0.709632	0.700848	0.693235	0.694682	0.699121	0.700634	0.701167	0.705623	0.710949	0.710177	0.702082	0.70172	0.705362
Agss_1d_F_Cal00050.spc	1.01646	1.16713	1.3773	0.940881	0.904975	1.12535	1.2862	1.20087	1.08756	1.05926	0.987139	0.980872	1.06653	1.22975	1.15633	1.01129	1.00176	1.08849	1.12405	1.03467	1.04238	1.06987	1.08311	1.07401	1.13302	1.16879	1.07133	1.02761	1.04795	1.11219	1.11828	1.10088	1.08351	1.08134	1.0837	1.0964	1.11908	1.1169	1.07869	1.04153	1.09965	1.11936	1.09439	1.08187	1.10746	1.12321	1.10056	1.11105	1.11959
Agss_1d_F_Cal00051.spc	0.710402	0.685374	0.740231	0.742024	0.73513	0.732517	0.731102	0.708027	0.716542	0.780594	0.747217	0.71597	0.724632	0.75284	0.76942	0.767916	0.755939	0.745428	0.734509	0.724311	0.726946	0.752942	0.776387	0.732393	0.719401	0.729868	0.735546	0.718861	0.715553	0.735332	0.738579	0.739715	0.744378	0.753681	0.743037	0.730237	0.732034	0.739098	0.737816	0.729976	0.738571	0.741397	0.739392	0.741984	0.749752	0.750451	0.739407	0.735799	0.74473
Agss_1d_F_Cal00052.spc	1.23698	1.25828	1.02353	1.04425	1.09751	1.1339	1.167	1.21548	1.22268	1.16854	1.18021	1.25862	1.36494	1.30902	1.29486	1.32903	1.35806	1.33875	1.27214	1.1938	1.16155	1.18577	1.24696	1.27459	1.26209	1.24937	1.26781	1.23025	1.20743	1.23128	1.28823	1.29133	1.24314	1.20422	1.25108	1.30259	1.27025	1.2628	1.25055	1.23673	1.27597	1.29758	1.29158	1.27897	1.26455	1.26729	1.28896	1.27363	1.2676
Agss_1d_F_Cal00053.spc	0.901409	0.856422	0.839672	0.876921	0.926253	0.954106	0.932107	0.877507	0.857133	0.891494	0.857485	0.863956	0.926236	0.926794	0.898048	0.872501	0.874502	0.879431	0.869599	0.848331	0.864355	0.888923	0.901619	0.887153	0.895584	0.906882	0.889906	0.865841	0.863066	0.882613	0.879166	0.872945	0.871611	0.876965	0.87965	0.880924	0.883251	0.886454	0.87469	0.857226	0.87708	0.885483	0.881645	0.883612	0.886068	0.885562	0.881696	0.881637	0.886438
Agss_1d_F_Cal00054.spc	1.01224	0.917502	0.761751	0.851056	0.861368	0.809496	0.896114	0.889618	0.844196	0.840572	0.868443	0.903199	0.92598	0.922098	0.915255	0.911777	0.911284	0.911215	0.912104	0.907573	0.864917	0.866022	0.902787	0.892185	0.857909	0.849245	0.899543	0.906588	0.891548	0.883114	0.904329	0.903697	0.887391	0.891659	0.904831	0.905385	0.885509	0.892259	0.89279	0.880037	0.882435	0.893647	0.902341	0.895795	0.894356	0.896801	0.898528	0.892577	0.896172
Agss_1d_F_Cal00055.spc	1.25057	1.15928	0.971948	0.909371	1.01288	1.22266	1.15665	1.09429	1.08674	1.12063	1.09362	1.11935	1.20805	1.18999	1.08203	1.01816	1.08735	1.0705	1.02959	1.02117	1.01006	1.03467	1.07513	1.04718	1.00937	1.00176	1.04257	1.03406	1.02636	1.04716	1.07088	1.06949	1.0534	1.05325	1.04732	1.0381	1.03214	1.03832	1.03364	1.02119	1.04129	1.04975	1.04655	1.04904	1.05138	1.05391	1.05649	1.05482	1.05791
Agss_1d_F_Cal00056.spc	0.928663	0.882629	0.859458	0.836114	0.853684	0.88672	0.869607	0.857949	0.871034	0.903798	0.86716	0.875264	0.93569	0.900369	0.877753	0.885956	0.914558	0.903854	0.875232	0.854127	0.852076	0.865695	0.880519	0.868864	0.863209	0.87058	0.887825	0.8882	0.870589	0.850399	0.86929	0.878532	0.874853	0.880128	0.883634	0.881651	0.873958	0.866653	0.855857	0.848395	0.868711	0.876241	0.874716	0.884392	0.882448	0.881992	0.890906	0.88753	0.884323
Agss_1d_F_Cal00057.spc	0.618096	0.665177	0.664678	0.627865	0.637916	0.670228	0.643041	0.622368	0.63039	0.663428	0.638799	0.632317	0.66125	0.675886	0.647854	0.621881	0.64997	0.659528	0.641149	0.612832	0.629982	0.641941	0.634882	0.626728	0.638993	0.647479	0.626842	0.627705	0.634867	0.636809	0.634071	0.643171	0.652336	0.635148	0.631457	0.640302	0.651101	0.646278	0.639391	0.638451	0.645259	0.643264	0.639013	0.646245	0.6478	0.644267	0.640574	0.647062	0.651839
Agss_1d_F_Cal00058.spc	0.937162	0.887125	0.86065	0.784098	0.77142	0.826397	0.920055	0.867514	0.811023	0.846618	0.854491	0.84749	0.84551	0.876205	0.871195	0.840638	0.821467	0.822436	0.819101	0.801663	0.800503	0.825369	0.854519	0.829105	0.821316	0.822411	0.811359	0.806693	0.809532	0.816018	0.814758	0.812892	0.81443	0.821582	0.819972	0.813634	0.810567	0.822791	0.816938	0.79671	0.816214	0.827013	0.824894	0.823334	0.821291	0.822991	0.827746	0.817023	0.818658
Agss_1d_F_Cal00059.spc	0.828644	0.800723	0.789257	0.775349	0.799413	0.82397	0.769347	0.787746	0.812012	0.775403	0.739329	0.786252	0.896619	0.814672	0.778188	0.789292	0.796628	0.770116	0.758849	0.780217	0.75823	0.74382	0.752548	0.777434	0.780796	0.768921	0.761149	0.770455	0.776515	0.772734	0.782491	0.790282	0.786208	0.765473	0.770945	0.780181	0.770376	0.76574	0.769542	0.779516	0.787852	0.787567	0.783262	0.783927	0.78461	0.78541	0.786695	0.788231	0.786483
Agss_1d_F_Cal00060.spc	0.726999	0.747443	0.64387	0.676882	0.707548	0.696791	0.662299	0.684218	0.721051	0.723428	0.703809	0.721899	0.769774	0.733305	0.705606	0.701764	0.712708	0.69685	0.683491	0.691106	0.700691	0.699397	0.693656	0.706587	0.698456	0.690619	0.708305	0.707958	0.697496	0.689664	0.700503	0.711094	0.711064	0.696342	0.69792	0.706859	0.708753	0.698097	0.693979	0.700905	0.705432	0.705957	0.707615	0.717003	0.715695	0.709608	0.706064	0.706587	0.70756
Agss_1d_F_Cal00061.spc	0.883811	0.815997	0.74566	0.731595	0.750372	0.79965	0.886722	0.880687	0.824449	0.788731	0.813607	0.834851	0.829144	0.834111	0.800731	0.772301	0.80081	0.799688	0.782403	0.768409	0.75455	0.770176	0.799519	0.780532	0.764044	0.764575	0.782147	0.776329	0.764904	0.763742	0.784744	0.789985	0.780379	0.778831	0.776582	0.774004	0.77304	0.779205	0.771472	0.755872	0.775949	0.783482	0.778361	0.779272	0.780642	0.779972	0.776559	0.773324	0.772725
Agss_1d_F_Cal00062.spc	1.53228	1.24989	1.14549	1.07611	1.0141	1.00243	1.12363	1.07793	1.01117	1.04708	1.08328	1.1205	1.13701	1.06223	1.04799	1.08212	1.11012	1.1062	1.08843	1.07406	1.0585	1.08378	1.12701	1.09294	1.04917	1.03933	1.08241	1.07312	1.05315	1.05328	1.0769	1.06484	1.03292	1.03177	1.0515	1.06571	1.05669	1.06273	1.05002	1.02438	1.04192	1.06712	1.08039	1.06999	1.0682	1.06669	1.05956	1.06503	1.06821
Agss_1d_F_Cal00063.spc	1.21106	1.11099	0.946481	0.971663	1.02286	1.0607	1.09819	1.08649	1.05012	1.0244	1.04808	1.08894	1.10607	1.03762	1.02867	1.05196	1.04009	1.06107	1.06077	1.01587	1.00055	1.02505	1.06888	1.06841	1.03764	1.02729	1.06993	1.0407	1.0193	1.04153	1.06699	1.05301	1.02576	1.04216	1.05532	1.05664	1.04881	1.04067	1.03421	1.0345	1.05528	1.0636	1.05688	1.0479	1.05674	1.05922	1.04308	1.04619	1.05994
Agss_1d_F_Cal00064.spc	1.00422	1.02154	0.967778	0.926404	0.933953	0.979872	1.024	0.929995	0.862265	0.898486	0.934867	0.967234	0.989598	0.980936	0.972288	0.957414	0.924793	0.916144	0.918859	0.91396	0.870422	0.871305	0.907816	0.894529	0.886458	0.89396	0.911465	0.894466	0.879611	0.886525	0.909092	0.906351	0.892548	0.910061	0.907256	0.897354	0.899424	0.911112	0.903964	0.882454	0.892528	0.908575	0.913939	0.898586	0.906446	0.9161	0.909785	0.907442	0.914674
Agss_1d_F_Cal00065.spc	0.729268	0.716205	0.714967	0.713475	0.709209	0.714898	0.751326	0.743265	0.724141	0.72863	0.73646	0.742978	0.743083	0.726943	0.725315	0.729684	0.720833	0.713011	0.705188	0.696502	0.688983	0.696967	0.714077	0.714083	0.709666	0.704273	0.699895	0.702365	0.704808	0.704479	0.707906	0.707041	0.703954	0.70558	0.700673	0.699436	0.708956	0.712662	0.705064	0.694748	0.709353	0.716481	0.714262	0.713283	0.716872	0.715967	0.707571	0.71045	0.716158
Agss_1d_F_Cal00066.spc	1.16441	1.11407	0.866049	0.880452	0.986432	1.06969	0.959509	0.95901	0.991736	0.970708	0.950635	0.983537	1.05046	0.997743	0.963681	0.967275	0.995239	0.999168	0.989886	0.982214	0.975666	0.984	1.00114	1.00187	1.00004	0.988244	0.964519	0.981462	0.989163	0.971834	0.990284	1.00717	1.00344	0.973981	0.982589	1.00103	0.996136	0.991874	0.982602	0.974814	0.99576	0.998678	0.989952	0.995284	0.992604	0.995256	1.00839	0.996741	0.9933
Agss_1d_F_Cal00067.spc	1.25057	1.14269	0.968876	1.10059	1.08261	0.979478	1.08992	1.11442	1.06501	1.03754	1.11821	1.16126	1.12236	1.14696	1.18099	1.19505	1.17058	1.15291	1.11857	1.06718	1.04788	1.07303	1.11958	1.11432	1.09767	1.10619	1.1538	1.09018	1.05796	1.10568	1.15974	1.13426	1.07895	1.09519	1.10667	1.1105	1.11577	1.12351	1.10384	1.07321	1.10483	1.12851	1.12728	1.11241	1.12788	1.13604	1.11234	1.10213	1.11412
Agss_1d_F_Cal00068.spc	1.14222	1.03815	0.990461	1.02486	1.07117	1.11079	1.15382	1.06552	1.02777	1.12936	1.12644	1.0821	1.06511	1.14602	1.16948	1.13564	1.11776	1.10285	1.08843	1.07406	1.0585	1.08599	1.12413	1.05891	1.04819	1.06583	1.05806	1.03463	1.04167	1.08178	1.06523	1.05363	1.06125	1.07981	1.06333	1.04438	1.05331	1.07618	1.06995	1.04117	1.05957	1.07706	1.07956	1.06888	1.07572	1.08167	1.07291	1.06791	1.07552
Agss_1d_F_Cal00069.spc	0.941392	1.00314	1.04495	0.917449	0.92939	1.03363	0.998953	0.967993	0.969486	1.00283	1.04689	1.0269	0.967349	0.990713	1.0216	1.04929	1.07844	1.04769	1.01237	1.00501	0.995048	1.01945	1.05913	1.03294	0.998735	0.984837	1.00267	1.01057	1.01114	1.0106	1.01308	1.01714	1.02092	1.0221	1.01724	1.00949	1.00532	1.02609	1.01602	0.983834	1.0256	1.03909	1.02549	1.02898	1.03341	1.03282	1.02773	1.03445	1.03893
Agss_1d_F_Cal00070.spc	1.43379	1.13952	0.969596	0.987345	1.09222	1.23212	1.28054	1.15944	1.07953	1.11625	1.14692	1.22055	1.31281	1.19819	1.16667	1.20674	1.23882	1.14076	1.09532	1.1601	1.1518	1.14969	1.16643	1.15698	1.14094	1.13665	1.15425	1.15293	1.15606	1.1759	1.20072	1.18988	1.16664	1.18339	1.19275	1.18539	1.16778	1.16712	1.16233	1.15382	1.1735	1.18721	1.18796	1.1822	1.18767	1.19245	1.18792	1.188	1.19002
Agss_1d_F_Cal00071.spc	0.971977	0.99735	0.945438	0.846183	0.833756	0.871617	0.856127	0.845961	0.859727	0.892451	0.860556	0.84889	0.879739	0.91248	0.900676	0.873241	0.875991	0.860257	0.846099	0.847153	0.84981	0.850523	0.851059	0.857826	0.861495	0.863493	0.865184	0.848584	0.839033	0.84629	0.856454	0.851259	0.84008	0.846068	0.851299	0.850633	0.844967	0.846239	0.847063	0.846069	0.85082	0.857957	0.859806	0.84929	0.849019	0.851241	0.849204	0.851281	0.854544
Agss_1d_F_Cal00072.spc	0.94447	0.988164	0.862778	0.896367	0.907097	0.890085	0.9252	0.927873	0.932432	0.96543	0.915521	0.93996	1.05068	1.00013	0.963681	0.968195	0.997206	0.976676	0.949609	0.945786	0.94174	0.952493	0.966617	0.947608	0.937059	0.942774	0.960173	0.953531	0.94449	0.948479	0.968638	0.984674	0.982712	0.956585	0.943896	0.952069	0.975108	0.977136	0.967845	0.960267	0.970307	0.976613	0.97602	0.972961	0.969286	0.970216	0.976216	0.972291	0.974699
Agss_1d_F_Cal00073.spc	0.660202	0.673523	0.630841	0.629292	0.660304	0.688686	0.657459	0.657172	0.673245	0.679552	0.667256	0.674329	0.700085	0.68897	0.687051	0.697712	0.708653	0.69257	0.680281	0.687615	0.683807	0.684927	0.688734	0.677594	0.677993	0.686755	0.693305	0.689893	0.686013	0.687089	0.691913	0.686971	0.677817	0.679504	0.687963	0.693457	0.689501	0.685278	0.679877	0.676634	0.686972	0.6884	0.685059	0.690364	0.692627	0.691455	0.688601	0.686248	0.688217
Agss_1d_F_Cal00074.spc	0.931077	0.907683	0.809207	0.786154	0.805845	0.848423	0.88692	0.860372	0.823187	0.821148	0.849262	0.885997	0.906281	0.873167	0.852848	0.868724	0.925505	0.899101	0.862133	0.863742	0.865954	0.865992	0.86613	0.873408	0.864728	0.85396	0.856385	0.839728	0.837283	0.856731	0.853576	0.857709	0.862933	0.846112	0.849971	0.862331	0.865018	0.859825	0.849396	0.84179	0.854414	0.859426	0.857595	0.860677	0.864121	0.864647	0.861912	0.863851	0.863424
Agss_1d_F_Cal00075.spc	0.889264	0.791956	0.78771	0.831216	0.842163	0.833041	0.870514	0.844655	0.825076	0.859213	0.832583	0.827218	0.853118	0.826593	0.814647	0.819054	0.823649	0.829989	0.825565	0.807108	0.78988	0.805229	0.835332	0.811924	0.803978	0.810192	0.813555	0.800037	0.79893	0.818821	0.830652	0.826199	0.816905	0.823899	0.822615	0.816496	0.813231	0.817394	0.810875	0.798702	0.819166	0.825591	0.816349	0.808979	0.811104	0.815127	0.814777	0.813493	0.818375
Agss_1d_F_Cal00076.spc	0.613516	0.581565	0.595877	0.608197	0.594687	0.581379	0.616458	0.624129	0.6107	0.599754	0.610016	0.623733	0.629869	0.626018	0.609723	0.59409	0.594286	0.60666	0.609742	0.594155	0.581212	0.586654	0.604949	0.610676	0.604101	0.599481	0.608387	0.603847	0.595203	0.593502	0.615395	0.614233	0.595991	0.594247	0.599472	0.602288	0.59815	0.602288	0.603238	0.5983	0.596501	0.602003	0.608338	0.605235	0.601412	0.601863	0.606807	0.603818	0.606248
Agss_1d_F_Cal00077.spc	0.898041	0.904864	0.748212	0.773852	0.828373	0.857935	0.846339	0.810605	0.785424	0.786002	0.78512	0.815135	0.870732	0.874459	0.851609	0.832317	0.837887	0.810828	0.780163	0.767771	0.77007	0.783485	0.801327	0.812234	0.7964	0.777906	0.782583	0.794601	0.799539	0.794062	0.7928	0.793475	0.793619	0.790736	0.801738	0.808071	0.796266	0.798402	0.798655	0.79267	0.792144	0.798188	0.803109	0.796785	0.794665	0.795195	0.796135	0.801559	0.801737
Agss_1d_F_Cal00078.spc	0.818759	0.868362	0.777054	0.758018	0.782446	0.815988	0.80606	0.801084	0.818807	0.851328	0.79221	0.799946	0.888217	0.862864	0.827893	0.811607	0.816753	0.822359	0.827169	0.82684	0.794404	0.799281	0.830666	0.807734	0.800046	0.806351	0.809827	0.797702	0.791466	0.799808	0.810034	0.815453	0.811846	0.79846	0.805228	0.815588	0.811614	0.806921	0.804734	0.806512	0.813695	0.812107	0.807791	0.813245	0.814276	0.813223	0.813244	0.812561	0.814999
Agss_1d_F_Cal00079.spc	0.794411	0.759556	0.655225	0.684759	0.736556	0.766675	0.761167	0.763421	0.770514	0.770784	0.74608	0.761342	0.813435	0.792751	0.783989	0.785389	0.771898	0.760096	0.747219	0.736577	0.755351	0.77015	0.770719	0.767985	0.749977	0.739787	0.757479	0.7631	0.760381	0.758136	0.769134	0.77069	0.761104	0.750786	0.76005	0.768923	0.759905	0.757086	0.754543	0.752267	0.76061	0.762224	0.759439	0.761467	0.759209	0.757597	0.760319	0.763201	0.763065
Agss_1d_F_Cal00080.spc	0.869995	0.893456	0.861283	0.784098	0.774848	0.821161	0.859328	0.83303	0.813355	0.847481	0.854491	0.84749	0.84551	0.876205	0.871195	0.839952	0.820153	0.836194	0.855005	0.853252	0.855126	0.85693	0.854836	0.844631	0.842445	0.845828	0.847912	0.844311	0.843679	0.849874	0.859893	0.854496	0.843314	0.849741	0.845418	0.844591	0.858206	0.85635	0.840931	0.826972	0.846853	0.857157	0.851544	0.841435	0.84718	0.851898	0.843755	0.839396	0.845891
Agss_1d_F_Cal00081.spc	0.828644	0.804442	0.79027	0.733743	0.702781	0.718992	0.797934	0.764985	0.739328	0.806575	0.76757	0.747321	0.777205	0.784131	0.771404	0.758207	0.765787	0.776821	0.767617	0.73826	0.740567	0.749368	0.749571	0.732654	0.738073	0.760035	0.777206	0.749693	0.736312	0.757456	0.771327	0.764964	0.749566	0.748708	0.755131	0.757092	0.749227	0.754529	0.749268	0.735026	0.748136	0.762155	0.765866	0.756311	0.75955	0.762436	0.755097	0.751593	0.757265
Agss_1d_F_Cal00082.spc	10	1.75426	1.22961	1.44948	1.36925	1.16498	1.3157	1.43912	1.41346	1.31855	1.32154	1.42023	1.56862	1.46941	1.44662	1.45735	1.39203	1.40051	1.40322	1.3515	1.30463	1.32699	1.40675	1.44022	1.36983	1.32488	1.39436	1.35025	1.31113	1.33663	1.40426	1.3958	1.34534	1.36241	1.36622	1.34209	1.30852	1.34666	1.36359	1.3318	1.3261	1.33955	1.3577	1.35963	1.3625	1.35692	1.34152	1.34415	1.364
Agss_1d_F_Cal00083.spc	1.23211	1.204	1.10918	1.13946	1.18768	1.22618	1.26573	1.22287	1.18911	1.22386	1.25938	1.2891	1.31493	1.3565	1.27867	1.19674	1.22433	1.26406	1.24094	1.16845	1.21783	1.27276	1.28082	1.2619	1.2398	1.21856	1.20109	1.21926	1.22693	1.21565	1.27069	1.25148	1.20199	1.24582	1.24232	1.21957	1.22108	1.22426	1.20381	1.17666	1.21239	1.23479	1.23139	1.22213	1.23919	1.24652	1.2245	1.23081	1.24638
Agss_1d_F_Cal00084.spc	1.22729	1.15576	1.21597	1.26159	1.30162	1.34076	1.38227	1.32774	1.24287	1.18831	1.20079	1.28171	1.39317	1.33887	1.27368	1.24825	1.27543	1.31449	1.28903	1.20571	1.21056	1.26784	1.31925	1.25087	1.23621	1.2624	1.27978	1.23963	1.21771	1.24017	1.26325	1.26558	1.25952	1.27672	1.28219	1.26708	1.24179	1.25689	1.2582	1.24212	1.2816	1.30325	1.29691	1.28387	1.2705	1.26714	1.2734	1.25474	1.26635
Agss_1d_F_Cal00085.spc	1.25057	1.15091	0.97041	0.99454	1.03997	1.09547	1.24881	1.1109	0.989778	1.02782	1.1175	1.18834	1.20839	1.2469	1.19484	1.11904	1.10178	1.12162	1.1336	1.11345	1.09408	1.1199	1.16452	1.12171	1.11812	1.1323	1.12032	1.11364	1.12178	1.14024	1.13892	1.13594	1.13482	1.13161	1.11813	1.10934	1.11538	1.12205	1.10996	1.09206	1.12501	1.14802	1.14653	1.13091	1.12405	1.12846	1.13867	1.13269	1.13714
Agss_1d_F_Cal00086.spc	0.631862	0.57715	0.55724	0.597083	0.624584	0.628281	0.635523	0.609827	0.590095	0.602371	0.616995	0.630201	0.634622	0.612596	0.60034	0.599377	0.599984	0.588508	0.590651	0.610854	0.58093	0.580013	0.606561	0.593014	0.58615	0.590262	0.598987	0.601409	0.59872	0.595639	0.602695	0.603883	0.597234	0.589028	0.600462	0.612452	0.607237	0.606359	0.603552	0.599639	0.606987	0.610686	0.608873	0.605502	0.608145	0.610559	0.608297	0.607446	0.608579
Agss_1d_F_Cal00087.spc	1.89204	1.69083	1.38696	1.23478	1.20182	1.27332	1.48124	1.46656	1.33236	1.26035	1.26915	1.35292	1.49154	1.53714	1.4845	1.40062	1.3462	1.35909	1.36357	1.31763	1.27996	1.27781	1.29351	1.27066	1.27321	1.29649	1.31395	1.26583	1.25829	1.31525	1.3041	1.30805	1.32534	1.31068	1.30321	1.28977	1.26197	1.25655	1.24475	1.2314	1.2704	1.2904	1.28902	1.29472	1.28729	1.27411	1.26558	1.27301	1.28496
Agss_1d_F_Cal00088.spc	1.59101	1.36195	1.08194	1.09121	1.2154	1.39544	1.45102	1.26001	1.1843	1.32037	1.282	1.29864	1.42309	1.3635	1.29353	1.26768	1.29697	1.28031	1.23865	1.21342	1.27376	1.33384	1.33323	1.26353	1.21955	1.22608	1.28309	1.25521	1.21334	1.20723	1.25662	1.27911	1.26382	1.25151	1.26602	1.28464	1.28067	1.25794	1.23171	1.22093	1.25947	1.28101	1.27549	1.26352	1.26424	1.27103	1.27691	1.28734	1.29137
Agss_1d_F_Cal00089.spc	1.78566	1.34343	1.22064	1.44539	1.48955	1.33586	1.3746	1.30611	1.2976	1.46432	1.39784	1.40325	1.57053	1.60707	1.63635	1.63001	1.52955	1.43881	1.44988	1.56377	1.43003	1.41403	1.49174	1.38119	1.39722	1.4567	1.41371	1.38361	1.35332	1.33744	1.44525	1.46407	1.39136	1.36938	1.38365	1.39795	1.38678	1.40566	1.3988	1.36678	1.38405	1.41087	1.41985	1.39386	1.40562	1.41591	1.39404	1.37693	1.3838
Agss_1d_F_Cal00090.spc	0.584388	0.573515	0.549313	0.527004	0.544978	0.578073	0.561784	0.552741	0.557673	0.570462	0.569916	0.574176	0.582422	0.56575	0.556199	0.560328	0.575183	0.581643	0.57674	0.56426	0.554488	0.555551	0.565193	0.572185	0.568921	0.563316	0.564906	0.567233	0.566879	0.565244	0.573712	0.571969	0.563355	0.563206	0.565219	0.565876	0.563974	0.565711	0.562837	0.557245	0.565863	0.568746	0.565816	0.564894	0.569654	0.572432	0.569067	0.570061	0.571712
Agss_1d_F_Cal00091.spc	0.883297	0.835715	0.821848	0.859374	0.903679	0.943369	0.986597	0.902214	0.842022	0.877942	0.880721	0.890493	0.916315	0.915648	0.887653	0.869995	0.898751	0.888092	0.870891	0.870314	0.853628	0.843926	0.846222	0.853172	0.855662	0.86296	0.880586	0.852788	0.839841	0.860269	0.856991	0.860094	0.867571	0.861893	0.860967	0.864436	0.867442	0.862321	0.851718	0.843955	0.856541	0.862073	0.858542	0.854812	0.85595	0.859929	0.863182	0.860433	0.859131
Agss_1d_F_Cal00092.spc	1.41323	1.24375	1.02261	1.04425	1.09751	1.13561	1.17394	1.15305	1.10841	1.07498	1.03804	1.0985	1.24646	1.1525	1.12341	1.1592	1.18746	1.17804	1.1534	1.13378	1.11608	1.11565	1.14197	1.20623	1.18948	1.15155	1.17006	1.17396	1.15007	1.12077	1.16442	1.17327	1.14516	1.13926	1.15785	1.17054	1.15333	1.13605	1.13195	1.14063	1.14604	1.15347	1.15345	1.13632	1.15033	1.16178	1.14686	1.14708	1.15098
Agss_1d_F_Cal00093.spc	0.901409	0.864926	0.841951	0.765562	0.788893	0.874233	0.861833	0.818193	0.803438	0.837498	0.845092	0.840826	0.836966	0.837247	0.837632	0.839446	0.843742	0.83188	0.812307	0.796483	0.797278	0.811522	0.82692	0.820177	0.808075	0.801243	0.805075	0.805336	0.801186	0.797013	0.806238	0.810884	0.811812	0.819497	0.810122	0.801069	0.80737	0.81281	0.81022	0.804553	0.817798	0.825045	0.821991	0.81421	0.815865	0.819706	0.819136	0.818045	0.81991
Agss_1d_F_Cal00094.spc	1.02244	0.950842	0.919355	0.961898	0.957804	0.946092	1.05556	1.02681	0.953825	0.940692	0.967126	1.00318	1.02517	1.01035	1.02438	1.03525	0.990576	0.999754	1.01847	1.0065	0.97149	0.981464	1.02121	0.99751	0.982265	0.986821	1.00433	0.994701	0.981691	0.985315	1.02891	1.00709	0.95698	0.973724	0.978789	0.972438	0.970361	0.989957	0.989389	0.968904	0.987589	1.0062	1.00941	0.994585	0.994118	0.997171	0.993925	0.994335	1.00094
Agss_1d_F_Cal00095.spc	1.71475	1.22969	1.02169	1.04425	1.09751	1.13561	1.17394	1.14569	1.12611	1.16025	1.12788	1.15329	1.24702	1.20956	1.20814	1.22671	1.19861	1.17409	1.15123	1.13282	1.14931	1.17367	1.18702	1.17603	1.15846	1.15333	1.17098	1.16876	1.17451	1.19168	1.1606	1.15864	1.17873	1.17267	1.17078	1.1743	1.17688	1.16321	1.1469	1.14073	1.16043	1.1743	1.17563	1.17064	1.17655	1.18235	1.17817	1.16745	1.16905
Agss_1d_F_Cal00096.spc	1.05881	0.972499	0.940348	1.08748	1.01466	0.876444	0.968318	0.994291	0.988677	1.02192	0.965508	0.965632	1.03807	1.02765	1.00984	1.00059	0.995208	0.963588	0.950374	0.972513	0.970462	0.978899	0.99278	0.971261	0.959072	0.964237	0.981688	0.973627	0.963197	0.966586	0.989568	0.983342	0.960415	0.963213	0.962702	0.959003	0.957591	0.965861	0.965718	0.957438	0.967543	0.973931	0.973466	0.970555	0.967019	0.968432	0.974354	0.963513	0.966369
Agss_1d_F_Cal00097.spc	0.901409	0.860653	0.84081	0.815274	0.87058	0.94909	0.872172	0.845893	0.846713	0.841423	0.871593	0.888947	0.87912	0.876702	0.876947	0.870469	0.84876	0.828244	0.818232	0.82042	0.822613	0.835311	0.85035	0.84097	0.838148	0.841658	0.843876	0.842942	0.830063	0.813129	0.83212	0.843178	0.839527	0.835568	0.828122	0.828999	0.84291	0.841014	0.831764	0.824757	0.829823	0.837966	0.840638	0.831523	0.831602	0.837261	0.84129	0.834587	0.834671
Agss_1d_F_Cal00098.spc	0.887696	0.730819	0.641998	0.713163	0.790852	0.816812	0.80907	0.782236	0.750422	0.724487	0.725036	0.746149	0.769898	0.752354	0.747844	0.75056	0.739455	0.743877	0.745565	0.733293	0.723115	0.731198	0.746217	0.730765	0.728062	0.73633	0.741849	0.72555	0.716303	0.727323	0.750815	0.744736	0.724302	0.732862	0.737004	0.733441	0.727411	0.73296	0.732475	0.724984	0.733251	0.740779	0.741076	0.733294	0.737259	0.742992	0.74119	0.735777	0.737354
Agss_1d_F_Cal00099.spc	1.18229	0.975862	0.942459	0.912742	0.880218	0.878888	0.969927	1.04235	1.05686	1.02794	1.00511	1.01201	1.03785	1.02511	1.00984	0.999598	0.993249	0.988059	0.981941	0.97475	0.966489	0.992334	1.02681	0.979408	0.957277	0.964237	0.981688	0.971981	0.969452	0.989891	1.01316	1.01578	1.00084	0.987428	0.979021	0.97983	0.989952	1.00092	0.992376	0.971705	0.980077	0.993942	0.998232	0.984008	0.990793	1.00008	0.99625	0.99707	0.99928
Agss_1d_F_Cal00100.spc	0.679	0.67241	0.675817	0.678079	0.677122	0.685536	0.723606	0.695377	0.662727	0.671597	0.659187	0.678399	0.724028	0.692037	0.681893	0.690239	0.684866	0.666529	0.657324	0.665285	0.66163	0.669408	0.686574	0.687989	0.68495	0.680355	0.67694	0.69022	0.690485	0.673189	0.684226	0.690232	0.685623	0.679766	0.685417	0.6913	0.687496	0.689253	0.684353	0.675129	0.684793	0.69023	0.689738	0.690049	0.694199	0.696345	0.693016	0.690669	0.690568
Agss_1d_F_Cal00101.spc	1.17165	0.995381	0.879826	0.987503	1.02852	1.00117	1.11744	1.13692	1.08617	1.05585	1.07881	1.1205	1.13687	1.05856	1.07603	1.13882	1.1185	1.13695	1.13036	1.07605	1.08797	1.114	1.12836	1.12353	1.08779	1.07332	1.11866	1.10449	1.09186	1.11315	1.13945	1.11941	1.08524	1.10261	1.09769	1.09528	1.11869	1.11403	1.09312	1.0768	1.09475	1.11987	1.13221	1.11774	1.11226	1.11301	1.11299	1.10622	1.11671
Agss_1d_F_Cal00102.spc	0.610618	0.59391	0.56777	0.577948	0.571981	0.556757	0.566113	0.566902	0.569828	0.582068	0.56479	0.558056	0.569402	0.568376	0.566009	0.565484	0.567603	0.570882	0.567551	0.55572	0.546534	0.54856	0.557138	0.555856	0.548875	0.549596	0.567019	0.567269	0.558168	0.55094	0.558716	0.561715	0.558819	0.558894	0.560843	0.561718	0.560039	0.561533	0.561272	0.559462	0.564011	0.567095	0.568776	0.571533	0.568887	0.565768	0.566194	0.567936	0.569852
Agss_1d_F_Cal00103.spc	0.88175	0.772026	0.666892	0.700093	0.724083	0.725371	0.76188	0.749761	0.742354	0.775927	0.733207	0.731611	0.784076	0.768209	0.745807	0.736432	0.744925	0.755061	0.753928	0.741474	0.745768	0.751337	0.755728	0.767464	0.755671	0.740628	0.746402	0.749718	0.748561	0.746843	0.758072	0.760107	0.751382	0.742034	0.744069	0.752723	0.759985	0.760791	0.753688	0.745282	0.753945	0.751977	0.746195	0.754159	0.754505	0.750951	0.74939	0.752074	0.752802
Agss_1d_F_Cal00104.spc	1.46159	1.13952	0.969596	0.99454	1.04635	1.08427	1.12201	1.10094	1.08964	1.12342	1.04144	1.06745	1.20606	1.06857	1.05667	1.13556	1.16486	1.12105	1.07589	1.06442	1.04742	1.08754	1.16895	1.16564	1.101	1.06485	1.11036	1.09979	1.07601	1.07626	1.11974	1.12663	1.10721	1.12388	1.13464	1.13096	1.11784	1.11933	1.11814	1.11149	1.11704	1.12607	1.12763	1.11315	1.11637	1.12927	1.13886	1.13359	1.13151
Agss_20d_F_Cal00001.spc	0.668342	0.750288	0.859568	0.746654	0.72608	0.769755	0.739551	0.758695	0.785672	0.767435	0.726596	0.72204	0.749085	0.732494	0.743838	0.769425	0.765922	0.730311	0.729943	0.78434	0.767107	0.760182	0.776939	0.777626	0.731835	0.708284	0.758709	0.758214	0.757805	0.7765	0.735792	0.719691	0.729034	0.728322	0.71166	0.71022	0.741127	0.734589	0.732706	0.746507	0.739829	0.730284	0.732548	0.756368	0.739664	0.726959	0.745768	0.739995	0.727779
Agss_20d_F_Cal00002.spc	1.24019	0.97246	1.61986	1.98129	1.50321	1.33684	1.80155	1.23976	1.06232	1.3928	1.22369	1.16749	1.31345	1.23888	1.09708	1.03808	1.13386	1.07106	1.03236	1.11947	1.16517	1.11158	1.05292	1.17355	1.13111	1.05648	1.11267	1.11442	1.09032	1.07773	1.0989	1.08326	1.04632	1.04246	1.05706	1.06679	1.06081	1.10463	1.09386	1.03436	1.0741	1.07169	1.04033	1.04571	1.06475	1.07557	1.06874	1.07596	1.08004
Agss_20d_F_Cal00003.spc	0.896218	0.881039	1.04611	0.985973	0.912732	0.867135	0.821759	0.835302	0.879095	0.911663	0.905733	0.884401	0.860711	0.832286	0.839701	0.873905	0.90223	0.858257	0.847927	0.911307	0.885901	0.836008	0.810968	0.855653	0.85331	0.842048	0.880215	0.868671	0.852012	0.852211	0.833664	0.827519	0.830131	0.821842	0.819697	0.829452	0.848333	0.844884	0.838337	0.837301	0.8344	0.831494	0.834016	0.846638	0.842705	0.83434	0.832862	0.831215	0.829216
Agss_20d_F_Cal00004.spc	0.742641	0.738607	0.856622	0.832905	0.793685	0.767748	0.736866	0.758695	0.785672	0.767435	0.723168	0.736573	0.801705	0.785858	0.767937	0.772801	0.800866	0.775607	0.748257	0.751953	0.752483	0.762144	0.776385	0.774378	0.75944	0.751404	0.764962	0.771181	0.77464	0.776684	0.763753	0.761234	0.76664	0.763168	0.754076	0.75491	0.774287	0.785991	0.785065	0.774579	0.763489	0.76764	0.777286	0.773086	0.766471	0.767259	0.776771	0.773277	0.767157
Agss_20d_F_Cal00005.spc	0.873989	0.916037	1.36632	1.55443	1.34913	1.19927	1.23613	1.16329	1.10321	1.14043	1.18653	1.22298	1.24738	1.28286	1.16907	1.08821	1.19087	1.17843	1.14801	1.17699	1.15121	1.10642	1.08763	1.1596	1.13069	1.09122	1.15	1.14511	1.14013	1.15866	1.1053	1.09541	1.11072	1.07587	1.05641	1.05878	1.07821	1.10176	1.10085	1.07861	1.07745	1.07773	1.08468	1.10802	1.10111	1.09213	1.10125	1.09648	1.08846
Agss_20d_F_Cal00006.spc	0.689825	0.651695	0.986573	0.853975	0.80396	0.847761	0.806537	0.823143	0.846196	0.82093	0.814082	0.803742	0.790821	0.809277	0.810403	0.809813	0.838085	0.806259	0.786577	0.816035	0.821219	0.797293	0.770551	0.789541	0.782134	0.776565	0.810754	0.820494	0.81918	0.820285	0.82257	0.816738	0.801283	0.780438	0.776084	0.788242	0.807021	0.793508	0.788507	0.801828	0.8013	0.799401	0.803451	0.817044	0.806711	0.797587	0.806633	0.808436	0.803761
Agss_20d_F_Cal00007.spc	0.706621	0.83236	1.14513	1.09169	0.910804	0.806606	0.827527	0.994866	1.18478	1.091	0.858714	0.803992	0.888173	0.912361	0.905702	0.886107	0.871881	0.881903	0.910274	0.935072	0.898566	0.864411	0.861351	0.906703	0.945685	0.957186	0.940843	0.906543	0.911109	0.95635	0.932479	0.91897	0.913388	0.879682	0.879811	0.9101	0.946083	0.9096	0.884858	0.898956	0.920491	0.927701	0.914382	0.888486	0.886178	0.904239	0.928515	0.928322	0.903139
Agss_20d_F_Cal00008.spc	0.98749	0.865328	1.0416	1.11692	1.17169	1.18306	1.0646	1.15747	1.27924	1.16503	1.09398	1.08356	1.11441	1.13849	1.11076	1.08309	1.11359	1.03595	1.00799	1.09015	1.08087	1.04197	1.02766	1.09221	1.07379	1.02828	1.0421	1.10136	1.11358	1.06074	1.07584	1.08457	1.06807	1.03807	1.01876	1.03876	1.10811	1.11926	1.0989	1.07861	1.07745	1.07773	1.08468	1.10802	1.09957	1.0977	1.12287	1.10516	1.08727
Agss_20d_F_Cal00009.spc	0.991402	0.909038	0.928971	0.871846	0.874416	0.925465	0.956049	0.998708	1.00797	0.958885	0.934633	0.910327	0.887588	0.902441	0.929174	0.96032	0.989215	0.932275	0.916303	0.986238	0.948684	0.906147	0.902067	0.95433	0.946742	0.917095	0.930564	0.980394	0.996463	0.958416	0.950354	0.949769	0.944773	0.927363	0.919562	0.925863	0.945022	0.968878	0.964053	0.939486	0.960614	0.955436	0.937281	0.946564	0.955636	0.960836	0.961232	0.951973	0.948434
Agss_20d_F_Cal00010.spc	1.09805	1.17893	10	1.31146	1.23418	1.53731	1.30802	1.12916	1.17115	1.61648	1.33913	1.25054	1.44039	1.49675	1.29739	1.2091	1.48033	1.28454	1.15848	1.27064	1.24541	1.18212	1.15789	1.24414	1.15888	1.10432	1.27286	1.35665	1.29794	1.21912	1.34239	1.32814	1.20831	1.19403	1.17939	1.17149	1.19151	1.28438	1.27683	1.17727	1.22267	1.22874	1.19634	1.19384	1.2322	1.24564	1.20312	1.2209	1.21675
Agss_20d_F_Cal00011.spc	0.752623	0.795516	1.08749	1.04724	0.877575	0.797384	0.905308	0.917757	0.893297	0.928647	0.922301	0.895486	0.874234	0.88917	0.919621	0.938303	0.92021	0.899089	0.88256	0.877082	0.904153	0.888442	0.85416	0.903603	0.877272	0.851038	0.916187	0.932833	0.910878	0.886811	0.905025	0.905959	0.880658	0.850675	0.855463	0.871347	0.873974	0.893625	0.893981	0.876217	0.897208	0.895342	0.882016	0.892791	0.905008	0.903813	0.887037	0.880459	0.87687
Agss_20d_F_Cal00012.spc	1.18331	1.15333	1.51012	1.27079	1.19294	1.25283	1.28342	1.3181	1.3792	1.41075	1.08282	1.05215	1.27871	1.20071	1.16461	1.22862	1.37017	1.19178	1.07031	1.10703	1.13978	1.12137	1.1043	1.24172	1.1863	1.09869	1.15905	1.20247	1.17823	1.11754	1.13236	1.13703	1.12185	1.11478	1.10056	1.10937	1.15758	1.15963	1.15018	1.14854	1.14511	1.14259	1.14148	1.14245	1.16156	1.16263	1.13163	1.13383	1.1334
Agss_20d_F_Cal00013.spc	0.833459	0.918992	1.09489	1.18729	1.13345	1.02741	0.951989	0.958376	1.00125	1.03394	1.07739	1.11385	1.13791	1.16236	1.12569	1.11218	1.22161	1.14564	1.07434	1.10779	1.13978	1.13253	1.09413	1.068	1.04147	1.05959	1.15883	1.12659	1.09257	1.11567	1.10321	1.08574	1.08352	1.11086	1.06616	1.03529	1.0809	1.10839	1.12031	1.1149	1.0701	1.06551	1.08754	1.09148	1.09292	1.0979	1.10596	1.10063	1.09233
Agss_20d_F_Cal00014.spc	0.809089	0.854756	1.20706	1.10997	1.06953	1.09925	1.00352	1.08829	1.19621	1.10424	1.04655	1.04075	1.07076	1.08833	1.11211	1.14472	1.17529	1.08745	1.03349	1.06499	1.04699	1.0413	1.06088	1.08391	1.04824	1.01046	1.02464	1.04577	1.06891	1.08672	1.07587	1.06501	1.05252	1.02429	1.01002	1.01386	1.03319	1.05429	1.06758	1.06692	1.04826	1.04171	1.04746	1.05361	1.04481	1.04057	1.05136	1.04831	1.05089
Agss_20d_F_Cal00015.spc	0.840328	0.894549	1.28712	1.00663	0.926298	0.968568	0.902295	0.976167	1.07079	1.00675	0.911544	0.880137	0.916614	0.994561	1.00709	0.986067	1.01561	0.959856	0.925877	0.955289	0.916954	0.880628	0.877602	0.92789	0.92204	0.895984	0.909724	0.932702	0.945221	0.937318	0.909115	0.912412	0.925772	0.891583	0.87908	0.88848	0.907504	0.914952	0.91114	0.906755	0.928629	0.924351	0.909099	0.919602	0.92005	0.91775	0.921106	0.926462	0.913689
Agss_20d_F_Cal00016.spc	0.973197	0.920476	1.37553	1.03407	1.01379	1.19126	1.07885	1.07487	1.08851	1.02449	0.977687	1.01484	1.114	1.07113	0.971516	0.9451	1.08724	1.00669	0.94413	1.02102	1.01727	0.985865	0.97541	1.03684	0.995199	0.946764	0.99276	0.995921	0.998374	1.01717	0.98261	0.981474	0.993591	0.950388	0.933492	0.94106	0.960246	0.98429	0.97855	0.952417	0.972321	0.977407	0.9664	0.961023	0.965147	0.970461	0.970552	0.971702	0.966927
Agss_20d_F_Cal00017.spc	0.944261	0.840026	0.999619	0.940416	0.927719	0.979826	1.01041	1.04509	1.08942	1.12171	1.00203	0.986393	1.0927	1.12726	1.04661	0.99015	1.07613	1.07605	1.03313	1.01495	1.03866	1.03382	1.01708	1.08319	1.03485	0.979189	1.02748	1.06126	1.06608	1.05128	1.03504	1.06301	1.10379	1.0714	1.03075	1.02514	1.06896	1.07662	1.06165	1.04474	1.04366	1.05851	1.07773	1.0827	1.07279	1.06116	1.05659	1.05221	1.0471
Agss_20d_F_Cal00018.spc	0.967599	0.982488	1.00439	1.28143	1.19426	0.973346	1.00047	1.06339	1.03241	0.907464	0.919716	0.997314	1.09251	1.12072	1.09062	1.06182	1.0881	1.11591	1.11604	1.08435	1.05649	1.05658	1.06977	1.04715	1.02394	1.03044	1.08177	1.07917	1.07778	1.09644	1.052	1.04534	1.06122	1.03227	1.01437	1.02762	1.07046	1.05532	1.03808	1.04505	1.06559	1.07564	1.07691	1.08199	1.07279	1.06116	1.05659	1.05221	1.04882
Agss_20d_F_Cal00019.spc	0.889974	0.819482	1.46505	1.11822	0.924309	0.89945	0.933168	0.904476	0.913135	1.02797	0.955879	0.909267	0.946769	1.03453	1.0014	0.949696	1.03171	0.989131	0.948064	0.977613	0.933084	0.912219	0.938136	0.996883	0.958871	0.914595	0.957729	0.989297	0.994872	0.986408	1.00921	0.984582	0.939612	0.942292	0.943832	0.941548	0.942237	0.962472	0.960415	0.935073	0.940113	0.937395	0.93644	0.95943	0.96272	0.952004	0.942618	0.953237	0.956289
Agss_20d_F_Cal00020.spc	1.03215	1.15826	1.50608	1.61936	1.67619	1.63338	1.34226	1.30132	1.36186	1.39418	1.28948	1.24528	1.27903	1.2966	1.32039	1.35561	1.38923	1.23711	1.18618	1.29705	1.19082	1.171	1.25676	1.28071	1.25359	1.22676	1.24061	1.26137	1.28581	1.30254	1.26962	1.27091	1.27946	1.21948	1.18581	1.18176	1.20168	1.25091	1.29919	1.31407	1.26965	1.24246	1.24489	1.26789	1.27206	1.25564	1.23521	1.25497	1.25798
Agss_20d_F_Cal00021.spc	0.944261	0.83398	0.996961	1.08393	1.04085	0.97839	1.01274	0.972345	0.976649	1.10597	1.01436	0.964823	0.994119	0.949053	0.992169	1.05054	0.96883	0.928876	0.912963	0.905234	0.929362	0.932149	0.9172	0.937726	0.917096	0.902337	0.944142	0.953009	0.931117	0.905077	0.919518	0.946433	0.955294	0.917331	0.904503	0.907595	0.90952	0.913711	0.912113	0.906561	0.912241	0.920732	0.92602	0.923388	0.919061	0.91829	0.921428	0.915042	0.912904
Agss_20d_F_Cal00022.spc	0.77993	0.824118	1.14315	1.07746	0.963021	0.922594	0.951637	0.998708	1.01175	0.961879	0.879793	0.852838	0.888536	0.962446	0.980145	0.949214	0.930435	0.906433	0.903666	0.932705	0.965329	0.942089	0.901754	0.955047	0.925344	0.886509	0.927987	0.933319	0.938235	0.95712	0.930968	0.917363	0.915935	0.901031	0.894765	0.903149	0.922121	0.913281	0.909552	0.918476	0.910691	0.912186	0.9189	0.916656	0.912683	0.912218	0.915642	0.911337	0.898559
Agss_20d_F_Cal00023.spc	1.1031	1.24238	1.68334	1.32261	1.39304	1.80991	1.42211	1.37572	1.36871	1.23247	1.13828	1.16937	1.31441	1.33933	1.35514	1.38721	1.41717	1.34166	1.29718	1.32705	1.27496	1.24786	1.27996	1.38818	1.32289	1.25105	1.33137	1.37836	1.36232	1.31926	1.33726	1.32997	1.29695	1.27763	1.21728	1.207	1.30466	1.3458	1.34251	1.32456	1.31255	1.27246	1.25983	1.34499	1.33999	1.30322	1.30405	1.32789	1.32571
Agss_20d_F_Cal00024.spc	1.21015	1.3669	2.01491	1.00873	0.93259	1.1165	1.14197	1.35571	1.28924	0.907478	0.889279	1.01026	1.18907	1.14035	1.02374	0.972894	1.05269	1.15838	1.17609	1.07555	0.994265	1.01873	1.12953	1.16324	1.04958	0.967653	1.01548	1.08012	1.11069	1.0881	1.04426	1.02118	1.01809	1.01615	1.03197	1.03527	1.0092	1.0196	1.04673	1.06704	1.05095	1.03047	1.02551	1.04816	1.05753	1.06467	1.07308	1.03174	1.01227
Agss_20d_F_Cal00025.spc	1.17155	0.984232	1.21657	1.11298	0.994932	0.947058	0.970942	1.09849	1.19621	1.10424	1.04655	1.04075	1.07094	1.09439	1.06598	1.05589	1.15194	1.14554	1.09237	1.06799	1.09146	1.08359	1.06318	1.13508	1.07849	1.01423	1.06522	1.13448	1.16631	1.13828	1.08192	1.09676	1.13538	1.06928	1.04052	1.04443	1.06393	1.10906	1.12447	1.09636	1.07396	1.06552	1.07398	1.09663	1.10568	1.10238	1.0942	1.08592	1.08781
Agss_20d_F_Cal00026.spc	1.00829	1.06226	1.91103	1.19675	1.05725	1.09925	1.00352	1.08829	1.19621	1.10424	1.04655	1.04075	1.07076	1.08833	1.11211	1.1426	1.17074	1.13397	1.11336	1.14217	1.11546	1.10564	1.12661	1.15378	1.07485	1.01549	1.06707	1.10228	1.10551	1.08759	1.07377	1.06501	1.05252	1.02429	1.00807	1.02039	1.06292	1.06817	1.06439	1.06712	1.06762	1.06868	1.07186	1.07713	1.06824	1.05693	1.05264	1.0485	1.04446
Agss_20d_F_Cal00027.spc	0.761168	0.768744	0.890556	0.768347	0.73936	0.794191	0.824775	0.871302	0.865585	0.784904	0.76535	0.808285	0.873417	0.804491	0.818501	0.880881	0.868858	0.823984	0.793659	0.794881	0.79511	0.786735	0.785384	0.830753	0.812351	0.787195	0.822809	0.813765	0.809807	0.830248	0.816525	0.799102	0.792441	0.802533	0.786066	0.774707	0.794678	0.806338	0.802856	0.792669	0.802719	0.801017	0.793109	0.796893	0.800681	0.7982	0.790528	0.79785	0.795273
Agss_20d_F_Cal00028.spc	2.56494	1.3519	2.63407	10	1.79678	1.47632	2.11197	10	2.31356	1.63192	1.61007	1.65053	1.6986	2.38503	2.19267	1.74922	1.77758	1.80932	1.84718	1.86536	1.66398	1.58799	1.61803	1.64552	1.55649	1.52084	1.66742	1.59743	1.59056	1.74591	1.65593	1.55791	1.49349	1.44215	1.49663	1.54796	1.49366	1.56307	1.59938	1.55011	1.57161	1.55165	1.53964	1.62377	1.57412	1.52252	1.55081	1.5394	1.51509
Agss_20d_F_Cal00029.spc	0.777523	0.804364	1.36478	0.931144	0.818773	0.86966	0.825026	0.840864	0.863412	0.835957	0.823121	0.833823	0.861714	0.886566	0.853052	0.816904	0.84439	0.839186	0.840406	0.867423	0.839727	0.813799	0.810275	0.831691	0.802383	0.785023	0.842315	0.857375	0.852442	0.852118	0.854812	0.835037	0.806387	0.798711	0.810785	0.826171	0.83027	0.837722	0.834229	0.820751	0.818053	0.817448	0.818022	0.820718	0.821642	0.825534	0.832503	0.825408	0.815317
Agss_20d_F_Cal00030.spc	1.16693	1.34688	1.98813	1.18224	1.05725	1.09925	1.00352	1.08829	1.19621	1.10424	1.03942	1.07159	1.18933	1.21239	1.2381	1.24386	1.18268	1.17983	1.21522	1.23798	1.14175	1.09783	1.1292	1.20881	1.17569	1.11583	1.13054	1.15223	1.17593	1.19327	1.17462	1.15372	1.14085	1.13397	1.09457	1.09316	1.17097	1.15359	1.12515	1.12863	1.15116	1.1426	1.12724	1.15082	1.14377	1.12425	1.11564	1.12168	1.12176
Agss_20d_F_Cal00031.spc	0.710268	0.71498	0.826954	0.807848	0.773349	0.751416	0.725509	0.710215	0.700745	0.692822	0.695925	0.715241	0.739421	0.726084	0.715111	0.721801	0.748698	0.749689	0.744339	0.746127	0.725796	0.724157	0.740245	0.739767	0.727607	0.722181	0.735875	0.728744	0.723419	0.728479	0.718807	0.719359	0.723516	0.709743	0.709282	0.71788	0.725512	0.726246	0.722094	0.717493	0.720225	0.717536	0.7174	0.732511	0.728892	0.719259	0.717327	0.721422	0.719623
Agss_20d_F_Cal00032.spc	1.052	1.24868	1.23594	1.08645	1.06953	1.10166	1.01081	1.0086	1.0566	1.08911	1.05288	1.04075	1.07076	1.08833	1.11211	1.1426	1.17074	1.13984	1.09237	1.06799	1.09146	1.08697	1.05989	1.08158	1.04502	1.01622	1.06634	1.13821	1.14874	1.08863	1.06903	1.08079	1.09359	1.06085	1.04054	1.0525	1.09693	1.1033	1.08613	1.06704	1.06642	1.06719	1.07446	1.09777	1.09146	1.08389	1.09301	1.07429	1.06692
Agss_20d_F_Cal00033.spc	1.2876	1.22151	1.67656	1.34795	1.24856	1.31474	1.35743	1.23283	1.2072	1.4202	1.34294	1.27114	1.31601	1.52015	1.38909	1.24035	1.37983	1.36047	1.26996	1.2199	1.16953	1.19705	1.27168	1.22878	1.18069	1.17933	1.24698	1.28188	1.30517	1.31891	1.23676	1.21396	1.23605	1.22249	1.17221	1.15684	1.20991	1.17806	1.17563	1.23246	1.26157	1.22181	1.18417	1.23265	1.22658	1.20626	1.21093	1.19692	1.1906
Agss_20d_F_Cal00034.spc	1.01335	1.04645	1.05586	0.966014	0.965196	0.999637	0.931552	0.93528	0.981289	1.01382	0.989339	0.983511	1.01292	1.03563	1.01826	0.999281	1.02721	1.01193	0.983303	0.968692	0.956465	0.936184	0.928385	0.985106	0.950241	0.907153	0.949745	0.981082	0.990283	0.979487	0.9488	0.935343	0.932584	0.915333	0.921959	0.943105	0.961409	0.966987	0.960078	0.952508	0.974578	0.967692	0.948835	0.958259	0.956989	0.952707	0.954353	0.956458	0.951891
Agss_20d_F_Cal00035.spc	1.01237	1.10987	1.39351	1.22446	1.07727	0.992459	0.915414	1.0703	1.2829	1.16303	1.18778	1.17989	1.11362	1.12029	1.21299	1.30795	1.23646	1.16623	1.14801	1.17699	1.14618	1.1343	1.15503	1.17941	1.12659	1.08972	1.14777	1.18494	1.1819	1.1591	1.17385	1.20457	1.2041	1.12402	1.08814	1.10066	1.14838	1.17864	1.1714	1.14161	1.13721	1.13469	1.13975	1.16328	1.1512	1.14564	1.17126	1.16471	1.15058
Agss_20d_F_Cal00036.spc	0.934737	0.916146	1.09645	1.01212	0.979885	1.05534	1.244	1.2299	1.11175	1.04665	0.997309	1.03449	1.13727	1.08546	1.02483	1.02312	1.11365	1.10393	1.08127	1.10994	1.09115	1.05099	1.04215	1.16153	1.12217	1.03738	1.0527	1.07506	1.09834	1.11603	1.10321	1.09049	1.07548	1.04339	1.04583	1.06832	1.0866	1.08578	1.08274	1.0846	1.08432	1.0862	1.08403	1.07043	1.06963	1.07009	1.06442	1.07204	1.07444
Agss_20d_F_Cal00037.spc	0.79774	0.795582	0.925094	0.791168	0.763276	0.805785	0.767534	0.830601	0.904528	0.869088	0.85086	0.859916	0.88794	0.909362	0.902014	0.894893	0.923713	0.884671	0.844361	0.842517	0.839901	0.828621	0.825672	0.873843	0.853421	0.816048	0.830152	0.853131	0.865822	0.863372	0.862266	0.866791	0.859645	0.817303	0.805232	0.817653	0.83652	0.834833	0.82117	0.811366	0.831329	0.840449	0.838071	0.839879	0.840838	0.840516	0.838052	0.82785	0.827125
Agss_20d_F_Cal00038.spc	0.811661	0.89734	1.05068	0.867864	0.814026	0.88773	1.02494	0.953147	0.870684	0.908559	0.905733	0.877878	0.862055	0.9336	0.914525	0.877436	0.951782	0.887881	0.834079	0.865757	0.863697	0.866452	0.88478	0.907815	0.869992	0.839875	0.878287	0.887183	0.882251	0.880553	0.878778	0.881279	0.876563	0.848011	0.839129	0.84986	0.868765	0.863013	0.861952	0.872344	0.867291	0.870496	0.878471	0.878322	0.877192	0.874594	0.870189	0.865503	0.866529
Agss_20d_F_Cal00039.spc	1.06452	1.09885	1.10741	1.00258	0.988491	1.04409	1.08112	1.03294	0.999337	1.03543	1.00951	1.00177	1.03125	1.04882	1.07807	1.09256	1.05704	1.01719	1.01255	1.03967	0.98134	0.978756	1.03827	1.0623	1.02427	1.00008	1.04967	1.05268	1.03803	1.02605	0.985884	1.00152	1.036	0.985676	0.980586	1.00419	1.02248	1.02612	1.01648	1.00342	1.00556	1.01138	1.01317	1.00526	0.994974	0.995131	1.00701	0.996484	0.987945
Agss_20d_F_Cal00040.spc	0.833459	0.926357	1.09822	1.02433	0.941037	0.888592	0.835992	0.907743	0.993208	0.943585	0.860048	0.868371	0.944587	0.861915	0.874561	0.941844	0.924402	0.868227	0.845305	0.875148	0.874754	0.860988	0.853065	0.874883	0.842481	0.814523	0.851125	0.879946	0.8916	0.88679	0.86512	0.858552	0.856642	0.830289	0.822491	0.832824	0.851771	0.86181	0.855056	0.840752	0.848694	0.851069	0.8518	0.864038	0.858295	0.852908	0.859265	0.849748	0.842017
Agss_20d_F_Cal00041.spc	1.1031	1.25804	1.6964	1.0977	1.17044	1.83256	1.43527	1.37572	1.36871	1.23247	1.14726	1.13107	1.16252	1.18009	1.20387	1.23748	1.26921	1.15281	1.11379	1.21064	1.13021	1.08105	1.119	1.26321	1.19668	1.12237	1.23998	1.20517	1.14002	1.12647	1.14499	1.1496	1.1274	1.09011	1.06615	1.08762	1.16333	1.14593	1.12146	1.12155	1.09628	1.09962	1.11995	1.12253	1.12593	1.1156	1.0908	1.09374	1.10571
Agss_20d_F_Cal00042.spc	1.13596	1.09439	1.39002	1.22446	1.05645	1.01859	1.18939	1.17543	1.10793	1.14498	1.10105	1.07839	1.11562	1.24118	1.16984	1.10036	1.30078	1.2354	1.13993	1.17448	1.21333	1.15595	1.09008	1.22123	1.17183	1.08589	1.14421	1.22879	1.23395	1.16033	1.17458	1.18076	1.15483	1.11242	1.11206	1.13417	1.15256	1.17377	1.18455	1.1767	1.14563	1.14703	1.16732	1.16772	1.16761	1.16239	1.1496	1.13441	1.15168
Agss_20d_F_Cal00043.spc	1.06342	1.17111	1.51472	1.27079	1.20709	1.23523	1.10782	1.09684	1.14775	1.18021	1.12731	1.10667	1.13791	1.16236	1.11959	1.12503	1.34078	1.1982	1.07313	1.10842	1.08677	1.07543	1.10236	1.18143	1.11436	1.04485	1.09932	1.13209	1.14988	1.16937	1.19479	1.16854	1.12071	1.11339	1.10056	1.10937	1.15758	1.15963	1.15018	1.14854	1.14511	1.14259	1.14204	1.14372	1.14371	1.14678	1.15294	1.14454	1.13208
Agss_20d_F_Cal00044.spc	1.02381	0.996199	1.21891	1.09805	1.05917	1.11703	1.15525	1.10338	1.02328	0.974758	1.00471	1.05171	1.06985	1.01876	1.01403	1.04943	1.07711	1.05076	1.0398	1.06694	1.01095	0.962183	0.955572	1.0126	0.997925	0.97351	1.02079	1.02482	1.0088	1.00153	1.02226	1.01402	0.981287	0.960251	0.949613	0.962537	1.00198	1.00895	1.00951	1.01329	0.998958	0.995165	1.00281	1.01102	0.993807	0.983407	0.996288	0.985722	0.985125
Agss_20d_F_Cal00045.spc	0.944261	0.83398	0.996961	1.06995	1.12462	1.13914	1.03299	1.13232	1.19505	1.01047	1.02647	1.03283	0.995649	1.0826	1.09698	1.06535	1.09565	1.02608	0.981328	1.01229	0.999061	0.998674	1.01207	0.994242	0.976068	0.982861	1.02953	1.06441	1.05401	1.01051	0.997078	1.01191	1.02062	0.972426	0.970778	0.987198	0.985035	0.982758	0.99631	1.01843	1.00468	0.999601	1.0067	1.01425	1.01031	0.997231	0.984304	0.993727	0.994203
Agss_20d_F_Cal00046.spc	1.02381	0.996199	1.21891	1.08362	1.14694	1.3667	1.2061	1.08317	1.04613	1.08278	1.12855	1.165	1.18933	1.22253	1.12431	1.05301	1.14917	1.14554	1.09237	1.06799	1.08707	1.10643	1.12857	1.20443	1.20982	1.18287	1.19657	1.22625	1.20334	1.13831	1.15296	1.15695	1.14016	1.13182	1.11633	1.12484	1.17416	1.17558	1.16328	1.1628	1.18348	1.19052	1.18546	1.18506	1.18503	1.17781	1.16407	1.16788	1.16444
Agss_20d_F_Cal00047.spc	0.85366	0.883766	0.895246	0.844511	0.856407	0.892737	0.84435	0.847822	0.917752	1.03001	0.955879	0.916283	0.945136	0.910195	0.915384	0.936984	0.917675	0.928662	0.941581	0.927398	0.88464	0.871986	0.892559	0.913824	0.89398	0.88099	0.921332	0.928399	0.920955	0.917335	0.913819	0.914974	0.907876	0.874845	0.876616	0.898824	0.917136	0.923962	0.921625	0.914413	0.907178	0.899239	0.901797	0.925588	0.909758	0.895498	0.911189	0.918018	0.910056
Agss_20d_F_Cal00048.spc	0.919506	0.871751	1.27423	1.43623	1.28012	1.14835	1.16833	1.35996	1.51694	1.32026	1.21855	1.1389	1.09252	1.19122	1.27623	1.27664	1.2146	1.09372	1.06092	1.15245	1.19416	1.1709	1.14303	1.22679	1.14936	1.08601	1.19352	1.20362	1.16635	1.14789	1.16622	1.16727	1.15031	1.1428	1.10227	1.09937	1.17822	1.18876	1.16156	1.13489	1.13086	1.12865	1.13336	1.15613	1.16368	1.15613	1.14416	1.14881	1.14751
Agss_20d_F_Cal00049.spc	1.07152	1.00141	1.64896	1.14086	1.02062	1.06715	0.989695	0.919057	0.933287	1.05244	0.974507	0.928214	0.961747	0.983888	0.966668	0.96698	1.05277	0.967634	0.900137	0.93262	0.926127	0.926376	0.944827	0.96657	0.946604	0.911514	0.898418	0.937049	0.969323	0.958018	0.929462	0.917363	0.915935	0.901031	0.896268	0.898152	0.900424	0.904909	0.90376	0.898739	0.904673	0.913357	0.919237	0.917408	0.903508	0.900194	0.914853	0.901843	0.895082
Agss_20d_F_Cal00050.spc	0.934737	0.916146	1.09645	1.02433	0.933313	0.89945	0.933168	0.911005	0.893297	0.928647	0.916933	0.920895	0.945271	0.91421	0.881976	0.890847	0.966404	0.895042	0.852912	0.919861	0.922047	0.90238	0.892253	0.914477	0.877154	0.84624	0.885051	0.893788	0.888469	0.886473	0.884427	0.885226	0.884059	0.872586	0.855752	0.852395	0.872022	0.880676	0.879624	0.876112	0.883776	0.882985	0.885148	0.908869	0.89624	0.875453	0.872176	0.877381	0.873274
Agss_20d_F_Cal00051.spc	1.02381	0.996199	1.21891	1.09805	1.06953	1.10166	1.01081	1.0086	1.0566	1.08911	1.05288	1.04075	1.07094	1.09439	1.06598	1.05937	1.1607	1.04051	0.995453	1.13362	1.08057	1.01226	1.00825	1.11612	1.11321	1.05856	1.07249	1.13111	1.16381	1.1379	1.11714	1.12842	1.1342	1.06802	1.04052	1.04443	1.06393	1.10906	1.12447	1.09636	1.07396	1.06552	1.07398	1.09663	1.10568	1.10156	1.09372	1.1003	1.10239
Agss_20d_F_Cal00052.spc	1.2299	1.0732	1.10222	1.15598	1.2098	1.25627	1.29741	1.20308	1.13993	1.17733	1.12731	1.10667	1.1377	1.15527	1.17216	1.22862	1.37017	1.18517	1.08731	1.18723	1.23738	1.17182	1.10263	1.23369	1.22615	1.15316	1.16809	1.19001	1.21115	1.23064	1.25713	1.22758	1.16335	1.11941	1.12009	1.14229	1.16068	1.18458	1.17734	1.14874	1.16995	1.16161	1.1447	1.16835	1.15671	1.15083	1.17647	1.16958	1.15396
Agss_20d_F_Cal00053.spc	0.933921	0.962215	1.48725	1.28866	1.22171	1.21832	0.983126	0.943813	1.02686	1.16502	1.15294	1.03767	0.9461	1.02144	1.03085	1.03521	1.20856	1.10309	1.00078	1.03602	1.06768	1.06118	1.03641	1.05788	1.02734	0.992141	1.00624	1.02729	1.05421	1.06886	0.996501	1.01479	1.07238	0.992753	0.980572	0.996964	0.994517	1.03094	1.04893	1.02862	1.01211	1.00731	1.01771	1.04085	1.03895	1.02983	1.02672	1.00054	0.991877
Agss_20d_F_Cal00054.spc	0.845298	0.756563	0.887393	0.859514	0.809242	0.793254	0.82629	0.815909	0.808134	0.843009	0.840667	0.852745	0.873306	0.805277	0.797304	0.82471	0.816322	0.803598	0.795782	0.795249	0.79511	0.788438	0.783647	0.803382	0.795698	0.784216	0.798128	0.785428	0.785491	0.805006	0.774479	0.773005	0.789679	0.770235	0.766333	0.773197	0.779442	0.788388	0.787493	0.777625	0.777033	0.77823	0.78075	0.785316	0.781709	0.777721	0.779311	0.780417	0.782409
Agss_20d_F_Cal00055.spc	0.863778	0.883766	0.895246	0.861202	0.766702	0.712366	0.808952	0.786182	0.722629	0.71441	0.716452	0.732632	0.759682	0.782999	0.75838	0.741847	0.80159	0.786223	0.755504	0.758821	0.761017	0.757841	0.751479	0.749918	0.737962	0.731269	0.744769	0.751565	0.755789	0.75856	0.746867	0.747308	0.747614	0.718776	0.722549	0.741309	0.747811	0.736839	0.731426	0.735669	0.728398	0.72695	0.732193	0.738563	0.737911	0.733873	0.730581	0.72756	0.725069
Agss_20d_F_Cal00056.spc	1.02381	0.987562	1.21451	1.32321	1.22058	1.11011	1.13832	1.19219	1.18748	1.10182	1.04655	1.04075	1.07094	1.09439	1.06598	1.05589	1.15194	1.13959	1.11336	1.14217	1.11546	1.10564	1.12599	1.14992	1.10168	1.06926	1.12562	1.122	1.11609	1.13655	1.12245	1.10835	1.09191	1.05781	1.0597	1.08237	1.10064	1.0992	1.09541	1.09675	1.09924	1.07058	1.05128	1.09325	1.07911	1.06464	1.09087	1.08937	1.07988
Agss_20d_F_Cal00057.spc	1.03991	0.938874	0.964404	1.03006	1.01468	0.938265	0.876586	0.952146	1.0393	0.981507	0.946614	0.949169	0.978004	0.995575	1.01936	1.05114	1.08077	1.01201	0.969214	1.00006	0.991349	0.96531	0.955572	1.0126	0.997925	0.97351	1.02079	1.02482	1.01231	1.00208	0.966949	0.966277	0.982949	0.962205	0.949613	0.962537	1.00198	1.01073	1.00068	0.988901	0.992939	0.986434	0.982962	1.00607	1.00634	0.998013	0.99724	0.997266	0.990161
Agss_20d_F_Cal00058.spc	1.02381	0.987562	1.21451	1.32321	1.22058	1.11011	1.13832	1.20495	1.14569	0.983178	1.05774	1.22271	1.35054	1.25128	1.22933	1.24654	1.18736	1.12842	1.11336	1.14217	1.11546	1.10564	1.12537	1.14609	1.13028	1.12899	1.19085	1.18226	1.17247	1.19305	1.17462	1.15096	1.14515	1.1731	1.11686	1.09143	1.17027	1.15359	1.12515	1.12868	1.1531	1.12846	1.10152	1.14527	1.14372	1.12937	1.13748	1.14687	1.13623
Agss_20d_F_Cal00059.spc	0.881558	0.891775	1.84558	1.21177	1.04718	1.11703	1.15525	1.09325	1.04613	1.08278	1.13732	1.12136	1.07167	1.18042	1.125	1.06421	1.24778	1.19139	1.10896	1.14136	1.11546	1.10564	1.12599	1.14992	1.10168	1.06783	1.12351	1.15968	1.15797	1.13734	1.15548	1.16256	1.13235	1.06493	1.05532	1.08774	1.13337	1.16258	1.15635	1.12822	1.12277	1.1349	1.15872	1.18224	1.16977	1.15497	1.16211	1.17074	1.15832
Agss_20d_F_Cal00060.spc	1.0588	1.10533	2.51537	1.70185	1.1495	0.982888	1.13109	1.23509	1.26324	1.29564	1.2172	1.18443	1.21688	1.23445	1.25823	1.28957	1.31867	1.26877	1.19984	1.1621	1.18506	1.1709	1.14239	1.22222	1.1814	1.14827	1.27082	1.27232	1.25146	1.27227	1.24286	1.24861	1.24889	1.15732	1.13976	1.17694	1.22888	1.22728	1.21285	1.20748	1.20073	1.19325	1.19609	1.21985	1.20357	1.19476	1.22054	1.2089	1.2017
Agss_20d_F_Cal00061.spc	0.86888	0.782636	0.92167	0.878889	0.874416	0.927079	0.962578	0.939773	0.895615	0.866273	0.855467	0.840713	0.824568	0.839787	0.869517	0.890426	0.87793	0.830153	0.812328	0.84114	0.814429	0.804604	0.824646	0.846968	0.816606	0.792071	0.827685	0.83769	0.835493	0.83591	0.837615	0.830938	0.814012	0.791229	0.799019	0.810381	0.801734	0.817514	0.829073	0.827485	0.838289	0.826241	0.810497	0.823685	0.820859	0.817566	0.825298	0.818121	0.812418
Agss_20d_F_Cal00062.spc	0.957619	0.799232	0.829088	0.892013	0.873907	0.868385	1.10923	1.16101	1.05358	0.999598	0.964841	0.966001	0.995336	1.02284	0.961474	0.932111	1.07034	0.997456	0.921017	0.953782	0.945747	0.942694	0.965955	1.02515	1.00756	0.982187	1.0302	1.03686	1.00633	0.972196	0.988165	1.00067	0.985654	0.942374	0.939635	0.970162	1.009	0.997718	0.987396	0.993593	0.982014	0.966949	0.968929	1.00678	1.0115	1.00236	1.00111	0.990123	0.976372
Agss_20d_F_Cal00063.spc	0.718012	0.688311	0.706701	0.69005	0.709478	0.759074	0.79299	0.78795	0.765771	0.75163	0.752822	0.748356	0.739763	0.760861	0.740437	0.725634	0.784084	0.767539	0.750357	0.778902	0.758819	0.753968	0.770423	0.770015	0.740122	0.724118	0.756272	0.767642	0.76985	0.772082	0.760768	0.749595	0.743046	0.740815	0.733646	0.735214	0.754547	0.767571	0.760823	0.743884	0.755203	0.749644	0.739589	0.754082	0.754467	0.754864	0.764651	0.754991	0.750047
Agss_20d_F_Cal00064.spc	0.991402	0.909038	0.928971	0.871846	0.881153	0.917094	0.864561	0.872581	0.920204	0.952628	0.879176	0.882298	0.960472	0.878063	0.861994	0.889245	0.875629	0.852199	0.868902	0.931935	0.898068	0.882273	0.898579	0.888638	0.881187	0.883303	0.896289	0.918386	0.931181	0.924123	0.899029	0.888956	0.888892	0.876205	0.872732	0.875405	0.878485	0.884985	0.876929	0.861715	0.88166	0.889483	0.884427	0.884027	0.882131	0.882572	0.887521	0.893321	0.88821
Agss_20d_F_Cal00065.spc	1.12249	1.17127	1.16981	0.919864	0.860028	0.937299	1.08937	0.994683	0.92538	1.04663	1.03674	1.01634	1.05176	1.16087	1.11606	1.02591	1.05264	1.08207	1.08087	1.05477	1.07764	1.0706	1.05119	1.12151	1.06716	1.00612	1.05683	1.09503	1.08034	1.03468	1.05266	1.04225	1.01121	1.01168	0.988762	0.983408	1.02484	1.03168	1.02987	1.03417	1.03753	1.02723	1.02144	1.04466	1.04185	1.03725	1.04788	1.03421	1.023
Agss_20d_F_Cal00066.spc	0.940751	0.802469	1.13557	1.26695	1.1682	1.07267	1.10108	1.15334	1.14671	1.07061	1.10325	1.09748	1.05142	1.15557	1.11009	1.03808	1.13386	1.07106	1.03494	1.1209	1.1046	1.09198	1.11216	1.13589	1.08974	1.05728	1.11187	1.14757	1.14888	1.12721	1.11043	1.09932	1.08362	1.05053	1.05271	1.07418	1.09256	1.11569	1.11563	1.09029	1.06845	1.06036	1.06896	1.0916	1.09923	1.10337	1.11093	1.09159	1.07496
Agss_20d_F_Cal00067.spc	0.758317	0.771761	1.27064	1.02859	0.878089	0.84536	0.803405	0.823143	0.846196	0.82093	0.809893	0.821345	0.849013	0.870104	0.86536	0.862114	0.891971	0.821062	0.805151	0.89954	0.844541	0.830544	0.875639	0.871255	0.827295	0.803539	0.839794	0.851477	0.839393	0.820754	0.819904	0.825576	0.823834	0.800912	0.794821	0.805569	0.824482	0.835039	0.83072	0.817525	0.814992	0.813696	0.816666	0.829295	0.834511	0.82988	0.81973	0.817366	0.818173
Agss_20d_F_Cal00068.spc	0.931302	0.87835	1.27928	1.14509	1.18282	1.47249	1.52632	1.35044	1.25308	1.29189	1.2172	1.18443	1.21688	1.23445	1.24997	1.30905	1.47363	1.33078	1.2212	1.25525	1.22094	1.16589	1.14239	1.22222	1.17702	1.1597	1.35437	1.318	1.22625	1.20577	1.22055	1.24918	1.25442	1.19871	1.16178	1.18291	1.27409	1.2818	1.24168	1.2077	1.22907	1.21468	1.19846	1.24775	1.24195	1.21096	1.1954	1.19486	1.21254
Agss_20d_F_Cal00069.spc	0.800263	0.814932	0.831002	0.892013	0.894415	0.84536	0.803405	0.828551	0.829137	0.756647	0.781714	0.825048	0.849013	0.870104	0.86536	0.862114	0.891971	0.826774	0.783046	0.81494	0.844163	0.847863	0.838009	0.858037	0.84846	0.824902	0.816549	0.833633	0.849562	0.846938	0.82712	0.834378	0.845444	0.804514	0.803152	0.826425	0.844686	0.841107	0.834794	0.83395	0.831221	0.829337	0.829639	0.832183	0.824399	0.82499	0.841165	0.83425	0.827483
Agss_20d_F_Cal00070.spc	0.790922	0.857303	1.00246	0.950747	0.87936	0.85381	0.887214	0.870434	0.857202	0.892339	0.8848	0.891001	0.915216	0.883581	0.886296	0.919897	0.947075	0.935896	0.916892	0.906979	0.867545	0.854093	0.878947	0.934174	0.882455	0.836945	0.901021	0.918512	0.899247	0.875249	0.873569	0.861744	0.852281	0.876939	0.872036	0.865191	0.884855	0.893214	0.892454	0.887159	0.881539	0.876102	0.876703	0.888376	0.881231	0.873985	0.879645	0.87758	0.867882
Agss_20d_F_Cal00071.spc	0.802676	0.883664	1.04472	1.13253	1.09014	0.996234	0.927381	0.93528	0.981289	1.01382	0.983082	1.0193	1.1126	0.994259	0.962422	1.00336	1.03258	0.968314	0.949257	1.02278	0.976704	0.951772	0.973527	0.995557	0.964703	0.954544	1.03412	1.04593	1.02929	1.01791	0.980914	0.981474	0.993106	0.948978	0.9467	0.96894	0.987325	1.00948	1.01274	0.998544	1.00223	0.996435	0.988685	0.996346	1.00362	1.00638	1.00445	1.0039	0.997123
Agss_20d_F_Cal00072.spc	0.885325	0.881039	1.04611	0.985973	0.905491	0.873158	0.898084	1.02677	1.03769	0.846901	0.904637	0.998611	1.01196	0.968872	0.967147	1.00336	1.03258	0.972315	0.934764	0.965303	0.959132	0.936184	0.928385	0.985106	0.947665	0.914672	0.989178	0.974614	0.954615	0.978028	1.00121	0.992548	0.962699	0.944415	0.922283	0.914863	0.934758	0.957323	0.961492	0.952508	0.974578	0.967692	0.948835	0.958259	0.956989	0.952707	0.954353	0.955509	0.95778
Agss_20d_F_Cal00073.spc	0.723268	0.669642	0.773812	0.687426	0.675657	0.719262	0.695329	0.715953	0.743707	0.729919	0.692275	0.707225	0.769626	0.758803	0.72293	0.705789	0.733758	0.713427	0.702552	0.730916	0.717248	0.702008	0.702333	0.721694	0.719089	0.712024	0.725471	0.734269	0.731086	0.720578	0.723627	0.731888	0.734935	0.721388	0.702269	0.697613	0.717325	0.730115	0.731814	0.725129	0.718688	0.712821	0.711433	0.718274	0.724599	0.726452	0.723253	0.720542	0.718434
Agss_20d_F_Cal00074.spc	0.834948	0.787939	1.08576	1.03437	0.933313	0.897936	0.927063	0.973443	0.980595	0.936211	0.965692	1.00305	1.03241	1.1371	1.09568	1.01187	1.04035	1.02601	0.993469	0.979031	1.00289	1.0027	0.982268	1.00099	1.0005	0.994028	1.00722	1.0302	1.03869	1.02591	1.01389	1.02676	1.0356	0.986174	0.964559	0.979098	1.01938	1.02588	1.02564	1.02869	1.01317	1.00861	1.01543	1.02269	1.01577	1.01377	1.02512	1.01323	1.00353
Agss_20d_F_Cal00075.spc	1.4252	1.30247	1.9501	1.51209	1.09345	0.962054	1.2506	1.85479	1.82936	1.28291	1.4192	1.51419	1.35091	1.36063	1.39294	1.42535	1.4557	1.37231	1.32339	1.35346	1.28991	1.30856	1.41662	1.44982	1.33685	1.26991	1.35442	1.32407	1.36298	1.54148	1.42188	1.33973	1.3033	1.2367	1.22365	1.27517	1.38339	1.38273	1.35054	1.33495	1.3194	1.30112	1.30508	1.36095	1.36892	1.35378	1.34975	1.34817	1.32871
Agss_20d_F_Cal00076.spc	1.33213	1.57506	10	1.72827	1.50538	1.52569	1.29816	1.14017	1.13083	1.30951	1.39211	1.41486	1.43914	1.47057	1.39036	1.31446	1.34473	1.29453	1.22065	1.17998	1.19717	1.21199	1.24665	1.44427	1.34421	1.21648	1.29297	1.33953	1.32655	1.28812	1.30615	1.30451	1.26335	1.20217	1.22458	1.27993	1.2964	1.28307	1.26662	1.25754	1.24526	1.25543	1.27305	1.2677	1.25823	1.26522	1.28994	1.27619	1.2401
Agss_20d_F_Cal00077.spc	1.04547	0.910315	2.26965	1.75185	1.1495	0.98473	1.1409	1.13801	1.07373	1.11065	1.16594	1.14663	1.09271	1.19892	1.21046	1.158	1.18441	1.22129	1.18311	1.08676	1.10199	1.09697	1.07441	1.14148	1.15176	1.13214	1.14624	1.13005	1.1268	1.14727	1.13239	1.11756	1.10098	1.06704	1.04521	1.06647	1.13928	1.12374	1.09994	1.10286	1.10341	1.0868	1.08184	1.12523	1.1079	1.09112	1.11747	1.1145	1.10418
Agss_20d_F_Cal00078.spc	0.825474	0.793373	1.08902	0.913737	0.796831	0.799533	0.909271	0.917757	0.896197	0.931438	0.864156	0.868371	0.944857	0.869126	0.821599	0.836232	0.905597	0.845119	0.810995	0.873222	0.84722	0.835167	0.851314	0.844128	0.84154	0.838604	0.828995	0.845377	0.861164	0.857956	0.8372	0.844188	0.855392	0.813806	0.801328	0.813184	0.832106	0.841317	0.84133	0.840941	0.862568	0.86161	0.851024	0.862941	0.867456	0.860891	0.848298	0.844283	0.84269
Agss_20d_F_Cal00079.spc	1.2727	1.02923	1.2933	1.14835	1.09934	1.15866	1.19766	1.11617	1.10887	1.27853	1.12499	1.09247	1.21611	1.14502	1.12639	1.16389	1.19215	1.15271	1.12713	1.15767	1.18959	1.1709	1.14303	1.22679	1.14936	1.08601	1.19352	1.19928	1.1873	1.20573	1.14173	1.15634	1.18917	1.08049	1.08019	1.12809	1.14524	1.16575	1.17494	1.16977	1.16715	1.14683	1.13298	1.15658	1.14746	1.13526	1.14283	1.13396	1.13032
Agss_20d_F_Cal00080.spc	0.766976	0.731896	0.989816	1.11031	0.987676	0.842972	0.800296	0.817803	0.863952	0.896408	0.840028	0.814864	0.849667	0.922426	0.905286	0.860267	0.890447	0.821062	0.803628	0.898682	0.879468	0.828618	0.803926	0.846559	0.864306	0.863738	0.876995	0.876746	0.885419	0.904373	0.883093	0.875668	0.869197	0.824755	0.823122	0.84538	0.863764	0.885046	0.894598	0.887	0.867815	0.866144	0.875571	0.87596	0.864982	0.863654	0.879082	0.869565	0.859882
Agss_20d_F_Cal00081.spc	0.960403	0.874499	0.894135	0.852776	0.803527	0.800741	0.91513	0.868297	0.804542	0.841681	0.849711	0.807407	0.75969	0.813982	0.831914	0.836232	0.905597	0.848128	0.800406	0.831719	0.834111	0.8232	0.816819	0.836728	0.8267	0.812139	0.825891	0.828365	0.837157	0.857148	0.859803	0.850626	0.832369	0.808417	0.802549	0.813184	0.832106	0.842522	0.83777	0.824003	0.821138	0.819548	0.822553	0.835416	0.830401	0.829951	0.846034	0.839522	0.827841
Agss_20d_F_Cal00082.spc	1.61487	1.20158	1.66989	1.34795	1.23302	1.33596	1.74558	1.64124	1.33934	1.21824	1.38258	1.45739	1.31317	1.32353	1.35514	1.38721	1.41717	1.33235	1.33133	1.47283	1.31952	1.24188	1.27996	1.38818	1.32903	1.23699	1.25177	1.33796	1.34007	1.24626	1.30969	1.3433	1.28388	1.18184	1.18876	1.25699	1.31424	1.30746	1.28383	1.27601	1.29686	1.30016	1.28798	1.28182	1.27479	1.27061	1.27138	1.27372	1.26194
Agss_20d_F_Cal00083.spc	0.977882	0.901959	0.92671	0.97988	1.04346	1.06492	0.982748	0.982754	1.03399	1.06633	0.963242	0.955677	1.05002	1.00519	1.00244	1.02415	0.99704	0.964454	0.96271	0.989794	0.939821	0.939188	0.994617	1.01802	0.988339	0.957667	0.97163	0.995208	1.00641	0.994507	0.962189	0.949482	0.942052	0.904713	0.905278	0.927838	0.946145	0.952166	0.94723	0.939365	0.945109	0.942391	0.938579	0.948704	0.936688	0.929445	0.943846	0.948347	0.944197
Agss_20d_F_Cal00084.spc	1.22829	1.16604	1.51884	1.06609	1.03993	1.26248	1.30725	1.20308	1.14506	1.18229	1.04462	1.02396	1.13833	1.16774	1.12569	1.11218	1.22161	1.13969	1.09743	1.19149	1.11513	1.0714	1.10177	1.17732	1.14789	1.09412	1.10922	1.09695	1.09332	1.1155	1.1341	1.16131	1.16208	1.0892	1.07905	1.10314	1.12153	1.14256	1.15237	1.14864	1.14895	1.11476	1.09089	1.13411	1.13307	1.1204	1.12852	1.12203	1.11126
Agss_20d_F_Cal00085.spc	1.31565	1.20709	1.66407	1.89961	1.56417	1.28046	1.12907	1.23982	1.37321	1.23014	1.24348	1.28993	1.31379	1.33136	1.35514	1.38721	1.41717	1.34166	1.29718	1.32705	1.28173	1.21653	1.18781	1.27083	1.2714	1.25667	1.33686	1.31769	1.2971	1.31806	1.28364	1.28812	1.2865	1.18589	1.16595	1.20292	1.25718	1.28993	1.27247	1.232	1.25105	1.25316	1.2571	1.31037	1.29723	1.27006	1.2717	1.25433	1.23243
Agss_20d_F_Cal00086.spc	1.07152	0.99267	1.63723	1.36938	1.24856	1.31474	1.35743	1.23283	1.2072	1.4202	1.34294	1.27922	1.3141	1.34203	1.27737	1.24747	1.39202	1.26856	1.2025	1.31936	1.28739	1.21653	1.18853	1.27593	1.2323	1.17644	1.24528	1.28712	1.27789	1.24524	1.26331	1.26355	1.22927	1.17728	1.14967	1.14727	1.16707	1.21672	1.2464	1.23147	1.19395	1.19125	1.21775	1.2415	1.22457	1.20521	1.2103	1.21386	1.21859
Agss_20d_F_Cal00087.spc	1.61487	1.18781	1.65759	1.81538	1.81183	1.86877	1.94435	1.57517	1.38806	1.42991	1.81222	1.68321	1.31413	1.46664	1.59125	1.67433	2.15994	1.49285	1.34212	1.67761	1.57869	1.5856	1.76472	1.61652	1.48306	1.46058	1.58568	1.65208	1.60583	1.52105	1.53106	1.57015	1.55736	1.43122	1.40326	1.45266	1.5367	1.51518	1.46265	1.4435	1.52102	1.49631	1.44287	1.51063	1.55347	1.55643	1.53328	1.48096	1.44564
Agss_20d_F_Cal00088.spc	0.850808	0.842413	0.998369	1.09838	0.979085	0.850018	0.877997	0.920152	0.958841	0.991384	0.970077	0.966001	0.995033	1.0126	1.03141	1.07991	1.18459	1.0654	0.978077	1.01168	0.999061	0.995913	1.01501	1.03749	1.00447	0.982187	1.0302	1.03391	1.01892	1.00964	0.998838	1.01191	1.02114	0.973915	0.955102	0.961336	0.980644	1.02103	1.03622	1.01851	1.02143	1.01584	1.00297	0.994758	1.00999	1.01861	1.00229	0.998635	0.998192
Agss_20d_F_Cal00089.spc	0.976981	0.954319	1.15336	1.03992	1.11377	1.27441	1.00888	1.05726	1.12552	0.967	0.97934	1.02215	1.05176	1.16087	1.1042	1.04719	1.22351	1.17733	1.07274	1.05344	1.07764	1.0706	1.05067	1.11793	1.09711	1.04823	1.06212	1.11977	1.15216	1.1274	1.11043	1.09932	1.08362	1.05053	1.05055	1.08282	1.1279	1.10761	1.08713	1.09059	1.09003	1.08854	1.09515	1.11853	1.11258	1.09573	1.08914	1.09615	1.09746
Agss_20d_F_Cal00090.spc	0.963024	1.01387	1.65531	1.12495	1.0891	1.29749	1.15256	1.14179	1.14671	1.07061	1.09513	1.1328	1.16409	1.30437	1.22756	1.12856	1.24232	1.1649	1.09278	1.12496	1.0964	1.11528	1.18748	1.21419	1.15302	1.11279	1.17347	1.21176	1.21	1.18244	1.1611	1.14642	1.1274	1.09011	1.06615	1.08648	1.16216	1.16976	1.15753	1.15549	1.15168	1.14704	1.15108	1.17387	1.18281	1.16568	1.13556	1.15462	1.15409
Agss_20d_F_Cal00091.spc	1.15124	0.975828	1.2122	1.32321	1.22058	1.11011	1.13832	1.1798	1.22125	1.25367	1.18513	1.15694	1.1891	1.21441	1.17062	1.15061	1.26567	1.24413	1.2058	1.23509	1.19679	1.18543	1.19809	1.16247	1.12232	1.13824	1.2563	1.2567	1.23726	1.25803	1.23393	1.21064	1.18487	1.13811	1.13659	1.159	1.17738	1.19875	1.20699	1.19966	1.19337	1.18634	1.18883	1.21171	1.21567	1.21272	1.21636	1.22281	1.20371
Agss_20d_F_Cal00092.spc	0.860859	0.842413	0.998369	1.08393	1.05077	0.965399	0.898395	0.976167	1.06218	1.00014	1.03251	1.03748	0.995037	1.01898	0.965706	0.922547	0.999313	1.0024	0.971134	0.957617	0.946302	0.926897	0.91918	0.972898	0.96403	0.933498	0.94737	0.970703	0.980799	0.971916	0.965422	0.964394	0.95407	0.915145	0.91527	0.938767	0.956992	0.945538	0.938899	0.948022	0.95435	0.95028	0.945674	0.955133	0.953499	0.949991	0.951569	0.94409	0.934473
Agss_20d_F_Cal00093.spc	1.22156	1.10096	2.5585	1.26088	1.08621	1.15319	1.17562	1.35996	1.51694	1.32026	1.20799	1.17792	1.21866	1.37836	1.28518	1.16854	1.28865	1.27645	1.19984	1.1621	1.17963	1.20341	1.21894	1.24043	1.21574	1.20982	1.28256	1.27278	1.23017	1.20599	1.22431	1.22612	1.19535	1.14702	1.14242	1.17554	1.22752	1.26249	1.23136	1.16972	1.18537	1.21203	1.22832	1.22645	1.20362	1.18681	1.19303	1.21661	1.22108
Agss_3d_F_Cal00001.spc	0.691619	0.69936	0.653209	0.687617	0.736556	0.767411	0.76388	0.737476	0.733918	0.767446	0.728347	0.713983	0.743535	0.751978	0.740275	0.735134	0.763936	0.74839	0.729373	0.735666	0.745295	0.733058	0.714825	0.738821	0.744874	0.735179	0.729168	0.739382	0.747715	0.744308	0.736104	0.735317	0.73741	0.729322	0.725721	0.729622	0.737915	0.733195	0.727358	0.726626	0.730337	0.726143	0.72344	0.73726	0.739935	0.737001	0.736052	0.735573	0.735065
Agss_3d_F_Cal00002.spc	1.24436	1.16423	1.21868	1.13484	1.10896	1.17536	1.34966	1.23951	1.16137	1.29137	1.25731	1.27466	1.39317	1.33887	1.26813	1.25968	1.35975	1.35775	1.30572	1.2706	1.23522	1.26039	1.32314	1.30152	1.26989	1.25866	1.27665	1.27446	1.23951	1.20013	1.24609	1.26596	1.26257	1.30987	1.3222	1.31174	1.30739	1.30425	1.28704	1.27016	1.31095	1.331	1.32699	1.33041	1.33528	1.33214	1.31837	1.30913	1.31043
Agss_3d_F_Cal00003.spc	0.883297	0.839748	0.822941	0.800009	0.85066	0.937385	0.915367	0.90431	0.88192	0.836059	0.856074	0.895637	0.915723	0.879012	0.882781	0.900926	0.874901	0.870977	0.863567	0.842838	0.858928	0.884824	0.8952	0.864741	0.852835	0.861801	0.879029	0.878505	0.867891	0.860811	0.88197	0.882399	0.867984	0.873307	0.877573	0.875028	0.867853	0.878006	0.872975	0.854978	0.874199	0.888368	0.889226	0.883563	0.883033	0.885943	0.888133	0.883366	0.884065
Agss_3d_F_Cal00004.spc	1.02012	1.14545	1.05091	0.906643	0.963984	1.1607	1.10664	1.04844	1.06611	1.17164	1.15736	1.13731	1.17321	1.29242	1.17298	1.04569	1.11544	1.17307	1.13619	1.04955	1.11925	1.19705	1.19187	1.11049	1.12033	1.15275	1.11055	1.09331	1.13036	1.19861	1.12248	1.10902	1.15783	1.17857	1.1328	1.10688	1.15002	1.1494	1.11326	1.08471	1.14784	1.16429	1.14094	1.15078	1.17491	1.17823	1.15064	1.15782	1.17601
Agss_3d_F_Cal00005.spc	0.551271	0.555263	0.605911	0.557876	0.519446	0.51823	0.554301	0.546145	0.539387	0.572908	0.579489	0.562188	0.544409	0.574276	0.567959	0.54335	0.546855	0.551998	0.549195	0.538885	0.539448	0.546827	0.554673	0.553528	0.548009	0.54408	0.546301	0.549446	0.550336	0.5491	0.550954	0.554872	0.556848	0.551582	0.551776	0.553306	0.552091	0.558655	0.556703	0.547242	0.555596	0.561779	0.561596	0.557607	0.558994	0.560375	0.557758	0.556386	0.560244
Agss_3d_F_Cal00006.spc	0.846092	0.87094	0.842558	0.765562	0.785352	0.880154	0.922937	0.851473	0.801159	0.836655	0.842128	0.853561	0.87935	0.88093	0.856865	0.841338	0.869179	0.881428	0.870733	0.848828	0.845154	0.870669	0.901302	0.87174	0.847184	0.844436	0.862247	0.84971	0.838273	0.846167	0.869589	0.861592	0.841071	0.858314	0.859435	0.849573	0.844402	0.854461	0.856	0.846038	0.850356	0.857957	0.859432	0.848475	0.858674	0.867167	0.857816	0.858389	0.861726
Agss_3d_F_Cal00007.spc	0.881133	0.822107	0.876142	0.802524	0.787953	0.835434	0.876413	0.816969	0.772855	0.80808	0.818068	0.813909	0.813909	0.844393	0.839453	0.818617	0.824124	0.812838	0.803303	0.805586	0.791071	0.804065	0.836607	0.829683	0.816125	0.809382	0.81315	0.801145	0.794696	0.802968	0.814066	0.811241	0.802698	0.809514	0.817582	0.812222	0.792268	0.800778	0.801504	0.78895	0.802051	0.810132	0.807853	0.80103	0.803282	0.807337	0.807449	0.811887	0.814319
Agss_3d_F_Cal00008.spc	0.946257	1.10592	1.1417	1.06574	1.11093	1.26756	1.3173	1.16881	1.14022	1.37424	1.27081	1.19027	1.2277	1.26671	1.20175	1.14687	1.22772	1.2906	1.2421	1.12813	1.13044	1.18384	1.22918	1.1766	1.16995	1.18506	1.16993	1.13394	1.13737	1.18314	1.15537	1.15214	1.17316	1.16952	1.13533	1.11754	1.14187	1.15318	1.12853	1.09603	1.14402	1.16547	1.149	1.13231	1.1469	1.15782	1.14342	1.15357	1.16472
Agss_3d_F_Cal00009.spc	1.74074	1.56583	1.32712	1.19577	1.16862	1.23961	1.44138	1.31294	1.18359	1.22181	1.25938	1.29471	1.31345	1.26206	1.25592	1.28933	1.31816	1.29712	1.25585	1.22762	1.24291	1.2686	1.28025	1.25871	1.26172	1.28483	1.30226	1.25904	1.23524	1.25789	1.28109	1.28265	1.27559	1.29284	1.29775	1.28245	1.25544	1.25235	1.23082	1.20062	1.23579	1.27199	1.27831	1.24848	1.2581	1.27199	1.26202	1.26909	1.28207
Agss_3d_F_Cal00010.spc	0.772567	0.725612	0.677159	0.715221	0.738879	0.731839	0.728585	0.735047	0.74277	0.744946	0.748794	0.767393	0.791122	0.773267	0.749921	0.745854	0.77471	0.759759	0.733329	0.724108	0.729451	0.735505	0.74021	0.751529	0.749655	0.745065	0.750549	0.743964	0.735639	0.73569	0.756636	0.762848	0.754785	0.753818	0.759695	0.76144	0.753284	0.757824	0.756541	0.746929	0.748567	0.752026	0.754899	0.75693	0.75911	0.75946	0.757137	0.754664	0.757458
Agss_3d_F_Cal00011.spc	1.5884	1.46882	1.27451	1.14946	1.20426	1.39544	1.45102	1.26001	1.1843	1.32037	1.282	1.29864	1.42282	1.35618	1.33763	1.3727	1.402	1.36524	1.34548	1.36558	1.27081	1.29605	1.41627	1.32914	1.30181	1.34318	1.41206	1.36672	1.3102	1.29655	1.31677	1.31895	1.30963	1.32697	1.32798	1.31832	1.31369	1.33567	1.31889	1.27587	1.31391	1.35166	1.36011	1.34013	1.35135	1.37211	1.37209	1.32773	1.32722
Agss_3d_F_Cal00012.spc	1.28584	1.29339	1.61364	1.11794	0.990212	1.07764	1.34909	1.27978	1.1843	1.32037	1.29021	1.25364	1.29243	1.42812	1.373	1.261	1.28671	1.39226	1.38404	1.22361	1.17728	1.23755	1.33163	1.221	1.18654	1.23852	1.34054	1.24431	1.19047	1.24781	1.27694	1.25604	1.23149	1.27764	1.27113	1.24436	1.24479	1.26694	1.25548	1.22086	1.25829	1.28256	1.2719	1.24229	1.26529	1.29171	1.27926	1.27103	1.28407
Agss_3d_F_Cal00013.spc	0.833443	0.781017	0.837123	0.828936	0.808564	0.8067	0.843914	0.825174	0.793454	0.793539	0.824809	0.84341	0.836966	0.837247	0.839684	0.83439	0.814967	0.834039	0.836541	0.798215	0.794608	0.820614	0.849641	0.824744	0.814766	0.825416	0.84294	0.820245	0.802883	0.812416	0.834656	0.83642	0.82553	0.832343	0.830643	0.824	0.820306	0.823488	0.821434	0.814481	0.819336	0.832207	0.841119	0.83217	0.827299	0.828665	0.833411	0.831997	0.835758
Agss_3d_F_Cal00014.spc	1.35049	1.15586	1.07749	1.01517	1.01568	1.0607	1.09819	1.08649	1.05012	1.0244	1.04336	1.10806	1.18924	1.16389	1.13497	1.10293	1.0488	1.02651	1.03121	1.05279	1.07462	1.09581	1.11031	1.1066	1.07508	1.05343	1.07151	1.07908	1.06371	1.04255	1.08223	1.09314	1.07311	1.07137	1.07561	1.08288	1.0891	1.08265	1.06559	1.05159	1.07067	1.08734	1.08974	1.07868	1.07592	1.07826	1.07981	1.07758	1.07453
Agss_3d_F_Cal00015.spc	0.802356	0.805962	0.732606	0.675206	0.704334	0.780602	0.776662	0.746786	0.741048	0.774671	0.755656	0.768561	0.821252	0.803663	0.761309	0.739009	0.767381	0.768174	0.752693	0.741262	0.745768	0.753401	0.753612	0.737132	0.735767	0.739563	0.733155	0.732816	0.738506	0.746685	0.748513	0.751206	0.751874	0.742988	0.73864	0.74198	0.74988	0.745112	0.73455	0.72838	0.743344	0.744991	0.737531	0.740047	0.751969	0.755588	0.744102	0.749301	0.753701
Agss_3d_F_Cal00016.spc	0.864777	0.919161	0.810831	0.735484	0.766374	0.839898	0.785141	0.764071	0.799257	0.868886	0.788555	0.76256	0.821592	0.829912	0.792403	0.77031	0.821185	0.808649	0.774337	0.762794	0.781628	0.796171	0.795309	0.789285	0.791993	0.788536	0.766825	0.772744	0.7803	0.775808	0.77368	0.788714	0.80333	0.78181	0.777849	0.786459	0.79251	0.783795	0.777793	0.78138	0.78981	0.784785	0.778303	0.790882	0.791072	0.784745	0.781509	0.786843	0.788078
Agss_3d_F_Cal00017.spc	0.721387	0.767645	0.703828	0.740638	0.766693	0.750173	0.70937	0.703068	0.725043	0.75742	0.768595	0.77133	0.76978	0.751003	0.746181	0.754724	0.763507	0.742122	0.725809	0.731801	0.72538	0.722818	0.729209	0.741637	0.731608	0.718205	0.724507	0.728736	0.729207	0.727851	0.729595	0.732967	0.735955	0.736183	0.735645	0.735626	0.736535	0.737112	0.731945	0.724996	0.733722	0.736288	0.736139	0.744608	0.740959	0.736946	0.740569	0.736082	0.736821
Agss_3d_F_Cal00018.spc	0.883297	0.839748	0.822941	0.80938	0.794832	0.794109	0.831205	0.810667	0.795223	0.829166	0.803593	0.812713	0.870732	0.874459	0.851609	0.831644	0.836522	0.824217	0.813863	0.815727	0.803368	0.796703	0.800783	0.810299	0.805367	0.79748	0.801419	0.80186	0.797217	0.793788	0.813852	0.824591	0.821895	0.818719	0.813108	0.811333	0.816897	0.82184	0.819268	0.812472	0.817954	0.825313	0.831592	0.836018	0.835456	0.833334	0.832392	0.830646	0.831913
Agss_3d_F_Cal00019.spc	1.64385	1.4589	1.00269	0.930351	0.989594	1.1137	1.15841	1.06552	1.02777	1.12936	1.11522	1.13992	1.22614	1.13828	1.08324	1.08013	1.10849	1.1062	1.08843	1.07406	1.0585	1.08157	1.12911	1.12517	1.08779	1.07426	1.12001	1.08488	1.05914	1.0818	1.10592	1.10114	1.08554	1.10218	1.11341	1.11096	1.09936	1.10299	1.0934	1.077	1.11171	1.11485	1.09884	1.11075	1.11421	1.11301	1.11299	1.10707	1.1126
Agss_3d_F_Cal00020.spc	1.0556	0.953976	1.01319	0.974038	0.972903	1.01841	1.05952	0.993462	0.968785	1.06067	1.00772	1.00144	1.07817	1.06424	1.04276	1.02877	1.01912	1.04163	1.04062	0.999201	1.01023	1.05294	1.09138	1.05989	1.03947	1.04238	1.06004	1.04428	1.03756	1.05844	1.08225	1.07731	1.06758	1.10499	1.09504	1.06627	1.0592	1.07915	1.07293	1.04472	1.07561	1.09902	1.09919	1.0866	1.10148	1.11499	1.10322	1.08669	1.09372
Agss_3d_F_Cal00021.spc	0.916238	0.960333	0.843989	0.87251	0.921403	0.958937	0.995511	0.999372	0.960944	0.901136	0.878716	0.934918	1.03717	0.951891	0.907425	0.916188	0.944005	0.952736	0.936372	0.908046	0.902698	0.91267	0.933024	0.959241	0.951536	0.931977	0.93126	0.937122	0.942198	0.9443	0.95053	0.947936	0.941254	0.944121	0.953531	0.960913	0.958791	0.946861	0.934758	0.930125	0.940842	0.948	0.948036	0.945685	0.963579	0.975721	0.965286	0.966983	0.967499
Agss_3d_F_Cal00022.spc	0.715873	0.668593	0.675404	0.667702	0.743205	0.856423	0.801525	0.75624	0.743401	0.74661	0.703502	0.702765	0.757159	0.791928	0.772967	0.741408	0.750448	0.746894	0.734509	0.724311	0.729451	0.736499	0.739023	0.735691	0.748111	0.760878	0.75317	0.742112	0.740543	0.749429	0.75201	0.747571	0.743895	0.752702	0.748521	0.74135	0.742293	0.742779	0.736866	0.730035	0.744507	0.750713	0.745186	0.736959	0.745228	0.751913	0.745069	0.746674	0.750364
Agss_3d_F_Cal00023.spc	0.767999	0.766305	0.704219	0.694753	0.721263	0.755895	0.753285	0.728367	0.723139	0.756719	0.768595	0.767959	0.770505	0.802687	0.785394	0.751726	0.759745	0.770064	0.768123	0.754642	0.757079	0.772814	0.786406	0.768209	0.753367	0.755181	0.773037	0.747612	0.729843	0.740902	0.753288	0.754204	0.747622	0.747335	0.746635	0.746043	0.746451	0.746599	0.740456	0.733388	0.747816	0.753462	0.749423	0.746654	0.744507	0.740551	0.735104	0.737044	0.743234
Agss_3d_F_Cal00024.spc	1.06794	0.887416	0.746318	0.829514	0.878581	0.861083	0.898849	0.86889	0.846184	0.880467	0.848028	0.859108	0.915466	0.851422	0.842722	0.863785	0.841846	0.836224	0.851484	0.870165	0.816648	0.819436	0.869676	0.842095	0.842304	0.860061	0.86144	0.843522	0.840111	0.860208	0.871219	0.864353	0.852261	0.857964	0.863687	0.858583	0.843203	0.851328	0.854196	0.843772	0.840132	0.848701	0.859172	0.85535	0.856504	0.858485	0.855863	0.846821	0.850012
Agss_3d_F_Cal00025.spc	0.759033	0.710196	0.664821	0.699361	0.748547	0.778492	0.771966	0.776416	0.771637	0.741806	0.715516	0.733619	0.784076	0.768209	0.747468	0.733511	0.723951	0.729738	0.731253	0.720378	0.725468	0.731637	0.736787	0.749843	0.730652	0.707891	0.714596	0.730282	0.727748	0.70744	0.71774	0.721911	0.717164	0.717969	0.718621	0.719461	0.721127	0.722352	0.718427	0.711921	0.714972	0.719604	0.72386	0.727493	0.727239	0.725734	0.725329	0.725069	0.727377
Agss_3d_F_Cal00026.spc	1.31397	1.20411	0.99735	0.935394	0.983987	1.12236	1.28005	1.19267	1.10141	1.13829	1.10496	1.16565	1.33819	1.22514	1.1508	1.14306	1.17168	1.1652	1.13976	1.1223	1.13569	1.18106	1.23337	1.22472	1.1507	1.10859	1.15731	1.1383	1.13586	1.18288	1.18413	1.16232	1.13914	1.13354	1.15038	1.16913	1.17119	1.17692	1.15221	1.1157	1.14851	1.17143	1.17197	1.1677	1.16239	1.16486	1.17393	1.15552	1.15158
Agss_3d_F_Cal00027.spc	0.986849	1.05246	0.829585	0.856184	0.873418	0.861083	0.898849	0.86889	0.847849	0.882071	0.817625	0.824071	0.916223	0.887556	0.849261	0.831644	0.836522	0.824217	0.812868	0.815266	0.819223	0.821151	0.823009	0.8318	0.824395	0.820083	0.837816	0.827113	0.818732	0.825875	0.825162	0.816214	0.808041	0.814269	0.828618	0.833103	0.819367	0.821298	0.81563	0.802535	0.814856	0.826465	0.830648	0.828742	0.826684	0.825213	0.824764	0.828527	0.829858
Agss_3d_F_Cal00028.spc	1.08214	0.978035	0.941783	0.991383	0.942258	0.87909	0.975721	0.951025	0.925754	1.01164	1.00402	1.05416	1.18892	1.11636	1.03838	0.997948	0.991999	0.988059	0.980477	0.974086	0.99437	1.0043	0.992232	0.970103	0.959072	0.963506	0.980705	0.990439	0.982682	0.967095	0.987051	0.991632	0.980918	0.982538	0.990942	0.995767	0.991791	0.999962	0.991633	0.971828	0.991334	1.00406	0.996414	0.973458	0.977569	0.991366	0.995782	0.991026	0.988855
Agss_3d_F_Cal00029.spc	0.68142	0.611963	0.58671	0.62625	0.650302	0.658034	0.697549	0.652249	0.607011	0.619432	0.630166	0.664038	0.705519	0.656099	0.653226	0.674386	0.654548	0.633267	0.632359	0.653637	0.653395	0.65486	0.659741	0.651416	0.645856	0.647336	0.654995	0.653962	0.651542	0.654271	0.667906	0.669364	0.658081	0.646652	0.651379	0.659066	0.657064	0.659501	0.65926	0.656378	0.661848	0.665476	0.666764	0.668534	0.666695	0.665714	0.668127	0.668193	0.667198
Agss_3d_F_Cal00030.spc	0.787864	0.78389	0.717747	0.702964	0.757803	0.827157	0.776809	0.737424	0.724141	0.72863	0.73415	0.753114	0.776836	0.758601	0.751977	0.759156	0.766529	0.775181	0.773866	0.759525	0.747456	0.752851	0.771969	0.783692	0.767839	0.75997	0.790871	0.776605	0.763201	0.772405	0.773245	0.774151	0.775318	0.773635	0.777701	0.781346	0.779664	0.784782	0.781105	0.77017	0.777143	0.782435	0.783527	0.784155	0.78461	0.785661	0.786845	0.783739	0.781973
Agss_3d_F_Cal00031.spc	0.662465	0.631647	0.640244	0.611122	0.598865	0.613845	0.64958	0.651128	0.644588	0.653354	0.625818	0.62301	0.650337	0.644625	0.636013	0.63152	0.63019	0.617307	0.611391	0.620513	0.621203	0.617925	0.615549	0.619642	0.620847	0.619738	0.61907	0.618567	0.616015	0.611745	0.610241	0.615279	0.621703	0.619463	0.617645	0.61743	0.618016	0.617556	0.616173	0.61604	0.623157	0.625661	0.624104	0.623882	0.623631	0.623649	0.624323	0.626069	0.627846
Agss_3d_F_Cal00032.spc	3.20663	1.82603	1.45174	1.48793	1.39472	1.30533	1.51456	1.68072	1.603	1.45224	1.5825	1.94135	2.56214	1.98063	1.7153	1.58015	1.48943	1.48894	1.52473	1.54176	1.4797	1.4551	1.48044	1.50869	1.47243	1.46017	1.54872	1.47209	1.44057	1.52236	1.5486	1.57019	1.57897	1.53882	1.54988	1.54171	1.47701	1.52328	1.53561	1.48205	1.49575	1.55029	1.5782	1.50127	1.49533	1.5261	1.54592	1.51878	1.53047
Agss_3d_F_Cal00033.spc	1.28195	1.10795	1.04529	1.08728	1.0762	1.0359	1.07182	1.06037	1.05065	1.08432	1.06679	1.06625	1.09228	1.0781	1.02444	0.99995	1.06698	1.05063	1.01237	1.00501	0.995048	1.01945	1.05878	1.03105	1.01311	1.01681	1.0344	1.02073	1.01544	1.03617	1.06146	1.0493	1.01942	1.01955	1.02761	1.03088	1.02477	1.03206	1.02077	0.998988	1.02971	1.04534	1.03904	1.03166	1.03177	1.03587	1.03918	1.0392	1.0388
Agss_3d_F_Cal00034.spc	0.653191	0.63266	0.598641	0.568979	0.58256	0.6203	0.626982	0.619722	0.617229	0.627373	0.622272	0.623375	0.629563	0.606827	0.603549	0.618471	0.632443	0.613548	0.593747	0.592645	0.593234	0.59203	0.590808	0.595956	0.598874	0.595826	0.587716	0.593414	0.597249	0.593711	0.600211	0.604988	0.605433	0.60379	0.602511	0.604918	0.61144	0.613186	0.606905	0.598386	0.605524	0.6092	0.60834	0.608795	0.612427	0.614367	0.611908	0.610315	0.614819
Agss_3d_F_Cal00035.spc	0.981377	0.985854	0.942547	0.991383	0.942258	0.87909	0.975721	0.955709	0.912571	0.947529	0.9791	1.03816	1.10645	1.04375	1.00345	1.00701	1.03739	0.984984	0.948434	0.972152	0.968279	0.990544	1.02879	1.00578	0.972904	0.968665	1.00817	0.969526	0.944206	0.966157	0.972042	0.975397	0.983358	1.00079	1.00345	0.990916	0.975223	0.991307	0.997324	0.986689	1.00679	1.01693	1.01371	1.00869	0.995198	0.991569	1.0055	1.00808	1.01257
Agss_3d_F_Cal00036.spc	0.787864	0.780342	0.716889	0.753922	0.776086	0.766097	0.762022	0.737476	0.732638	0.766214	0.750539	0.747797	0.777573	0.811255	0.791741	0.75726	0.765045	0.775181	0.772959	0.75912	0.76272	0.767765	0.77164	0.782941	0.768939	0.756965	0.774864	0.767789	0.76801	0.787218	0.789208	0.782661	0.775176	0.773834	0.771105	0.77155	0.778535	0.785366	0.780648	0.77026	0.784692	0.784598	0.77471	0.775627	0.781079	0.786025	0.786929	0.783335	0.784186
Agss_3d_F_Cal00037.spc	0.899264	0.812177	0.744746	0.786253	0.771743	0.739161	0.819664	0.788254	0.746283	0.78127	0.79	0.805289	0.828796	0.805056	0.796739	0.796821	0.781672	0.784002	0.782798	0.768221	0.77007	0.785708	0.798978	0.778733	0.773473	0.780371	0.784587	0.775378	0.764904	0.763742	0.785628	0.784755	0.766977	0.765438	0.770586	0.774539	0.773216	0.777884	0.778521	0.773809	0.774651	0.776763	0.778623	0.779498	0.780642	0.779725	0.776413	0.776913	0.780936
Agss_3d_F_Cal00038.spc	1.03302	0.956106	0.920723	0.888005	0.898211	0.941167	0.977601	0.972954	0.973921	1.0071	0.953416	0.956913	1.02484	0.973426	0.967049	0.991595	0.985551	0.979735	0.974144	0.967416	0.961775	0.972147	0.986091	0.965226	0.953464	0.959496	0.977183	0.952517	0.940955	0.961647	0.967596	0.973456	0.976028	0.964356	0.95792	0.956114	0.954804	0.952174	0.951307	0.954667	0.965403	0.972028	0.969386	0.957806	0.958748	0.966449	0.97217	0.968372	0.971414
Agss_3d_F_Cal00039.spc	2.18917	1.42943	1.2698	1.29556	1.34736	1.38376	1.41686	1.45686	1.50319	1.53409	1.41134	1.50624	1.96193	1.56164	1.45807	1.50616	1.53641	1.48748	1.41874	1.36858	1.31507	1.36982	1.52773	1.56168	1.52324	1.46673	1.42556	1.39268	1.3865	1.40775	1.43199	1.42905	1.40278	1.37847	1.41848	1.46485	1.44649	1.4019	1.37377	1.37418	1.39291	1.41612	1.43147	1.42958	1.42918	1.41935	1.3986	1.39837	1.41658
Agss_3d_F_Cal00040.spc	1.12122	1.22701	1.11243	1.04053	1.03877	1.08427	1.12201	1.09441	1.10357	1.21647	1.18412	1.24514	1.45464	1.31243	1.17557	1.13613	1.21903	1.18628	1.12567	1.11154	1.12561	1.17306	1.21871	1.17213	1.11914	1.095	1.1129	1.13922	1.15013	1.14099	1.13339	1.16173	1.19707	1.16729	1.1591	1.15646	1.14138	1.15899	1.15576	1.13236	1.16907	1.16996	1.14886	1.15894	1.17154	1.17052	1.15573	1.16471	1.18054
Agss_3d_F_Cal00041.spc	10	10	1.7753	1.43965	1.36797	1.45686	1.79594	1.70264	1.53441	1.57349	1.59454	1.76063	2.08134	1.58173	1.58227	1.69317	1.45784	1.50773	1.58853	1.49774	1.41911	1.49536	1.67815	1.51687	1.46602	1.52198	1.62135	1.46875	1.42663	1.57327	1.61884	1.55313	1.47845	1.49358	1.52665	1.51417	1.45449	1.54317	1.53729	1.42064	1.46168	1.53369	1.55724	1.48353	1.50248	1.54379	1.53353	1.50548	1.5069
Agss_3d_F_Cal00042.spc	10	1.25056	0.946754	1.15931	1.28303	1.20069	1.374	1.36536	1.30137	1.33697	1.26703	1.34249	1.61254	1.38927	1.3932	1.47791	1.33169	1.26027	1.277	1.35937	1.32808	1.34647	1.42127	1.39613	1.27594	1.23833	1.39278	1.33838	1.25538	1.24928	1.30778	1.28756	1.22665	1.24194	1.27064	1.27583	1.24863	1.26517	1.25684	1.22064	1.23769	1.26355	1.2768	1.26527	1.2513	1.25531	1.27669	1.24874	1.24349
Agss_3d_F_Cal00043.spc	1.28195	1.10795	1.04529	1.08728	1.06937	1.04313	1.1688	1.18577	1.12233	1.08718	1.16763	1.25502	1.2678	1.22369	1.23018	1.23242	1.15152	1.14969	1.18434	1.20159	1.13962	1.1632	1.25461	1.20128	1.16458	1.16192	1.17959	1.17954	1.1673	1.16159	1.21253	1.2021	1.15048	1.14409	1.16362	1.17439	1.15701	1.17412	1.17118	1.14499	1.16378	1.17856	1.18009	1.17532	1.16954	1.1711	1.18022	1.17138	1.17272
Agss_3d_F_Cal00044.spc	1.2065	1.07863	1.01873	0.975416	0.932641	0.927764	1.03001	1.05316	1.01684	0.995075	1.01497	1.07737	1.15466	1.13738	1.08115	1.02132	0.979272	0.988521	1.01778	1.03662	1.02767	1.04838	1.09368	1.09184	1.06058	1.04013	1.05815	1.06413	1.06205	1.05927	1.05971	1.06332	1.06167	1.04337	1.04357	1.04744	1.04028	1.0459	1.04161	1.02763	1.03506	1.04567	1.05311	1.05525	1.05779	1.05645	1.04979	1.04711	1.05113
Agss_3d_F_Cal00045.spc	1.21907	1.34015	1.18663	1.10542	1.04345	1.01477	1.05056	1.04142	1.03112	1.0648	1.09437	1.15861	1.2472	1.21477	1.17056	1.15824	1.18856	1.1407	1.10734	1.13056	1.11861	1.12044	1.13767	1.13225	1.09779	1.07419	1.09235	1.09702	1.09042	1.08844	1.13446	1.12737	1.09017	1.10662	1.11862	1.11665	1.10456	1.0914	1.08875	1.09981	1.12149	1.12608	1.11812	1.11658	1.12482	1.1323	1.13077	1.12437	1.12415
Agss_3d_F_Cal00046.spc	1.11115	1.00706	0.965448	1.00039	1.04635	1.08579	1.12826	1.04636	1.01165	1.11047	1.1036	1.09615	1.12208	1.10115	1.07131	1.07609	1.15091	1.12822	1.06345	1.02253	1.03632	1.05737	1.08006	1.13868	1.12954	1.09146	1.08368	1.06099	1.05491	1.07592	1.09988	1.097	1.07828	1.07633	1.08038	1.08676	1.09291	1.10124	1.08352	1.05518	1.08634	1.1088	1.11197	1.11115	1.11008	1.11001	1.11013	1.10439	1.11003
Agss_3d_F_Cal00047.spc	0.922695	0.907683	0.809207	0.781687	0.831614	0.928114	0.972041	0.884947	0.844001	0.921608	0.859734	0.841605	0.907354	0.942355	0.926064	0.894862	0.895598	0.89953	0.888224	0.865248	0.881059	0.904383	0.920384	0.927376	0.899777	0.877644	0.895823	0.893978	0.889574	0.894491	0.902273	0.903093	0.896925	0.889637	0.887851	0.889179	0.891179	0.902788	0.895561	0.875494	0.894666	0.90858	0.908522	0.901594	0.900132	0.902334	0.903822	0.89752	0.900902
Agss_3d_F_Cal00048.spc	0.767999	0.766305	0.704219	0.698406	0.69825	0.705316	0.743618	0.709741	0.683614	0.718044	0.710026	0.700335	0.706253	0.716713	0.698202	0.67666	0.688096	0.688313	0.680914	0.673722	0.668726	0.669598	0.677456	0.69184	0.676449	0.66169	0.679572	0.680083	0.676031	0.677481	0.682634	0.678225	0.669924	0.672551	0.670341	0.668262	0.672441	0.68148	0.680459	0.670686	0.675378	0.6792	0.678725	0.675288	0.67468	0.678042	0.683604	0.683053	0.68306
Agss_3d_F_Cal00049.spc	0.824928	0.746788	0.743606	0.693087	0.692734	0.738009	0.777394	0.733626	0.71345	0.778587	0.767925	0.766895	0.790742	0.74835	0.734631	0.739724	0.729511	0.732911	0.74234	0.745493	0.723028	0.721426	0.73966	0.738277	0.73049	0.731156	0.748641	0.744848	0.736239	0.735785	0.748094	0.743627	0.731557	0.740079	0.742897	0.741846	0.742457	0.742172	0.740315	0.738346	0.740211	0.747749	0.754355	0.751068	0.751304	0.754431	0.756867	0.751195	0.751453
Agss_3d_F_Cal00050.spc	1.19522	1.11099	0.946481	0.971663	1.01681	1.0713	1.21721	1.07703	1.00604	1.17962	1.18248	1.1671	1.18782	1.09796	1.1185	1.17592	1.10913	1.04839	1.02888	1.05236	1.07462	1.09809	1.10792	1.07359	1.05328	1.05485	1.07224	1.07699	1.07291	1.07066	1.09072	1.10358	1.09778	1.07575	1.089	1.09737	1.07042	1.08496	1.08747	1.06949	1.08956	1.09675	1.09091	1.09124	1.09067	1.09539	1.10637	1.10244	1.10747
Agss_3d_F_Cal00051.spc	0.738848	0.682578	0.688051	0.689558	0.687554	0.695311	0.733494	0.701185	0.676237	0.710612	0.701126	0.704654	0.730434	0.716639	0.714474	0.719352	0.711302	0.705569	0.691704	0.670641	0.674712	0.691903	0.706089	0.693942	0.693955	0.699292	0.694985	0.689114	0.685479	0.687004	0.699409	0.703168	0.699586	0.701355	0.697304	0.693967	0.697049	0.699937	0.693588	0.684112	0.699278	0.703749	0.69672	0.691884	0.69859	0.702003	0.694289	0.697714	0.704149
Agss_3d_F_Cal00052.spc	0.69372	0.6713	0.725996	0.733048	0.694616	0.681804	0.79871	0.757199	0.696959	0.732631	0.719389	0.733619	0.784014	0.766339	0.761276	0.758577	0.728434	0.726861	0.737832	0.741152	0.717877	0.724992	0.754417	0.739446	0.727114	0.725582	0.731539	0.72522	0.723119	0.732829	0.74526	0.747229	0.73931	0.730641	0.733815	0.739929	0.740356	0.746706	0.745462	0.736624	0.738225	0.746617	0.752033	0.743652	0.742714	0.746581	0.74934	0.744524	0.742743
Agss_3d_F_Cal00053.spc	1.07947	1.17985	1.07958	1.01517	1.01568	1.05925	1.09235	1.13235	1.18187	1.21263	1.05561	1.04265	1.18971	1.17212	1.09925	1.05542	1.08403	1.08135	1.08136	1.10126	1.05831	1.06418	1.10863	1.07506	1.05328	1.05485	1.07224	1.07908	1.06499	1.04274	1.061	1.0742	1.07414	1.07341	1.06404	1.05885	1.06662	1.07464	1.06673	1.05159	1.07067	1.08734	1.08974	1.07868	1.07501	1.08115	1.09244	1.09182	1.0815
Agss_3d_F_Cal00054.spc	1.32881	1.13139	1.07164	1.42581	1.44179	1.19713	1.36647	1.37763	1.27069	1.21102	1.2224	1.3061	1.42255	1.34898	1.40147	1.47791	1.33169	1.26531	1.26017	1.28164	1.25167	1.27018	1.34321	1.38232	1.25686	1.17954	1.27311	1.25492	1.22453	1.24863	1.30715	1.30443	1.26645	1.28336	1.2899	1.27301	1.2472	1.28496	1.2894	1.24728	1.26413	1.29039	1.30266	1.28844	1.28724	1.2949	1.29936	1.28051	1.27412
Agss_3d_F_Cal00055.spc	1.31845	1.30343	1.05039	1.1786	1.32772	1.32387	1.22541	1.22599	1.27835	1.30938	1.25065	1.27466	1.39317	1.33887	1.27368	1.25001	1.27919	1.25913	1.24549	1.2669	1.23855	1.26039	1.32314	1.30152	1.27339	1.25067	1.23116	1.21739	1.22018	1.24033	1.26325	1.26558	1.2601	1.27868	1.26146	1.23777	1.23852	1.26063	1.25096	1.2155	1.2326	1.25691	1.27481	1.28163	1.25734	1.25366	1.29162	1.27865	1.2713
Agss_3d_F_Cal00056.spc	1.23941	1.12	1.36166	1.25548	1.21112	1.26111	1.30121	1.26139	1.19205	1.14617	1.16674	1.20653	1.22666	1.19338	1.15128	1.152	1.23666	1.20413	1.12248	1.0743	1.11903	1.1664	1.17615	1.16384	1.17288	1.18506	1.16993	1.13633	1.12524	1.14681	1.17146	1.16262	1.14188	1.1586	1.16856	1.16279	1.14711	1.14891	1.13605	1.11578	1.15066	1.16296	1.15133	1.14789	1.15511	1.16163	1.15858	1.14933	1.15245
Agss_3d_F_Cal00057.spc	1.11483	1.04724	0.903589	0.865672	0.88139	0.924096	0.9604	0.962158	0.945413	0.931198	0.916463	0.949123	1.01253	0.960302	0.980207	1.02868	0.986759	0.945657	0.937303	0.95868	0.935121	0.930221	0.949632	0.954174	0.937234	0.925613	0.943258	0.954548	0.948055	0.935699	0.973757	0.968056	0.932788	0.935629	0.946422	0.953515	0.951841	0.951067	0.939979	0.924792	0.933635	0.953962	0.96792	0.956684	0.950808	0.953932	0.960203	0.94488	0.941065
Agss_3d_F_Cal00058.spc	0.915189	0.838118	0.895115	0.885544	0.821737	0.784513	0.867958	0.864239	0.824766	0.822547	0.818775	0.850841	0.906443	0.874959	0.85711	0.860128	0.863363	0.847911	0.834739	0.836264	0.83776	0.850239	0.865174	0.854694	0.852498	0.850556	0.837548	0.842766	0.852058	0.857065	0.865788	0.868199	0.863978	0.858359	0.858978	0.858759	0.852585	0.854325	0.850091	0.841775	0.853792	0.864806	0.865347	0.85394	0.863991	0.87264	0.862812	0.858105	0.858046
Agss_3d_F_Cal00059.spc	1.14129	1.07852	1.13702	1.19373	1.1533	1.1148	1.25939	1.27119	1.19205	1.14617	1.16055	1.23177	1.33999	1.38024	1.34342	1.30536	1.33489	1.31458	1.27663	1.24353	1.16535	1.21494	1.3677	1.29531	1.24062	1.24666	1.30575	1.27204	1.24427	1.26703	1.29313	1.27274	1.24543	1.28975	1.33143	1.32169	1.26447	1.27413	1.27781	1.25853	1.27806	1.28863	1.28852	1.29358	1.29828	1.30334	1.30778	1.30179	1.30335
Agss_3d_F_Cal00060.spc	1.07111	0.945702	0.842773	0.883605	0.856404	0.809496	0.896114	0.881604	0.866969	0.945456	0.914637	0.897292	0.925894	0.919436	0.935731	0.950139	0.918204	0.91131	0.902313	0.877429	0.8721	0.8966	0.930836	0.916837	0.894719	0.888332	0.906295	0.888841	0.882469	0.902094	0.897596	0.890233	0.888308	0.893814	0.886416	0.883307	0.89614	0.891522	0.87869	0.868401	0.871261	0.882681	0.891868	0.886262	0.880037	0.8784	0.881233	0.876997	0.87764
Agss_3d_F_Cal00061.spc	0.78448	0.728739	0.677942	0.678776	0.65628	0.641607	0.712149	0.695425	0.668987	0.70331	0.694506	0.699851	0.723868	0.689296	0.692272	0.715135	0.707263	0.699827	0.692881	0.684963	0.677063	0.693225	0.720707	0.708498	0.698304	0.697903	0.704497	0.700731	0.695683	0.696828	0.709802	0.70806	0.696985	0.698395	0.700855	0.699944	0.69594	0.703009	0.700981	0.690089	0.698962	0.707705	0.709587	0.704067	0.706049	0.707842	0.703956	0.703784	0.7095
Agss_3d_F_Cal00062.spc	0.991644	0.958247	0.844529	0.811444	0.862082	0.963293	1.00815	0.911603	0.866067	0.946233	0.876188	0.876757	0.97812	0.936047	0.93034	0.95496	0.951472	0.94794	0.946971	0.940478	0.894995	0.88237	0.903105	0.908354	0.909109	0.908821	0.908713	0.899957	0.90309	0.92242	0.930735	0.928247	0.923231	0.92786	0.919298	0.90947	0.910987	0.921546	0.918543	0.904395	0.915149	0.923531	0.925317	0.925069	0.92466	0.924851	0.925456	0.924001	0.926152
Agss_3d_F_Cal00063.spc	1.38664	1.31052	1.18278	1.21054	1.26024	1.30164	1.35024	1.20265	1.13958	1.2642	1.24128	1.21132	1.24866	1.3655	1.38171	1.31224	1.27166	1.29185	1.27336	1.1933	1.20232	1.23053	1.24323	1.22768	1.2026	1.20643	1.26156	1.23297	1.20743	1.23128	1.29106	1.268	1.21552	1.25893	1.27698	1.26014	1.23556	1.25269	1.24516	1.21043	1.22756	1.25326	1.26621	1.25488	1.25398	1.2684	1.28923	1.27363	1.2685
Agss_3d_F_Cal00064.spc	0.909387	0.860653	0.84081	0.820102	0.838466	0.871617	0.856127	0.845961	0.861444	0.8941	0.826436	0.83437	0.925453	0.863345	0.833096	0.839446	0.843742	0.830019	0.818232	0.82042	0.824173	0.825909	0.827593	0.83623	0.82982	0.82004	0.823151	0.83497	0.831072	0.813187	0.83212	0.844043	0.837938	0.822789	0.828782	0.838041	0.832764	0.83509	0.832431	0.824757	0.829823	0.837408	0.841604	0.838847	0.841011	0.843355	0.841618	0.839253	0.839766
Agss_3d_F_Cal00065.spc	0.828644	0.804442	0.79027	0.729781	0.729129	0.767411	0.76388	0.737476	0.733918	0.767446	0.72608	0.723458	0.777325	0.78559	0.773166	0.755701	0.744908	0.735916	0.725695	0.716077	0.721517	0.728777	0.731731	0.729619	0.732457	0.73916	0.744464	0.736987	0.735454	0.743953	0.737515	0.72937	0.727369	0.736447	0.731804	0.731303	0.747099	0.73795	0.723091	0.718569	0.739462	0.74392	0.736335	0.739271	0.742621	0.74372	0.742201	0.740951	0.742519
Agss_3d_F_Cal00066.spc	1.62866	1.46882	1.27451	1.15995	1.14577	1.19187	1.22498	1.27468	1.27745	1.21302	1.22955	1.27092	1.29002	1.24244	1.23768	1.27076	1.2995	1.28031	1.2413	1.21457	1.22608	1.28129	1.33378	1.26259	1.24703	1.27346	1.29087	1.24923	1.22638	1.24894	1.27208	1.27872	1.26019	1.22068	1.24776	1.27753	1.24916	1.26517	1.25548	1.22089	1.25986	1.26862	1.2524	1.25895	1.26562	1.2718	1.27737	1.27332	1.27619
Agss_3d_F_Cal00067.spc	1.37978	1.26031	1.31592	1.21705	1.11446	1.09268	1.24316	1.10422	1.00798	1.10889	1.09295	1.14787	1.31343	1.2071	1.14052	1.12253	1.10591	1.08866	1.09137	1.11128	1.06968	1.05437	1.07783	1.10324	1.10252	1.09855	1.11639	1.09779	1.07864	1.07668	1.07471	1.09127	1.10184	1.06169	1.06548	1.08859	1.09391	1.08683	1.06853	1.05523	1.08714	1.10985	1.11051	1.09826	1.08494	1.08324	1.09502	1.09359	1.08896
Agss_3d_F_Cal00068.spc	1.11852	1.0915	0.849441	0.758754	0.788893	0.874233	0.861833	0.818193	0.803438	0.837498	0.845092	0.838845	0.837389	0.868028	0.86358	0.833938	0.815433	0.814933	0.820678	0.82114	0.805137	0.819138	0.849641	0.824744	0.815993	0.821396	0.82425	0.821984	0.823162	0.829291	0.827385	0.825692	0.824362	0.820116	0.829626	0.838041	0.832764	0.835843	0.828681	0.814552	0.827223	0.834079	0.831836	0.82944	0.837523	0.841808	0.83441	0.83625	0.840527
Agss_3d_F_Cal00069.spc	0.918069	0.831767	0.75962	0.79184	0.85136	0.860081	0.756078	0.785695	0.85517	0.846077	0.812469	0.80902	0.837174	0.841107	0.823195	0.805337	0.810784	0.820272	0.806879	0.773607	0.789559	0.8052	0.804143	0.798451	0.78858	0.782743	0.787092	0.786078	0.79404	0.812463	0.812394	0.811554	0.80904	0.795838	0.803476	0.81051	0.798521	0.799874	0.803272	0.804525	0.811767	0.810269	0.806055	0.811578	0.812688	0.811713	0.811805	0.8112	0.813383
Agss_3d_F_Cal00070.spc	1.17065	1.0446	0.992072	0.940496	0.989594	1.11207	1.15171	1.12273	1.10901	1.1429	1.0563	1.07531	1.22734	1.20092	1.15552	1.14444	1.17464	1.13262	1.08391	1.07277	1.09033	1.114	1.12795	1.12121	1.1079	1.1051	1.12261	1.12524	1.11972	1.11409	1.11008	1.12461	1.1388	1.11431	1.10698	1.12069	1.1434	1.13698	1.11194	1.09611	1.14615	1.15478	1.13422	1.14519	1.14715	1.14426	1.14272	1.13569	1.13289
Agss_3d_F_Cal00071.spc	1.2686	1.14269	0.968876	1.08245	1.20762	1.21522	1.14755	1.09429	1.08386	1.11785	1.15292	1.18703	1.20723	1.17182	1.176	1.1966	1.17353	1.11401	1.08682	1.10988	1.09648	1.11751	1.16724	1.15876	1.14354	1.12953	1.11815	1.13943	1.13765	1.1079	1.15072	1.15994	1.13363	1.12927	1.13125	1.13643	1.14061	1.13099	1.10869	1.09209	1.12617	1.13775	1.13079	1.14134	1.1538	1.15423	1.1405	1.14123	1.14606
Agss_3d_F_Cal00072.spc	0.624347	0.605656	0.577609	0.587038	0.580149	0.563541	0.571219	0.590766	0.600672	0.589783	0.581919	0.595434	0.619834	0.600262	0.588163	0.58791	0.589175	0.579613	0.576568	0.586201	0.578785	0.57139	0.573303	0.589351	0.582299	0.57111	0.580608	0.58429	0.582507	0.580175	0.587681	0.589045	0.584596	0.58343	0.588508	0.592281	0.58868	0.584191	0.581953	0.583876	0.592249	0.593621	0.589347	0.587123	0.590994	0.592716	0.588283	0.590453	0.595939
Agss_3d_F_Cal00073.spc	1.18979	1.12315	1.17718	1.11299	1.0371	1.0243	1.15558	1.04429	0.963273	1.05685	1.05097	1.07636	1.15378	1.08178	1.03588	1.03671	1.06612	1.03516	1.01326	1.03579	1.02767	1.05043	1.09175	1.06191	1.02223	1.01475	1.05662	1.03074	1.00062	1.00497	1.04493	1.05403	1.04075	1.05818	1.05915	1.04198	1.0218	1.03749	1.0427	1.02763	1.03506	1.04748	1.04997	1.0316	1.02753	1.03596	1.04819	1.04837	1.05113
Agss_3d_F_Cal00074.spc	1.09238	1.12164	0.947253	0.971663	1.029	1.05175	1.00964	1.0308	1.05686	1.02794	1.00083	1.03103	1.10711	1.09045	1.06272	1.05844	1.088	1.05744	1.0193	1.01229	1.03035	1.0534	1.06787	1.06493	1.05552	1.05666	1.07467	1.03895	1.02045	1.04172	1.04647	1.03706	1.02457	1.02469	1.03188	1.03496	1.0286	1.03458	1.03093	1.0178	1.02552	1.03632	1.04431	1.04724	1.04073	1.04084	1.05329	1.04559	1.04325
Agss_3d_F_Cal00075.spc	0.835841	0.778962	0.717292	0.710442	0.709209	0.714247	0.74869	0.766512	0.770514	0.770784	0.748454	0.751014	0.776836	0.758601	0.751977	0.760296	0.768854	0.746919	0.730193	0.736049	0.728108	0.735063	0.750224	0.735221	0.722824	0.725192	0.742806	0.729318	0.719594	0.730089	0.742616	0.744009	0.73802	0.738086	0.737821	0.737362	0.738219	0.745402	0.740584	0.726615	0.734504	0.741896	0.743483	0.740852	0.742206	0.743948	0.742336	0.737283	0.736185
Agss_3d_F_Cal00076.spc	0.946424	0.856486	0.776012	0.758018	0.778958	0.821161	0.859328	0.836595	0.80465	0.80389	0.80432	0.821425	0.844789	0.817193	0.82189	0.847395	0.851087	0.835903	0.823666	0.825638	0.829182	0.830723	0.832434	0.841922	0.824462	0.804241	0.808364	0.808842	0.80379	0.800044	0.821066	0.82496	0.81298	0.810083	0.805395	0.804043	0.809876	0.81505	0.812342	0.806555	0.820329	0.822014	0.816572	0.821672	0.822301	0.82112	0.820672	0.814603	0.816346
Agss_3d_F_Cal00077.spc	0.846563	0.837336	0.760121	0.787314	0.875709	0.95021	0.875678	0.814713	0.804946	0.838951	0.812122	0.820843	0.879502	0.882753	0.856865	0.842026	0.87065	0.864173	0.838729	0.821273	0.837871	0.862102	0.875568	0.865369	0.849903	0.840788	0.843442	0.840508	0.840063	0.846354	0.855413	0.858254	0.854335	0.848669	0.858342	0.862413	0.846283	0.846338	0.843713	0.835252	0.839367	0.850778	0.862334	0.865389	0.863027	0.859139	0.857004	0.858314	0.864029
Agss_3d_F_Cal00078.spc	0.909387	0.856422	0.839672	0.88249	0.894435	0.869947	0.85383	0.849634	0.848379	0.842889	0.839555	0.853561	0.87935	0.88093	0.856865	0.841338	0.869179	0.881428	0.871869	0.849325	0.828341	0.843361	0.874365	0.845763	0.847959	0.860014	0.84597	0.851684	0.854656	0.846739	0.854599	0.858254	0.854335	0.848669	0.857446	0.864918	0.857951	0.859269	0.854755	0.846115	0.858051	0.868981	0.869525	0.858037	0.862336	0.868503	0.865247	0.866439	0.868668
Agss_3d_F_Cal00079.spc	1.14617	1.07446	0.923815	0.949943	1.00059	1.04111	1.08693	0.97041	0.910028	0.995936	0.995006	1.01792	1.09253	1.08098	1.02444	0.99995	1.06698	1.05063	1.0108	1.0043	1.02489	1.03417	1.02004	0.995054	0.980468	0.991936	1.03184	1.00789	0.981318	0.985397	1.00418	1.0303	1.04054	1.0074	1.0131	1.03685	1.04395	1.02665	1.01321	1.01464	1.02399	1.0262	1.02744	1.04099	1.04848	1.04287	1.0285	1.03313	1.04348
Agss_3d_F_Cal00080.spc	1.28323	1.05813	0.921708	1.03636	1.08447	1.03727	1.07739	1.01576	0.968344	1.00372	0.991352	1.01792	1.0924	1.07715	1.05431	1.04148	1.03306	0.99933	0.970665	0.966407	0.984798	1.01116	1.01868	0.97046	0.966304	0.98297	0.979051	0.981906	0.985246	0.985741	0.990605	0.985798	0.976786	0.97854	0.98826	0.988684	0.972599	0.978898	0.972768	0.954669	0.973404	0.992045	0.995801	0.982096	0.981512	0.988513	0.99346	0.988329	0.990471
Agss_3d_F_Cal00081.spc	0.849568	0.799232	0.85561	0.845283	0.822753	0.819674	0.857014	0.836595	0.806162	0.805234	0.774204	0.802296	0.888217	0.862864	0.827893	0.81225	0.818057	0.80726	0.798119	0.800605	0.786483	0.80069	0.830666	0.807734	0.798864	0.80972	0.827203	0.806032	0.789866	0.799641	0.822783	0.818477	0.799801	0.807041	0.80699	0.801487	0.799094	0.810797	0.809882	0.796655	0.809082	0.821869	0.822982	0.808807	0.813672	0.820045	0.81389	0.812197	0.814999
Agss_3d_F_Cal00082.spc	0.897019	0.795601	0.78872	0.77975	0.768597	0.769225	0.80385	0.818753	0.816939	0.813914	0.812863	0.829721	0.853118	0.826593	0.812709	0.823934	0.853024	0.82785	0.80192	0.805341	0.791071	0.805229	0.835538	0.81306	0.79387	0.793294	0.810947	0.802154	0.794696	0.802968	0.813122	0.817616	0.815966	0.812574	0.815135	0.817086	0.813424	0.817394	0.811365	0.798619	0.811561	0.818324	0.818806	0.824011	0.819186	0.815921	0.82141	0.821186	0.822549
Agss_3d_F_Cal00083.spc	0.866403	0.793433	0.730364	0.763353	0.814011	0.842917	0.830376	0.826429	0.827173	0.823363	0.821583	0.838184	0.861616	0.836204	0.803723	0.801051	0.853555	0.837386	0.80041	0.786545	0.78802	0.803521	0.816593	0.794626	0.788459	0.795027	0.798831	0.787534	0.781918	0.790464	0.800898	0.806635	0.803686	0.791281	0.790748	0.797812	0.803482	0.800965	0.798985	0.800496	0.800525	0.800684	0.802884	0.808508	0.809532	0.808712	0.808943	0.808493	0.8108
Agss_3d_F_Cal00084.spc	1.43971	1.24375	1.02261	1.04425	1.1048	1.12669	1.07593	1.03562	1.03367	1.06725	1.04682	1.07636	1.15363	1.07794	1.05969	1.09653	1.12739	1.05437	1.02042	1.07774	1.07443	1.07568	1.09261	1.08816	1.0772	1.07568	1.09312	1.09921	1.0835	1.05959	1.07777	1.09221	1.08743	1.06711	1.06765	1.06438	1.04145	1.05664	1.06029	1.04467	1.06475	1.07261	1.06817	1.06963	1.07104	1.07273	1.07452	1.0726	1.06926
Agss_3d_F_Cal00085.spc	1.30679	1.2096	1.26457	1.17951	1.0871	1.06573	1.19694	1.20399	1.16591	1.20048	1.23589	1.26561	1.29122	1.32543	1.30607	1.25605	1.22309	1.23431	1.26981	1.28508	1.16511	1.18864	1.33685	1.2704	1.21955	1.22608	1.28309	1.25521	1.21154	1.20695	1.29041	1.30988	1.26338	1.25211	1.24822	1.24489	1.24441	1.28681	1.2894	1.24732	1.26573	1.27927	1.27549	1.26352	1.26282	1.2771	1.29794	1.28031	1.28102
Agss_3d_F_Cal00086.spc	1.01143	0.995008	1.04398	0.923567	0.89281	0.942267	0.982076	0.936145	0.902038	0.936824	0.934345	0.941563	0.967341	0.960425	0.94801	0.94957	0.977481	0.987559	0.956004	0.902778	0.913011	0.954136	0.985123	0.943757	0.92637	0.928636	0.927773	0.917676	0.920981	0.939606	0.93164	0.930409	0.938509	0.942873	0.932756	0.921937	0.922869	0.934124	0.924862	0.901961	0.921064	0.933935	0.93453	0.933794	0.93294	0.932742	0.932984	0.931104	0.932507
Agss_3d_F_Cal00087.spc	1.47591	1.38963	1.22761	1.11715	1.17088	1.34851	1.40174	1.23934	1.1422	1.17964	1.15206	1.14524	1.17108	1.14039	1.14607	1.16554	1.14426	1.12901	1.09372	1.04768	1.09054	1.13604	1.14676	1.13872	1.12661	1.11476	1.1046	1.09967	1.10681	1.12642	1.1528	1.13154	1.09594	1.11333	1.11099	1.09542	1.08565	1.09011	1.08047	1.06611	1.11299	1.13345	1.11951	1.10533	1.11935	1.13684	1.1343	1.11743	1.11635
Agss_3d_F_Cal00088.spc	1.1562	1.0446	0.992072	0.940496	0.989594	1.1137	1.15841	1.07163	1.0136	1.04944	1.03227	1.05852	1.13813	1.11836	1.09093	1.07371	1.06149	1.05129	1.04253	1.03065	0.992981	0.99885	1.04716	1.07502	1.05575	1.03449	1.05278	1.04019	1.0247	1.02594	1.04934	1.03788	1.01248	1.02965	1.02989	1.02613	1.03487	1.03052	1.0253	1.02424	1.0202	1.03411	1.04714	1.02863	1.03257	1.04417	1.04667	1.04614	1.04538
Agss_3d_F_Cal00089.spc	0.387306	0.403618	0.401127	0.37701	0.392328	0.425241	0.406391	0.395738	0.39692	0.40237	0.399453	0.405541	0.420213	0.418514	0.407107	0.400236	0.410655	0.40889	0.399634	0.391419	0.391448	0.395371	0.400987	0.407626	0.401902	0.393775	0.395249	0.394186	0.397919	0.407046	0.40651	0.406134	0.405279	0.3986	0.400045	0.405144	0.407254	0.405561	0.403588	0.403775	0.407848	0.409169	0.408844	0.41068	0.410673	0.410121	0.410401	0.411045	0.412705
Agss_3d_F_Cal00090.spc	1.43197	1.19115	1.10806	1.13946	1.17886	1.23961	1.44138	1.32379	1.16001	1.12211	1.20857	1.29639	1.31472	1.3493	1.3275	1.27213	1.23526	1.30345	1.33004	1.23352	1.19165	1.24364	1.35495	1.33475	1.26314	1.2341	1.29305	1.26194	1.23335	1.25757	1.31693	1.31883	1.26772	1.22825	1.23538	1.25535	1.25314	1.2521	1.23904	1.22613	1.2649	1.28803	1.27748	1.24782	1.25671	1.27808	1.28232	1.26357	1.26607
Agss_3d_F_Cal00091.spc	1.03369	1.17462	0.972042	0.987345	1.10675	1.20813	1.0584	0.99008	1.01782	1.11479	1.05029	1.03733	1.1233	1.1676	1.08605	1.01712	1.08493	1.10205	1.06598	1.02293	1.03888	1.04788	1.03634	1.03443	1.0302	1.02383	1.01857	1.02024	1.02195	1.02095	1.02149	1.03721	1.05277	1.03609	1.02038	1.03069	1.06893	1.04464	1.01247	1.00532	1.03873	1.03623	1.01942	1.04348	1.05482	1.04803	1.03325	1.03768	1.0479
Agss_3d_F_Cal00092.spc	1.15717	1.00122	0.881075	0.915509	0.920129	0.912217	1.01547	0.987267	0.938534	0.973724	1.0095	1.04236	1.06404	1.04544	1.05846	1.06932	1.02042	1.00255	0.997974	0.989804	0.982779	0.990941	1.00807	1.00844	1.00249	1.00456	1.02212	1.01121	0.99801	1.00022	1.02343	1.01379	0.991014	1.00888	0.999088	0.986243	0.996744	1.00675	1.00366	0.992634	1.00104	1.01315	1.01925	1.01315	1.01378	1.01941	1.02305	1.00884	1.00523
Agss_3d_F_Cal00093.spc	0.891429	1.00795	0.865822	0.776123	0.802444	0.88943	0.875494	0.825923	0.823812	0.897601	0.869902	0.875264	0.935778	0.902916	0.859784	0.853374	0.909302	0.885613	0.850349	0.852431	0.855126	0.855619	0.855954	0.862534	0.86741	0.864029	0.850311	0.841979	0.848421	0.867573	0.877271	0.878376	0.873838	0.868269	0.859613	0.855133	0.858978	0.86166	0.860562	0.859469	0.872869	0.871851	0.863166	0.866023	0.869504	0.869782	0.866774	0.867984	0.870143
Agss_3d_F_Cal00094.spc	0.873758	0.793433	0.730364	0.767635	0.785694	0.781112	0.815779	0.837113	0.807864	0.743102	0.762459	0.786752	0.784144	0.789383	0.775773	0.768122	0.797095	0.778454	0.757481	0.762456	0.752741	0.75796	0.774936	0.771507	0.762681	0.758102	0.763107	0.76535	0.763388	0.761007	0.772803	0.767617	0.751833	0.750479	0.762358	0.773181	0.771566	0.769603	0.76586	0.76293	0.770481	0.775612	0.777155	0.778303	0.774439	0.774152	0.780939	0.779006	0.777471
Agss_3d_F_Cal00095.spc	0.96744	0.869468	0.789984	0.885069	0.93574	0.900567	0.881064	0.870271	0.880833	0.91371	0.912094	0.922799	0.945715	0.90724	0.885618	0.893512	0.922148	0.908601	0.889569	0.888124	0.866455	0.878335	0.913395	0.899651	0.892722	0.895156	0.895755	0.876451	0.864119	0.871411	0.892761	0.900623	0.893267	0.885611	0.893369	0.899532	0.89024	0.888476	0.891818	0.896973	0.900999	0.900213	0.894814	0.888305	0.899246	0.908836	0.902841	0.895948	0.896053
Agss_3d_F_Cal00096.spc	1.27238	1.34783	1.38012	1.12239	1.04876	1.11939	1.27398	1.18461	1.11573	1.23497	1.29979	1.27813	1.22719	1.2565	1.2475	1.20631	1.17942	1.19627	1.20631	1.17928	1.15359	1.17768	1.23183	1.216	1.22171	1.23475	1.21638	1.14995	1.13233	1.18247	1.2102	1.19697	1.17259	1.18823	1.21691	1.21549	1.17437	1.2066	1.20454	1.1583	1.19243	1.21572	1.21375	1.20627	1.21082	1.21608	1.2097	1.18475	1.18634
Agss_3d_F_Cal00097.spc	0.994437	0.988233	0.795884	0.764098	0.820947	0.904158	0.885969	0.874156	0.870682	0.86334	0.852221	0.904022	1.00074	0.928773	0.847437	0.828927	0.909902	0.896519	0.84758	0.831053	0.871082	0.871238	0.837423	0.862628	0.850118	0.829622	0.847247	0.874773	0.877535	0.854205	0.860649	0.864858	0.860816	0.855351	0.854324	0.861851	0.874665	0.861279	0.853703	0.86166	0.866931	0.867045	0.865654	0.868614	0.866033	0.86397	0.867595	0.875435	0.877539
Agss_3d_F_Cal00098.spc	1.20196	1.04199	1.10334	1.03893	1.0838	1.23212	1.28054	1.15944	1.08238	1.11901	1.08838	1.14787	1.31343	1.2071	1.13237	1.13703	1.21786	1.22795	1.17156	1.11371	1.1602	1.21347	1.21679	1.16514	1.16087	1.17482	1.16002	1.15067	1.15764	1.17616	1.17304	1.16816	1.16501	1.15939	1.15911	1.16227	1.16546	1.17015	1.15543	1.13215	1.15099	1.16591	1.16797	1.16395	1.15886	1.16089	1.17028	1.16118	1.16927
Agss_3d_F_Cal00099.spc	1.04685	1.01297	1.07025	1.12515	1.09558	1.06573	1.19694	1.21241	1.14988	1.11047	1.07303	1.0997	1.19004	1.22659	1.21242	1.17605	1.15257	1.17402	1.16493	1.10502	1.11324	1.1652	1.20355	1.12057	1.12607	1.16899	1.15413	1.11931	1.12186	1.16792	1.16766	1.15973	1.16158	1.17966	1.16803	1.16045	1.18416	1.1942	1.16639	1.12805	1.16122	1.18674	1.1788	1.14556	1.16544	1.1876	1.16973	1.15653	1.16634
Agss_3d_F_Cal00100.spc	1.07273	1.10002	1.31011	1.09931	1.03133	1.08733	1.1346	0.997877	0.947652	1.10054	1.10292	1.1156	1.20871	1.25115	1.19021	1.1275	1.15646	1.15667	1.11657	1.06636	1.07612	1.12286	1.16452	1.12171	1.11812	1.13338	1.12167	1.09362	1.08682	1.10694	1.10728	1.10279	1.11088	1.15081	1.1333	1.11338	1.13761	1.13379	1.10164	1.07339	1.12104	1.13222	1.11051	1.10944	1.11938	1.12174	1.1106	1.12188	1.1345
Agss_3d_F_Cal00101.spc	1.66615	1.20084	1.01654	1.48212	2.10104	1.5289	1.36423	1.36951	1.38093	1.2938	1.20069	1.36837	2.56167	1.72687	1.56854	1.59033	1.4996	1.42293	1.39991	1.42206	1.37398	1.3969	1.47742	1.43787	1.38413	1.38156	1.45731	1.40664	1.34089	1.32689	1.38249	1.43483	1.43397	1.36987	1.39804	1.43229	1.38385	1.36674	1.36079	1.35976	1.38057	1.3853	1.38605	1.41101	1.39797	1.38981	1.41213	1.40188	1.3968
Agss_3d_F_Cal00102.spc	0.877918	0.866673	0.777517	0.710359	0.73858	0.817462	0.808117	0.801084	0.81725	0.849834	0.823647	0.817085	0.845291	0.848787	0.830128	0.811607	0.816753	0.824187	0.819101	0.801663	0.801985	0.816178	0.831549	0.824492	0.813301	0.801708	0.792097	0.799353	0.810494	0.816077	0.815705	0.807381	0.800151	0.807488	0.80699	0.801865	0.799417	0.803355	0.801836	0.796709	0.810627	0.812698	0.807791	0.813245	0.814779	0.811394	0.806401	0.809737	0.8154
Agss_3d_F_Cal00103.spc	1.16126	1.03445	0.828408	0.840639	0.982332	1.15303	1.02636	0.922686	0.9149	0.999252	0.956763	0.954327	1.0256	1.01945	0.975777	0.94898	0.978158	0.960599	0.932612	0.930957	0.977	0.985719	0.9545	0.956217	0.95694	0.955465	0.953759	0.92734	0.91974	0.939527	0.930403	0.938816	0.956753	0.947038	0.929569	0.928209	0.951698	0.956871	0.937357	0.914671	0.944481	0.94873	0.934756	0.941919	0.951194	0.948617	0.933911	0.942852	0.945385
Agss_3d_F_Cal00104.spc	0.985481	0.933126	1.09771	1.06204	0.992259	0.985258	1.1117	0.963848	0.879675	1.01496	1.08135	1.07513	1.05116	1.07993	1.08598	1.05503	1.00759	1.01738	1.03428	1.02198	1.01006	1.03467	1.07513	1.04718	1.00937	1.00256	1.04371	1.01733	0.998078	1.0201	1.0453	1.03296	1.00804	1.0252	1.02695	1.01667	1.01214	1.04617	1.03716	0.989676	1.01801	1.0432	1.04337	1.02489	1.03768	1.05347	1.0457	1.02654	1.03048
Agss_5d_F_Cal00001.spc	0.86445	0.826332	0.817407	0.909287	0.948831	0.934279	0.983332	0.914329	0.8452	0.852642	0.861548	0.864906	0.869112	0.900811	0.878847	0.852229	0.89309	0.893565	0.880389	0.882258	0.886646	0.88153	0.871187	0.87255	0.867508	0.863482	0.870332	0.877715	0.879046	0.87352	0.867983	0.871979	0.880569	0.880416	0.879478	0.880309	0.883634	0.888797	0.884291	0.876223	0.897597	0.903101	0.893137	0.886971	0.88854	0.891354	0.891169	0.896874	0.893942
Agss_5d_F_Cal00002.spc	0.723273	0.763249	0.862417	0.804369	0.794445	0.836763	0.840473	0.808835	0.788739	0.798389	0.742145	0.723616	0.759282	0.792704	0.767871	0.738087	0.77339	0.781606	0.770743	0.761901	0.769366	0.763223	0.750356	0.76676	0.773063	0.770454	0.769216	0.759387	0.753029	0.75484	0.755557	0.75846	0.760891	0.757656	0.759826	0.763835	0.764327	0.761029	0.753258	0.747602	0.762969	0.77063	0.767803	0.763252	0.764867	0.768482	0.769447	0.766757	0.766043
Agss_5d_F_Cal00003.spc	1.39232	1.24506	1.05377	1.29933	1.45733	1.3006	1.22841	1.23183	1.27598	1.31308	1.27558	1.27203	1.29575	1.2	1.1774	1.22525	1.29981	1.25112	1.22897	1.29778	1.24607	1.19833	1.19863	1.25556	1.2145	1.17032	1.22175	1.23041	1.20369	1.17486	1.18842	1.21373	1.22444	1.19871	1.2218	1.24744	1.22613	1.22362	1.22935	1.23224	1.21943	1.22742	1.24756	1.25303	1.24808	1.24816	1.25782	1.246	1.23066
Agss_5d_F_Cal00004.spc	0.655666	0.693162	0.785366	0.791312	0.756817	0.728137	0.737175	0.739938	0.756053	0.79432	0.768055	0.738554	0.731132	0.741441	0.72741	0.71719	0.751978	0.747998	0.728983	0.723776	0.744463	0.747647	0.733383	0.738336	0.741068	0.740622	0.74061	0.741284	0.738374	0.731152	0.723475	0.729298	0.738877	0.729615	0.730071	0.735632	0.737374	0.736	0.727375	0.717689	0.72843	0.731484	0.728118	0.730289	0.731825	0.731511	0.730635	0.737042	0.736869
Agss_5d_F_Cal00005.spc	1.23746	1.22383	1.48176	2.07483	1.6964	1.36084	1.58516	1.57809	1.41933	1.34584	1.37458	1.36918	1.31733	1.34011	1.37276	1.3978	1.4145	1.44563	1.44881	1.3976	1.30546	1.30407	1.37855	1.39928	1.3771	1.38106	1.45271	1.33657	1.26202	1.29138	1.34342	1.3615	1.34403	1.33365	1.34596	1.35687	1.35085	1.39909	1.38452	1.3155	1.3523	1.39177	1.4006	1.37892	1.37432	1.3809	1.38555	1.37464	1.37341
Agss_5d_F_Cal00006.spc	1.33254	1.39069	1.43362	1.47159	1.51008	1.55439	1.6078	1.48192	1.45916	1.67949	1.47001	1.36574	1.40968	1.44388	1.40823	1.38317	1.47819	1.64512	1.60306	1.38567	1.44225	1.47861	1.43478	1.44544	1.52112	1.55735	1.45657	1.45373	1.45857	1.43274	1.45015	1.44653	1.43138	1.45065	1.47092	1.49327	1.51377	1.47519	1.44058	1.44082	1.49281	1.49133	1.46356	1.48433	1.4921	1.47809	1.45848	1.49533	1.51503
Agss_5d_F_Cal00007.spc	0.743018	0.757515	0.801991	0.797093	0.788661	0.788676	0.791808	0.816974	0.84526	0.848646	0.810759	0.761549	0.737191	0.808313	0.805008	0.76348	0.781885	0.784783	0.775746	0.766204	0.758411	0.760791	0.770467	0.775188	0.776239	0.770421	0.758409	0.764316	0.766793	0.757635	0.757369	0.760756	0.763098	0.759749	0.76247	0.763711	0.757516	0.758887	0.75578	0.749106	0.759421	0.760899	0.755942	0.756981	0.756919	0.757128	0.758923	0.76075	0.760818
Agss_5d_F_Cal00008.spc	0.891074	0.894093	1.12205	1.09695	1.03045	1.01671	1.06739	0.970739	0.915112	1.00108	1.02754	0.956661	0.868668	0.893828	0.892764	0.883147	0.924866	0.94341	0.934027	0.911164	0.89083	0.898657	0.915439	0.881596	0.884795	0.90219	0.892852	0.883114	0.882538	0.889695	0.884411	0.887959	0.893946	0.882409	0.88606	0.891455	0.88491	0.888894	0.881059	0.865915	0.886272	0.897176	0.893439	0.88723	0.88854	0.89164	0.89134	0.891235	0.890959
Agss_5d_F_Cal00009.spc	0.66077	0.689271	0.689522	0.733232	0.710264	0.65879	0.673413	0.667143	0.650807	0.647041	0.663966	0.674074	0.666082	0.646454	0.638819	0.641963	0.646586	0.650551	0.651793	0.648955	0.639848	0.630542	0.626749	0.634634	0.634779	0.632664	0.6372	0.636169	0.62953	0.622159	0.626656	0.630632	0.632171	0.634909	0.63812	0.638126	0.63371	0.635103	0.633679	0.629178	0.633525	0.63685	0.63726	0.635758	0.630827	0.629	0.633197	0.634722	0.632746
Agss_5d_F_Cal00010.spc	1.25301	1.17603	1.23355	1.45324	1.46564	1.36539	1.5959	1.57809	1.41386	1.34178	1.47743	1.47703	1.31715	1.3416	1.32663	1.30975	1.39163	1.5211	1.53652	1.40124	1.34699	1.37947	1.45147	1.41576	1.37689	1.36707	1.38841	1.37622	1.34959	1.33747	1.39271	1.38582	1.35072	1.40533	1.38982	1.36137	1.38459	1.41385	1.39276	1.34517	1.38629	1.41055	1.39848	1.37566	1.40225	1.43687	1.43706	1.42331	1.41052
Agss_5d_F_Cal00011.spc	1.23746	1.24975	1.49494	1.21869	1.13417	1.19313	1.23966	1.21218	1.15488	1.12855	1.22979	1.2079	1.08361	1.15206	1.17604	1.16959	1.23563	1.24618	1.19863	1.14601	1.18987	1.24339	1.25057	1.19639	1.19288	1.21268	1.20308	1.17183	1.14931	1.14894	1.16672	1.17364	1.17523	1.19667	1.18602	1.17713	1.19944	1.21116	1.18688	1.15108	1.18505	1.19828	1.19031	1.19715	1.20834	1.20889	1.19621	1.20439	1.20798
Agss_5d_F_Cal00012.spc	0.619873	0.643834	0.687954	0.692587	0.696305	0.699624	0.683724	0.662895	0.658104	0.674801	0.661369	0.637873	0.622574	0.635688	0.632335	0.625877	0.644114	0.64369	0.630804	0.619736	0.629506	0.632869	0.626073	0.624646	0.628436	0.631185	0.627702	0.630619	0.633432	0.631349	0.623117	0.624724	0.631751	0.62886	0.629655	0.632439	0.633302	0.631471	0.627116	0.623336	0.627897	0.631438	0.631692	0.629946	0.636849	0.640418	0.634138	0.636664	0.636843
Agss_5d_F_Cal00013.spc	0.985919	1.06201	1.00461	1.03932	1.04261	1.00849	0.99114	0.968627	0.969981	1.00905	1.01643	0.988092	0.949086	0.944232	0.943809	0.949411	0.968039	0.954795	0.938035	0.937478	0.937964	0.93887	0.943901	0.961667	0.95897	0.943044	0.931624	0.933736	0.933055	0.925046	0.927841	0.94554	0.95716	0.929037	0.934838	0.947687	0.937062	0.937081	0.935382	0.931494	0.945027	0.943329	0.934512	0.940227	0.943064	0.945049	0.948227	0.946812	0.939402
Agss_5d_F_Cal00014.spc	0.763388	0.76925	0.815799	0.863622	0.845392	0.7997	0.805131	0.778573	0.768802	0.80834	0.803433	0.783284	0.770308	0.777496	0.773547	0.769465	0.78703	0.803498	0.799045	0.771771	0.747928	0.752443	0.773287	0.765362	0.769701	0.774125	0.761562	0.76619	0.772935	0.77258	0.773265	0.769069	0.767073	0.779935	0.775575	0.766498	0.767477	0.769994	0.765814	0.758499	0.768147	0.773126	0.770625	0.765921	0.767419	0.770927	0.771776	0.768613	0.770579
Agss_5d_F_Cal00015.spc	0.915558	0.903839	0.954501	1.0864	1.07583	0.971361	0.954917	0.978804	1.0011	0.990796	0.986472	0.982543	0.976727	0.974104	0.946579	0.942367	1.01914	0.994643	0.961159	0.984753	1.00825	1.01849	1.01554	1.0119	0.998651	0.980924	0.966788	0.966134	0.970815	0.975001	0.978522	0.984507	0.988136	0.981354	0.99378	1.0072	1.00379	1.0136	1.00757	0.989508	1.01031	1.0153	1.01027	1.02208	1.0228	1.02276	1.03009	1.03014	1.03102
Agss_5d_F_Cal00016.spc	0.820215	0.796873	0.789248	0.821849	0.867541	0.901308	0.899284	0.855697	0.836772	0.876758	0.892697	0.87892	0.854072	0.855279	0.861845	0.864979	0.860835	0.867202	0.865324	0.84885	0.850365	0.858399	0.861524	0.847049	0.859027	0.870835	0.85026	0.851429	0.855648	0.851367	0.846067	0.858576	0.872973	0.853803	0.847253	0.851224	0.855626	0.85471	0.847927	0.842184	0.856111	0.864112	0.862799	0.858519	0.85608	0.85857	0.865398	0.868252	0.863745
Agss_5d_F_Cal00017.spc	0.702608	0.684892	0.733798	0.780329	0.771479	0.738784	0.750446	0.707548	0.692807	0.758559	0.76567	0.737619	0.710077	0.718785	0.721097	0.717034	0.719415	0.720991	0.711608	0.693846	0.700473	0.706918	0.705061	0.699911	0.709023	0.709986	0.683839	0.68738	0.693263	0.688725	0.698296	0.707895	0.710416	0.703182	0.700195	0.70195	0.705339	0.70561	0.698241	0.691229	0.712978	0.715346	0.703261	0.702025	0.707327	0.709906	0.706253	0.712788	0.714272
Agss_5d_F_Cal00018.spc	0.7526	0.735104	0.735541	0.821944	0.836308	0.788142	0.792596	0.794175	0.797897	0.805845	0.772932	0.744415	0.736475	0.745111	0.743391	0.741203	0.758713	0.774259	0.777667	0.766756	0.746377	0.742288	0.75361	0.759489	0.752312	0.742875	0.743042	0.743902	0.740336	0.733414	0.734146	0.737719	0.74248	0.747913	0.74762	0.745956	0.747554	0.751268	0.744859	0.733903	0.749553	0.754577	0.748461	0.745121	0.744232	0.745612	0.747856	0.746664	0.745305
Agss_5d_F_Cal00019.spc	0.582536	0.585739	0.598119	0.673887	0.675459	0.627584	0.642674	0.658582	0.653933	0.629016	0.62679	0.627649	0.626802	0.63945	0.646245	0.643591	0.635369	0.636298	0.63922	0.637	0.626941	0.62957	0.641791	0.640836	0.636375	0.635185	0.639733	0.631671	0.623389	0.623717	0.636151	0.635025	0.625143	0.627758	0.635799	0.63993	0.635198	0.636418	0.634928	0.630355	0.634659	0.637941	0.638202	0.636526	0.633918	0.635657	0.642502	0.641333	0.637331
Agss_5d_F_Cal00020.spc	0.920886	1.04472	1.07718	1.03608	0.99115	0.979727	1.02321	1.01183	1.02464	1.12063	1.08383	1.01188	0.977476	1.04445	1.01873	0.97726	1.05765	1.08514	1.05927	1.02386	1.01627	1.01812	1.01362	0.986977	0.994633	1.0079	0.990489	1.00366	1.0117	0.996631	0.981229	0.999058	1.02674	1.00485	1.00149	1.00693	1.00398	1.00216	1.0006	1.00328	1.02524	1.03006	1.01966	1.01302	1.02409	1.02728	1.01119	1.02255	1.02613
Agss_5d_F_Cal00021.spc	0.982004	0.939353	0.850798	1.0135	1.06051	0.957304	0.947924	0.903723	0.867095	0.871671	0.875811	0.896583	0.923235	0.895921	0.884031	0.894159	0.912557	0.901757	0.899581	0.919741	0.888568	0.871349	0.881601	0.900145	0.886851	0.873672	0.894766	0.894941	0.879014	0.863899	0.880512	0.891156	0.88314	0.8615	0.878715	0.892775	0.867879	0.875392	0.879853	0.869776	0.867919	0.877979	0.888617	0.88286	0.878626	0.880103	0.886165	0.887708	0.884285
Agss_5d_F_Cal00022.spc	0.818652	0.780121	0.830505	0.869505	0.912147	0.945205	0.938817	0.892093	0.857151	0.86244	0.872711	0.864918	0.839774	0.818979	0.815843	0.82754	0.845055	0.857902	0.85692	0.840196	0.810057	0.819034	0.854105	0.842765	0.831751	0.831232	0.839134	0.838236	0.827923	0.815947	0.822832	0.827989	0.828363	0.830315	0.832594	0.832837	0.829955	0.82942	0.8217	0.81062	0.818878	0.821032	0.818504	0.822043	0.823766	0.825556	0.828529	0.827443	0.825321
Agss_5d_F_Cal00023.spc	1.32747	1.32835	1.65517	1.7797	1.59144	1.44195	1.49902	1.31916	1.24045	1.38337	1.28068	1.21625	1.26096	1.37727	1.28928	1.19752	1.32577	1.35044	1.30346	1.27642	1.29495	1.29484	1.27618	1.29096	1.32245	1.30765	1.22447	1.24651	1.29525	1.31014	1.30016	1.29077	1.27853	1.24799	1.25139	1.27638	1.297	1.28441	1.24994	1.2233	1.25934	1.28124	1.28173	1.28556	1.29394	1.28997	1.27047	1.27525	1.28209
Agss_5d_F_Cal00024.spc	0.609288	0.56235	0.547996	0.616142	0.624136	0.586103	0.605954	0.587815	0.572463	0.593496	0.587359	0.581329	0.582425	0.570599	0.568507	0.575487	0.582504	0.572636	0.563943	0.566168	0.560798	0.566643	0.578931	0.57245	0.569024	0.569043	0.568749	0.574953	0.573365	0.562891	0.568983	0.572667	0.569911	0.564923	0.567691	0.56996	0.564802	0.564905	0.562736	0.558741	0.565576	0.569631	0.569284	0.567686	0.565874	0.566881	0.570601	0.567284	0.56516
Agss_5d_F_Cal00025.spc	1.06505	1.14527	1.0767	1.35477	1.51606	1.33459	1.24894	1.34736	1.40485	1.23873	1.25046	1.25982	1.22478	1.25306	1.24238	1.23549	1.31017	1.30832	1.29345	1.31448	1.2987	1.24591	1.20683	1.2611	1.24764	1.21317	1.23445	1.26312	1.23978	1.1819	1.21448	1.27294	1.29931	1.2419	1.25431	1.29138	1.28776	1.26945	1.24835	1.23729	1.25739	1.27157	1.27033	1.25906	1.26107	1.27044	1.27922	1.2903	1.27983
Agss_5d_F_Cal00026.spc	0.751271	0.725841	0.773492	0.775447	0.740347	0.726162	0.807434	0.783137	0.735891	0.749796	0.768943	0.75723	0.725717	0.735205	0.724092	0.710114	0.728189	0.732979	0.728316	0.72133	0.705001	0.703188	0.715182	0.721236	0.724362	0.721846	0.713184	0.711987	0.714923	0.717131	0.712252	0.707769	0.707905	0.714667	0.711129	0.70636	0.709854	0.715068	0.71146	0.702058	0.708287	0.710292	0.707423	0.706108	0.707406	0.708983	0.70911	0.709471	0.70872
Agss_5d_F_Cal00027.spc	1.2723	1.27766	1.56244	1.63974	1.65618	1.70765	1.78433	1.4633	1.34303	1.51931	1.48256	1.38695	1.33868	1.36737	1.35127	1.31913	1.33637	1.36883	1.3723	1.33315	1.29612	1.32401	1.38891	1.35687	1.35902	1.37271	1.35023	1.32716	1.32707	1.34681	1.33207	1.33688	1.35427	1.34491	1.33472	1.32576	1.32258	1.3696	1.35575	1.29349	1.35357	1.37338	1.34992	1.35052	1.37039	1.38023	1.36752	1.38851	1.38133
Agss_5d_F_Cal00028.spc	0.98991	0.969187	1.02112	1.18045	1.09758	0.945092	0.989473	0.949615	0.929184	1.01494	1.03196	0.996117	0.958423	0.984257	0.995442	0.99518	1.01308	1.02053	1.00433	0.975697	0.99392	0.993805	0.975879	0.99443	0.973051	0.95822	0.997505	0.979941	0.960911	0.966869	0.956173	0.963021	0.983179	0.99088	0.988221	0.98299	0.981765	0.98313	0.972708	0.958294	0.979085	0.986523	0.97937	0.975558	0.974244	0.974688	0.976803	0.984638	0.989287
Agss_5d_F_Cal00029.spc	1.40716	1.20759	1.13488	1.30636	1.25624	1.12065	1.25766	1.25487	1.24602	1.38597	1.28775	1.19913	1.17659	1.15006	1.15942	1.18854	1.20524	1.23794	1.22933	1.16776	1.14632	1.15666	1.17594	1.16099	1.17321	1.17905	1.14453	1.17898	1.18435	1.13236	1.14593	1.15612	1.15801	1.17842	1.18651	1.17849	1.16463	1.18327	1.1824	1.15889	1.17941	1.1853	1.17998	1.18803	1.17813	1.17258	1.185	1.18767	1.18462
Agss_5d_F_Cal00030.spc	1.08253	1.07757	1.02602	1.16314	1.13615	1.03699	1.15564	1.16682	1.13924	1.17918	1.16723	1.14098	1.12081	1.10709	1.06415	1.04162	1.09483	1.10748	1.09574	1.08415	1.04888	1.04373	1.06941	1.08853	1.07547	1.0541	1.05385	1.07228	1.07582	1.05646	1.05546	1.05886	1.06277	1.0672	1.07103	1.07649	1.08345	1.08107	1.06895	1.05637	1.06666	1.06396	1.05692	1.06785	1.06719	1.06075	1.05874	1.07194	1.07221
Agss_5d_F_Cal00031.spc	0.845847	0.876275	0.996743	0.977561	0.938168	0.933333	0.979471	0.940666	0.907941	0.948412	0.963904	0.923874	0.868794	0.895429	0.892764	0.883147	0.924866	0.94341	0.93289	0.910666	0.909355	0.914149	0.91768	0.917933	0.909466	0.90353	0.909354	0.902695	0.89944	0.906757	0.913413	0.913929	0.910186	0.908554	0.906811	0.906484	0.908745	0.913013	0.907642	0.897422	0.910435	0.916812	0.912637	0.905294	0.905233	0.909888	0.914513	0.915196	0.907393
Agss_5d_F_Cal00032.spc	1.05971	1.05404	1.00384	1.03932	1.03701	1.01556	1.06271	1.00544	0.980263	1.07237	1.03988	1.00026	0.996015	0.992097	0.964689	0.952235	0.999329	0.992347	0.970006	0.967966	0.967034	0.968004	0.969066	0.966196	0.968794	0.967335	0.953746	0.954554	0.952088	0.943587	0.961167	0.967273	0.959196	0.954516	0.95912	0.964835	0.964034	0.965916	0.956665	0.943507	0.964991	0.966714	0.955661	0.960692	0.962673	0.96342	0.965916	0.969361	0.964311
Agss_5d_F_Cal00033.spc	1.49859	1.42996	1.28337	1.52145	1.42278	1.22434	1.39123	1.39831	1.29537	1.24686	1.28446	1.24665	1.16304	1.24361	1.26309	1.25145	1.33042	1.28338	1.23759	1.26109	1.24274	1.24192	1.26656	1.28502	1.28021	1.26197	1.2491	1.2637	1.27269	1.2605	1.24884	1.25974	1.27225	1.24264	1.24711	1.26449	1.26321	1.24567	1.23549	1.24215	1.26325	1.27629	1.27483	1.26324	1.26635	1.2703	1.26562	1.2749	1.26722
Agss_5d_F_Cal00034.spc	0.958286	0.971086	0.938398	1.04834	1.10099	1.03809	0.957609	0.960766	0.98762	0.978699	0.975481	0.972452	0.967398	0.965383	0.941098	0.92983	0.974481	0.992309	0.977777	0.951257	0.94787	0.951135	0.9527	0.949375	0.966723	0.974422	0.943641	0.942065	0.934961	0.914418	0.92975	0.945165	0.949574	0.946098	0.942058	0.94013	0.94093	0.943976	0.936735	0.924408	0.936281	0.946321	0.948797	0.946511	0.946932	0.946168	0.943177	0.952022	0.952205
Agss_5d_F_Cal00035.spc	0.778717	0.729736	0.689653	0.818619	0.800672	0.705386	0.781695	0.789749	0.753769	0.739652	0.749677	0.765714	0.769843	0.738047	0.732423	0.744498	0.745823	0.742764	0.744216	0.749982	0.734152	0.722483	0.725172	0.743308	0.733493	0.719315	0.730378	0.734272	0.729437	0.723948	0.742262	0.744055	0.733442	0.738661	0.745847	0.744301	0.732958	0.745936	0.745458	0.727873	0.73767	0.743893	0.74414	0.745814	0.74227	0.742308	0.748781	0.741	0.737145
Agss_5d_F_Cal00036.spc	0.946207	0.928774	0.976938	1.02926	0.982086	0.916059	0.958364	0.959351	0.959322	0.998267	0.967238	0.940713	0.940394	0.93549	0.952089	0.980454	0.998067	1.00745	0.983862	0.934877	0.927785	0.942573	0.965532	0.983986	0.980746	0.957437	0.929147	0.940266	0.949197	0.939856	0.957368	0.963583	0.955733	0.951241	0.956933	0.958511	0.947604	0.956942	0.955433	0.940986	0.953194	0.956845	0.953846	0.958906	0.961303	0.959547	0.955674	0.957414	0.959673
Agss_5d_F_Cal00037.spc	0.749268	0.750178	0.702084	0.778995	0.798548	0.757735	0.766349	0.747137	0.730226	0.743399	0.760124	0.760034	0.747511	0.757194	0.744475	0.724555	0.726334	0.73729	0.749237	0.754011	0.736571	0.73303	0.742832	0.736844	0.734191	0.734968	0.735204	0.736923	0.729223	0.715127	0.723503	0.732491	0.735093	0.732803	0.742268	0.747195	0.735322	0.736826	0.732152	0.722088	0.737873	0.743697	0.737032	0.729589	0.731822	0.735173	0.733899	0.739481	0.74318
Agss_5d_F_Cal00038.spc	0.998638	0.941948	0.918365	1.03245	1.03242	0.940785	0.930606	0.917077	0.92178	0.960662	0.97115	0.946395	0.915481	0.943732	0.938111	0.919735	0.93845	0.928478	0.914049	0.91454	0.916031	0.917935	0.923694	0.94138	0.939657	0.925273	0.915054	0.917771	0.918566	0.910787	0.903227	0.906005	0.913701	0.912015	0.909641	0.90919	0.911337	0.916312	0.906565	0.888737	0.900867	0.912749	0.914733	0.906996	0.912759	0.916709	0.909031	0.912137	0.914638
Agss_5d_F_Cal00039.spc	1.16375	1.11269	1.16364	1.20272	1.25021	1.27067	1.20674	1.20744	1.25468	1.29162	1.19574	1.15487	1.19301	1.22878	1.18419	1.14266	1.2045	1.25526	1.24155	1.17788	1.1555	1.1656	1.18525	1.17155	1.16293	1.14736	1.1171	1.14913	1.16601	1.13774	1.15142	1.17782	1.1858	1.14564	1.14659	1.16585	1.16897	1.1614	1.14011	1.12473	1.17367	1.18489	1.16265	1.15808	1.1659	1.17406	1.17439	1.17636	1.16959
Agss_5d_F_Cal00040.spc	1.18298	1.22722	1.27598	1.56201	1.3397	1.09571	1.22516	1.23697	1.19641	1.23686	1.28356	1.27959	1.24166	1.26509	1.29206	1.3354	1.42821	1.37359	1.27082	1.20768	1.21473	1.26693	1.32281	1.29978	1.27383	1.27034	1.29132	1.28513	1.26847	1.26008	1.27773	1.28338	1.27357	1.26639	1.3024	1.31859	1.26803	1.26104	1.25387	1.24225	1.28002	1.30232	1.29804	1.2848	1.28434	1.29932	1.32175	1.3198	1.30715
Agss_5d_F_Cal00041.spc	0.906969	0.861561	0.848527	0.950426	0.961436	0.878505	0.831322	0.843693	0.873375	0.874648	0.855531	0.830991	0.813429	0.818609	0.811596	0.804943	0.822582	0.838372	0.829774	0.800098	0.802765	0.804259	0.798677	0.801448	0.810932	0.813114	0.797792	0.792143	0.791974	0.791023	0.780547	0.783352	0.792993	0.787746	0.794956	0.800659	0.791837	0.790316	0.792229	0.794821	0.798224	0.798278	0.796295	0.795541	0.792951	0.793297	0.797776	0.794697	0.789833
Agss_5d_F_Cal00042.spc	0.834452	0.852019	0.834173	0.875288	0.855351	0.813891	0.855987	0.870284	0.85087	0.823542	0.829677	0.825973	0.806998	0.81249	0.804338	0.803652	0.842355	0.829716	0.810347	0.815309	0.807887	0.798134	0.795987	0.812839	0.817047	0.811104	0.80759	0.814721	0.814393	0.802104	0.799944	0.801096	0.803379	0.806303	0.809442	0.810643	0.808912	0.808721	0.805572	0.801803	0.81066	0.812788	0.810673	0.814495	0.816995	0.817001	0.815698	0.818966	0.818159
Agss_5d_F_Cal00043.spc	1.00035	1.02948	1.19224	1.27001	1.16181	1.04992	1.09258	1.0824	1.06984	1.10937	1.10917	1.06444	1.01639	1.04207	1.04806	1.05241	1.10627	1.12037	1.09316	1.0536	1.04184	1.05636	1.07228	1.03908	1.05602	1.10306	1.12315	1.06731	1.03685	1.06016	1.06251	1.06347	1.06753	1.07254	1.06503	1.0593	1.06742	1.07995	1.06116	1.0292	1.07202	1.08028	1.05536	1.04592	1.07014	1.08875	1.07438	1.06841	1.07355
Agss_5d_F_Cal00044.spc	1.2894	1.17168	1.00632	1.1181	1.16518	1.11709	1.16579	1.08713	1.05096	1.15352	1.10321	1.078	1.1073	1.0509	1.04245	1.08409	1.14181	1.12043	1.08306	1.07485	1.06814	1.06203	1.06171	1.0785	1.08386	1.08031	1.07852	1.07493	1.08413	1.10252	1.08488	1.07604	1.08079	1.08458	1.08916	1.08837	1.08074	1.08645	1.08898	1.08565	1.09402	1.10561	1.10952	1.09696	1.10339	1.11057	1.10456	1.10858	1.10104
Agss_5d_F_Cal00045.spc	0.803379	0.83643	0.952297	1.00611	1.00741	0.967809	0.903496	0.910089	0.937532	0.933411	0.937259	0.919084	0.891577	0.919757	0.915885	0.899575	0.918199	0.911687	0.889712	0.872842	0.891783	0.896137	0.885536	0.902583	0.903433	0.891777	0.8837	0.886331	0.894821	0.900107	0.8829	0.880031	0.889357	0.888808	0.887499	0.887997	0.891016	0.896688	0.887727	0.872059	0.893	0.897961	0.891497	0.898744	0.898811	0.895816	0.895709	0.900877	0.900071
Agss_5d_F_Cal00046.spc	0.888312	0.943434	0.980379	0.893917	0.8441	0.852407	0.900119	0.840965	0.809079	0.8839	0.848936	0.817935	0.826748	0.834345	0.811223	0.789033	0.807383	0.808336	0.797494	0.786519	0.777418	0.778956	0.788164	0.792423	0.792756	0.785511	0.77229	0.785653	0.79866	0.796429	0.796125	0.792078	0.785511	0.780892	0.781872	0.787278	0.793892	0.796359	0.790166	0.781266	0.790327	0.794066	0.79167	0.790944	0.793284	0.793078	0.788562	0.792169	0.792727
Agss_5d_F_Cal00047.spc	0.776188	0.80444	0.790595	0.781019	0.777037	0.779394	0.786992	0.76389	0.745155	0.75751	0.775741	0.763349	0.730993	0.738822	0.738564	0.737127	0.75515	0.758109	0.75101	0.743019	0.73665	0.739951	0.750433	0.757116	0.741441	0.727151	0.737939	0.750512	0.747855	0.731327	0.732039	0.731477	0.729589	0.735011	0.740769	0.744831	0.746174	0.743285	0.740181	0.739869	0.74541	0.745194	0.740339	0.737252	0.740904	0.741962	0.736393	0.741276	0.745166
Agss_5d_F_Cal00048.spc	1.37943	1.21232	1.47947	2.07483	1.72257	1.34778	1.39178	1.33241	1.32056	1.483	1.449	1.36179	1.31751	1.34611	1.32663	1.3132	1.40021	1.39252	1.37273	1.39248	1.30886	1.30726	1.37536	1.34755	1.31665	1.3093	1.32993	1.35649	1.34153	1.29386	1.30853	1.31521	1.30324	1.29422	1.3314	1.34623	1.29146	1.30403	1.2954	1.26214	1.3205	1.33914	1.31931	1.3218	1.32685	1.33361	1.34004	1.33474	1.32192
Agss_5d_F_Cal00049.spc	1.59377	1.63374	1.67667	1.74955	1.57194	1.45824	1.76664	1.52351	1.37422	1.56288	1.51895	1.40736	1.36216	1.49109	1.4305	1.35386	1.53702	1.65553	1.57614	1.43436	1.44186	1.43763	1.40519	1.42293	1.40794	1.39184	1.41328	1.39935	1.37037	1.35679	1.41054	1.43108	1.40817	1.39477	1.37999	1.3802	1.40215	1.40313	1.37817	1.35794	1.42756	1.44417	1.41345	1.41112	1.43082	1.4399	1.42194	1.42291	1.42129
Agss_5d_F_Cal00050.spc	1.15104	1.15369	1.36473	1.4633	1.28053	1.14588	1.29528	1.2263	1.13203	1.1748	1.22812	1.19373	1.12174	1.20134	1.18462	1.15024	1.26511	1.28773	1.25209	1.22886	1.21056	1.19661	1.18412	1.16769	1.18137	1.18799	1.15273	1.16127	1.17423	1.16816	1.16198	1.17428	1.18806	1.16674	1.17344	1.19026	1.19245	1.20157	1.16973	1.12473	1.18519	1.21415	1.20001	1.19374	1.1913	1.18515	1.17484	1.1847	1.18385
Agss_5d_F_Cal00051.spc	0.983131	0.881029	1.01697	1.08279	1.00995	0.95718	1.1387	1.12347	1.05049	1.09221	1.09464	1.05228	1.00617	1.03188	1.04114	1.03724	1.05422	1.08286	1.0981	1.08456	1.0466	1.059	1.10226	1.06946	1.05436	1.0569	1.05646	1.03781	1.0337	1.0552	1.0761	1.07489	1.06221	1.06649	1.07232	1.07164	1.06512	1.08769	1.07074	1.02617	1.06644	1.08965	1.0821	1.07149	1.07912	1.08753	1.08278	1.07863	1.07764
Agss_5d_F_Cal00052.spc	0.954092	0.899891	0.882038	0.995861	0.950964	0.852149	0.941559	0.972043	0.934421	0.894608	0.925159	0.932803	0.898983	0.89748	0.89989	0.907324	0.925774	0.917871	0.898395	0.87933	0.844933	0.850627	0.891397	0.911008	0.896584	0.878031	0.88484	0.893434	0.886936	0.870354	0.88787	0.889834	0.876732	0.87606	0.884218	0.888855	0.882469	0.885795	0.883096	0.873976	0.879579	0.88813	0.891866	0.885721	0.886851	0.890023	0.889804	0.88977	0.889568
Agss_5d_F_Cal00053.spc	0.899889	0.891815	0.936854	0.912021	0.918728	0.966203	1.01372	0.971356	0.92228	0.92254	0.893014	0.892159	0.923602	0.923639	0.923409	0.923302	0.916243	0.9202	0.913901	0.89389	0.912496	0.916023	0.903798	0.919827	0.931641	0.931161	0.920317	0.910444	0.901203	0.896562	0.914217	0.921594	0.916212	0.913769	0.92051	0.923913	0.915314	0.917322	0.912906	0.901715	0.906339	0.914149	0.9169	0.909271	0.908763	0.913279	0.91777	0.917811	0.912968
Agss_5d_F_Cal00054.spc	1.33254	1.36673	1.42594	10	2.97361	1.55705	1.91046	2.33195	2.04362	1.72403	1.73504	1.68387	1.56011	1.57982	1.61581	1.64085	1.65755	1.68205	1.70675	1.7261	1.76989	1.64633	1.5333	1.73441	1.70927	1.55949	1.51856	1.53153	1.52923	1.49596	1.5092	1.53482	1.54463	1.51592	1.55986	1.58724	1.52087	1.53214	1.52064	1.48055	1.53121	1.55245	1.53592	1.52655	1.53754	1.57358	1.6245	1.63073	1.59218
Agss_5d_F_Cal00055.spc	0.874	0.893392	0.867615	0.849386	0.83856	0.835413	0.838567	0.805914	0.793549	0.833221	0.828388	0.791814	0.758838	0.783925	0.804126	0.808217	0.806574	0.815032	0.816082	0.803309	0.80929	0.800564	0.784957	0.802205	0.79759	0.787234	0.79656	0.797765	0.790539	0.780562	0.777865	0.791178	0.807946	0.802343	0.802035	0.8042	0.802793	0.802884	0.800469	0.796511	0.799029	0.803551	0.804564	0.79773	0.801495	0.806804	0.805702	0.805296	0.802767
Agss_5d_F_Cal00056.spc	0.783651	0.747904	0.799707	0.912255	0.84775	0.74298	0.824615	0.801362	0.751015	0.764115	0.782648	0.768115	0.73662	0.763327	0.771514	0.761975	0.762293	0.772899	0.776874	0.766399	0.757245	0.768686	0.786817	0.766706	0.756462	0.760643	0.770406	0.762916	0.755605	0.757317	0.758666	0.755207	0.753718	0.766414	0.76891	0.763249	0.757366	0.758887	0.755399	0.74916	0.764947	0.769101	0.761858	0.757477	0.763507	0.768535	0.765142	0.765918	0.766008
Agss_5d_F_Cal00057.spc	0.742082	0.705994	0.668498	0.739208	0.784367	0.779394	0.786992	0.76389	0.746323	0.758565	0.75119	0.750304	0.758533	0.746564	0.747022	0.761619	0.780121	0.766843	0.75514	0.761416	0.744834	0.732367	0.734367	0.751105	0.758204	0.752512	0.741732	0.748109	0.751166	0.742968	0.743288	0.747154	0.750177	0.74784	0.744455	0.746075	0.754209	0.752821	0.74549	0.739891	0.749998	0.755596	0.753964	0.750152	0.752329	0.756455	0.757986	0.756568	0.752254
Agss_5d_F_Cal00058.spc	0.834452	0.848472	0.833199	0.926623	0.970963	0.942507	0.932962	0.920853	0.911892	0.911547	0.917817	0.901785	0.876276	0.902296	0.918443	0.916419	0.909723	0.912021	0.915601	0.914813	0.917712	0.909395	0.899313	0.916394	0.915313	0.907133	0.91266	0.918915	0.91777	0.910663	0.914978	0.925299	0.926912	0.902238	0.901629	0.906953	0.899485	0.909977	0.910155	0.899701	0.921111	0.924593	0.916509	0.92303	0.921926	0.917911	0.916565	0.915348	0.913467
Agss_5d_F_Cal00059.spc	1.05221	1.16373	1.36648	1.44489	1.37572	1.26906	1.20879	1.15994	1.12305	1.10071	1.09066	1.04952	1.00661	1.07025	1.09886	1.07932	1.06132	1.0801	1.0981	1.08456	1.04888	1.04548	1.06754	1.06071	1.05632	1.05612	1.05546	1.05643	1.04709	1.03215	1.0497	1.05302	1.0388	1.02871	1.04107	1.05444	1.04828	1.04385	1.04084	1.04094	1.05135	1.05704	1.05429	1.04583	1.04646	1.05322	1.0589	1.05041	1.04558
Agss_5d_F_Cal00060.spc	1.21268	1.34345	1.65861	1.82053	1.45893	1.25665	1.44326	1.32893	1.23682	1.37893	1.36154	1.29401	1.25969	1.29325	1.24138	1.19257	1.2619	1.2691	1.23727	1.21649	1.23179	1.25915	1.27505	1.2548	1.23769	1.22689	1.21681	1.2052	1.20961	1.22914	1.224	1.2172	1.21388	1.21109	1.22675	1.2335	1.21435	1.234	1.22072	1.17934	1.21298	1.23816	1.23383	1.21111	1.211	1.22341	1.23332	1.23353	1.22701
Agss_5d_F_Cal00061.spc	0.84465	0.812972	0.803549	0.84043	0.852666	0.852407	0.900119	0.844132	0.800106	0.841095	0.83368	0.808315	0.794638	0.820811	0.838991	0.84196	0.8395	0.831682	0.820388	0.807831	0.79602	0.804506	0.826201	0.829819	0.826701	0.821717	0.817795	0.814082	0.811482	0.810138	0.808549	0.809447	0.809595	0.803317	0.810494	0.815372	0.805596	0.810874	0.808996	0.79828	0.806399	0.813309	0.8148	0.812963	0.813248	0.816169	0.819457	0.815124	0.808719
Agss_5d_F_Cal00062.spc	1.20231	1.11008	1.31322	1.40635	1.23652	1.13132	1.411	1.26731	1.1283	1.24822	1.24625	1.2042	1.17659	1.15006	1.15942	1.18854	1.20524	1.23382	1.24518	1.21906	1.16467	1.14943	1.18076	1.23482	1.22249	1.18264	1.17577	1.19415	1.19143	1.16217	1.17573	1.20258	1.20943	1.16523	1.1828	1.20303	1.16812	1.16663	1.16577	1.15895	1.18029	1.1853	1.17929	1.18644	1.19787	1.1995	1.18734	1.18521	1.18898
Agss_5d_F_Cal00063.spc	1.3056	1.21562	1.27456	1.51719	1.5256	1.41358	1.70234	1.39242	1.1833	1.23003	1.36502	1.3652	1.24151	1.26635	1.25797	1.24846	1.32309	1.36859	1.39122	1.40888	1.37908	1.3422	1.32361	1.34105	1.33528	1.31341	1.29707	1.27957	1.27773	1.30043	1.35559	1.3535	1.31055	1.30205	1.316	1.32857	1.32409	1.34619	1.33263	1.29334	1.33211	1.35429	1.35233	1.35476	1.32897	1.3183	1.34243	1.33732	1.33693
Agss_5d_F_Cal00064.spc	0.697307	0.762696	0.750616	0.744634	0.743915	0.748954	0.758753	0.739	0.724061	0.73752	0.734169	0.72311	0.715303	0.724791	0.725735	0.721814	0.724524	0.711932	0.705494	0.713162	0.70033	0.691844	0.694207	0.701055	0.697621	0.692015	0.694394	0.689931	0.683144	0.680247	0.691291	0.692359	0.683203	0.677121	0.680435	0.687435	0.691143	0.691448	0.689092	0.68559	0.683029	0.684145	0.688005	0.691821	0.691749	0.691191	0.692307	0.69042	0.688557
Agss_5d_F_Cal00065.spc	0.95946	0.875001	0.932516	1.17099	1.07986	0.890464	0.986585	0.975716	0.917051	0.917941	0.994691	0.99759	0.923465	0.945377	0.98139	1.00027	0.988508	0.985511	0.986589	0.981691	0.957552	0.958788	0.98087	0.979299	0.965832	0.956292	0.960372	0.950669	0.944088	0.950859	0.970975	0.966711	0.950014	0.9582	0.959619	0.951287	0.941361	0.961639	0.955826	0.924425	0.943589	0.95961	0.957143	0.939334	0.939957	0.951449	0.9604	0.952591	0.94704
Agss_5d_F_Cal00066.spc	0.77727	0.842693	0.820288	0.807091	0.800612	0.800248	0.804319	0.806336	0.798957	0.778345	0.742691	0.731	0.741693	0.72972	0.742469	0.772116	0.79051	0.778598	0.752041	0.731968	0.750782	0.753712	0.740677	0.757803	0.756378	0.745745	0.745787	0.746536	0.742839	0.735773	0.735723	0.745873	0.752946	0.735458	0.732661	0.741246	0.749212	0.741978	0.734587	0.735403	0.746761	0.744798	0.737785	0.744385	0.743406	0.738928	0.737948	0.747643	0.74881
Agss_5d_F_Cal00067.spc	1.45281	1.80058	1.80641	1.93972	1.53507	1.27412	1.31145	1.3563	1.39369	1.43074	1.37224	1.3543	1.38357	1.33139	1.3219	1.37081	1.46805	1.46595	1.37663	1.29164	1.34972	1.37561	1.35214	1.42087	1.4355	1.38399	1.32136	1.32631	1.33461	1.31945	1.33418	1.35997	1.36779	1.32687	1.32838	1.34307	1.33776	1.35769	1.35477	1.33327	1.3787	1.37129	1.33376	1.33575	1.34099	1.34645	1.35271	1.36069	1.35232
Agss_5d_F_Cal00068.spc	1.19299	1.13975	1.19608	1.41398	1.32076	1.1797	1.48908	1.42021	1.26028	1.30496	1.37239	1.27655	1.13465	1.20432	1.27353	1.27987	1.24229	1.25625	1.26848	1.24112	1.2145	1.24131	1.29875	1.27774	1.25391	1.25272	1.27407	1.24002	1.22239	1.24398	1.2382	1.22873	1.22998	1.25166	1.24099	1.21317	1.1974	1.23429	1.23196	1.18774	1.22039	1.25607	1.2639	1.23772	1.2478	1.26496	1.25942	1.24302	1.24348
Agss_5d_F_Cal00069.spc	1.10593	1.16384	1.20179	1.12083	1.172	1.31531	1.25926	1.06865	1.01404	1.17756	1.20017	1.13094	1.0715	1.10033	1.07478	1.05696	1.15233	1.14394	1.09896	1.09057	1.11546	1.091	1.04049	1.05438	1.08116	1.08868	1.06408	1.07445	1.09079	1.08709	1.04926	1.0561	1.08982	1.07817	1.0625	1.0634	1.0853	1.08697	1.06583	1.04416	1.077	1.07673	1.06038	1.08092	1.09142	1.08634	1.07368	1.07763	1.07367
Agss_5d_F_Cal00070.spc	1.02209	1.1352	1.31931	1.24359	1.14065	1.12472	1.27012	1.19503	1.13545	1.25341	1.18858	1.12228	1.10764	1.08856	1.10036	1.12895	1.14566	1.17729	1.17091	1.1196	1.13373	1.14245	1.13545	1.15238	1.15758	1.14207	1.11296	1.10613	1.09397	1.07626	1.1107	1.13308	1.12742	1.11186	1.10697	1.11794	1.13931	1.13687	1.11848	1.10291	1.12345	1.13204	1.12668	1.12434	1.12435	1.12683	1.12971	1.12366	1.12351
Agss_5d_F_Cal00071.spc	0.796731	0.799984	0.846799	0.89536	0.869318	0.826903	0.873526	0.824063	0.784482	0.825284	0.791293	0.780844	0.813652	0.821305	0.809962	0.808951	0.847932	0.836472	0.809013	0.798589	0.803832	0.805265	0.797999	0.788736	0.784021	0.781985	0.77993	0.786828	0.792184	0.790978	0.789377	0.796451	0.805365	0.80022	0.794415	0.790775	0.790365	0.797842	0.796111	0.786317	0.795713	0.795133	0.789373	0.794147	0.793368	0.793297	0.797776	0.794325	0.792129
Agss_5d_F_Cal00072.spc	1.1698	1.00457	1.18549	1.6776	1.63576	1.32716	1.55606	1.31578	1.16357	1.29143	1.38003	1.27655	1.13453	1.19999	1.30891	1.37012	1.3204	1.33522	1.32317	1.24414	1.21176	1.24131	1.29875	1.27774	1.25687	1.24468	1.23341	1.22066	1.22296	1.24385	1.26636	1.25264	1.22868	1.24898	1.25433	1.24906	1.24959	1.27372	1.25707	1.20941	1.22644	1.25333	1.26618	1.25459	1.27141	1.27492	1.24331	1.24685	1.25551
Agss_5d_F_Cal00073.spc	0.900334	0.865218	0.849535	0.886295	0.895702	0.890563	0.936246	0.90379	0.877584	0.917769	0.901348	0.868591	0.847019	0.848629	0.851909	0.86623	0.907506	0.907438	0.884232	0.867798	0.886757	0.891306	0.881434	0.9005	0.878633	0.850759	0.858696	0.867125	0.868864	0.863888	0.858848	0.863144	0.871955	0.872183	0.872414	0.870499	0.865569	0.869004	0.871487	0.869833	0.86949	0.87033	0.869687	0.864816	0.867094	0.871357	0.87196	0.868569	0.863789
Agss_5d_F_Cal00074.spc	1.61995	1.42456	1.49369	1.89993	2.52073	2.42392	2.56405	1.93551	1.70778	1.75546	1.84843	1.64975	1.43628	1.57002	1.57046	1.54497	1.86266	1.87192	1.70012	1.60923	1.53482	1.51355	1.55158	1.65709	1.64881	1.60325	1.62682	1.53474	1.48169	1.50799	1.52621	1.54873	1.55922	1.5311	1.53784	1.54614	1.52596	1.54559	1.53265	1.48862	1.50583	1.52996	1.55078	1.57154	1.57144	1.56335	1.55961	1.55791	1.54317
Agss_5d_F_Cal00075.spc	1.13139	1.19437	1.2373	1.28765	1.24781	1.19007	1.2349	1.20482	1.18179	1.22186	1.13967	1.13544	1.22477	1.2067	1.14184	1.11057	1.17038	1.18445	1.14767	1.10162	1.11643	1.12355	1.12178	1.1699	1.16331	1.13076	1.12678	1.14307	1.15436	1.14938	1.14595	1.14457	1.1451	1.14642	1.1489	1.14452	1.13317	1.15471	1.13791	1.09623	1.15405	1.18351	1.16844	1.15144	1.15543	1.16485	1.16563	1.16796	1.16109
Agss_5d_F_Cal00076.spc	0.85041	0.835088	0.952898	0.933899	0.939342	0.977149	0.967327	0.915666	0.877267	0.881097	0.89306	0.86733	0.819782	0.82164	0.827664	0.84256	0.882497	0.883767	0.864911	0.849046	0.83415	0.842545	0.862061	0.848888	0.84899	0.855002	0.849065	0.832342	0.826473	0.835828	0.834081	0.832533	0.833348	0.834666	0.844112	0.847129	0.835117	0.839346	0.835517	0.823361	0.837198	0.84611	0.845481	0.841906	0.845607	0.848721	0.84533	0.841723	0.844485
Agss_5d_F_Cal00077.spc	1.10292	1.11915	1.31478	1.42316	1.17298	1.02968	1.35571	1.34916	1.23682	1.37893	1.37877	1.23263	1.10843	1.17946	1.20722	1.18637	1.20347	1.22974	1.26164	1.27724	1.18074	1.16617	1.22326	1.20588	1.21028	1.23766	1.25844	1.20398	1.15765	1.16081	1.22955	1.23007	1.18489	1.2049	1.21246	1.20936	1.21163	1.23714	1.21265	1.15903	1.20618	1.23956	1.23344	1.21027	1.22154	1.23834	1.23462	1.23267	1.22775
Agss_5d_F_Cal00078.spc	0.836891	0.814881	0.931639	0.998074	0.917212	0.824112	0.865517	0.877888	0.869447	0.87247	0.881368	0.869131	0.847266	0.871374	0.906643	0.92066	0.890241	0.888189	0.886701	0.868495	0.870662	0.867659	0.858074	0.85894	0.864664	0.872934	0.879467	0.864441	0.849879	0.848076	0.85518	0.85862	0.857615	0.858359	0.858787	0.860833	0.864874	0.863509	0.856661	0.849869	0.856816	0.86117	0.861785	0.863426	0.868099	0.869487	0.864977	0.865247	0.866917
Agss_5d_F_Cal00079.spc	1.89487	1.93483	1.97776	2.17627	1.54847	1.34996	10	3.01233	1.53058	1.32483	1.41583	1.54305	1.56136	1.60925	1.4721	1.39296	1.59565	1.71696	1.68102	1.58605	1.44311	1.43344	1.52647	1.54017	1.62899	1.64808	1.46758	1.4013	1.4435	1.56583	1.5494	1.47575	1.43404	1.49245	1.53337	1.53816	1.51837	1.47556	1.42548	1.40463	1.50731	1.56347	1.52675	1.46504	1.48317	1.53202	1.55188	1.53202	1.50825
Agss_5d_F_Cal00080.spc	0.986309	1.36828	1.37761	1.75036	1.46145	1.12148	1.07484	1.20393	1.42622	1.45193	1.17102	1.09617	1.19314	1.22763	1.2211	1.19342	1.16685	1.14194	1.1765	1.28181	1.24477	1.15539	1.10663	1.18019	1.21004	1.19334	1.18541	1.1804	1.16222	1.13752	1.14784	1.20452	1.24476	1.15604	1.1557	1.19149	1.19286	1.19849	1.18653	1.16269	1.1668	1.18432	1.20431	1.21256	1.17963	1.16143	1.18634	1.20174	1.19774
Agss_5d_F_Cal00081.spc	1.69794	1.33986	1.23777	1.73109	1.72768	1.36338	1.60094	1.4605	1.25952	1.22042	1.31672	1.42176	1.43483	1.37997	1.32071	1.31147	1.3959	1.45206	1.44881	1.3976	1.30959	1.27756	1.31898	1.44534	1.39515	1.30351	1.32578	1.38871	1.39767	1.33901	1.35606	1.33701	1.30876	1.35713	1.39735	1.38312	1.32328	1.3337	1.33551	1.31574	1.35844	1.36728	1.34186	1.32471	1.33618	1.36361	1.38482	1.36456	1.33609
Agss_5d_F_Cal00082.spc	0.903689	0.786398	0.737244	0.814276	0.857013	0.853191	0.903333	0.822918	0.746876	0.761361	0.827282	0.844902	0.793661	0.755122	0.762127	0.787782	0.786255	0.810116	0.81857	0.788362	0.762698	0.764794	0.789759	0.809863	0.784593	0.760587	0.781937	0.78595	0.783623	0.783041	0.774569	0.765984	0.76436	0.776126	0.791155	0.790274	0.768268	0.771608	0.776066	0.772962	0.776873	0.779077	0.775312	0.765089	0.772053	0.784731	0.788597	0.773844	0.767526
Agss_5d_F_Cal00083.spc	0.699076	0.734929	0.830323	0.778456	0.7652	0.822459	0.918337	0.846179	0.766056	0.779389	0.771068	0.765758	0.77673	0.810914	0.774198	0.72504	0.742425	0.774236	0.781839	0.75582	0.746457	0.750246	0.760186	0.765167	0.765665	0.764802	0.763956	0.744601	0.741148	0.761808	0.765371	0.755483	0.746842	0.759201	0.76782	0.767613	0.761182	0.763522	0.753124	0.736983	0.762684	0.776918	0.770583	0.756203	0.754893	0.761269	0.766757	0.765201	0.762822
Agss_5d_F_Cal00084.spc	0.937932	1.00951	0.825958	0.79239	0.846677	0.932699	0.930989	0.851229	0.808814	0.849879	0.839042	0.828772	0.833183	0.817753	0.784284	0.774536	0.830685	0.843233	0.819022	0.791391	0.794603	0.795478	0.792165	0.808186	0.823835	0.820309	0.792893	0.79389	0.80131	0.799203	0.788942	0.785414	0.789223	0.793067	0.789415	0.791693	0.805771	0.790296	0.774526	0.774789	0.796496	0.801335	0.792777	0.791837	0.798219	0.800997	0.795845	0.803786	0.801857
Agss_5d_F_Cal00085.spc	0.970171	1.05627	1.00316	1.13367	1.13093	0.999556	0.927372	0.930791	0.974938	1.01204	0.978027	0.947908	0.949782	0.982464	0.953076	0.912451	0.932125	0.901788	0.891015	0.934208	0.942662	0.931257	0.91707	0.915778	0.921022	0.921849	0.911445	0.913871	0.914033	0.907142	0.911563	0.921038	0.925167	0.911909	0.905052	0.909364	0.921075	0.918586	0.90694	0.897407	0.909808	0.921052	0.922888	0.914892	0.914678	0.916331	0.914859	0.919248	0.918202
Agss_5d_F_Cal00086.spc	0.76961	0.78558	0.775855	0.820837	0.779057	0.725701	0.808251	0.759382	0.704659	0.745988	0.770833	0.75723	0.725717	0.735205	0.724092	0.709682	0.727268	0.744012	0.748078	0.739456	0.733127	0.736574	0.747135	0.753887	0.738461	0.725133	0.736205	0.731185	0.72616	0.728564	0.723138	0.717513	0.718383	0.731619	0.73474	0.733671	0.73574	0.728812	0.719594	0.71632	0.732463	0.737768	0.732614	0.730078	0.729915	0.732146	0.734913	0.730989	0.728642
Agss_5d_F_Cal00087.spc	0.900334	0.861561	0.848527	0.93903	1.02441	1.04909	1.03066	0.962841	0.93241	0.97299	0.946445	0.920505	0.923825	0.95142	0.964383	0.958676	0.948845	0.973399	0.970902	0.923096	0.936637	0.954279	0.951502	0.930306	0.939353	0.954778	0.941856	0.93015	0.920459	0.914151	0.918422	0.926829	0.932901	0.930274	0.926104	0.928804	0.940103	0.936613	0.923084	0.913064	0.934495	0.938081	0.926929	0.925252	0.938394	0.945858	0.935737	0.931798	0.932701
Agss_5d_F_Cal00088.spc	0.759973	0.78558	0.775855	0.808172	0.853639	0.887612	0.886871	0.845276	0.830326	0.870148	0.828349	0.815785	0.847075	0.83161	0.796665	0.781725	0.818879	0.824636	0.810231	0.798798	0.803832	0.804259	0.798677	0.801448	0.811995	0.809285	0.782715	0.804066	0.815833	0.791663	0.777825	0.793242	0.817228	0.802646	0.798449	0.804673	0.810652	0.798745	0.790739	0.794894	0.804762	0.803046	0.796539	0.800693	0.80882	0.808906	0.798722	0.805105	0.808325
Agss_5d_F_Cal00089.spc	0.71133	0.670524	0.677753	0.718641	0.715581	0.695147	0.737055	0.753267	0.757011	0.767514	0.740152	0.715866	0.710165	0.719854	0.721097	0.717034	0.719415	0.720991	0.711608	0.693846	0.699452	0.712256	0.720764	0.716505	0.707693	0.702311	0.704286	0.699306	0.691982	0.688649	0.69893	0.703529	0.701218	0.701104	0.701292	0.700427	0.698021	0.697047	0.694137	0.691096	0.698328	0.69754	0.691722	0.691297	0.690345	0.689991	0.691228	0.692445	0.692552
Agss_5d_F_Cal00090.spc	0.802305	0.775336	0.773703	0.926755	0.927367	0.824847	0.868483	0.851757	0.819521	0.827377	0.839725	0.831487	0.81377	0.843581	0.830495	0.804047	0.821847	0.835086	0.841442	0.843296	0.833647	0.822048	0.818808	0.836583	0.829369	0.816722	0.825338	0.824364	0.819757	0.818539	0.826282	0.830687	0.830943	0.832792	0.834236	0.8372	0.842114	0.842515	0.8334	0.821448	0.82838	0.838614	0.844393	0.841263	0.835698	0.833368	0.836353	0.839644	0.836816
Agss_5d_F_Cal00091.spc	0.847512	0.889444	0.935043	1.06909	1.01613	0.881395	0.874465	0.901979	0.927638	0.924338	0.895896	0.878356	0.884026	0.913722	0.908723	0.893059	0.911654	0.903669	0.891323	0.892755	0.895155	0.899214	0.903317	0.904074	0.897743	0.887767	0.879936	0.883863	0.885231	0.879947	0.886138	0.889319	0.884264	0.87234	0.89215	0.908495	0.890977	0.900296	0.898526	0.880179	0.884572	0.89802	0.907413	0.900329	0.900542	0.903126	0.902239	0.90162	0.900816
Agss_5d_F_Cal00092.spc	0.866188	0.845005	0.777322	0.862007	0.877675	0.821578	0.823213	0.822555	0.824418	0.830585	0.79158	0.771572	0.782302	0.790108	0.784083	0.780324	0.799061	0.784809	0.770071	0.77668	0.785922	0.777777	0.763808	0.780225	0.787133	0.779662	0.766995	0.773554	0.771328	0.752917	0.751347	0.760478	0.770076	0.766446	0.767946	0.771677	0.771807	0.767537	0.762712	0.761702	0.771591	0.776118	0.773329	0.768302	0.773773	0.778183	0.774311	0.778745	0.77816
Agss_5d_F_Cal00093.spc	1.13947	1.13965	1.35816	2.76512	2.50511	1.46646	1.35478	1.27321	1.24161	1.28241	1.33804	1.28589	1.19316	1.28289	1.26205	1.20565	1.2767	1.28331	1.25209	1.22886	1.204	1.23068	1.2867	1.2643	1.26662	1.29353	1.31401	1.27425	1.25378	1.27558	1.26807	1.25864	1.25308	1.24822	1.26164	1.27498	1.27336	1.2972	1.27856	1.22769	1.24456	1.27307	1.28146	1.25295	1.27546	1.29687	1.27504	1.26755	1.26677
Agss_5d_F_Cal00094.spc	1.59377	1.59264	1.66331	10	10	1.78285	1.85257	1.52323	1.33754	1.38387	1.56415	1.54601	1.36036	1.3782	1.41623	1.44127	1.45797	1.4898	1.49074	1.43298	1.3325	1.33306	1.40423	1.37357	1.33618	1.34224	1.40804	1.36958	1.31746	1.30985	1.36285	1.36262	1.31785	1.3076	1.34667	1.36013	1.30321	1.33617	1.34082	1.2988	1.33781	1.36166	1.35393	1.33636	1.33328	1.34743	1.36989	1.364	1.35444
Agss_5d_F_Cal00095.spc	0.906969	0.861561	0.848527	0.950426	0.956786	0.883738	0.879578	0.877825	0.859151	0.830725	0.862267	0.875164	0.846651	0.823374	0.833795	0.863912	0.882007	0.876321	0.859734	0.84427	0.831123	0.829019	0.838789	0.856174	0.859282	0.846858	0.829025	0.831703	0.835891	0.833136	0.839613	0.852029	0.854401	0.826789	0.833326	0.84534	0.83312	0.836581	0.836891	0.830743	0.838274	0.843787	0.843963	0.840672	0.839629	0.840875	0.843265	0.846202	0.84331
Agss_5d_F_Cal00096.spc	0.826101	0.775372	0.725341	0.804942	0.816604	0.785875	0.873361	0.840295	0.784226	0.795409	0.787091	0.770563	0.758685	0.764843	0.776897	0.77913	0.760926	0.780507	0.790531	0.763642	0.752602	0.764162	0.784045	0.776299	0.771986	0.767788	0.756088	0.75289	0.753765	0.754885	0.755557	0.75846	0.760891	0.757656	0.759826	0.763529	0.764063	0.766425	0.762831	0.755275	0.759098	0.765733	0.767306	0.757931	0.758564	0.760971	0.758228	0.759033	0.761423
Agss_5d_F_Cal00097.spc	1.26468	1.49341	1.50753	1.34404	1.30144	1.35664	1.40559	1.33241	1.32497	1.48863	1.36884	1.22171	1.14806	1.16938	1.1996	1.23791	1.31243	1.31817	1.25878	1.19641	1.24683	1.27477	1.25497	1.27219	1.27305	1.24458	1.20266	1.23769	1.25418	1.21597	1.22886	1.25482	1.26568	1.23786	1.22437	1.23287	1.2544	1.24353	1.22339	1.21406	1.2342	1.2487	1.24853	1.23871	1.24278	1.24767	1.24431	1.25305	1.25363
Agss_5d_F_Cal00098.spc	0.80759	0.781349	0.775403	0.812352	0.83309	0.818333	0.782219	0.798043	0.815837	0.792038	0.797388	0.809839	0.813199	0.79627	0.793485	0.807459	0.826776	0.794103	0.775176	0.796976	0.77834	0.770462	0.781001	0.785448	0.785074	0.782819	0.780995	0.770411	0.762317	0.764659	0.783914	0.784129	0.769051	0.764859	0.77368	0.779694	0.772254	0.779222	0.775807	0.761646	0.770449	0.77918	0.781019	0.775899	0.772659	0.774131	0.779437	0.781409	0.777568
Agss_5d_F_Cal00099.spc	0.95243	1.03382	0.982086	1.01029	1.06585	1.08169	0.994058	0.950991	0.959322	0.998267	0.967238	0.940713	0.94047	0.937844	0.933997	0.946866	0.994232	0.965974	0.9303	0.931343	0.932374	0.934894	0.937598	0.937126	0.927452	0.919841	0.924958	0.932161	0.923396	0.903844	0.919234	0.935666	0.937974	0.923236	0.925446	0.929565	0.920594	0.921567	0.921754	0.917368	0.914035	0.916439	0.922946	0.928964	0.932892	0.9302	0.921934	0.925124	0.923069
Agss_5d_F_Cal00100.spc	0.820215	0.793746	0.78837	0.881451	0.888412	0.838788	0.885558	0.833982	0.790278	0.83124	0.850006	0.840455	0.819895	0.822996	0.829365	0.839393	0.857589	0.852539	0.845081	0.847827	0.836692	0.835355	0.841007	0.829616	0.820839	0.820842	0.829016	0.827535	0.822763	0.821408	0.829086	0.834144	0.832536	0.825318	0.824058	0.828095	0.833333	0.833463	0.828859	0.823244	0.82413	0.831676	0.83657	0.827752	0.829629	0.836019	0.838179	0.832295	0.827057
Agss_7d_F_Cal00001.spc	0.945112	0.908272	0.811361	0.885544	0.925577	0.892598	0.885483	0.896622	0.92477	0.954716	0.913286	0.918753	0.989397	1.02164	1.01771	0.988997	0.959008	0.96614	0.978408	0.97282	0.973948	0.953185	0.931974	0.970057	0.986611	0.974151	0.952787	0.931097	0.939651	0.976065	0.962141	0.976156	1.00351	0.976675	0.962144	0.961664	0.965974	0.965545	0.968582	0.975529	0.974747	0.97436	0.976329	0.980295	0.985432	0.986543	0.982908	0.988734	0.989615
Agss_7d_F_Cal00002.spc	0.674445	0.654028	0.576168	0.586115	0.603613	0.614073	0.637179	0.618253	0.58509	0.570458	0.575081	0.582823	0.588446	0.598943	0.594959	0.583921	0.582041	0.586152	0.584841	0.573684	0.566481	0.562218	0.564011	0.57947	0.588269	0.580379	0.558218	0.557434	0.56855	0.577871	0.563118	0.567862	0.581741	0.565898	0.559472	0.566081	0.578113	0.564984	0.55999	0.57059	0.570612	0.568059	0.566338	0.567324	0.566038	0.565889	0.56848	0.56682	0.566095
Agss_7d_F_Cal00003.spc	1.34085	1.36713	1.07006	1.05357	1.19559	1.30068	1.02725	1.03174	1.10761	1.06003	1.03291	1.06671	1.15341	1.18845	1.16865	1.13458	1.12792	1.0728	1.02776	1.02245	1.01623	1.02409	1.04436	1.06102	1.05349	1.07074	1.15278	1.09113	1.04494	1.06692	1.04374	1.05514	1.09296	1.09709	1.05547	1.02727	1.04667	1.06005	1.05756	1.04913	1.07034	1.07793	1.07276	1.07253	1.0629	1.06022	1.07271	1.07751	1.07711
Agss_7d_F_Cal00004.spc	0.716587	0.793341	0.77638	0.798582	0.770306	0.723499	0.733972	0.754978	0.769895	0.76385	0.720663	0.724561	0.777268	0.784412	0.747753	0.709177	0.711682	0.726663	0.743051	0.749152	0.731711	0.704921	0.690136	0.717741	0.736433	0.734007	0.717778	0.713645	0.711722	0.710289	0.731297	0.735333	0.723138	0.718415	0.71635	0.716965	0.719259	0.715639	0.71555	0.722174	0.732355	0.726839	0.7156	0.717795	0.720872	0.724488	0.727507	0.71955	0.719354
Agss_7d_F_Cal00005.spc	0.929015	1.00991	0.954114	0.977699	0.917722	0.848509	0.901666	0.89948	0.868469	0.855457	0.824304	0.837984	0.900026	0.934032	0.911919	0.869537	0.856572	0.848299	0.84645	0.849432	0.834603	0.83931	0.854718	0.832222	0.850707	0.878596	0.864177	0.850482	0.853435	0.872351	0.880004	0.887052	0.885067	0.858012	0.831302	0.828455	0.857061	0.865219	0.877123	0.893508	0.87151	0.853115	0.848752	0.857563	0.869364	0.868031	0.851228	0.852818	0.857007
Agss_7d_F_Cal00006.spc	1.06897	1.18263	0.818026	0.947414	1.05083	0.986282	0.962638	1.02456	1.09575	1.04973	0.893576	0.875094	0.989719	1.0281	0.987363	0.949168	0.991648	0.998099	0.956278	0.902339	0.922812	0.920849	0.903286	0.962664	0.988702	0.974151	0.952787	0.934323	0.924124	0.928149	0.966201	0.977654	0.956526	0.933905	0.925663	0.922122	0.915557	0.924353	0.942203	0.959786	0.96036	0.960844	0.961256	0.956548	0.959851	0.964065	0.961235	0.94612	0.94365
Agss_7d_F_Cal00007.spc	1.05655	1.26372	0.916855	0.913594	0.92455	0.886987	0.829835	0.822708	0.8683	0.948079	0.924393	0.885121	0.880357	0.946686	0.94696	0.888704	0.846546	0.850757	0.867506	0.86806	0.849469	0.861703	0.902573	0.922001	0.897077	0.867855	0.872357	0.878404	0.88329	0.885185	0.877231	0.878315	0.87733	0.849965	0.839	0.856475	0.895968	0.877508	0.863823	0.875496	0.880436	0.873318	0.865868	0.874386	0.878768	0.877388	0.872806	0.869389	0.872061
Agss_7d_F_Cal00008.spc	1.30901	1.74517	1.04825	0.935227	0.991168	1.11582	1.07582	1.07046	1.10311	1.13296	1.05273	1.04689	1.13565	1.17034	1.15211	1.11722	1.10941	1.12373	1.12997	1.11215	1.10097	1.08688	1.07672	1.09061	1.1122	1.12494	1.11523	1.08094	1.08315	1.12721	1.10181	1.09869	1.11348	1.09456	1.05959	1.05097	1.08695	1.0832	1.09361	1.12817	1.12045	1.10997	1.10448	1.10162	1.11085	1.11431	1.10158	1.09121	1.09029
Agss_7d_F_Cal00009.spc	0.951508	0.882399	0.863514	0.962916	0.950779	0.857963	0.854267	0.868882	0.898577	0.928443	0.863686	0.818	0.817073	0.843948	0.853961	0.834356	0.800264	0.825019	0.849143	0.828147	0.812031	0.817626	0.835966	0.834145	0.835409	0.835498	0.825241	0.803637	0.799651	0.819353	0.828493	0.835866	0.838163	0.826711	0.807621	0.802822	0.821034	0.812767	0.81535	0.833987	0.824936	0.813805	0.811593	0.822274	0.818133	0.81354	0.818643	0.815175	0.811394
Agss_7d_F_Cal00010.spc	1.13013	1.08505	0.850692	1.00239	1.11761	1.02316	0.928668	0.965068	1.02939	0.993585	0.934309	0.941534	1.01509	1.05149	1.01694	0.956863	0.931817	0.943576	0.944737	0.915262	0.916052	0.901991	0.884663	0.918973	0.950743	0.957512	0.93709	0.917877	0.918143	0.937292	0.944328	0.936595	0.927159	0.936103	0.9163	0.897003	0.904041	0.91788	0.922825	0.921399	0.944085	0.943852	0.925357	0.914118	0.924286	0.932544	0.923885	0.924066	0.923188
Agss_7d_F_Cal00011.spc	0.996571	1.10615	0.784778	0.844044	0.853975	0.785548	0.789968	0.813665	0.812568	0.766785	0.739803	0.777233	0.860637	0.830428	0.808069	0.804149	0.798117	0.792758	0.794244	0.799168	0.772453	0.768037	0.789825	0.805676	0.814302	0.813951	0.80511	0.785347	0.783018	0.802031	0.800045	0.801436	0.80807	0.809719	0.787547	0.779252	0.806886	0.80223	0.799588	0.811515	0.81918	0.811585	0.800568	0.804573	0.809925	0.812974	0.811704	0.802785	0.796879
Agss_7d_F_Cal00012.spc	0.628274	0.687659	0.597149	0.647192	0.666973	0.622913	0.580794	0.631214	0.667173	0.590575	0.581262	0.602145	0.624189	0.613395	0.623281	0.636168	0.614262	0.598505	0.599315	0.611869	0.593489	0.587471	0.596008	0.590808	0.5955	0.605244	0.60741	0.588663	0.579702	0.591989	0.606893	0.606415	0.595078	0.590533	0.588287	0.590499	0.596595	0.590122	0.590121	0.599366	0.598012	0.593261	0.592108	0.599953	0.596595	0.589821	0.58834	0.594191	0.595786
Agss_7d_F_Cal00013.spc	1.18452	1.48671	1.26178	1.24366	1.44644	1.6098	1.15202	1.07176	1.14662	1.2764	1.17761	1.12045	1.1531	1.18443	1.17353	1.12215	1.06802	1.10399	1.14789	1.12481	1.07566	1.06329	1.0862	1.10104	1.11834	1.1426	1.16423	1.08463	1.05177	1.09873	1.0984	1.10694	1.11923	1.09881	1.07858	1.0762	1.09432	1.08939	1.08425	1.08894	1.09744	1.08674	1.07333	1.08446	1.09948	1.09759	1.07581	1.07447	1.08059
Agss_7d_F_Cal00014.spc	1.12922	1.14012	0.956741	1.06294	1.04755	0.926071	0.913576	0.926265	0.952654	0.982691	0.98702	0.967411	0.953766	1.02431	1.04625	1.01057	0.977268	0.986634	0.984496	0.950855	0.96943	0.997475	1.01127	0.99981	1.00908	1.02633	1.02279	0.980984	0.973773	1.01326	0.998062	1.00077	1.01291	0.985674	0.95788	0.956361	0.988504	0.992393	0.992321	0.998665	0.997664	0.989071	0.981742	0.985864	0.981458	0.987043	1.00942	1.00249	0.995401
Agss_7d_F_Cal00015.spc	10	1.70313	0.806916	0.836466	0.982537	1.08987	1.05893	1.01426	0.948092	0.879574	0.949302	1.03081	1.04043	0.97289	0.988813	1.03725	0.999043	1.00814	0.992308	0.930594	0.945897	0.971842	0.994266	1.04468	0.97978	0.919351	0.962829	0.954538	0.968567	1.02451	0.973094	0.964826	1.0053	1.03061	0.992801	0.954719	0.960951	0.972686	0.981436	0.988888	1.01357	0.999096	0.973381	0.987021	1.00349	1.01061	1.00479	0.993879	0.988522
Agss_7d_F_Cal00016.spc	1.49548	1.84434	1.21964	1.39163	1.44027	1.29602	1.35376	1.29491	1.19448	1.13795	1.1067	1.1043	1.13627	1.24192	1.20841	1.1134	1.10495	1.16259	1.18343	1.11548	1.09526	1.10277	1.12318	1.13803	1.16417	1.1538	1.08291	1.08456	1.11169	1.12788	1.12548	1.12055	1.11225	1.09225	1.07506	1.06626	1.06731	1.07345	1.08853	1.10591	1.10105	1.07322	1.05476	1.07933	1.07723	1.07192	1.08416	1.08941	1.08147
Agss_7d_F_Cal00017.spc	1.0649	0.926533	0.828693	0.905948	0.952311	0.903075	0.83973	0.878798	0.912833	0.847788	0.880803	0.904341	0.889611	0.916609	0.924733	0.897721	0.852959	0.880294	0.895166	0.847085	0.826427	0.830178	0.853525	0.888867	0.901852	0.901593	0.904534	0.864004	0.853189	0.888355	0.883004	0.881036	0.882573	0.867195	0.852422	0.852485	0.870465	0.867043	0.872439	0.891059	0.887606	0.870207	0.856987	0.865825	0.869603	0.874416	0.882866	0.870192	0.8622
Agss_7d_F_Cal00018.spc	1.3804	1.29647	1.16983	1.18499	1.145	1.09272	1.14834	1.10563	1.09867	1.22068	1.07352	1.02794	1.1189	1.163	1.07208	0.986526	1.02828	1.06164	1.04783	1.00647	1.05617	1.0811	1.07083	1.1211	1.11263	1.0653	1.0349	1.04773	1.0603	1.05508	1.07513	1.08502	1.0769	1.05996	1.04257	1.04893	1.08392	1.05221	1.04534	1.08064	1.07688	1.062	1.04627	1.03544	1.0427	1.0535	1.05487	1.04916	1.04912
Agss_7d_F_Cal00019.spc	0.906519	0.996628	0.736906	0.851141	0.901285	0.807513	0.76398	0.803261	0.838551	0.787025	0.761447	0.766295	0.792849	0.82128	0.825703	0.824247	0.84273	0.784937	0.758952	0.806388	0.78601	0.768286	0.777415	0.809922	0.814443	0.800659	0.793049	0.77361	0.77726	0.808606	0.808385	0.801814	0.798641	0.800585	0.781343	0.766824	0.776687	0.785692	0.791038	0.794187	0.801337	0.800915	0.793448	0.785131	0.788316	0.788479	0.778056	0.778243	0.783152
Agss_7d_F_Cal00020.spc	1.19221	1.25046	1.30138	1.32086	1.39499	1.34735	1.05569	0.957154	0.949032	0.981359	0.978069	1.01156	1.08571	1.06604	1.0346	1.01558	1.01629	1.06566	1.0879	1.03594	0.995733	0.990901	1.01363	1.03187	1.01215	0.994557	1.01644	1.0011	0.994208	1.01368	1.01823	1.00582	0.991874	0.998922	0.971591	0.951576	0.970555	0.984322	0.99256	0.998832	1.01148	0.991134	0.96982	0.994166	0.998411	0.991246	0.987644	0.986109	0.982189
Agss_7d_F_Cal00021.spc	1.31362	1.2136	0.912594	1.08864	1.21475	1.10943	1.06788	1.07713	1.08745	1.04552	0.933738	0.91544	0.989397	1.02164	1.02116	0.981119	0.919284	0.969322	1.01617	0.97491	0.997224	0.990855	0.964505	1.00605	1.00064	0.98282	1.00493	0.971485	0.964418	1.00247	0.967949	0.983508	1.0291	1.00049	0.969708	0.968193	1.00071	0.993362	0.977851	0.975756	0.99872	0.992205	0.978834	1.00353	0.998597	0.988683	0.994024	0.984888	0.983984
Agss_7d_F_Cal00022.spc	1.38204	1.21955	1.00793	1.11684	1.15588	1.09272	1.14834	1.11286	1.07674	1.10968	1.0366	1.03224	1.11875	1.15795	1.10505	1.03895	1.04035	1.02124	1.03594	1.09732	1.03002	1.01867	1.06796	1.05562	1.0406	1.04502	1.06705	1.0084	0.974844	0.997095	0.997709	1.02204	1.04919	1.01818	0.985998	0.984282	1.01734	0.993308	0.990758	1.02305	1.01015	0.992422	0.990633	1.01533	1.00927	0.998146	1.00329	1.00242	0.996421
Agss_7d_F_Cal00023.spc	0.944512	0.938848	0.905767	1.01334	0.996466	0.890678	0.882906	0.896622	0.92477	0.954716	0.920986	0.882755	0.880782	0.987172	0.997804	0.943901	0.952772	0.948751	0.928627	0.901836	0.878908	0.881788	0.899767	0.892885	0.921339	0.942929	0.904732	0.883808	0.885828	0.905622	0.927312	0.939779	0.936118	0.915547	0.906893	0.909402	0.915056	0.907416	0.90628	0.91558	0.918265	0.913793	0.913144	0.928844	0.925992	0.91866	0.919098	0.914768	0.910593
Agss_7d_F_Cal00024.spc	0.927849	0.876991	0.680554	0.778298	0.865473	0.81863	0.733417	0.752869	0.800937	0.790977	0.799431	0.818524	0.843105	0.874337	0.861659	0.819375	0.788501	0.79492	0.812863	0.815721	0.788367	0.773894	0.780986	0.798322	0.782571	0.773104	0.80911	0.799453	0.792626	0.812292	0.82369	0.815929	0.801031	0.802264	0.790422	0.781989	0.791232	0.798822	0.808239	0.818099	0.817839	0.806399	0.797997	0.80885	0.811111	0.809017	0.808349	0.804045	0.804223
Agss_7d_F_Cal00025.spc	0.737239	0.728827	0.67654	0.735438	0.779767	0.753589	0.68866	0.661766	0.65862	0.661641	0.659139	0.670205	0.694075	0.699858	0.701807	0.69767	0.683644	0.679643	0.685296	0.695036	0.693328	0.695269	0.699059	0.688646	0.691211	0.693944	0.680789	0.67865	0.680039	0.678543	0.670231	0.684321	0.706423	0.695139	0.683927	0.683813	0.694474	0.68733	0.688495	0.700968	0.692962	0.692681	0.69762	0.6955	0.697871	0.700874	0.700546	0.698088	0.697174
Agss_7d_F_Cal00026.spc	1.0447	0.94665	0.720519	0.891231	1.03961	0.961494	0.889487	0.84609	0.838318	0.870231	0.926008	0.923775	0.869567	0.857117	0.900313	0.91631	0.816837	0.846677	0.883121	0.835631	0.814244	0.831196	0.867838	0.867666	0.836416	0.829169	0.8844	0.873033	0.863821	0.88097	0.830527	0.850984	0.914356	0.886017	0.838258	0.816133	0.835351	0.852863	0.861161	0.860352	0.8582	0.837365	0.825184	0.856456	0.870591	0.860143	0.838288	0.839619	0.844753
Agss_7d_F_Cal00027.spc	1.30901	1.68258	1.04448	1.12143	1.38628	1.55396	1.24309	1.18432	1.23032	1.26007	1.14388	1.12864	1.2323	1.25672	1.34763	1.38755	1.2058	1.18651	1.17729	1.11395	1.13245	1.13897	1.12198	1.13361	1.18416	1.21232	1.16042	1.16775	1.1782	1.16614	1.18615	1.1936	1.1779	1.15046	1.14188	1.15176	1.16924	1.15367	1.17286	1.23086	1.217	1.1965	1.18967	1.19827	1.18414	1.16697	1.1643	1.17328	1.17962
Agss_7d_F_Cal00028.spc	0.923528	0.994213	0.797085	0.944338	0.934723	0.802981	0.855186	0.850201	0.854655	0.934774	0.874016	0.838069	0.870885	0.935465	0.954893	0.930053	0.908432	0.919653	0.92029	0.894274	0.917899	0.917777	0.894656	0.908252	0.931193	0.940304	0.921385	0.90203	0.912243	0.94663	0.918283	0.936469	0.972878	0.92089	0.902366	0.902094	0.896554	0.905951	0.923959	0.941611	0.944618	0.93181	0.922475	0.938052	0.934284	0.928906	0.93644	0.938703	0.936499
Agss_7d_F_Cal00029.spc	0.627717	0.616077	0.626242	0.648411	0.635952	0.612496	0.633601	0.636957	0.622714	0.603243	0.582338	0.596452	0.640998	0.65167	0.643872	0.624914	0.604295	0.603394	0.601755	0.589534	0.591488	0.59242	0.590974	0.596902	0.591381	0.587559	0.599585	0.599512	0.593573	0.588398	0.586483	0.589055	0.59197	0.588041	0.580928	0.578638	0.585299	0.589296	0.592764	0.596708	0.600202	0.595171	0.588829	0.592515	0.594427	0.593442	0.591348	0.594023	0.593825
Agss_7d_F_Cal00030.spc	1.10492	0.993019	0.9525	0.970155	0.961471	0.929324	0.920418	0.894959	0.8665	0.85375	0.858306	0.874881	0.899852	0.931792	0.914615	0.863541	0.824899	0.850722	0.873992	0.851004	0.851365	0.866573	0.883283	0.879584	0.880664	0.872952	0.843811	0.827732	0.839673	0.872124	0.867546	0.865284	0.870201	0.868959	0.840581	0.82867	0.857634	0.849665	0.844303	0.855532	0.861164	0.854607	0.850416	0.867397	0.862606	0.85405	0.857802	0.862852	0.86273
Agss_7d_F_Cal00031.spc	1.24433	1.12058	0.954401	1.17867	1.20153	1.04853	1.20872	1.13434	1.0327	1.06816	1.00601	1.00122	1.08721	1.18733	1.16582	1.0594	0.981248	1.00866	1.03081	0.990032	1.03842	1.06548	1.05146	1.0654	1.08426	1.10706	1.12818	1.07901	1.05168	1.07315	1.0737	1.07132	1.06532	1.04846	1.04627	1.05973	1.07692	1.04273	1.03664	1.07266	1.08323	1.07191	1.05996	1.07188	1.07504	1.07973	1.09084	1.07563	1.06875
Agss_7d_F_Cal00032.spc	1.28248	1.07493	0.850055	1.00239	1.12618	1.01417	0.863983	0.923822	1.0148	0.925588	0.910984	0.930798	0.952959	0.942789	0.925722	0.916948	0.926463	0.943465	0.95505	0.950292	0.927114	0.913529	0.911242	0.904447	0.914671	0.938181	0.958943	0.927985	0.930046	0.985825	0.977274	0.95704	0.947678	0.95605	0.933197	0.915943	0.934798	0.961123	0.97236	0.96599	0.966757	0.953463	0.942342	0.957243	0.959857	0.955392	0.953876	0.960831	0.962065
Agss_7d_F_Cal00033.spc	0.993103	0.873317	0.792533	0.942939	0.980314	0.87608	0.875676	0.816275	0.79231	0.867243	0.853225	0.840839	0.87105	0.941521	0.911617	0.849105	0.864274	0.861578	0.866448	0.891776	0.879783	0.854506	0.842894	0.878962	0.867832	0.840197	0.84564	0.853904	0.853033	0.842205	0.83459	0.843672	0.859969	0.858789	0.839006	0.834438	0.863166	0.863212	0.862786	0.872968	0.878699	0.866376	0.852981	0.86221	0.86127	0.857801	0.861177	0.87262	0.868898
Agss_7d_F_Cal00034.spc	1.0835	1.02032	0.888015	0.973601	1.02307	0.961494	0.889487	0.842162	0.852748	0.932727	0.912329	0.874973	0.870805	0.93622	0.931309	0.890428	0.902877	0.901625	0.883957	0.862574	0.864652	0.865469	0.868934	0.904418	0.920005	0.911248	0.895018	0.895184	0.900812	0.902078	0.893043	0.891394	0.894722	0.890392	0.887659	0.889941	0.896075	0.889703	0.888821	0.899207	0.912712	0.906265	0.900221	0.925255	0.911628	0.899421	0.915598	0.914491	0.906072
Agss_7d_F_Cal00035.spc	1.9325	1.99755	1.10585	1.40078	1.69155	1.35496	1.1422	1.10807	1.14963	1.17944	1.08694	1.08148	1.17091	1.13724	1.1367	1.14072	1.08388	1.08816	1.08297	1.03466	1.01978	1.04613	1.09589	1.11173	1.1328	1.13588	1.09629	1.05825	1.06321	1.10604	1.08081	1.09347	1.12434	1.08419	1.0436	1.0374	1.07277	1.06986	1.0806	1.11474	1.11024	1.07954	1.06355	1.10126	1.09128	1.08078	1.10413	1.10096	1.08654
Agss_7d_F_Cal00036.spc	0.789455	0.807274	0.792336	0.804855	0.850936	0.867952	0.773869	0.728165	0.746709	0.815255	0.748425	0.727902	0.785294	0.819702	0.790161	0.744264	0.744324	0.741877	0.752272	0.777076	0.758012	0.736501	0.730611	0.745478	0.756684	0.758751	0.753254	0.738918	0.733134	0.741643	0.752501	0.756112	0.752151	0.746246	0.735081	0.731405	0.7414	0.736758	0.742896	0.761476	0.756856	0.750772	0.750422	0.756855	0.754649	0.75427	0.761352	0.757008	0.751523
Agss_7d_F_Cal00037.spc	0.882991	0.951605	0.907859	0.924245	0.92455	0.885926	0.826524	0.865256	0.900947	0.838142	0.838184	0.837221	0.834863	0.929618	0.97488	0.929096	0.852935	0.846656	0.874869	0.898747	0.880134	0.891625	0.930939	0.927124	0.904395	0.902341	0.943484	0.922708	0.907634	0.927968	0.93536	0.92929	0.917132	0.911362	0.905827	0.915987	0.946094	0.929616	0.923571	0.944678	0.957174	0.95524	0.949201	0.954663	0.955838	0.945862	0.929904	0.941823	0.94949
Agss_7d_F_Cal00038.spc	1.26766	1.16641	0.890969	1.05795	1.17665	1.08219	1.04579	1.05595	1.0605	1.02281	1.00728	1.01263	1.04252	1.127	1.15045	1.08846	1.004	0.996336	1.02606	1.0494	1.01346	1.02114	1.06796	1.05562	1.04285	1.03691	1.03287	1.02903	1.03919	1.05506	1.01202	1.02854	1.07689	1.042	1.01815	1.02595	1.06005	1.04279	1.05233	1.10174	1.09997	1.06227	1.0344	1.05854	1.06764	1.06719	1.06848	1.06292	1.05806
Agss_7d_F_Cal00039.spc	1.04623	1.13141	1.03797	0.881006	0.84353	0.900237	0.952329	0.996774	0.958449	0.84232	0.825924	0.881851	0.990482	1.08584	1.00409	0.895136	0.906867	0.924869	0.949359	0.972228	0.929082	0.884941	0.875135	0.931579	0.95886	0.939811	0.902782	0.895492	0.918186	0.951514	0.927843	0.905178	0.899422	0.907826	0.907988	0.912946	0.930536	0.912214	0.913163	0.944741	0.958687	0.950398	0.934378	0.931358	0.934954	0.94571	0.95958	0.956267	0.940765
Agss_7d_F_Cal00040.spc	0.732966	0.764162	0.702693	0.824295	0.86898	0.777634	0.706304	0.673444	0.689438	0.753172	0.754433	0.74178	0.740388	0.7426	0.742229	0.740329	0.740403	0.743281	0.722105	0.684655	0.720467	0.729576	0.708478	0.737506	0.746532	0.733273	0.71743	0.712672	0.716733	0.724296	0.724917	0.731042	0.735706	0.722077	0.708822	0.709398	0.72736	0.733301	0.733041	0.731059	0.727025	0.724252	0.723797	0.72556	0.727878	0.731202	0.733938	0.726322	0.720593
Agss_7d_F_Cal00041.spc	0.761765	0.748852	0.69044	0.698961	0.740899	0.771856	0.740473	0.714996	0.718245	0.749548	0.717605	0.707444	0.733501	0.735549	0.750853	0.762348	0.739965	0.734972	0.724367	0.701022	0.709655	0.710977	0.704241	0.719936	0.720143	0.721218	0.742527	0.726285	0.707195	0.707428	0.727693	0.737697	0.733793	0.728965	0.718381	0.718189	0.736143	0.735211	0.729673	0.729372	0.738504	0.736408	0.730619	0.737606	0.74123	0.743308	0.745611	0.741344	0.737429
Agss_7d_F_Cal00042.spc	1.02751	0.901508	0.810779	0.891744	0.885142	0.818711	0.871797	0.875759	0.82578	0.779547	0.888965	0.922743	0.833802	0.857223	0.868162	0.854365	0.842141	0.854897	0.859057	0.838875	0.843673	0.837646	0.819854	0.814507	0.858004	0.882732	0.820073	0.812003	0.822452	0.826992	0.833577	0.849188	0.862337	0.849781	0.818513	0.812617	0.851173	0.836423	0.830062	0.850748	0.858361	0.84079	0.826326	0.850599	0.855416	0.849088	0.846549	0.851985	0.84589
Agss_7d_F_Cal00043.spc	0.834932	0.872165	0.779141	0.7896	0.796929	0.787899	0.795105	0.782443	0.767514	0.763045	0.718221	0.733371	0.817723	0.856921	0.801927	0.740581	0.761459	0.766374	0.767197	0.773317	0.7509	0.737233	0.749251	0.7983	0.78775	0.752273	0.748039	0.745033	0.746357	0.75377	0.762495	0.778521	0.791912	0.783253	0.77523	0.775979	0.784877	0.778667	0.775176	0.779539	0.780049	0.776438	0.774206	0.779721	0.776212	0.774459	0.780957	0.779517	0.777762
Agss_7d_F_Cal00044.spc	1.37666	1.73181	1.18197	1.05122	1.03971	1.09578	1.1531	1.11286	1.07041	1.10358	1.1523	1.18915	1.21111	1.24319	1.22238	1.17616	1.16008	1.22556	1.22495	1.10733	1.07995	1.10941	1.16495	1.18336	1.1783	1.14954	1.10826	1.11386	1.15369	1.19803	1.16475	1.15838	1.17275	1.1483	1.10626	1.09445	1.13249	1.12588	1.13403	1.17159	1.17962	1.15803	1.14629	1.18708	1.1722	1.14509	1.14401	1.14319	1.14418
Agss_7d_F_Cal00045.spc	0.992433	0.906301	0.883783	0.987397	0.966979	0.880503	0.933742	0.929325	0.892865	0.877567	0.886976	0.861233	0.826179	0.920278	0.940147	0.8796	0.838232	0.866346	0.878772	0.834309	0.85149	0.879635	0.894037	0.887432	0.920818	0.923569	0.837963	0.836582	0.865615	0.880906	0.85996	0.861081	0.875853	0.861137	0.845427	0.850225	0.878848	0.858473	0.856497	0.885833	0.883173	0.865001	0.854261	0.871218	0.866476	0.857657	0.861262	0.867244	0.859738
Agss_7d_F_Cal00046.spc	0.988223	0.957424	0.779873	0.915464	0.957704	0.857963	0.854267	0.87728	0.869104	0.813883	0.845531	0.888121	0.909989	0.939115	0.947294	0.909358	0.836225	0.87587	0.91142	0.859449	0.83724	0.841875	0.862819	0.878856	0.884342	0.886429	0.889944	0.851312	0.841336	0.876016	0.871361	0.867924	0.875098	0.886117	0.86071	0.842038	0.860919	0.868957	0.870196	0.870403	0.875715	0.862822	0.852844	0.87689	0.886702	0.880451	0.869435	0.877451	0.881309
Agss_7d_F_Cal00047.spc	1.20486	1.08947	0.932096	1.02538	1.07758	1.00208	0.916565	0.906552	0.939654	0.969593	0.933304	0.897954	0.889525	0.91374	0.942152	0.951441	0.927593	0.912004	0.904463	0.905676	0.933047	0.930482	0.906471	0.921352	0.927816	0.927381	0.929062	0.899254	0.897418	0.932464	0.906931	0.913928	0.941892	0.922393	0.891405	0.8842	0.914454	0.922542	0.920344	0.918372	0.921158	0.911185	0.903253	0.919152	0.91855	0.905118	0.892756	0.905572	0.914421
Agss_7d_F_Cal00048.spc	3.2004	1.81199	1.43879	1.47348	1.26971	1.09479	1.16467	0.963099	0.838603	0.923138	1.03244	1.10535	1.11759	1.09163	1.06008	1.03975	1.03952	1.06178	1.03874	0.968227	0.98496	0.994072	0.994051	1.06536	1.09217	1.06889	1.03801	1.00953	1.00544	1.02496	1.02577	1.04004	1.04609	0.997717	0.974349	0.984597	1.01709	1.00468	1.00957	1.04137	1.02708	1.00787	1.00496	1.02933	1.03213	1.01866	1.00474	1.00854	1.0074
Agss_7d_F_Cal00049.spc	1.2095	1.13196	0.871628	0.937193	1.04418	1.05271	0.957247	0.904851	0.877467	0.863753	0.903054	0.948626	0.96402	0.915836	0.883466	0.888103	0.9301	0.93491	0.91368	0.888549	0.865188	0.878533	0.920357	0.939977	0.913356	0.882377	0.886362	0.891929	0.896366	0.897794	0.887826	0.895846	0.908874	0.890851	0.884356	0.883937	0.879196	0.870137	0.882312	0.909898	0.895204	0.884926	0.881101	0.873039	0.884022	0.894175	0.887751	0.878661	0.870505
Agss_7d_F_Cal00050.spc	0.871684	0.835718	0.760646	0.881014	1.09109	1.1475	0.89515	0.810132	0.830449	0.907707	0.852751	0.824121	0.851427	0.84384	0.875046	0.91687	0.898292	0.868231	0.827758	0.794399	0.832641	0.860699	0.856166	0.85415	0.840561	0.836729	0.858236	0.84231	0.828612	0.834294	0.828435	0.837764	0.852101	0.840296	0.810992	0.801552	0.829808	0.830912	0.838597	0.855189	0.827456	0.818129	0.830539	0.847478	0.849784	0.84229	0.834027	0.832362	0.834214
Agss_7d_F_Cal00051.spc	1.32856	1.90756	1.22113	1.41183	1.37775	1.08481	0.906013	0.97217	1.07244	0.968668	0.944005	0.984916	1.05564	1.0352	1.03899	1.0508	1.01411	0.935581	0.913457	0.969056	0.924487	0.916967	0.966439	1.01209	0.98743	0.945856	0.947374	0.952351	0.944392	0.928813	0.947476	0.963053	0.954803	0.917302	0.923185	0.945625	0.949238	0.938646	0.936563	0.944427	0.935739	0.926555	0.923595	0.929739	0.937823	0.939257	0.930271	0.916474	0.916093
Agss_7d_F_Cal00052.spc	1.17601	1.23362	1.12813	1.56671	1.43864	1.05098	1.0177	1.02969	1.05501	1.08515	1.13847	1.13679	1.10222	1.18699	1.26151	1.23074	1.10564	1.0925	1.10858	1.09172	1.04534	1.05414	1.10296	1.08647	1.08738	1.12399	1.17875	1.0759	1.04877	1.14766	1.12506	1.11947	1.12942	1.08742	1.06035	1.06612	1.10202	1.09996	1.09093	1.09776	1.14066	1.11101	1.06313	1.08695	1.10722	1.10224	1.08059	1.10873	1.12004
Agss_7d_F_Cal00053.spc	1.9325	2.06234	1.10801	1.19609	1.52432	1.74044	1.3068	1.35357	1.433	1.2047	1.07157	1.10179	1.27891	1.32199	1.29009	1.22136	1.14905	1.11172	1.09218	1.07998	1.07183	1.05341	1.05853	1.18352	1.14116	1.0669	1.11979	1.08107	1.05035	1.07292	1.09543	1.10342	1.09378	1.07448	1.07236	1.07705	1.07698	1.08527	1.08356	1.07247	1.07949	1.08044	1.07558	1.07435	1.08336	1.09211	1.09165	1.08448	1.07827
Agss_7d_F_Cal00054.spc	0.899722	0.886137	0.734344	0.801899	0.773836	0.69382	0.748064	0.729509	0.689544	0.691805	0.686558	0.694465	0.720288	0.748374	0.757126	0.752983	0.752548	0.736545	0.719761	0.713028	0.708286	0.708554	0.715558	0.730837	0.742661	0.741057	0.724259	0.720749	0.713751	0.702309	0.720754	0.738845	0.7397	0.716673	0.708333	0.71029	0.712832	0.716366	0.717528	0.716724	0.720022	0.716145	0.712356	0.720373	0.716832	0.713059	0.717119	0.714594	0.712494
Agss_7d_F_Cal00055.spc	1.139	1.10448	1.03331	1.04074	1.09196	1.10159	0.984288	1.01854	1.09244	1.04706	0.937756	0.897205	0.931655	1.00231	1.0181	0.99702	1.00273	0.962981	0.945142	0.971451	0.926965	0.896369	0.902438	0.939621	0.953227	0.949018	0.949535	0.932561	0.940687	0.976244	0.946048	0.951988	0.980581	0.956789	0.932613	0.928079	0.946345	0.949578	0.952387	0.959787	0.961443	0.946384	0.940341	0.974735	0.968101	0.949729	0.949334	0.956693	0.958606
Agss_7d_F_Cal00056.spc	1.39615	1.33218	0.874473	1.01412	1.21759	1.19787	1.0554	0.979377	0.964787	0.997194	1.0014	0.977067	0.966085	1.09623	1.07114	0.970587	0.976731	0.998609	0.993236	0.958478	0.981685	0.976291	0.95103	0.990185	1.0067	0.991943	0.968672	0.963369	0.975224	0.992244	0.975377	0.990409	1.01845	0.990804	0.963012	0.95671	0.97508	0.976991	0.977819	0.985447	0.997408	0.986932	0.969658	0.973647	0.987816	0.991988	0.979214	0.983737	0.984398
Agss_7d_F_Cal00057.spc	0.784638	0.854265	0.827943	0.844848	0.845165	0.830122	0.832996	0.816808	0.79751	0.790735	0.769595	0.785953	0.843257	0.876299	0.859272	0.824055	0.816145	0.810494	0.810238	0.814954	0.806315	0.789307	0.781241	0.812378	0.830538	0.822967	0.798907	0.789796	0.784643	0.779267	0.786267	0.804626	0.813448	0.782381	0.774824	0.78356	0.79198	0.79171	0.796827	0.806976	0.799819	0.78591	0.781014	0.798915	0.798261	0.794342	0.800145	0.798599	0.790348
Agss_7d_F_Cal00058.spc	1.05431	1.07438	1.1253	1.16774	1.06648	0.944918	0.929769	0.946834	0.956996	0.932738	0.890525	0.881966	0.909989	0.939115	0.938634	0.928745	0.940371	0.887065	0.855275	0.884016	0.893776	0.878494	0.863395	0.899258	0.901939	0.879755	0.866424	0.866965	0.881198	0.897552	0.873972	0.88475	0.906135	0.863116	0.858358	0.86881	0.864385	0.866544	0.874054	0.883228	0.887891	0.880968	0.871262	0.87195	0.874179	0.873284	0.869058	0.871395	0.878213
Agss_7d_F_Cal00059.spc	1.22473	1.26137	1.30478	1.19168	1.01035	0.947202	1.17805	1.13448	1.04946	1.16429	1.09773	1.05501	1.08599	1.11218	1.13721	1.15214	1.14321	1.08398	1.0356	1.03063	1.05597	1.06051	1.05368	1.10052	1.11514	1.09113	1.05742	1.04429	1.06369	1.10592	1.1049	1.11682	1.11975	1.0579	1.05665	1.07821	1.07737	1.08238	1.09732	1.11464	1.1081	1.08931	1.07682	1.08786	1.10176	1.10404	1.09228	1.09263	1.09222
Agss_7d_F_Cal00060.spc	10	2.35567	1.01752	1.22819	1.43035	1.22958	1.07398	0.991511	0.998634	1.10023	1.0462	1.00853	1.04252	1.127	1.14582	1.09582	1.048	1.05513	1.04783	1.00647	1.05617	1.0811	1.07045	1.1186	1.13034	1.11578	1.10783	1.05428	1.04106	1.08551	1.08758	1.08311	1.0769	1.05996	1.04404	1.04195	1.06011	1.08534	1.1021	1.10132	1.07936	1.06711	1.06555	1.06527	1.06575	1.06668	1.06817	1.07138	1.07074
Agss_7d_F_Cal00061.spc	1.03209	1.07438	1.1253	1.14478	1.19291	1.1957	1.04984	1.03564	1.0217	0.935017	0.953401	1.04778	1.19175	1.23752	1.16755	1.08759	1.08319	1.09959	1.10219	1.08892	1.15295	1.15624	1.1028	1.11563	1.13925	1.15278	1.14155	1.07948	1.07507	1.14837	1.15007	1.1443	1.12478	1.06094	1.07393	1.11069	1.10766	1.0929	1.11476	1.16625	1.14058	1.11961	1.11782	1.12763	1.14132	1.13648	1.11105	1.11851	1.12211
Agss_7d_F_Cal00062.spc	1.13311	1.18817	0.892991	0.967602	1.01629	0.968163	0.953965	0.919784	0.904949	0.937064	0.9384	0.969296	1.04227	1.07934	1.04138	0.975821	0.947058	0.986587	0.994654	0.930947	0.948109	0.961802	0.95632	0.970442	0.990988	1.00537	1.00262	0.983959	0.971011	0.97174	0.974615	0.976227	0.978386	0.98526	0.970708	0.956474	0.961544	0.972686	0.982222	0.988726	0.999693	0.996995	0.985945	0.980049	0.974734	0.97359	0.979483	0.995637	0.991497
Agss_7d_F_Cal00063.spc	0.94019	0.838251	0.762083	0.778693	0.75254	0.71798	0.775243	0.719442	0.675867	0.741219	0.777237	0.750338	0.700362	0.724515	0.741577	0.727428	0.691123	0.697917	0.701592	0.680112	0.701436	0.720854	0.721432	0.709723	0.711569	0.713513	0.698889	0.69486	0.70012	0.707565	0.699763	0.701958	0.708397	0.697189	0.680259	0.676979	0.695127	0.69527	0.699543	0.711379	0.704108	0.691661	0.685553	0.694299	0.696557	0.695314	0.695568	0.698246	0.693218
Agss_7d_F_Cal00064.spc	2.03585	1.76802	0.96599	1.02228	1.2489	1.34978	1.05393	1.00471	1.02225	0.989883	0.974215	1.01156	1.08571	1.06604	1.0346	1.01672	1.01851	1.04077	1.01956	0.952779	0.969841	0.983099	0.976194	0.988737	1.0296	1.05612	1.02501	1.01683	1.01813	1.01449	0.994076	1.01155	1.03596	0.988468	0.978778	0.989628	0.992522	0.988029	1.00262	1.03413	1.03479	1.00553	0.984009	1.00877	1.00306	0.996621	1.01033	0.994658	0.982678
Agss_7d_F_Cal00065.spc	1.04394	0.991884	0.797584	0.86724	0.871681	0.800833	0.808367	0.763737	0.734613	0.76736	0.730568	0.731713	0.784818	0.787466	0.781851	0.777484	0.774102	0.770181	0.771484	0.777909	0.769073	0.773896	0.794725	0.81264	0.797574	0.778926	0.786599	0.773378	0.765323	0.772585	0.769169	0.787828	0.808154	0.778728	0.758238	0.751179	0.752722	0.760744	0.768525	0.771354	0.765388	0.760069	0.75758	0.757458	0.763557	0.764452	0.755693	0.757755	0.758421
Agss_7d_F_Cal00066.spc	1.24424	1.74476	1.18076	1.18743	1.07218	0.989093	1.24944	1.12406	0.990622	1.09674	1.0462	1.01488	1.04117	1.01966	1.02318	1.04297	1.04336	1.03069	0.999765	0.96585	0.984534	1.0108	1.02855	1.04515	1.04523	1.03785	1.03406	1.00935	1.01412	1.05417	1.03722	1.02544	1.02371	1.01097	0.997699	1.00478	1.03804	1.02395	1.02809	1.06049	1.04469	1.02483	1.0185	1.0318	1.02946	1.0246	1.02824	1.02516	1.02253
Agss_7d_F_Cal00067.spc	1.23074	1.23374	1.00885	1.10648	1.22365	1.26687	1.35092	1.0558	0.905282	0.999435	1.06968	1.06903	1.0424	1.12818	1.10974	1.03775	1.03803	1.05837	1.04783	1.00647	1.05903	1.06597	1.02871	1.07093	1.1089	1.10909	1.07251	1.06181	1.05845	1.05497	1.07143	1.11167	1.13466	1.07317	1.02818	1.02561	1.06032	1.0304	1.03162	1.08067	1.0766	1.06518	1.07152	1.1094	1.10101	1.0769	1.06873	1.06982	1.07479
Agss_7d_F_Cal00068.spc	1.24314	1.18996	1.09623	1.10181	1.1384	1.18635	1.24489	1.19884	1.11967	1.07575	1.05946	1.03104	1.01556	1.14568	1.24756	1.21096	1.09065	1.11617	1.14423	1.08358	1.06649	1.07264	1.09722	1.14643	1.18763	1.17387	1.09947	1.07603	1.09899	1.14205	1.11096	1.13962	1.18958	1.11625	1.09342	1.1077	1.12511	1.11467	1.12556	1.16143	1.15285	1.12783	1.1157	1.13994	1.14522	1.1399	1.1378	1.1379	1.1328
Agss_7d_F_Cal00069.spc	1.18797	1.13676	1.06169	1.20073	1.24287	1.13851	1.09116	1.09941	1.10245	1.05843	1.04308	1.01691	1.0028	1.13874	1.14993	1.05514	1.01485	1.02132	1.03467	1.02413	0.989927	0.983558	1.00555	1.02039	1.03769	1.06113	1.08248	1.01857	0.992696	1.03579	1.03818	1.04949	1.05964	1.02809	0.982775	0.974578	1.02284	1.01582	1.00376	1.01274	1.03766	1.02123	0.993436	1.007	1.01448	1.01783	1.02108	1.01124	1.00006
Agss_7d_F_Cal00070.spc	0.795696	0.807274	0.792336	0.815201	0.784857	0.736718	0.750104	0.713954	0.6885	0.72104	0.720393	0.711615	0.713488	0.738361	0.767984	0.771486	0.728144	0.716981	0.715455	0.708506	0.717664	0.72556	0.731101	0.74728	0.74796	0.739406	0.735178	0.732167	0.73465	0.741801	0.740772	0.7525	0.7654	0.749524	0.734351	0.731058	0.741092	0.745003	0.744252	0.742254	0.74401	0.742704	0.742234	0.748972	0.747668	0.745247	0.747902	0.752385	0.75064
Agss_7d_F_Cal00071.spc	0.818661	0.876629	0.846583	0.863375	0.867253	0.841079	0.798347	0.736895	0.724137	0.792202	0.7624	0.725664	0.734714	0.845924	0.878276	0.82729	0.795907	0.787078	0.780629	0.768695	0.773881	0.791429	0.805796	0.7881	0.794289	0.814317	0.8199	0.79041	0.777941	0.798443	0.808157	0.816911	0.817343	0.795915	0.791241	0.798719	0.806845	0.80655	0.805985	0.809286	0.816575	0.809018	0.799845	0.810646	0.812825	0.810351	0.809719	0.811087	0.808218
Agss_7d_F_Cal00072.spc	1.31222	1.28938	1.03745	1.15217	1.20231	1.10943	1.06788	1.07713	1.07775	1.03764	1.07175	1.10943	1.13627	1.24192	1.21376	1.10434	1.05271	1.13232	1.16963	1.06563	1.07311	1.12238	1.1757	1.1942	1.18545	1.16824	1.15643	1.12031	1.10755	1.12762	1.12132	1.15144	1.17051	1.07842	1.08097	1.12716	1.14281	1.11595	1.10601	1.12846	1.15301	1.1432	1.12773	1.15252	1.14665	1.13214	1.13108	1.13267	1.12101
Agss_7d_F_Cal00073.spc	0.679893	0.72539	0.77411	0.745665	0.72273	0.727004	0.743905	0.682869	0.638571	0.671974	0.676762	0.669248	0.676398	0.752835	0.75582	0.707256	0.692939	0.676632	0.670558	0.682076	0.695671	0.694739	0.690583	0.719432	0.728103	0.716158	0.701646	0.69778	0.702946	0.710326	0.701563	0.709864	0.722171	0.700888	0.692614	0.698659	0.708767	0.69455	0.691048	0.704471	0.702538	0.699921	0.701981	0.71014	0.710833	0.710804	0.71471	0.712615	0.708248
Agss_7d_F_Cal00074.spc	1.19145	0.945514	0.925226	1.17344	1.04509	0.841815	1.02887	0.969246	0.859029	0.894688	0.913354	0.883479	0.84319	0.904148	0.90563	0.860026	0.846569	0.884727	0.886167	0.819233	0.814359	0.844571	0.876724	0.85405	0.858988	0.873375	0.860007	0.832039	0.841372	0.88834	0.856258	0.848391	0.866892	0.865366	0.845898	0.837504	0.85588	0.855233	0.85082	0.853186	0.868274	0.854539	0.838303	0.86261	0.86817	0.855799	0.840773	0.848792	0.853482
Agss_7d_F_Cal00075.spc	1.14298	1.14856	0.958278	0.964203	0.967437	0.922068	0.856865	0.851553	0.882971	0.912935	0.878903	0.889067	0.953155	0.945086	0.928505	0.912954	0.894467	0.880272	0.886685	0.91202	0.894346	0.893468	0.911985	0.907048	0.902174	0.912061	0.934035	0.866239	0.834433	0.871692	0.879748	0.893206	0.905324	0.888211	0.872117	0.867091	0.874266	0.880246	0.875699	0.868027	0.890671	0.885778	0.870974	0.887136	0.893632	0.890858	0.885477	0.882441	0.878262
Agss_7d_F_Cal00076.spc	1.2095	1.12384	0.87037	1.03795	1.10083	0.931182	0.811704	0.824054	0.916336	0.999693	0.880988	0.841694	0.910257	0.944451	0.921353	0.876779	0.862142	0.87543	0.881483	0.857846	0.819353	0.821945	0.864692	0.902456	0.901939	0.88106	0.868044	0.842705	0.837405	0.856624	0.851749	0.851999	0.854312	0.84059	0.837698	0.839374	0.836683	0.831327	0.83935	0.857927	0.855531	0.84578	0.840927	0.8505	0.850489	0.845864	0.843389	0.843169	0.838039
Agss_7d_F_Cal00077.spc	2.19297	10	1.38533	1.36748	1.32103	1.20325	1.14184	1.13987	1.17093	1.2009	1.17251	1.16308	1.19073	1.21692	1.24899	1.24291	1.16512	1.12004	1.11616	1.14274	1.13162	1.12991	1.15643	1.21607	1.19308	1.15576	1.17891	1.12347	1.08848	1.11277	1.1609	1.18288	1.1607	1.11208	1.11574	1.13656	1.13317	1.11819	1.13033	1.16636	1.15613	1.14181	1.13829	1.14848	1.13704	1.12828	1.13946	1.15308	1.14687
Agss_7d_F_Cal00078.spc	0.96322	0.908272	0.811361	0.891744	0.895198	0.809286	0.76973	0.744247	0.746411	0.777792	0.741028	0.726754	0.755118	0.785422	0.774768	0.7547	0.774573	0.779195	0.76896	0.758438	0.784523	0.780969	0.754381	0.768799	0.781679	0.777628	0.757581	0.760295	0.771201	0.776021	0.762652	0.769452	0.780774	0.753272	0.747624	0.757439	0.766306	0.760417	0.762036	0.773395	0.7677	0.761341	0.760456	0.766507	0.764245	0.760644	0.762722	0.77018	0.775315
Agss_7d_F_Cal00079.spc	1.35717	1.2136	0.912594	1.08864	1.21475	1.10943	1.06788	1.0639	1.1229	1.24676	1.16294	1.07535	1.05666	1.14457	1.12034	1.05766	1.10062	1.09524	1.06859	1.05923	1.08101	1.10577	1.12403	1.14326	1.11329	1.08752	1.11021	1.06296	1.04595	1.09189	1.11467	1.13695	1.1419	1.09721	1.08455	1.09816	1.11547	1.09079	1.09128	1.1284	1.13888	1.1127	1.08908	1.11331	1.12011	1.1157	1.11506	1.12711	1.12259
Agss_7d_F_Cal00080.spc	1.18797	1.12855	1.05974	1.40823	1.30892	1.01461	1.07122	1.00077	0.93037	0.964807	0.977516	0.929942	0.891264	1.09306	1.1604	1.05514	1.01485	1.02445	1.02231	0.982905	0.974805	0.985841	1.00555	1.02039	1.04442	1.04296	0.99149	0.95897	0.976884	1.03567	1.02036	1.02244	1.03056	0.984442	0.961174	0.977027	1.02412	1.00176	0.996947	1.03049	1.03231	0.99353	0.971397	1.02792	1.02385	1.00208	1.00772	1.01521	1.00831
Agss_7d_F_Cal00081.spc	0.899181	0.915142	0.811943	0.879432	0.970166	0.984338	0.907492	0.85903	0.854272	0.886087	0.864166	0.83659	0.834557	0.896697	0.896528	0.854625	0.844157	0.816601	0.808232	0.83535	0.846555	0.834995	0.822679	0.855482	0.872209	0.867579	0.855087	0.829336	0.830884	0.864087	0.858886	0.865833	0.87969	0.865246	0.841966	0.8347	0.853067	0.851719	0.851977	0.863016	0.877785	0.868732	0.856164	0.872825	0.873556	0.869135	0.871922	0.877418	0.869222
Agss_7d_F_Cal00082.spc	0.803857	0.828946	0.747685	0.758769	0.767509	0.762666	0.774479	0.736243	0.699476	0.701059	0.672321	0.665463	0.694738	0.749927	0.739154	0.699363	0.703827	0.691536	0.684144	0.694831	0.694564	0.688041	0.681613	0.683202	0.699933	0.710886	0.696151	0.691962	0.697314	0.704822	0.697192	0.698806	0.70691	0.704072	0.689857	0.682411	0.693484	0.705507	0.711152	0.709646	0.707711	0.697834	0.69203	0.705704	0.709396	0.705127	0.700595	0.705811	0.704984
Agss_7d_F_Cal00083.spc	0.784328	0.711567	0.664211	0.677568	0.692779	0.688461	0.670001	0.656087	0.649571	0.653182	0.672943	0.697993	0.720053	0.726408	0.711379	0.693814	0.697442	0.715055	0.716202	0.692809	0.701569	0.703268	0.696787	0.711652	0.724392	0.724093	0.708792	0.694259	0.697349	0.71559	0.707399	0.715655	0.726043	0.69574	0.690177	0.704798	0.722039	0.714674	0.709511	0.716823	0.72713	0.720995	0.712892	0.726301	0.724648	0.718003	0.717385	0.718429	0.716384
Agss_7d_F_Cal00084.spc	1.33485	1.2136	0.912594	1.08864	1.23652	1.08614	0.904764	1.01563	1.196	1.05315	1.01808	1.02993	1.0559	1.07802	1.14738	1.18332	1.0737	1.03462	1.00882	0.973738	0.994748	1.0016	1.00128	1.0736	1.10059	1.07652	1.04479	1.01557	1.01116	1.03071	1.03295	1.03239	1.02874	1.01563	1.00332	1.00452	1.02243	1.02165	1.01857	1.02711	1.06551	1.05257	1.02058	1.03393	1.0323	1.02632	1.03023	1.04491	1.04159
Agss_7d_F_Cal00085.spc	1.16462	0.983698	0.797021	0.861378	0.905584	0.877936	0.878211	0.823706	0.769067	0.766124	0.845172	0.871674	0.825357	0.850535	0.8622	0.843316	0.809245	0.796805	0.79986	0.804527	0.7757	0.780122	0.818376	0.836992	0.819281	0.798225	0.805167	0.800575	0.804988	0.823117	0.821029	0.813631	0.811692	0.823405	0.813857	0.799905	0.799677	0.806017	0.811237	0.813678	0.820221	0.817699	0.812153	0.815626	0.820839	0.820572	0.813415	0.813647	0.810321
Agss_7d_F_Cal00086.spc	0.824293	0.984403	0.849903	0.941116	0.888812	0.776882	0.831581	0.800198	0.762349	0.795336	0.783517	0.780338	0.8093	0.868606	0.893312	0.862135	0.801589	0.783535	0.785627	0.792456	0.822883	0.803477	0.764106	0.808797	0.844465	0.859196	0.863442	0.816989	0.794115	0.815679	0.825035	0.832495	0.834673	0.822948	0.812546	0.811139	0.819421	0.817876	0.821442	0.831688	0.8289	0.831614	0.838698	0.841409	0.833518	0.827918	0.832691	0.839152	0.837374
Agss_7d_F_Cal00087.spc	0.993053	1.11067	0.933636	1.02538	1.0854	0.994874	0.857059	0.834897	0.871873	0.901756	0.836467	0.826174	0.890036	0.923863	0.902691	0.86162	0.849569	0.839709	0.847113	0.872434	0.863862	0.827247	0.805504	0.873657	0.906941	0.897781	0.883254	0.840554	0.839434	0.888118	0.868142	0.878261	0.897393	0.844442	0.826418	0.841853	0.869838	0.861214	0.850647	0.85305	0.857612	0.857532	0.85787	0.866884	0.865742	0.859873	0.856744	0.860232	0.86404
Agss_7d_F_Cal00088.spc	1.04698	1.0702	0.9116	0.912291	0.957135	0.992723	0.97959	0.898752	0.851383	0.88502	0.857403	0.868819	0.930983	0.92741	0.888238	0.858115	0.872536	0.872825	0.854941	0.837543	0.883654	0.883884	0.847343	0.881839	0.884507	0.869491	0.873676	0.865781	0.860305	0.864745	0.871346	0.879505	0.87707	0.849177	0.848241	0.866656	0.883647	0.859554	0.863411	0.901719	0.888177	0.876542	0.877566	0.886216	0.876424	0.872854	0.88899	0.889648	0.879773
Agss_7d_F_Cal00089.spc	1.52817	1.84434	1.21964	1.39163	1.44027	1.30428	1.38843	1.06375	0.950344	1.21217	1.16804	1.09153	1.13795	1.43937	1.38895	1.21103	1.32815	1.28	1.17019	1.11288	1.13245	1.13106	1.12988	1.27188	1.28987	1.20436	1.15596	1.19343	1.22743	1.20807	1.19592	1.21015	1.20963	1.13078	1.12173	1.15751	1.19619	1.20416	1.21505	1.2305	1.19577	1.16879	1.17199	1.21322	1.20744	1.18583	1.18211	1.19281	1.1824
Agss_7d_F_Cal00090.spc	0.962595	0.944138	0.907133	0.931028	0.879275	0.819619	0.875474	0.839931	0.782633	0.778551	0.790346	0.811798	0.833792	0.829781	0.841535	0.857256	0.846066	0.818551	0.800852	0.808217	0.835631	0.837944	0.821582	0.836455	0.846254	0.844423	0.833559	0.809955	0.813036	0.844927	0.828447	0.829956	0.844925	0.832568	0.820094	0.822026	0.839881	0.830068	0.831337	0.850646	0.849278	0.835013	0.824432	0.834282	0.840511	0.84044	0.838153	0.849572	0.844328
Agss_7d_F_Cal00091.spc	10	1.55291	1.16913	2.21606	10	2.12024	1.6168	1.86371	1.99595	1.4276	1.4116	1.46096	1.49384	1.71052	1.72448	1.51212	1.3489	1.3832	1.54277	1.6752	1.34217	1.32057	1.58651	1.73833	1.70593	1.60565	1.54354	1.42644	1.4263	1.57904	1.62024	1.59015	1.53853	1.50288	1.51004	1.53501	1.55177	1.5793	1.57959	1.5492	1.52629	1.53178	1.55813	1.58259	1.58234	1.55341	1.51559	1.53337	1.52953
Agss_7d_F_Cal00092.spc	1.54582	1.32693	0.959384	1.15742	1.32957	1.1488	0.950034	0.921372	0.939188	0.917078	0.910505	0.947784	1.01428	0.997878	0.999721	1.01977	1.02217	1.00806	0.99346	0.988608	0.986782	0.978985	0.978674	1.02194	1.01437	0.994557	1.01644	1.003	0.985913	0.986993	1.00567	1.02959	1.03766	1.00696	0.990548	0.987424	0.991105	1.01324	1.03181	1.03385	1.01873	1.0034	0.995778	0.99893	1.00202	1.01059	1.02306	1.00531	0.998141
Agss_7d_F_Cal00093.spc	1.5613	1.21553	1.12799	1.30801	1.23988	1.06361	1.11745	1.08305	1.07104	1.18712	1.17861	1.16308	1.19073	1.21692	1.25487	1.23074	1.10564	1.0925	1.10644	1.09079	1.07535	1.10223	1.1521	1.13416	1.11038	1.11992	1.17445	1.12075	1.11288	1.18867	1.13187	1.12791	1.16715	1.14458	1.08768	1.06311	1.10049	1.113	1.12372	1.14224	1.15013	1.13575	1.11522	1.11179	1.12011	1.12711	1.12506	1.12654	1.11742
Agss_7d_F_Cal00094.spc	1.50962	1.42812	1.10101	1.24677	1.20997	1.02821	0.99641	1.07142	1.11036	0.998579	0.966065	1.03544	1.17025	1.08003	1.08851	1.14633	1.09075	1.02142	1.01442	1.07616	1.01328	1.00315	1.05129	1.03994	1.0282	1.02399	1.02093	0.999392	0.993036	1.01348	1.03559	1.0464	1.03662	1.00507	1.00102	1.00939	1.01172	1.02078	1.02979	1.03392	1.02915	1.03366	1.04311	1.04433	1.03623	1.0374	1.04946	1.013	0.999704
Agss_7d_F_Cal00095.spc	0.70814	0.759063	0.807606	0.780344	0.725245	0.691471	0.708536	0.677865	0.657014	0.689334	0.671767	0.640484	0.630533	0.702156	0.689907	0.648627	0.691663	0.679095	0.653336	0.651808	0.651192	0.655858	0.660813	0.652472	0.657122	0.658016	0.637488	0.634434	0.642734	0.65098	0.637211	0.648223	0.667761	0.644338	0.63261	0.63344	0.638495	0.639418	0.64348	0.651062	0.652627	0.643259	0.635749	0.646202	0.648124	0.643325	0.638502	0.642343	0.641071
Agss_7d_F_Cal00096.spc	1.798	1.31446	0.8738	1.01412	1.21759	1.1957	1.04984	1.02958	1.04096	1.00604	0.99733	0.985952	0.964129	0.944892	0.981316	1.02681	0.991432	0.968944	0.959506	0.956841	0.954679	0.966196	0.982726	0.974382	0.964016	0.976385	1.02092	0.993672	0.963211	0.966449	0.988322	0.989097	0.971294	0.962098	0.954369	0.958177	0.975916	0.966317	0.96106	0.96917	0.969555	0.962773	0.956858	0.961682	0.968675	0.967395	0.956866	0.96302	0.961391
Agss_7d_F_Cal00097.spc	10	10	1.07911	1.32618	1.6118	1.29094	1.02014	1.03174	1.11105	1.06277	0.983015	1.01698	1.15181	1.06586	1.07473	1.13147	1.07881	1.01478	0.995339	1.02179	0.964719	0.956178	1.0088	1.05774	1.02433	0.992445	1.0393	1.01139	0.978974	0.981696	1.00521	0.994529	0.961637	0.952221	0.957387	0.965725	0.969407	0.979747	0.989887	0.995264	0.993513	0.993062	0.992134	0.985796	0.979752	0.979191	0.984579	0.983802	0.983405
Agss_7d_F_Cal00098.spc	1.00465	0.971827	0.929613	0.939573	0.985953	1.00596	0.923455	0.868204	0.88029	0.963642	0.896376	0.856902	0.8903	0.959793	0.954224	0.901868	0.884148	0.899327	0.889399	0.845195	0.886269	0.901273	0.87812	0.892998	0.900139	0.899543	0.901893	0.904372	0.91778	0.933218	0.889336	0.912035	0.956642	0.880812	0.862831	0.887434	0.916176	0.901023	0.903006	0.932718	0.926698	0.909661	0.90469	0.929437	0.923793	0.907412	0.901884	0.904705	0.897856
Agss_7d_F_Cal00099.spc	1.0502	1.10302	0.852534	0.928694	0.935148	0.838422	0.793171	0.768191	0.752885	0.749699	0.790757	0.830125	0.852061	0.883399	0.867614	0.830567	0.821213	0.835294	0.840041	0.821708	0.825642	0.829564	0.831731	0.847145	0.854371	0.85698	0.861354	0.839817	0.83437	0.852897	0.834602	0.836683	0.851611	0.838757	0.824904	0.829982	0.858101	0.849665	0.843731	0.855635	0.870501	0.861294	0.851153	0.875737	0.872953	0.863447	0.8667	0.866399	0.858994
Agss_7d_F_Cal00100.spc	1.26237	1.12058	0.954401	1.15514	1.40109	1.38079	1.28088	1.18125	1.14394	1.17735	1.09266	1.05501	1.08599	1.11218	1.14175	1.14072	1.08388	1.08454	1.09513	1.08048	1.06598	1.09037	1.1442	1.16244	1.15841	1.1317	1.09273	1.09885	1.13798	1.18133	1.14995	1.14627	1.15525	1.10866	1.09344	1.11331	1.1505	1.12401	1.13109	1.18693	1.17906	1.13909	1.11706	1.1557	1.16651	1.15324	1.1385	1.14814	1.14385
Agss_7d_F_Cal00101.spc	10	1.54454	1.1703	1.61131	1.65306	1.24798	1.29539	1.3369	1.36214	1.39202	1.31721	1.33995	1.49278	1.53855	1.48336	1.36474	1.25109	1.29446	1.34977	1.3021	1.27096	1.2305	1.22903	1.41477	1.37389	1.27636	1.34894	1.30314	1.28329	1.34794	1.37628	1.36911	1.34533	1.33253	1.29344	1.28401	1.33284	1.31156	1.29825	1.32091	1.34767	1.32123	1.28688	1.31094	1.32186	1.32413	1.32716	1.31846	1.29752
Agss_7d_F_Cal00102.spc	1.14298	1.13184	0.955211	1.17867	1.22263	1.03117	1.00628	0.96247	0.962812	1.05842	1.05811	1.07887	1.17274	1.28421	1.2973	1.22319	1.15206	1.07346	1.05765	1.12667	1.16718	1.13957	1.09614	1.14533	1.15564	1.14852	1.17069	1.11328	1.09201	1.14126	1.16664	1.17106	1.157	1.13171	1.12441	1.13559	1.15296	1.12263	1.13109	1.18686	1.1762	1.16056	1.1514	1.14517	1.1626	1.17932	1.17317	1.14938	1.12957
Agss_7d_F_Cal00103.spc	0.912367	0.970747	0.781438	0.842934	0.891484	0.854539	0.804396	0.80275	0.834668	0.864572	0.807476	0.800077	0.861451	0.897451	0.85166	0.814725	0.88543	0.858693	0.816634	0.824576	0.852312	0.853861	0.836288	0.851163	0.859227	0.861024	0.86505	0.855892	0.858321	0.876535	0.870448	0.870919	0.869987	0.842842	0.8441	0.853499	0.849833	0.862111	0.871594	0.870296	0.866266	0.856112	0.852703	0.869919	0.858905	0.848306	0.858862	0.865489	0.861424
Agss_7d_F_Cal00104.spc	1.03762	0.926455	0.903685	1.12556	1.0827	0.895483	0.947715	0.950033	0.890367	0.832975	0.90405	0.95313	0.930991	0.958071	0.96497	0.936077	0.886805	0.844255	0.847273	0.896992	0.860431	0.872207	0.929763	0.904327	0.889857	0.900962	0.922652	0.870079	0.848064	0.884126	0.877902	0.884346	0.898311	0.882981	0.846751	0.842581	0.893847	0.878293	0.863225	0.875586	0.889465	0.886452	0.87565	0.876117	0.877522	0.879692	0.881431	0.873444	0.869026
Agss_7d_F_Cal00105.spc	1.38737	1.32678	1.06413	1.65466	2.10901	1.32078	1.23368	1.15451	1.11686	1.15022	1.13121	1.12577	1.15278	1.17389	1.25621	1.29322	1.14687	1.12862	1.14456	1.12426	1.06975	1.09149	1.19119	1.26043	1.20391	1.12814	1.12069	1.09039	1.07684	1.09912	1.14405	1.17992	1.18656	1.15959	1.13688	1.11635	1.09724	1.11406	1.13844	1.15684	1.18307	1.16186	1.12826	1.13786	1.15007	1.15556	1.15172	1.13945	1.13506
Agss_9d_F_Cal00001.spc	0.816652	0.783018	0.826665	0.794158	0.749394	0.729286	0.761078	0.801455	0.80623	0.763119	0.746399	0.748312	0.756824	0.75332	0.746033	0.742899	0.749898	0.747865	0.741919	0.737293	0.73073	0.726665	0.730094	0.747407	0.761814	0.761167	0.742423	0.730364	0.726949	0.731719	0.746712	0.744108	0.73229	0.738764	0.742271	0.741066	0.737695	0.735955	0.73218	0.726596	0.724196	0.729267	0.734788	0.730356	0.729755	0.729697	0.727256	0.727428	0.727979
Agss_9d_F_Cal00002.spc	2.18302	1.98784	10	2.43196	1.66386	1.53563	1.81559	10	10	1.72891	1.53674	1.49386	1.54998	1.98315	1.92895	1.59996	1.51889	1.60438	1.67624	1.58647	1.51627	1.50209	1.52843	1.53733	1.67543	1.79701	1.63118	1.61106	1.64802	1.66099	1.56644	1.53035	1.56533	1.6423	1.59898	1.56191	1.63112	1.67177	1.64837	1.58375	1.53307	1.5517	1.59911	1.58929	1.58367	1.55468	1.50891	1.56431	1.59698
Agss_9d_F_Cal00003.spc	1.33679	1.1472	1.34475	1.06151	1.06059	1.30373	1.48932	1.4588	1.35009	1.29802	1.25257	1.24281	1.28129	1.3965	1.36327	1.27993	1.30388	1.28426	1.29575	1.3679	1.30947	1.2362	1.19979	1.21318	1.25977	1.29656	1.28173	1.29657	1.28726	1.25163	1.29932	1.30147	1.26889	1.28826	1.31469	1.31949	1.29432	1.28809	1.30261	1.3201	1.28829	1.27654	1.28534	1.2923	1.27525	1.26237	1.27479	1.31053	1.315
Agss_9d_F_Cal00004.spc	1.26436	1.32772	1.35475	1.16291	1.06404	1.04569	1.07069	1.23173	1.31225	1.12379	1.17856	1.23581	1.19733	1.18351	1.13974	1.09273	1.07954	1.12367	1.15981	1.14465	1.16539	1.13473	1.08552	1.12585	1.16014	1.16993	1.16476	1.15851	1.15557	1.153	1.13331	1.13452	1.15092	1.15325	1.15683	1.1564	1.14562	1.12339	1.11566	1.1246	1.12364	1.11901	1.12605	1.15992	1.15298	1.13302	1.12965	1.14096	1.14826
Agss_9d_F_Cal00005.spc	0.693156	0.68537	0.725257	0.642717	0.609391	0.630962	0.66602	0.662712	0.655484	0.675902	0.68015	0.661986	0.647926	0.716561	0.702434	0.650816	0.660546	0.674249	0.680807	0.678757	0.674996	0.675906	0.677501	0.666818	0.670315	0.677669	0.673476	0.674019	0.679224	0.683575	0.671289	0.667051	0.671769	0.674344	0.673259	0.671923	0.672198	0.664582	0.660615	0.66421	0.670775	0.66831	0.664189	0.67126	0.668093	0.661477	0.660151	0.669367	0.670389
Agss_9d_F_Cal00006.spc	2.13437	10	1.73066	1.46947	1.4137	1.49222	1.76288	1.96392	1.86501	1.64836	1.40573	1.37947	1.51424	1.47353	1.3001	1.23199	1.43832	1.40205	1.39912	1.66539	1.57431	1.38602	1.30615	1.4664	1.53325	1.45813	1.38673	1.38615	1.41061	1.43032	1.45855	1.4269	1.38776	1.44062	1.47939	1.4906	1.47636	1.38689	1.36379	1.41171	1.38908	1.39236	1.40855	1.39038	1.37033	1.3696	1.39441	1.41884	1.42389
Agss_9d_F_Cal00007.spc	1.33209	1.3814	1.40669	1.19194	1.07917	1.07022	1.16871	1.41656	1.52446	1.23618	1.17708	1.1589	1.14177	1.17495	1.1801	1.15678	1.13804	1.18738	1.208	1.15516	1.20007	1.20874	1.164	1.14934	1.17796	1.226	1.24672	1.19142	1.17472	1.22153	1.20331	1.16891	1.1612	1.22298	1.23015	1.21295	1.21651	1.19212	1.17131	1.16484	1.15991	1.16474	1.17177	1.16924	1.1778	1.17764	1.15982	1.15907	1.1659
Agss_9d_F_Cal00008.spc	1.06403	1.04989	0.864277	0.893868	0.952224	0.977952	0.95809	0.9737	0.996998	0.991934	0.988534	0.983886	0.978833	0.984993	0.944658	0.915596	0.964105	0.937819	0.923185	0.96751	0.951928	0.941276	0.944481	0.926001	0.945274	0.971456	0.959084	0.957747	0.964447	0.968998	0.952709	0.938661	0.935373	0.944787	0.946547	0.949491	0.960794	0.955813	0.95282	0.955455	0.945278	0.945605	0.950242	0.943641	0.937461	0.933783	0.933975	0.94414	0.944727
Agss_9d_F_Cal00009.spc	1.12571	1.16599	1.34793	1.07546	0.993532	1.05487	1.15625	1.30672	1.31835	1.12941	1.04206	1.05115	1.12946	1.17519	1.11721	1.05208	1.07523	1.07338	1.08893	1.14086	1.10922	1.08213	1.08508	1.10164	1.12434	1.12997	1.10451	1.09633	1.09542	1.09749	1.12043	1.1174	1.10283	1.12317	1.13506	1.13358	1.12442	1.11601	1.1184	1.12428	1.09746	1.10765	1.13785	1.13772	1.13016	1.11743	1.10592	1.12393	1.13669
Agss_9d_F_Cal00010.spc	1.22235	1.32181	1.19795	1.12334	1.17741	1.31793	1.34645	1.48094	1.61202	1.485	1.24466	1.19416	1.29948	1.3519	1.25608	1.16031	1.18268	1.20594	1.24451	1.3103	1.3428	1.30887	1.25715	1.27451	1.27043	1.26332	1.28508	1.27981	1.2646	1.25851	1.28214	1.26807	1.24512	1.2885	1.32162	1.33336	1.32966	1.30838	1.29718	1.29883	1.28684	1.27208	1.26969	1.29241	1.27912	1.27168	1.29636	1.29652	1.29208
Agss_9d_F_Cal00011.spc	0.821024	0.85078	0.830102	0.780277	0.812069	0.878613	0.829051	0.863025	0.908272	0.875866	0.874769	0.882035	0.881731	0.870661	0.822718	0.792987	0.835389	0.809784	0.786674	0.81052	0.818735	0.806605	0.795308	0.82668	0.827292	0.806228	0.794328	0.799541	0.800932	0.791776	0.795434	0.791167	0.78571	0.798827	0.795957	0.788066	0.789075	0.791697	0.787677	0.778674	0.779868	0.774391	0.767404	0.770313	0.771045	0.767597	0.763121	0.772138	0.774955
Agss_9d_F_Cal00012.spc	0.800077	0.872806	0.845472	0.799514	0.777829	0.785643	0.817888	0.851897	0.878888	0.88392	0.815032	0.777255	0.791209	0.827132	0.817238	0.794996	0.817889	0.817522	0.803973	0.796359	0.81376	0.812534	0.798002	0.816516	0.810596	0.798792	0.809207	0.809245	0.80706	0.807213	0.800765	0.802965	0.809142	0.804377	0.811737	0.824446	0.830176	0.819031	0.808174	0.804678	0.803569	0.807233	0.810537	0.806458	0.802645	0.801329	0.803155	0.808256	0.808423
Agss_9d_F_Cal00013.spc	1.12357	1.0509	1.00625	0.973165	1.02392	1.13163	1.16581	1.20491	1.19357	1.1055	1.03352	1.04249	1.11631	1.11782	1.05379	1.00231	1.02526	1.02596	1.04081	1.0901	1.09301	1.05088	1.01874	1.08279	1.07563	1.03548	1.03854	1.03988	1.04085	1.04416	1.04976	1.0524	1.0538	1.05944	1.06679	1.07014	1.06488	1.04961	1.04681	1.05661	1.04959	1.03987	1.03812	1.05148	1.04477	1.03814	1.04718	1.0553	1.05674
Agss_9d_F_Cal00014.spc	1.09764	0.975679	0.945545	0.870452	0.892399	0.984805	1.0186	1.05484	1.05363	0.99728	0.985584	0.979404	0.979707	1.05496	1.01188	0.947063	0.997066	0.991862	0.9698	0.970292	0.969186	0.956167	0.948089	0.984936	0.988632	0.96856	0.957697	0.959062	0.957633	0.950245	0.958782	0.956617	0.952596	0.973367	0.9799	0.973705	0.963625	0.946507	0.938271	0.944033	0.959749	0.959067	0.952061	0.960064	0.947183	0.932919	0.933778	0.942659	0.952599
Agss_9d_F_Cal00015.spc	1.17723	1.23696	1.26651	1.09502	1.1038	1.22022	1.16611	1.1764	1.17082	1.08853	1.06224	1.06987	1.10483	1.1905	1.17969	1.12951	1.15149	1.17994	1.18907	1.17265	1.15731	1.14124	1.14722	1.22854	1.23328	1.18152	1.15135	1.18615	1.19137	1.14226	1.15964	1.16926	1.16803	1.18864	1.19836	1.19437	1.18082	1.15254	1.15768	1.19268	1.17691	1.15556	1.14627	1.1563	1.16856	1.17188	1.16435	1.16573	1.16632
Agss_9d_F_Cal00016.spc	1.03829	0.972975	0.943798	0.986017	1.0335	1.06729	1.09656	1.19902	1.21535	1.06587	1.07196	1.11707	1.14153	1.13541	1.0935	1.06249	1.08541	1.08454	1.08655	1.10821	1.09913	1.10774	1.125	1.09138	1.09175	1.10718	1.10482	1.14003	1.15596	1.13061	1.13086	1.13025	1.13205	1.15261	1.16464	1.15611	1.13026	1.11874	1.12119	1.12797	1.11406	1.11368	1.12616	1.13737	1.13204	1.12633	1.13179	1.13628	1.13758
Agss_9d_F_Cal00017.spc	1.29635	1.21342	1.03346	0.987026	1.0532	1.1349	1.02277	1.15514	1.36076	1.21474	1.06969	1.04775	1.12946	1.17519	1.11411	1.05696	1.11417	1.12607	1.10769	1.10068	1.14749	1.15315	1.12009	1.13743	1.14118	1.13354	1.13102	1.12526	1.1345	1.15267	1.11791	1.09767	1.10342	1.12394	1.13365	1.1375	1.14317	1.13762	1.13139	1.12426	1.09769	1.10236	1.12054	1.11095	1.10076	1.09881	1.10517	1.10243	1.10474
Agss_9d_F_Cal00018.spc	1.07456	0.971181	1.02266	1.08075	1.07707	1.04682	1.07517	1.17745	1.19456	1.05231	1.06736	1.06526	1.01677	1.05049	1.04158	1.00637	1.00006	1.01393	1.05304	1.09987	1.04615	1.02656	1.05181	1.04821	1.04043	1.05353	1.09654	1.05132	1.03122	1.07154	1.06461	1.04503	1.04077	1.07734	1.07339	1.05265	1.04954	1.05859	1.05751	1.0448	1.0465	1.05022	1.05051	1.04509	1.04762	1.04776	1.04054	1.04563	1.05212
Agss_9d_F_Cal00019.spc	1.43901	1.59911	2.25875	1.76891	1.47161	1.39753	1.60651	1.73758	1.79371	1.83141	1.32671	1.23913	1.46032	1.82367	1.65867	1.4112	1.43209	1.51888	1.65182	1.78623	1.71252	1.6144	1.56792	1.58297	1.61048	1.60526	1.55765	1.62034	1.659	1.60826	1.62892	1.61118	1.5901	1.6672	1.66708	1.64649	1.669	1.6048	1.60206	1.66087	1.57159	1.54632	1.57756	1.60185	1.55182	1.52731	1.57918	1.61017	1.60465
Agss_9d_F_Cal00020.spc	0.797258	0.839386	0.940917	0.834933	0.801755	0.853499	0.928174	1.02496	1.0465	0.949351	0.908615	0.878556	0.861356	0.924432	0.904144	0.846981	0.8493	0.872005	0.881932	0.866468	0.865039	0.871906	0.876541	0.863063	0.883254	0.904825	0.883753	0.870899	0.878029	0.897762	0.888028	0.87836	0.875936	0.877464	0.871806	0.872336	0.885454	0.870706	0.862164	0.869776	0.873456	0.867083	0.859486	0.863747	0.865687	0.859229	0.848456	0.862899	0.869136
Agss_9d_F_Cal00021.spc	1.06329	1.12245	1.15874	1.11211	1.10929	1.14858	1.17285	1.361	1.51914	1.31513	1.24717	1.24692	1.28033	1.31759	1.31015	1.2728	1.24399	1.24601	1.31688	1.44763	1.33083	1.25032	1.24756	1.26378	1.28594	1.29452	1.28075	1.29372	1.30011	1.28973	1.31093	1.3177	1.29834	1.2659	1.30999	1.35845	1.32711	1.30279	1.28152	1.26881	1.29186	1.29589	1.28157	1.27258	1.27616	1.28139	1.27792	1.26264	1.26181
Agss_9d_F_Cal00022.spc	1.66858	1.34469	1.23102	1.15824	1.15676	1.19655	1.21983	1.45443	1.52313	1.16683	1.15238	1.20489	1.22846	1.21024	1.18501	1.17688	1.19991	1.18734	1.19896	1.26145	1.25406	1.20745	1.17672	1.22562	1.24188	1.21529	1.18087	1.18943	1.20173	1.19614	1.19894	1.1658	1.13922	1.19672	1.23725	1.2419	1.22385	1.20792	1.20421	1.20934	1.20239	1.20689	1.20633	1.17706	1.1852	1.20351	1.2037	1.19462	1.1919
Agss_9d_F_Cal00023.spc	0.727537	0.759972	0.750206	0.721794	0.714852	0.715567	0.689269	0.72911	0.754317	0.696754	0.682874	0.690036	0.700973	0.702869	0.689785	0.67822	0.687284	0.688899	0.685207	0.684195	0.702555	0.700902	0.68374	0.691399	0.695216	0.696361	0.700112	0.687421	0.684453	0.697435	0.692119	0.685265	0.684352	0.692572	0.692966	0.689927	0.689378	0.685106	0.683283	0.685277	0.686348	0.683759	0.682407	0.68874	0.687016	0.683461	0.683815	0.683196	0.684382
Agss_9d_F_Cal00024.spc	0.644445	0.62538	0.632953	0.622279	0.623116	0.634282	0.640795	0.688477	0.713259	0.663601	0.637891	0.636329	0.651677	0.672547	0.659585	0.638918	0.649512	0.644151	0.63536	0.637249	0.656513	0.651043	0.630985	0.64805	0.658372	0.654633	0.644138	0.652337	0.652671	0.63849	0.646728	0.646823	0.639816	0.642947	0.651794	0.65941	0.659825	0.65276	0.650557	0.653257	0.643793	0.637821	0.640465	0.651774	0.650226	0.646066	0.648407	0.649987	0.649744
Agss_9d_F_Cal00025.spc	0.976909	0.93051	0.907376	0.960934	0.934708	0.886667	0.963167	1.07696	1.0759	0.931916	0.904111	0.965492	1.0568	0.958848	0.938152	0.961257	0.934651	0.905126	0.920703	0.984964	0.951806	0.928319	0.936511	0.938232	0.926868	0.922881	0.944341	0.951988	0.955719	0.961233	0.957941	0.949682	0.94465	0.953298	0.96576	0.964891	0.945226	0.944351	0.944527	0.939246	0.93871	0.932563	0.92801	0.936217	0.934997	0.930427	0.93079	0.940542	0.944475
Agss_9d_F_Cal00026.spc	1.3505	1.31796	1.19896	1.0508	1.0217	1.06729	1.09656	1.19223	1.23787	1.13577	1.10162	1.11616	1.14084	1.09038	1.05868	1.06904	1.12669	1.13561	1.11965	1.1103	1.09956	1.09153	1.09192	1.10846	1.13124	1.13667	1.11053	1.10383	1.09495	1.0779	1.08068	1.08206	1.08534	1.10582	1.1173	1.11666	1.10862	1.10237	1.09751	1.09415	1.09408	1.09429	1.09497	1.09691	1.09207	1.08616	1.08483	1.08968	1.09354
Agss_9d_F_Cal00027.spc	0.661524	0.688557	0.725637	0.637513	0.641925	0.698276	0.649879	0.673398	0.719384	0.710985	0.668182	0.659549	0.691865	0.712573	0.694884	0.670973	0.681165	0.662203	0.653483	0.67649	0.68805	0.679887	0.665308	0.673364	0.678461	0.677489	0.673632	0.668592	0.665396	0.664142	0.658431	0.662161	0.671863	0.674213	0.678122	0.67658	0.6661	0.66532	0.668023	0.670273	0.672383	0.668271	0.663552	0.66683	0.664913	0.664217	0.668619	0.667273	0.662832
Agss_9d_F_Cal00028.spc	1.4694	1.15695	1.10164	1.13343	1.25969	1.36062	1.17169	1.3545	1.67649	1.39367	1.38234	1.43473	1.45532	1.40567	1.35782	1.31902	1.28492	1.29374	1.32273	1.34205	1.31445	1.30356	1.34212	1.46607	1.45022	1.38871	1.41326	1.33066	1.29787	1.35726	1.38811	1.36382	1.32664	1.34593	1.37575	1.36682	1.31352	1.34462	1.36456	1.3369	1.31784	1.32572	1.34655	1.35073	1.33913	1.34009	1.36421	1.35941	1.35931
Agss_9d_F_Cal00029.spc	1.33811	1.35307	1.10906	1.12699	1.25969	1.36062	1.17169	1.37453	1.58769	1.18879	1.12189	1.13699	1.16928	1.20938	1.17216	1.13644	1.20087	1.20533	1.19983	1.22075	1.17224	1.15682	1.185	1.20616	1.17918	1.1632	1.21266	1.21819	1.20815	1.20279	1.17657	1.18861	1.22398	1.22239	1.24117	1.23571	1.18328	1.19217	1.21131	1.21365	1.20757	1.2008	1.19575	1.19241	1.18961	1.18852	1.19097	1.20126	1.20964
Agss_9d_F_Cal00030.spc	0.901687	0.880817	0.859856	0.80419	0.832187	0.908836	0.897056	0.91599	0.928918	0.894591	0.866331	0.855619	0.860809	0.873005	0.850822	0.822334	0.826668	0.8178	0.819544	0.841284	0.831428	0.828063	0.837891	0.842731	0.839017	0.832509	0.829988	0.825195	0.8278	0.837153	0.830471	0.824042	0.825535	0.8381	0.832054	0.824719	0.831426	0.826189	0.822549	0.823476	0.815797	0.815977	0.819272	0.814516	0.814061	0.815764	0.816573	0.817257	0.814651
Agss_9d_F_Cal00031.spc	0.828878	0.797661	0.841413	0.798768	0.800092	0.835473	0.82972	0.854926	0.857685	0.80523	0.80727	0.806521	0.790799	0.803185	0.801458	0.793141	0.798415	0.792219	0.789192	0.79606	0.788069	0.779773	0.780827	0.798143	0.809177	0.816355	0.825864	0.817328	0.797401	0.781619	0.801382	0.812189	0.810087	0.814151	0.81322	0.810826	0.810463	0.80493	0.80288	0.804631	0.797734	0.802681	0.81002	0.800929	0.795758	0.795381	0.797411	0.798311	0.801265
Agss_9d_F_Cal00032.spc	1.25733	1.14594	1.07922	0.97171	0.953788	0.99682	1.0236	1.15925	1.26643	1.15369	1.12015	1.10412	1.09219	1.12859	1.11028	1.06562	1.05541	1.07345	1.08633	1.07821	1.09644	1.08516	1.0685	1.13938	1.12346	1.09103	1.13716	1.10648	1.08444	1.10747	1.11251	1.109	1.11492	1.154	1.15759	1.14193	1.13279	1.11205	1.10582	1.11406	1.10035	1.1094	1.12627	1.11592	1.11376	1.11396	1.1106	1.11435	1.11721
Agss_9d_F_Cal00033.spc	2.10617	1.93695	1.31943	1.34438	1.32319	1.25087	1.28196	1.32525	1.32838	1.27705	1.23355	1.22941	1.26275	1.3048	1.25704	1.19637	1.21704	1.28846	1.30708	1.23618	1.24523	1.25234	1.23521	1.21606	1.25036	1.27863	1.23418	1.26452	1.29762	1.28245	1.24699	1.25988	1.29403	1.26479	1.26958	1.28898	1.28751	1.25145	1.24173	1.26372	1.25395	1.25175	1.25949	1.26673	1.26468	1.253	1.24052	1.25816	1.27223
Agss_9d_F_Cal00034.spc	0.742754	0.704242	0.704046	0.647178	0.665956	0.725956	0.69923	0.734313	0.770707	0.732537	0.682185	0.674744	0.705807	0.707011	0.702341	0.702176	0.710875	0.69938	0.692449	0.702738	0.700649	0.691601	0.687512	0.706365	0.699691	0.685035	0.689467	0.692039	0.695627	0.699764	0.693006	0.690564	0.695268	0.703263	0.70238	0.701032	0.705491	0.696281	0.693205	0.699471	0.695289	0.692361	0.695433	0.705442	0.700963	0.693237	0.69345	0.701991	0.702445
Agss_9d_F_Cal00035.spc	1.31917	1.13038	1.18679	1.2489	1.22485	1.17072	1.1976	1.32657	1.34183	1.14323	1.0978	1.11311	1.14141	1.13191	1.11516	1.11172	1.13452	1.13268	1.118	1.10956	1.12567	1.13179	1.12811	1.14627	1.14618	1.1463	1.16807	1.14828	1.12736	1.1296	1.15276	1.14815	1.13106	1.15057	1.17834	1.17474	1.13122	1.14269	1.1567	1.14577	1.11686	1.1199	1.14047	1.14026	1.13118	1.12633	1.13179	1.13551	1.14184
Agss_9d_F_Cal00036.spc	1.00872	1.10032	1.03174	0.936982	0.927364	0.961948	0.941388	0.992873	1.05979	1.04602	0.963718	0.936447	0.969957	0.975946	0.954595	0.938773	0.962074	0.95027	0.93274	0.935379	0.953899	0.95523	0.94074	0.940745	0.944122	0.941657	0.931837	0.959441	0.972387	0.947297	0.929411	0.925351	0.932645	0.942242	0.945439	0.941627	0.933713	0.926718	0.925938	0.930218	0.929972	0.929156	0.929252	0.930615	0.92687	0.926085	0.932216	0.932232	0.932707
Agss_9d_F_Cal00037.spc	0.976404	0.968341	1.00527	0.868426	0.861884	0.953808	0.984773	1.07173	1.0759	0.931916	0.90691	0.947884	1.00666	0.980728	0.946991	0.926377	0.923879	0.961267	0.996688	0.990617	0.949275	0.918765	0.91335	0.929647	0.951445	0.96198	0.950906	0.938203	0.934752	0.942535	0.952522	0.952601	0.94219	0.928804	0.93166	0.944546	0.955532	0.950637	0.947346	0.950837	0.949524	0.947108	0.948346	0.956429	0.943549	0.92957	0.930594	0.940542	0.944475
Agss_9d_F_Cal00038.spc	0.941849	0.858381	0.843969	0.792065	0.817394	0.902601	0.943676	0.876571	0.831265	0.874885	0.865362	0.838115	0.821211	0.833896	0.813954	0.798187	0.840099	0.829872	0.802841	0.796163	0.811256	0.828599	0.832179	0.810434	0.806018	0.815926	0.825302	0.825959	0.813773	0.794623	0.786618	0.794253	0.811767	0.824737	0.819409	0.810015	0.810024	0.810587	0.812245	0.813126	0.807043	0.799741	0.797274	0.804081	0.800451	0.793369	0.791662	0.800257	0.803357
Agss_9d_F_Cal00039.spc	0.913511	0.796134	0.665279	0.733286	0.810704	0.83617	0.83229	0.828375	0.818776	0.801146	0.804763	0.832189	0.852839	0.780496	0.740938	0.758322	0.83505	0.806382	0.76664	0.776305	0.755719	0.755094	0.782884	0.81737	0.788411	0.754195	0.776339	0.800685	0.797931	0.769905	0.764029	0.762453	0.767097	0.787931	0.794723	0.787257	0.774637	0.767591	0.774757	0.788133	0.772594	0.768966	0.776086	0.77858	0.778013	0.776378	0.775158	0.772928	0.774789
Agss_9d_F_Cal00040.spc	1.81588	1.32449	1.10722	1.11907	1.3212	1.62159	1.32871	1.27955	1.30966	1.26153	1.10478	1.12661	1.33779	1.26018	1.15408	1.15903	1.39955	1.27283	1.12467	1.12389	1.17417	1.17667	1.14482	1.19328	1.18403	1.15601	1.17756	1.22663	1.22789	1.17214	1.1684	1.16749	1.16725	1.186	1.22678	1.24462	1.20729	1.17095	1.18597	1.23539	1.18705	1.15836	1.16732	1.2025	1.19082	1.17621	1.19031	1.1861	1.17101
Agss_9d_F_Cal00041.spc	0.82626	0.85078	0.830102	0.787525	0.767475	0.775304	0.805736	0.875953	0.890239	0.801793	0.796253	0.811027	0.814857	0.809692	0.772477	0.743816	0.766669	0.768008	0.765846	0.77306	0.753325	0.747055	0.761646	0.780768	0.776394	0.763834	0.764873	0.764302	0.764263	0.76664	0.772088	0.769029	0.762769	0.767653	0.78047	0.788614	0.78191	0.76612	0.756043	0.755611	0.756942	0.762384	0.767615	0.766157	0.757299	0.754164	0.762299	0.762715	0.760773
Agss_9d_F_Cal00042.spc	0.97428	0.936907	1.06807	1.05501	1.01283	0.997034	1.0289	1.06593	1.08208	1.06788	1.05724	1.04935	1.03605	0.997765	1.00244	1.02613	1.01899	1.01133	1.01852	1.04004	1.0368	1.03244	1.03263	1.02799	1.03981	1.05608	1.05692	1.03886	1.03718	1.05776	1.05007	1.03376	1.02688	1.04714	1.0615	1.05888	1.04198	1.03718	1.03723	1.03611	1.02984	1.02202	1.02114	1.03479	1.02976	1.02126	1.02361	1.03187	1.03047
Agss_9d_F_Cal00043.spc	1.32842	1.25902	1.30421	1.22564	1.21768	1.24109	1.17316	1.30298	1.55989	1.58543	1.39479	1.31383	1.36088	1.50278	1.39582	1.27233	1.35619	1.30694	1.27694	1.35124	1.33484	1.29849	1.29231	1.35536	1.33587	1.2797	1.26842	1.30783	1.3533	1.36869	1.36277	1.32768	1.29681	1.31614	1.33848	1.36204	1.38247	1.34216	1.304	1.28835	1.27349	1.28266	1.30348	1.30921	1.30172	1.29763	1.30817	1.33213	1.32719
Agss_9d_F_Cal00044.spc	0.885536	0.841543	0.887903	0.898125	0.827079	0.76798	0.836913	0.867157	0.835941	0.788685	0.814631	0.83004	0.808492	0.799571	0.790973	0.78048	0.769375	0.772447	0.781341	0.787982	0.792926	0.791632	0.791493	0.811148	0.796568	0.777393	0.788709	0.78055	0.777601	0.788755	0.784994	0.780922	0.783938	0.797546	0.788183	0.778114	0.786518	0.784449	0.779583	0.77711	0.778259	0.775853	0.772957	0.775619	0.77516	0.77525	0.778135	0.776713	0.77646
Agss_9d_F_Cal00045.spc	1.25034	1.27478	1.05984	0.939239	1.0062	1.16158	1.04587	1.1334	1.22701	1.07112	0.989761	1.04418	1.21294	1.16026	1.09023	1.06341	1.08737	1.0596	1.05519	1.10646	1.07872	1.05299	1.06081	1.10436	1.1026	1.07072	1.05169	1.06489	1.06921	1.05376	1.07492	1.07622	1.06097	1.06482	1.09839	1.10619	1.05812	1.06934	1.07929	1.0624	1.04223	1.04332	1.05372	1.04839	1.04177	1.04641	1.0621	1.0507	1.03899
Agss_9d_F_Cal00046.spc	1.54046	1.41249	1.45965	1.33581	1.29543	1.36083	1.54568	1.93115	1.99766	1.52922	1.40811	1.40032	1.42882	1.37761	1.37832	1.39269	1.34857	1.35311	1.38011	1.40078	1.4232	1.40432	1.39358	1.53515	1.47119	1.38154	1.45303	1.40985	1.37254	1.39776	1.42588	1.39763	1.36188	1.41277	1.45327	1.44823	1.40839	1.42277	1.42387	1.39156	1.36725	1.37673	1.38704	1.35064	1.37421	1.38659	1.34427	1.35661	1.37751
Agss_9d_F_Cal00047.spc	1.14031	1.10671	0.897124	0.930239	0.955305	0.930942	0.910786	1.01191	1.06653	0.924224	0.872783	0.892892	0.952742	0.961336	0.939987	0.926109	0.950112	0.916222	0.91165	0.977445	0.989108	0.947606	0.910731	0.9635	0.964422	0.932481	0.924433	0.927413	0.926549	0.921589	0.942877	0.949381	0.940005	0.937114	0.953191	0.965775	0.955428	0.947465	0.942503	0.936745	0.918745	0.926056	0.946086	0.946856	0.936353	0.930945	0.937098	0.931948	0.929384
Agss_9d_F_Cal00048.spc	1.14813	1.0751	0.94767	0.981417	1.0335	1.06729	1.09656	1.19902	1.22194	1.06993	0.996611	1.01023	1.0806	1.08444	1.02412	0.983532	1.03497	1.04855	1.03927	1.03485	1.03053	1.01269	1.00033	1.03842	1.05328	1.05008	1.05197	1.02011	1.00946	1.03039	1.00768	1.00499	1.02197	1.02746	1.05745	1.07203	1.04066	1.03418	1.02855	1.01948	1.03341	1.02859	1.01816	1.03159	1.03404	1.02832	1.02263	1.02345	1.01919
Agss_9d_F_Cal00049.spc	1.11048	0.995937	0.894173	0.876953	0.899453	0.939735	0.975263	0.972247	0.957239	0.957503	0.961039	0.938353	0.912548	0.979658	0.950982	0.891102	0.913875	0.92578	0.916738	0.899977	0.917145	0.911558	0.885474	0.886128	0.902264	0.915511	0.907705	0.884804	0.887985	0.920877	0.909645	0.903643	0.91158	0.922163	0.918565	0.909381	0.903795	0.891526	0.888029	0.893686	0.888227	0.886299	0.889017	0.892295	0.887003	0.879812	0.877653	0.883455	0.887391
Agss_9d_F_Cal00050.spc	1.01282	0.979231	0.878086	0.862653	0.893021	0.914495	0.85581	0.929506	0.984169	0.868352	0.824313	0.861777	0.943791	0.902674	0.847871	0.8374	0.903217	0.87501	0.842697	0.867435	0.890172	0.883769	0.860879	0.864195	0.859738	0.856181	0.865005	0.848238	0.858031	0.900608	0.871703	0.85169	0.851807	0.853876	0.855956	0.863537	0.876454	0.862228	0.85513	0.86191	0.852435	0.844618	0.847327	0.864006	0.855438	0.842299	0.842588	0.845975	0.846235
Agss_9d_F_Cal00051.spc	1.33671	1.54564	2.00572	1.265	1.18715	1.35512	1.39019	1.40205	1.48474	1.7008	1.64108	1.45011	1.31746	1.34722	1.34523	1.30305	1.27084	1.28008	1.3038	1.32578	1.40091	1.39164	1.32119	1.33333	1.39739	1.41178	1.3096	1.33056	1.38583	1.39905	1.35307	1.34165	1.357	1.34632	1.37996	1.42044	1.41004	1.33603	1.30616	1.3317	1.33882	1.31406	1.29733	1.33705	1.33001	1.29887	1.28377	1.32535	1.35598
Agss_9d_F_Cal00052.spc	1.06082	1.06375	1.00835	0.920611	0.909029	0.953088	0.985931	1.02422	1.02524	0.974379	0.965037	0.962654	0.961422	0.996706	0.990266	0.96132	0.957657	0.976521	0.992462	0.989189	0.984832	0.983189	0.988763	1.00791	1.00072	0.986701	0.991319	0.980446	0.974535	0.980492	0.975048	0.973457	0.978623	0.987085	0.987495	0.985517	0.98516	0.967278	0.962631	0.974989	0.972851	0.969932	0.965972	0.957909	0.962321	0.964269	0.956017	0.963942	0.967353
Agss_9d_F_Cal00053.spc	1.66047	1.86048	1.47866	1.18673	1.26514	1.54794	1.27591	1.49041	2.25301	1.78718	1.47522	1.39276	1.42904	1.38378	1.32915	1.32571	1.41949	1.31159	1.24911	1.32279	1.30515	1.29192	1.32951	1.44663	1.47389	1.4291	1.40531	1.37968	1.37984	1.39868	1.35307	1.33714	1.36464	1.41802	1.42506	1.42272	1.4444	1.39379	1.35987	1.36043	1.34031	1.34631	1.36665	1.3694	1.37302	1.37127	1.36249	1.36879	1.36276
Agss_9d_F_Cal00054.spc	1.00427	1.00717	0.96512	0.948793	0.93102	0.923531	0.955552	0.995616	1.00057	0.954186	0.917151	0.897802	0.904983	0.973127	0.943672	0.885684	0.90913	0.902652	0.889076	0.893408	0.913396	0.90439	0.88352	0.917129	0.922282	0.912242	0.919313	0.912725	0.910189	0.918014	0.91706	0.911087	0.9076	0.916657	0.937456	0.946	0.927543	0.918044	0.923443	0.934589	0.919408	0.912613	0.912989	0.908386	0.909695	0.909856	0.905365	0.910468	0.91069
Agss_9d_F_Cal00055.spc	0.848984	0.791311	0.65694	0.661572	0.680441	0.686358	0.691025	0.71634	0.737516	0.72815	0.701684	0.693521	0.705725	0.706032	0.70354	0.700014	0.695069	0.679971	0.680373	0.702208	0.69238	0.670475	0.662149	0.699703	0.70212	0.682947	0.679045	0.687437	0.693007	0.689682	0.691354	0.680331	0.668772	0.682766	0.696556	0.695551	0.678205	0.675305	0.680623	0.686515	0.683087	0.681795	0.682654	0.681453	0.674621	0.670961	0.675366	0.679018	0.678814
Agss_9d_F_Cal00056.spc	0.791355	0.781316	0.774005	0.783966	0.759826	0.741507	0.808805	0.831407	0.830357	0.840146	0.778798	0.758991	0.790795	0.78712	0.763126	0.748901	0.771636	0.772161	0.768305	0.77618	0.782802	0.775837	0.76347	0.769558	0.769274	0.770231	0.781246	0.764823	0.756632	0.768837	0.765516	0.76839	0.775636	0.773371	0.771428	0.771638	0.773058	0.769616	0.770374	0.772187	0.751863	0.751572	0.761628	0.755608	0.753254	0.753149	0.753297	0.76013	0.75926
Agss_9d_F_Cal00057.spc	0.756513	0.788177	0.775235	0.742614	0.728354	0.739571	0.773565	0.786361	0.779227	0.766262	0.754228	0.754018	0.762328	0.759817	0.741163	0.724854	0.73209	0.741433	0.75078	0.758007	0.751915	0.748336	0.746306	0.730997	0.733178	0.735595	0.718775	0.723373	0.72856	0.723326	0.720922	0.726745	0.733354	0.725965	0.728782	0.736379	0.738994	0.733175	0.726177	0.720993	0.714602	0.714338	0.719156	0.724189	0.720677	0.713447	0.708874	0.712467	0.716655
Agss_9d_F_Cal00058.spc	1.88679	1.46487	1.31167	1.21768	1.1952	1.27563	1.63223	1.6803	1.48525	1.40395	1.33833	1.33001	1.3586	1.32408	1.27932	1.27432	1.35358	1.40235	1.39786	1.36004	1.32802	1.29552	1.2948	1.40496	1.39189	1.34819	1.41389	1.41226	1.38273	1.36889	1.39316	1.37264	1.33386	1.35178	1.40139	1.42565	1.38743	1.37448	1.38779	1.40461	1.35874	1.36793	1.40481	1.38824	1.33981	1.32468	1.36612	1.37921	1.37695
Agss_9d_F_Cal00059.spc	0.704326	0.73348	0.726535	0.69893	0.710679	0.746553	0.749289	0.750962	0.750219	0.740435	0.709191	0.718836	0.768048	0.767165	0.744412	0.731753	0.754432	0.757058	0.749384	0.744331	0.737389	0.732959	0.736522	0.755895	0.744138	0.731896	0.753774	0.750623	0.744423	0.747772	0.745494	0.745507	0.744781	0.735956	0.749257	0.764145	0.758659	0.749188	0.747066	0.751061	0.742862	0.744403	0.749805	0.744506	0.743594	0.740824	0.734255	0.743446	0.747444
Agss_9d_F_Cal00060.spc	1.04252	1.08629	1.12684	1.18534	1.16298	1.13256	1.24713	1.40383	1.55616	1.58824	1.31231	1.24857	1.35878	1.32273	1.32288	1.34019	1.30475	1.27108	1.26183	1.28636	1.35685	1.34368	1.29439	1.40603	1.36382	1.29573	1.35761	1.32584	1.30141	1.32271	1.28501	1.28959	1.34109	1.39296	1.40718	1.37484	1.32106	1.30943	1.32529	1.34264	1.30813	1.29488	1.30231	1.30758	1.31399	1.31438	1.30963	1.32871	1.34144
Agss_9d_F_Cal00061.spc	0.848542	0.826645	0.814376	0.816749	0.817114	0.813416	0.810748	0.807161	0.811864	0.822917	0.785688	0.777203	0.808971	0.822884	0.82055	0.801418	0.771842	0.782472	0.804809	0.808994	0.785836	0.778473	0.790687	0.796793	0.795142	0.791008	0.790529	0.789444	0.784068	0.77664	0.779493	0.787225	0.79336	0.790196	0.787411	0.786586	0.787373	0.789349	0.788845	0.784966	0.779439	0.782017	0.785619	0.778137	0.775181	0.772218	0.767456	0.77602	0.780859
Agss_9d_F_Cal00062.spc	0.835747	0.811	0.800495	0.800493	0.826434	0.85814	0.850412	0.872188	0.888507	0.860223	0.808869	0.814658	0.867256	0.832549	0.81815	0.833321	0.857255	0.822231	0.799156	0.823095	0.832354	0.811561	0.787828	0.816984	0.836277	0.833177	0.818515	0.831639	0.838889	0.826445	0.827806	0.828764	0.825386	0.819221	0.834017	0.846734	0.835977	0.826426	0.827499	0.834065	0.820053	0.816589	0.821684	0.822183	0.818192	0.819164	0.829169	0.834743	0.832719
Agss_9d_F_Cal00063.spc	0.968529	0.995565	1.12639	0.955843	0.900838	0.958828	1.05211	1.06917	1.02204	0.973426	0.968259	0.945158	0.920725	1.02063	1.00263	0.925482	0.924849	0.926134	0.93703	0.957844	0.938009	0.938379	0.961462	0.96171	0.962606	0.961033	0.950453	0.93695	0.940415	0.960818	0.958794	0.949682	0.945116	0.95484	0.949028	0.940709	0.94283	0.938063	0.93079	0.928144	0.944268	0.940556	0.926532	0.927832	0.930798	0.929421	0.923703	0.927661	0.929777
Agss_9d_F_Cal00064.spc	0.869922	0.961125	1.07453	0.862051	0.858764	0.997152	0.976774	0.991277	0.998583	0.952624	0.948498	0.929655	0.904852	0.971322	0.945765	0.88118	0.881978	0.904727	0.91269	0.895173	0.910526	0.91363	0.904513	0.921837	0.933492	0.927485	0.905066	0.890353	0.902554	0.934947	0.922621	0.916765	0.922223	0.921342	0.920892	0.92282	0.925243	0.912876	0.907091	0.912679	0.913302	0.913305	0.914299	0.916541	0.909302	0.902776	0.904696	0.910854	0.910353
Agss_9d_F_Cal00065.spc	1.24241	1.18759	1.22708	1.07164	1.08781	1.1844	1.06419	1.09617	1.17293	1.14463	1.11501	1.14997	1.22803	1.16375	1.12569	1.1173	1.10515	1.06267	1.07004	1.1553	1.15809	1.11995	1.10209	1.17577	1.18343	1.1397	1.11421	1.12475	1.13909	1.13581	1.11756	1.12071	1.1331	1.11752	1.1439	1.15799	1.11606	1.11413	1.12679	1.13139	1.10561	1.10226	1.11119	1.10227	1.09142	1.0974	1.12104	1.10504	1.09652
Agss_9d_F_Cal00066.spc	0.573067	0.558662	0.571877	0.594025	0.610933	0.621453	0.631142	0.642174	0.640942	0.623145	0.622324	0.624664	0.62237	0.614048	0.611458	0.617204	0.628482	0.613219	0.608194	0.630705	0.635502	0.61439	0.592682	0.618023	0.626821	0.618766	0.611101	0.601519	0.600087	0.608451	0.613556	0.610968	0.606218	0.610575	0.621503	0.624831	0.612984	0.610633	0.609385	0.606273	0.60645	0.60995	0.612373	0.608075	0.601372	0.598986	0.603553	0.607492	0.606775
Agss_9d_F_Cal00067.spc	0.7751	0.792821	0.828963	0.707219	0.719519	0.827007	0.823176	0.842016	0.860854	0.836422	0.768472	0.761675	0.815016	0.810519	0.782685	0.767686	0.791537	0.763936	0.752345	0.789688	0.787433	0.770386	0.761123	0.779537	0.776394	0.763073	0.763898	0.78057	0.788226	0.779208	0.782593	0.785825	0.783113	0.772446	0.773086	0.78199	0.789358	0.773925	0.771393	0.786648	0.782385	0.779307	0.782278	0.78971	0.782296	0.777034	0.784379	0.783751	0.780189
Agss_9d_F_Cal00068.spc	0.740274	0.676787	0.769194	0.747927	0.728354	0.739571	0.773565	0.786361	0.779227	0.766262	0.756208	0.744409	0.73584	0.751928	0.742623	0.725697	0.733829	0.721095	0.712082	0.722221	0.729209	0.732399	0.731728	0.727731	0.734067	0.736309	0.719654	0.706865	0.71772	0.745073	0.722658	0.709136	0.717038	0.738099	0.740163	0.735558	0.738721	0.733175	0.725163	0.721158	0.729697	0.729594	0.724124	0.724803	0.720002	0.71396	0.713028	0.727146	0.730438
Agss_9d_F_Cal00069.spc	1.31683	1.23265	0.968833	1.15773	1.2845	1.18389	1.12219	1.35241	1.53333	1.16832	1.14747	1.23324	1.31674	1.2333	1.17382	1.19247	1.31927	1.24456	1.20709	1.32059	1.2728	1.22065	1.22189	1.27778	1.26125	1.22686	1.24937	1.24674	1.23388	1.22951	1.253	1.24093	1.22025	1.26229	1.29667	1.29909	1.27601	1.29019	1.30857	1.30364	1.25499	1.2516	1.26835	1.24647	1.23338	1.24074	1.26464	1.26602	1.26253
Agss_9d_F_Cal00070.spc	1.30982	1.39971	3.03498	1.36685	1.17818	1.27563	1.63223	1.70152	1.44069	1.2788	1.366	1.41791	1.36051	1.4967	1.39582	1.27085	1.35256	1.35203	1.3332	1.35562	1.33142	1.29849	1.29135	1.34887	1.39781	1.37278	1.28078	1.30252	1.35537	1.36903	1.3247	1.33244	1.37624	1.36734	1.35718	1.35152	1.34795	1.34747	1.33208	1.31534	1.3601	1.35471	1.32703	1.34944	1.3465	1.33993	1.34867	1.34367	1.33736
Agss_9d_F_Cal00071.spc	1.1098	1.03003	0.986165	0.900074	0.920585	1.01713	1.05099	1.09311	1.07278	0.969992	0.915009	0.949329	1.04723	1.01785	0.974977	0.959581	0.982979	0.969568	0.95032	0.952229	0.970795	0.96721	0.959243	1.01637	1.0253	1.00558	1.00929	1.01417	1.00088	0.977073	0.999437	0.986908	0.957844	0.977222	1.00143	1.01507	1.01234	1.00262	0.992367	0.984938	0.980577	0.982863	0.987357	0.986227	0.972264	0.968903	0.986723	0.991301	0.9946
Agss_9d_F_Cal00072.spc	1.32389	1.17342	1.10426	1.05933	1.07197	1.09992	1.06097	1.1313	1.15862	1.02826	1.00407	0.999153	0.998134	1.07241	1.04779	1.0004	1.055	1.01817	0.996433	1.04525	1.02349	1.0045	1.01079	1.02875	1.03439	1.0331	1.03545	1.02109	1.01196	1.01746	1.0228	1.03743	1.04709	1.02533	1.02396	1.03098	1.02791	1.01545	1.01499	1.02478	1.01048	0.998651	1.00163	1.02416	1.01607	1.00225	1.00596	1.0221	1.01821
Agss_9d_F_Cal00073.spc	0.957769	0.897734	0.942319	0.887599	0.821101	0.797808	0.86799	0.926953	0.917718	0.853111	0.84883	0.8578	0.860809	0.873005	0.850822	0.822334	0.826668	0.8178	0.817898	0.840488	0.863867	0.849522	0.819062	0.836406	0.841229	0.829579	0.815649	0.818001	0.828018	0.837105	0.840651	0.832793	0.825047	0.837112	0.837657	0.836296	0.84227	0.829339	0.824677	0.832352	0.824897	0.819718	0.820571	0.826215	0.828555	0.82856	0.828805	0.832505	0.833957
Agss_9d_F_Cal00074.spc	0.895121	0.882263	0.804134	0.761721	0.750087	0.753454	0.751974	0.802435	0.833929	0.784809	0.764985	0.764302	0.77375	0.791033	0.76435	0.735687	0.759001	0.750349	0.73294	0.729889	0.734981	0.73714	0.739569	0.758957	0.748742	0.730246	0.732958	0.733939	0.734598	0.738499	0.752674	0.755038	0.747626	0.746225	0.75183	0.75598	0.751498	0.742254	0.742826	0.752648	0.750842	0.743942	0.739291	0.743463	0.741377	0.739966	0.744659	0.749124	0.746311
Agss_9d_F_Cal00075.spc	1.15364	0.989423	0.962559	1.01734	0.977897	0.930152	1.07162	1.25181	1.19644	0.965153	0.99896	1.0562	1.03614	1.00033	0.983349	0.990258	1.01357	0.992274	0.992801	1.03918	0.994681	0.97936	1.00454	1.00427	0.987418	0.980742	1.00256	0.994872	0.98695	0.992514	0.988666	0.966932	0.959019	1.01699	1.04855	1.03374	0.996496	1.01037	1.01581	0.995191	0.990406	0.987378	0.984183	0.982434	0.987585	0.990403	0.986805	0.993716	1.00267
Agss_9d_F_Cal00076.spc	0.807568	0.817103	0.857206	0.814959	0.785589	0.800233	0.875569	0.86989	0.82538	0.808048	0.816293	0.811538	0.79707	0.833534	0.81151	0.775652	0.799158	0.784893	0.7756	0.798495	0.80553	0.801706	0.802763	0.835609	0.825262	0.798935	0.798681	0.796948	0.79553	0.796641	0.800969	0.796507	0.788824	0.792798	0.804534	0.814189	0.813024	0.801166	0.795031	0.79805	0.79761	0.801609	0.803839	0.795004	0.793571	0.798417	0.804291	0.802113	0.799789
Agss_9d_F_Cal00077.spc	1.21228	1.11394	1.05402	0.954004	0.930342	0.994443	1.16697	1.20951	1.12989	1.05928	1.03784	1.0546	1.0797	1.03924	1.01633	1.02188	1.04534	1.02328	1.00976	1.03275	1.03017	1.02458	1.02853	1.04786	1.03838	1.0215	1.02483	1.01172	1.00315	1.00893	1.01582	1.02067	1.02029	1.01306	1.02781	1.03845	1.02272	1.01874	1.0196	1.01929	1.01334	1.01361	1.01672	1.0138	1.0042	1.00155	1.01158	1.01401	1.01684
Agss_9d_F_Cal00078.spc	0.876587	0.904465	0.876337	0.82058	0.822737	0.85814	0.850412	0.875423	0.878291	0.821763	0.800037	0.781379	0.774397	0.853809	0.848538	0.803989	0.82707	0.825388	0.818255	0.824596	0.829971	0.819995	0.803938	0.80817	0.816824	0.817578	0.80438	0.798954	0.79824	0.799237	0.803465	0.798228	0.792098	0.804345	0.81275	0.815767	0.81483	0.802407	0.799675	0.808042	0.802154	0.798295	0.800355	0.807042	0.803062	0.795814	0.793971	0.802502	0.805773
Agss_9d_F_Cal00079.spc	0.872018	0.80678	0.800043	0.796744	0.85141	0.919356	0.86875	0.818597	0.801614	0.814454	0.77701	0.78141	0.834026	0.827961	0.797953	0.781126	0.804513	0.789212	0.779616	0.802532	0.811966	0.79297	0.77121	0.800676	0.811295	0.800619	0.788825	0.792994	0.799597	0.799375	0.793366	0.796472	0.801276	0.789062	0.794847	0.806001	0.805235	0.793931	0.788998	0.791384	0.780331	0.779304	0.78566	0.787751	0.786353	0.78548	0.788047	0.794379	0.790949
Agss_9d_F_Cal00080.spc	1.04311	1.06375	1.00835	0.915675	0.939424	1.02741	0.999661	1.05659	1.10387	1.03516	1.01473	1.02972	1.05804	1.05837	1.02721	1.00444	1.02807	1.00636	1.00367	1.0521	1.05654	1.01911	0.990351	1.04992	1.06111	1.03193	1.01612	1.0297	1.03607	1.02234	1.02724	1.03272	1.03188	1.02394	1.03743	1.05219	1.04748	1.04439	1.04397	1.04171	1.02397	1.02532	1.03637	1.03234	1.02186	1.01513	1.01776	1.02559	1.02747
Agss_9d_F_Cal00081.spc	1.28006	1.25395	1.1621	1.20817	1.18919	1.15646	1.28157	1.35604	1.38843	1.42783	1.2915	1.27693	1.38042	1.28603	1.18914	1.15832	1.2251	1.22479	1.23198	1.29795	1.28103	1.27798	1.29871	1.27977	1.26079	1.24668	1.23719	1.25409	1.25049	1.21669	1.20673	1.24767	1.30218	1.27231	1.27579	1.29519	1.2934	1.25662	1.24655	1.26857	1.25845	1.25602	1.26323	1.26983	1.2786	1.27621	1.26097	1.26937	1.2637
Agss_9d_F_Cal00082.spc	1.07993	1.03207	0.913141	0.839409	0.865932	0.954723	0.988451	1.02422	1.02948	0.97767	0.899496	0.910324	1.00742	1.01997	0.951499	0.901252	0.948297	0.943941	0.935493	0.957559	0.941365	0.919043	0.91459	0.948881	0.965626	0.961033	0.950453	0.939459	0.930722	0.925234	0.921825	0.923191	0.929316	0.938465	0.949761	0.953983	0.944814	0.929025	0.922933	0.927972	0.927234	0.931246	0.937336	0.938311	0.935012	0.928993	0.923606	0.928137	0.926806
Agss_9d_F_Cal00083.spc	0.949216	0.985523	0.878627	0.862653	0.893021	0.913661	0.853097	0.959339	1.05509	0.915228	0.864741	0.888655	0.943502	0.897069	0.877911	0.886039	0.888052	0.856603	0.850909	0.891523	0.88253	0.86426	0.863053	0.896358	0.903774	0.88587	0.867234	0.879059	0.891209	0.885583	0.873726	0.872347	0.878631	0.879232	0.888327	0.895001	0.889557	0.884964	0.886541	0.891634	0.886301	0.884994	0.886366	0.88367	0.875627	0.876051	0.889391	0.88769	0.887353
Agss_9d_F_Cal00084.spc	0.897783	0.844827	0.888947	0.84092	0.813495	0.812755	0.808302	0.832408	0.848724	0.826045	0.806674	0.801116	0.808972	0.825025	0.791167	0.767386	0.826437	0.80663	0.78335	0.806776	0.800534	0.790499	0.79119	0.809284	0.811551	0.809282	0.81928	0.808646	0.804915	0.815042	0.800938	0.792371	0.793613	0.797497	0.810121	0.813926	0.798713	0.797305	0.797391	0.793059	0.787463	0.785062	0.787536	0.794457	0.79478	0.791464	0.789562	0.794839	0.793656
Agss_9d_F_Cal00085.spc	1.33324	1.30827	1.19683	1.13133	1.13238	1.17342	1.20171	1.3086	1.40492	1.3339	1.15833	1.12457	1.21295	1.1992	1.17611	1.15792	1.14026	1.15281	1.178	1.19868	1.22564	1.18556	1.12859	1.17319	1.19352	1.16295	1.11129	1.13247	1.17373	1.18944	1.16804	1.16656	1.18298	1.184	1.18481	1.18898	1.19271	1.16753	1.16289	1.18465	1.18221	1.16501	1.16018	1.19517	1.18447	1.17036	1.18458	1.17899	1.17643
Agss_9d_F_Cal00086.spc	0.776441	0.809035	0.789982	0.673591	0.713488	0.843721	0.771224	0.741231	0.764364	0.805104	0.75317	0.74448	0.796803	0.79375	0.76933	0.750866	0.757736	0.754556	0.752856	0.761173	0.768155	0.760335	0.752301	0.782327	0.784529	0.767441	0.758333	0.754937	0.761593	0.771532	0.751411	0.752115	0.766338	0.756945	0.757613	0.766613	0.774468	0.767692	0.757363	0.751135	0.752786	0.755134	0.757465	0.760898	0.758325	0.752824	0.749374	0.755796	0.754928
Agss_9d_F_Cal00087.spc	0.81961	0.815308	0.752276	0.719285	0.712442	0.718348	0.719438	0.768333	0.802433	0.758886	0.703631	0.694325	0.725537	0.725356	0.718052	0.720432	0.743421	0.734753	0.718027	0.716077	0.734677	0.730586	0.712032	0.728717	0.744333	0.744075	0.726666	0.722882	0.726281	0.729692	0.728958	0.72413	0.720766	0.727334	0.73528	0.74187	0.744232	0.732094	0.727087	0.732232	0.725663	0.724657	0.728014	0.728331	0.725768	0.724235	0.725883	0.727035	0.725652
Agss_9d_F_Cal00088.spc	0.87788	0.958626	0.912933	0.760068	0.749839	0.826469	0.823974	0.81622	0.821672	0.832036	0.776453	0.732979	0.731287	0.789189	0.753213	0.709438	0.78099	0.74737	0.709699	0.734529	0.746677	0.725847	0.701866	0.739761	0.757829	0.743472	0.717067	0.727194	0.739104	0.73228	0.722645	0.719815	0.722189	0.722042	0.728116	0.733099	0.729878	0.72252	0.721687	0.726615	0.721155	0.714258	0.711831	0.717304	0.710777	0.704055	0.707145	0.716132	0.713584
Agss_9d_F_Cal00089.spc	1.1098	1.03003	0.986165	0.904836	0.895082	0.937969	0.968155	1.05066	1.07165	0.967697	0.98313	1.00455	0.997636	1.0332	1.02631	0.986638	0.956182	0.96998	0.978812	0.954767	0.949215	0.950603	0.957576	0.977744	0.958573	0.938804	0.960739	0.968447	0.970778	0.976492	0.986654	0.974482	0.958507	0.978586	0.995323	0.992528	0.970289	0.959694	0.953585	0.948449	0.946174	0.949287	0.956406	0.963707	0.961168	0.953279	0.946205	0.943708	0.944432
Agss_9d_F_Cal00090.spc	2.19206	10	1.64986	1.40377	1.39305	1.41607	1.31735	1.31603	1.32416	1.27377	1.30122	1.30559	1.26154	1.23651	1.20719	1.21042	1.2862	1.20906	1.16306	1.22672	1.21898	1.19523	1.1945	1.2458	1.2574	1.24035	1.232	1.20017	1.17643	1.17663	1.1981	1.20739	1.19616	1.17509	1.19999	1.22688	1.20933	1.19418	1.19218	1.19665	1.1779	1.16599	1.16658	1.17648	1.17799	1.17709	1.17988	1.18232	1.18018
Agss_9d_F_Cal00091.spc	1.12657	1.08074	0.948869	0.927916	0.924116	0.900004	0.843401	0.917784	0.969982	0.858446	0.841828	0.883206	0.93532	0.892168	0.857517	0.854159	0.878395	0.838285	0.827036	0.885084	0.87907	0.861079	0.85827	0.877407	0.866231	0.8536	0.875267	0.888132	0.876247	0.852152	0.87063	0.888917	0.886327	0.857781	0.864665	0.881271	0.876231	0.865384	0.863228	0.869694	0.866205	0.861369	0.859907	0.864333	0.860806	0.855479	0.854567	0.857315	0.857032
Agss_9d_F_Cal00092.spc	0.814453	0.815308	0.752276	0.719285	0.707662	0.725042	0.791572	0.81567	0.803285	0.787497	0.773163	0.771606	0.779077	0.773778	0.76482	0.760963	0.767862	0.751852	0.739952	0.749748	0.769167	0.769093	0.758062	0.77719	0.765499	0.749214	0.76122	0.746835	0.739677	0.752166	0.7511	0.745188	0.739707	0.739013	0.739302	0.740902	0.743617	0.742723	0.738164	0.732233	0.729519	0.734761	0.739215	0.730418	0.725094	0.724235	0.725883	0.727035	0.725872
Agss_9d_F_Cal00093.spc	0.886844	0.880763	0.923251	0.919735	0.909675	0.888159	0.835685	0.876585	0.909564	0.845461	0.841217	0.848908	0.854328	0.892791	0.859037	0.825918	0.890693	0.864556	0.833462	0.858114	0.880736	0.873767	0.853593	0.870479	0.883507	0.879638	0.861342	0.86059	0.877081	0.894792	0.863633	0.850632	0.860991	0.872137	0.87857	0.875565	0.863411	0.851652	0.854656	0.86771	0.858196	0.850592	0.850173	0.854958	0.851461	0.848307	0.852661	0.861685	0.856485
Agss_9d_F_Cal00094.spc	1.14328	1.17904	1.01008	1.04734	1.0462	1.04191	1.2275	1.34429	1.33695	1.28368	1.12344	1.11735	1.26259	1.25113	1.18057	1.14947	1.2181	1.15543	1.11356	1.17422	1.24183	1.21641	1.15167	1.19781	1.2132	1.19742	1.19104	1.20572	1.21572	1.20932	1.20576	1.2153	1.22978	1.2287	1.22924	1.22435	1.20853	1.19274	1.19848	1.21781	1.19569	1.19984	1.21918	1.21489	1.19951	1.19394	1.20749	1.2221	1.2117
Agss_9d_F_Cal00095.spc	0.893359	0.863136	0.844469	0.799514	0.775044	0.789539	0.861712	0.891605	0.846035	0.770573	0.789807	0.819624	0.820988	0.812073	0.799787	0.793141	0.798415	0.792219	0.787657	0.795343	0.814795	0.812534	0.798002	0.816516	0.811603	0.796491	0.796052	0.795032	0.788234	0.781435	0.804258	0.797943	0.776039	0.788396	0.797906	0.801169	0.800963	0.796405	0.791338	0.788236	0.787974	0.792674	0.795137	0.786702	0.790057	0.794957	0.792258	0.788989	0.79039
Agss_9d_F_Cal00096.spc	1.38604	1.07398	1.12758	1.02057	0.944404	0.966957	1.20873	1.28355	1.20044	1.17332	1.20974	1.18303	1.11655	1.19423	1.22368	1.19294	1.17216	1.18399	1.21348	1.23204	1.18147	1.16532	1.19285	1.21014	1.23006	1.2433	1.23431	1.17565	1.16197	1.20797	1.18907	1.16976	1.17551	1.21654	1.23102	1.22919	1.23139	1.22018	1.20557	1.19688	1.20519	1.20472	1.20151	1.21094	1.20155	1.19078	1.19368	1.20499	1.20937
Agss_9d_F_Cal00097.spc	0.74802	0.744399	0.838873	0.801783	0.79425	0.844972	0.928356	0.88651	0.813511	0.798772	0.833477	0.828989	0.791265	0.846579	0.848727	0.816143	0.819586	0.841574	0.850541	0.838352	0.870422	0.878522	0.850367	0.823822	0.850213	0.879211	0.84761	0.843616	0.860416	0.878754	0.859267	0.851486	0.860991	0.872137	0.87701	0.879899	0.884016	0.875216	0.867892	0.867792	0.870641	0.868893	0.86636	0.870336	0.871294	0.866688	0.860145	0.870415	0.87609
Agss_9d_F_Cal00098.spc	1.54084	1.35959	1.11162	0.979808	1.00495	1.10093	1.05959	1.17979	1.2694	1.09775	1.05478	1.09626	1.16816	1.11516	1.07799	1.08966	1.15157	1.09596	1.07587	1.16409	1.16703	1.12775	1.10952	1.18609	1.17114	1.11762	1.11716	1.11716	1.10352	1.08755	1.12689	1.13555	1.11437	1.11617	1.15002	1.16257	1.12003	1.1191	1.12426	1.11747	1.10373	1.10625	1.11413	1.10501	1.09397	1.09943	1.12324	1.11534	1.10712
Agss_9d_F_Cal00099.spc	1.27482	1.26756	1.51475	1.42177	1.20608	1.11711	1.33678	1.50325	1.41929	1.26189	1.27424	1.28561	1.2444	1.21732	1.23362	1.23795	1.16889	1.2026	1.24516	1.22259	1.23398	1.2569	1.2795	1.29919	1.29616	1.26675	1.2259	1.23098	1.25679	1.27375	1.24804	1.21146	1.19757	1.24055	1.23619	1.23314	1.27569	1.25246	1.22224	1.21371	1.22029	1.22946	1.23309	1.22712	1.23404	1.22982	1.20745	1.22339	1.23879
Agss_9d_F_Cal00100.spc	0.887254	0.859712	0.843526	0.846983	0.813257	0.789045	0.862584	0.856528	0.826977	0.838246	0.801366	0.779075	0.791311	0.830594	0.795428	0.746975	0.769473	0.786215	0.779736	0.759212	0.774551	0.776037	0.763921	0.780154	0.804218	0.806252	0.77243	0.779168	0.799622	0.807251	0.785119	0.772705	0.777191	0.790521	0.7871	0.78239	0.790383	0.787406	0.786129	0.788168	0.778207	0.76992	0.770446	0.782848	0.781739	0.775456	0.774721	0.784124	0.786159
Agss_11d_F_7bldfed_laid5tyms00001.spc	0.920575	0.969228	0.97176	0.887938	0.914625	1.00613	0.977667	0.947291	0.947721	0.979842	0.985454	0.972366	0.955306	0.954978	0.949286	0.95081	0.975715	0.936206	0.921522	0.967027	0.948623	0.93326	0.940473	0.956363	0.93737	0.919077	0.937912	0.945573	0.931899	0.912328	0.941983	0.947222	0.927393	0.923224	0.917665	0.923343	0.946714	0.951039	0.944179	0.938558	0.951713	0.959546	0.959873	0.958957	0.951695	0.950175	0.958211	0.949061	0.949697
Agss_11d_F_7bldfed_laid5tyms00001.spc	0.820049	0.818978	0.827662	0.785258	0.787039	0.827486	0.860969	0.869076	0.847354	0.808444	0.785231	0.790135	0.810452	0.793264	0.819084	0.857553	0.835839	0.784729	0.778942	0.8358	0.831154	0.81449	0.811151	0.826705	0.808609	0.790975	0.809903	0.808568	0.80243	0.80373	0.809455	0.813227	0.814733	0.81695	0.802836	0.79932	0.823154	0.825327	0.817292	0.811644	0.82052	0.826105	0.821896	0.809068	0.820681	0.827934	0.812783	0.813259	0.819444
Agss_11d_F_7bldfed_laid5tyms00001.spc	0.940711	0.941504	1.17167	1.04207	1.04747	1.15909	1.09941	1.17326	1.22756	1.10218	1.06708	1.08347	1.09598	0.997452	0.999379	1.06625	1.09144	1.03074	1.00679	1.05844	1.03161	1.00689	1.01458	1.05599	1.03263	1.01554	1.08004	1.07054	1.06052	1.08393	1.06352	1.05509	1.05823	1.04624	1.03044	1.03615	1.07449	1.09164	1.06722	1.03045	1.06396	1.07216	1.05729	1.0597	1.07275	1.07588	1.06042	1.05442	1.06325
Agss_11d_F_7bldfed_laid5tyms00001.spc	0.805837	0.902526	0.903772	0.917023	0.830208	0.762779	0.882833	0.892034	0.842076	0.838901	0.845366	0.865073	0.880539	0.829092	0.841303	0.887376	0.885231	0.868745	0.867942	0.887546	0.87228	0.866625	0.871112	0.852112	0.839902	0.844471	0.863005	0.845007	0.840313	0.864236	0.858037	0.860497	0.868357	0.857386	0.842735	0.848266	0.881271	0.874597	0.856501	0.850104	0.873235	0.877424	0.868267	0.871844	0.871442	0.868728	0.867757	0.873696	0.876003
Agss_11d_F_7bldfed_laid5tyms00001.spc	0.835918	0.959235	1.17665	0.96556	0.947736	1.03862	0.946345	0.898887	0.922606	1.00271	0.968693	0.973277	1.03183	0.959017	0.898252	0.897067	0.980016	0.933484	0.908969	0.979478	0.942237	0.913158	0.925532	0.962765	0.937536	0.904417	0.923657	0.93206	0.919358	0.900927	0.929053	0.943968	0.933023	0.915466	0.924762	0.940376	0.940383	0.950506	0.947138	0.93075	0.934729	0.940888	0.938479	0.922602	0.930462	0.943782	0.944114	0.935127	0.933747
Agss_11d_F_7bldfed_laid5tyms00001.spc	0.74816	0.823782	0.899576	0.904627	0.923091	0.951351	0.928648	0.910853	0.899592	0.890296	0.891785	0.910253	0.925222	0.865465	0.878388	0.920938	0.891981	0.847358	0.850858	0.913734	0.906003	0.872167	0.849707	0.865028	0.841787	0.828353	0.875931	0.892184	0.880789	0.865069	0.88103	0.881851	0.868753	0.868059	0.858681	0.855659	0.869903	0.87596	0.870356	0.860592	0.867279	0.874806	0.877158	0.873069	0.880592	0.884805	0.876476	0.875539	0.878539
Agss_11d_F_7bldfed_laid5tyms00001.spc	0.749205	0.873729	0.94642	0.830861	0.773593	0.77986	0.814551	0.793024	0.775678	0.808443	0.797354	0.79742	0.817742	0.79974	0.825521	0.862867	0.839253	0.822854	0.818898	0.820145	0.807372	0.805562	0.814333	0.813539	0.809577	0.813767	0.832044	0.82907	0.821742	0.822108	0.828317	0.824252	0.817946	0.829111	0.825287	0.823541	0.838333	0.838069	0.829316	0.823461	0.839478	0.84217	0.834163	0.832817	0.83705	0.840918	0.840915	0.842634	0.846649
Agss_11d_F_7bldfed_laid5tyms00001.spc	0.709508	0.83224	0.901548	0.847574	0.846135	0.871106	0.813957	0.791003	0.806678	0.838158	0.791983	0.805444	0.880532	0.809174	0.79256	0.825214	0.849858	0.808382	0.799748	0.857561	0.816101	0.801553	0.827744	0.828872	0.803621	0.787988	0.807061	0.79579	0.783078	0.786048	0.792236	0.796578	0.798438	0.800425	0.802526	0.802621	0.8013	0.814308	0.810054	0.790938	0.80615	0.815444	0.812918	0.806899	0.810715	0.814615	0.810667	0.804033	0.807329
Agss_11d_F_7bldfed_laid5tyms00001.spc	0.794009	0.835106	1.10136	0.821959	0.738467	0.796243	0.876753	0.864148	0.820453	0.818904	0.860464	0.864363	0.825289	0.830149	0.852029	0.872937	0.872505	0.841286	0.828368	0.848985	0.836806	0.832143	0.840277	0.839632	0.822783	0.818903	0.851177	0.863641	0.85592	0.841656	0.845331	0.849411	0.846672	0.836107	0.839766	0.8498	0.854262	0.851195	0.843191	0.83535	0.835897	0.841626	0.844348	0.835988	0.842364	0.85062	0.849857	0.85153	0.851927
Agss_11d_F_7bldfed_laid5tyms00001.spc	0.751584	0.808488	0.962797	0.902084	0.882025	0.924594	0.958675	0.956205	0.938327	0.925441	0.891338	0.886798	0.907268	0.880435	0.885529	0.907946	0.90489	0.887318	0.883189	0.903987	0.929717	0.917681	0.887467	0.903026	0.877296	0.856601	0.890692	0.901953	0.89814	0.893408	0.895622	0.904677	0.909546	0.89454	0.895598	0.903844	0.906012	0.907673	0.905311	0.901379	0.908322	0.903349	0.8934	0.89535	0.904167	0.909296	0.905431	0.903914	0.904492
Agss_11d_F_7bldfed_laid5tyms00001.spc	0.87371	0.899203	0.99158	0.921501	0.870002	0.864101	0.894386	0.934083	0.952429	0.936503	0.932862	0.950121	0.964607	0.89693	0.904209	0.96282	0.988261	0.922313	0.900452	0.97122	0.980304	0.962356	0.944097	0.938106	0.928607	0.921247	0.922788	0.923572	0.927773	0.935611	0.93892	0.937756	0.929491	0.912224	0.921589	0.937728	0.937822	0.937882	0.933926	0.928237	0.932129	0.942654	0.949525	0.940953	0.938625	0.94051	0.941835	0.938918	0.940436
Agss_11d_F_7bldfed_laid5tyms00001.spc	0.812121	0.849882	1.13321	0.887325	0.841105	0.943274	0.981616	0.923524	0.920105	1.05593	0.987262	0.939181	0.965603	0.963713	0.979199	0.998673	0.990039	0.960764	0.962629	1.01003	1.01596	0.978344	0.947984	1.00762	0.986342	0.951209	0.989751	0.984235	0.963677	0.956581	0.971387	0.986335	0.986576	0.965107	0.963149	0.968408	0.967499	0.986302	0.993891	0.981767	0.972858	0.984863	0.99672	0.975477	0.980823	0.993122	0.990997	0.978027	0.976815
Agss_11d_F_7bldfed_laid5tyms00001.spc	0.638895	0.695113	0.806988	0.69909	0.645721	0.667227	0.737497	0.689171	0.649395	0.708631	0.715667	0.706979	0.70824	0.723948	0.719878	0.71477	0.738522	0.729637	0.716632	0.722989	0.745997	0.739163	0.71452	0.72878	0.720427	0.706364	0.714392	0.733492	0.731905	0.70806	0.713414	0.722996	0.724946	0.714452	0.713807	0.721584	0.730879	0.734133	0.729674	0.722878	0.728449	0.734145	0.736466	0.735339	0.73472	0.735243	0.735783	0.730448	0.732479
Agss_11d_F_7bldfed_laid5tyms00001.spc	0.646899	0.659974	0.668814	0.662487	0.637836	0.621815	0.654936	0.652949	0.640973	0.649853	0.653464	0.644702	0.62972	0.629954	0.635788	0.649642	0.673469	0.658096	0.642515	0.651112	0.662625	0.654599	0.638868	0.653511	0.64223	0.630001	0.64853	0.66144	0.660532	0.651495	0.660136	0.66148	0.653798	0.647934	0.646476	0.64948	0.655302	0.661202	0.655819	0.643981	0.652514	0.65598	0.651771	0.64669	0.651475	0.657888	0.657931	0.650684	0.651206
Agss_11d_F_7bldfed_laid5tyms00001.spc	0.713984	0.700564	0.660369	0.578861	0.591258	0.650211	0.625187	0.642538	0.665927	0.648473	0.62794	0.620393	0.625103	0.627796	0.623139	0.625414	0.6497	0.624668	0.614007	0.646564	0.63832	0.630987	0.636038	0.641899	0.620465	0.604032	0.622713	0.636756	0.633015	0.619063	0.634416	0.640682	0.63375	0.629017	0.6299	0.627392	0.618145	0.6311	0.634835	0.623438	0.627925	0.633011	0.633912	0.630046	0.633129	0.634861	0.629629	0.626269	0.628753
Agss_11d_F_7bldfed_laid5tyms00001.spc	0.913055	1.01042	1.11275	0.867284	0.797319	0.863604	1.01688	0.963023	0.881302	0.916511	0.925168	0.935119	0.955479	0.957017	0.951776	0.944648	0.938829	0.941083	0.939717	0.936121	0.978851	0.991853	0.966909	0.958658	0.961337	0.96652	0.965868	0.967668	0.95364	0.932022	0.959789	0.982329	0.984114	0.976327	0.977305	0.985792	0.996174	1.00762	1.00014	0.979041	0.981671	0.97731	0.973913	0.989406	0.984751	0.983387	0.997811	0.980598	0.974461
Agss_11d_F_7bldfed_laid5tyms00001.spc	0.954656	1.06226	1.18332	0.960466	0.943058	1.04407	1.00721	1.01994	1.0429	1.01684	0.958531	0.992308	1.09585	0.96562	0.948254	1.02201	1.08539	1.01035	0.965965	1.01692	1.0187	1.01255	1.01129	1.00293	0.984149	0.983849	1.02269	1.03291	1.0129	0.983605	0.981222	0.986903	0.993738	0.999536	1.00563	1.00768	1.00456	1.01449	1.00039	0.970732	0.991117	1.01077	1.01331	0.999324	1.00749	1.01497	1.00401	0.995352	0.997709
Agss_11d_F_7bldfed_laid5tyms00001.spc	0.786495	0.868296	0.945662	0.821582	0.818469	0.911019	0.945932	0.937724	0.936752	0.968741	0.935388	0.922209	0.945505	0.947751	0.940753	0.943495	0.969283	0.908811	0.890563	0.958773	0.924016	0.898305	0.90827	0.923932	0.907701	0.892066	0.910803	0.917578	0.913267	0.908279	0.924317	0.931466	0.922509	0.90581	0.915308	0.931501	0.931906	0.933129	0.924114	0.911008	0.924918	0.929267	0.921468	0.91408	0.932189	0.941789	0.922307	0.917195	0.920969
Agss_11d_F_7bldfed_laid5tyms00001.spc	0.785331	0.993237	1.0805	0.908635	0.866385	0.903452	0.883549	0.899525	0.941731	0.97174	0.90359	0.875229	0.898331	0.872653	0.878151	0.900567	0.897919	0.879062	0.88602	0.92796	0.912407	0.901338	0.906868	0.902927	0.893443	0.893566	0.91206	0.905371	0.893121	0.889672	0.894226	0.887458	0.874465	0.872479	0.879874	0.883825	0.877357	0.887197	0.887651	0.875993	0.882738	0.884386	0.881951	0.88465	0.888395	0.88985	0.887267	0.881717	0.880273
Agss_11d_F_7bldfed_laid5tyms00001.spc	0.890339	0.979073	1.07843	0.914281	0.833469	0.842903	0.925725	0.946442	0.923756	0.912302	0.911838	0.925153	0.945505	0.947751	0.938325	0.948808	1.00704	0.926636	0.886746	0.957235	0.966967	0.950195	0.933244	0.928891	0.904742	0.894741	0.929743	0.957157	0.946611	0.909183	0.908386	0.915927	0.927739	0.949345	0.941734	0.932096	0.944765	0.948238	0.937461	0.923289	0.936258	0.945031	0.945974	0.94579	0.940028	0.936517	0.938255	0.929983	0.927688
Agss_11d_F_7bldfed_laid5tyms00001.spc	0.837226	0.842549	1.014	0.883184	0.807155	0.817877	0.897634	0.919118	0.899592	0.890296	0.894931	0.892324	0.881139	0.881528	0.921788	0.960229	0.92591	0.896122	0.901927	0.946038	0.975828	0.960046	0.92175	0.916119	0.906103	0.910283	0.945895	0.941407	0.925318	0.919944	0.921361	0.928825	0.935366	0.931023	0.924971	0.927642	0.939852	0.924351	0.908266	0.906217	0.920707	0.924053	0.918483	0.918922	0.932311	0.941432	0.935339	0.932641	0.928301
Agss_11d_F_7bldfed_laid5tyms00001.spc	0.835156	0.844682	1.28996	1.05243	0.950029	1.02666	1.25536	1.09114	0.940612	0.978398	0.946356	0.9298	0.956011	0.995588	0.975648	0.953961	1.01086	0.977951	0.943595	0.966923	1.01819	1.01074	0.969387	1.00508	1.01086	0.986557	0.966491	0.996532	0.997095	0.953193	0.979956	1.00613	1.00043	0.962285	0.986023	1.01874	1.00052	0.99468	0.988277	0.978981	0.978312	1.00809	1.03363	0.999558	0.999869	1.01594	1.02041	0.99965	0.992328
Agss_11d_F_7bldfed_laid5tyms00001.spc	0.640211	0.685881	0.693329	0.721885	0.706192	0.678585	0.70862	0.75312	0.755668	0.701803	0.710779	0.712015	0.691342	0.706669	0.706309	0.698147	0.705234	0.693269	0.69256	0.711798	0.684254	0.673606	0.68943	0.703925	0.702135	0.702079	0.720657	0.704878	0.69714	0.712002	0.704142	0.702988	0.70899	0.707896	0.693881	0.689178	0.706529	0.706936	0.700332	0.695413	0.69732	0.698141	0.699326	0.704815	0.704267	0.701184	0.699677	0.700168	0.700111
Agss_11d_F_7bldfed_laid5tyms00001.spc	0.904726	0.909559	0.846883	0.908298	0.922752	0.913565	1.00954	0.984345	0.918977	0.909686	0.951403	0.95167	0.89795	0.867076	0.893531	0.940149	0.935003	0.911258	0.918002	0.961153	0.920624	0.910164	0.932648	0.909568	0.891971	0.892983	0.911277	0.917578	0.914128	0.908413	0.910143	0.91789	0.925048	0.921834	0.906929	0.90528	0.929024	0.926158	0.909813	0.899147	0.922358	0.924058	0.913664	0.922853	0.915794	0.907981	0.911385	0.910302	0.912727
Agss_11d_F_7bldfed_laid5tyms00001.spc	0.85416	0.966945	1.36488	0.916104	0.840413	0.935921	0.913154	0.925607	0.964226	0.994401	0.993805	1.00028	1.02079	1.02036	0.979249	0.967001	1.06042	1.0301	0.98776	1.0109	1.03634	1.03111	1.00426	0.995557	0.978487	0.978492	1.01706	1.02558	1.01335	1.00155	1.01756	1.02073	1.00821	0.998738	0.998259	1.01127	1.03425	1.03599	1.01837	0.996362	0.996597	1.00547	1.01228	1.00771	1.01001	1.01725	1.02224	1.00811	1.00523
Agss_11d_F_7bldfed_laid5tyms00001.spc	0.820402	0.948933	0.867953	0.861911	0.89511	0.913471	0.845907	0.84808	0.891023	0.921136	0.890943	0.90233	0.954767	0.895304	0.86607	0.875569	0.899979	0.868694	0.868688	0.932926	0.902623	0.869048	0.863659	0.878521	0.865367	0.858521	0.892642	0.878703	0.857756	0.857781	0.874991	0.874384	0.863838	0.87404	0.868714	0.861129	0.865947	0.871156	0.862393	0.845689	0.851907	0.865432	0.872602	0.862189	0.868415	0.871381	0.858357	0.857016	0.86415
Agss_11d_F_7bldfed_laid5tyms00001.spc	0.85511	0.863616	1.34372	1.09541	0.906071	0.875074	1.03342	0.929844	0.866953	1.04617	0.994643	0.920044	0.917616	0.989795	0.990642	0.957688	0.982903	0.945641	0.917262	0.940288	0.991775	0.971598	0.919626	0.972859	0.990846	0.961551	0.926514	0.948221	0.969572	0.957112	0.94161	0.951973	0.965139	0.931389	0.955265	0.983388	0.956648	0.939099	0.94695	0.967664	0.943843	0.938371	0.953754	0.970106	0.952612	0.948107	0.978027	0.959413	0.946017
Agss_11d_F_7bldfed_laid5tyms00001.spc	0.732182	0.841616	0.992872	0.758996	0.715176	0.809314	0.892242	0.872284	0.843978	0.8771	0.829704	0.81009	0.832828	0.816919	0.808323	0.817462	0.841546	0.820756	0.806183	0.827642	0.849453	0.864777	0.866596	0.8489	0.82787	0.816617	0.821666	0.837837	0.84815	0.844815	0.839235	0.829961	0.821964	0.822417	0.831014	0.836629	0.833059	0.844613	0.842992	0.827333	0.835317	0.839226	0.839416	0.844631	0.835697	0.829217	0.835821	0.839719	0.838154
Agss_11d_F_7bldfed_laid5tyms00001.spc	0.714887	0.745218	0.808776	0.732056	0.718934	0.753837	0.746358	0.798817	0.841831	0.801143	0.777633	0.786268	0.802663	0.742982	0.750455	0.789007	0.772191	0.760399	0.766673	0.785991	0.779085	0.770756	0.765686	0.752154	0.755734	0.773231	0.791225	0.779882	0.76828	0.771885	0.77922	0.778245	0.773207	0.776917	0.76733	0.760497	0.7692	0.770636	0.766888	0.764174	0.774437	0.780973	0.780735	0.776912	0.778417	0.777763	0.771672	0.775717	0.778525
Agss_11d_F_7bldfed_laid5tyms00001.spc	0.707964	0.841561	1.10148	0.875534	0.807414	0.848749	0.836827	0.828287	0.825778	0.822372	0.803069	0.804825	0.825348	0.812134	0.787916	0.785914	0.832609	0.787508	0.759098	0.79792	0.791815	0.786596	0.800159	0.831114	0.81635	0.801043	0.833404	0.825748	0.798329	0.780649	0.806766	0.81007	0.79242	0.79403	0.802903	0.812989	0.818891	0.818279	0.80822	0.796439	0.804886	0.815945	0.816349	0.798469	0.803258	0.812106	0.808036	0.801489	0.804596
Agss_11d_F_7bldfed_laid5tyms00001.spc	0.544151	0.62361	0.716801	0.667545	0.662967	0.692606	0.661735	0.676698	0.709413	0.712542	0.66464	0.661792	0.701921	0.662308	0.660393	0.687467	0.696132	0.649621	0.628706	0.662831	0.664613	0.660909	0.665269	0.681354	0.660004	0.64012	0.659264	0.649016	0.639998	0.648889	0.659683	0.654702	0.64405	0.651733	0.649589	0.6492	0.660964	0.663046	0.653656	0.642709	0.655489	0.66382	0.662399	0.656485	0.664429	0.669776	0.662146	0.663102	0.66594
Agss_11d_F_7bldfed_laid5tyms00001.spc	0.86874	0.949825	1.04662	0.966975	0.868954	0.828798	0.909019	0.932561	0.911502	0.901156	0.901693	0.917636	0.935326	0.907084	0.890368	0.897543	0.92293	0.872596	0.84883	0.891267	0.877296	0.878826	0.902155	0.898927	0.890226	0.884846	0.887437	0.903208	0.912089	0.904813	0.892854	0.903143	0.92069	0.906041	0.889866	0.882685	0.886621	0.888676	0.891583	0.89666	0.902942	0.908462	0.909464	0.903354	0.909217	0.915357	0.910922	0.898026	0.895379
Agss_11d_F_7bldfed_laid5tyms00001.spc	1.02583	0.969544	0.830906	0.948995	1.01214	0.963046	0.929601	1.05631	1.08577	0.867236	0.904638	0.959701	0.934909	0.898061	0.947041	1.01015	0.940303	0.900633	0.911647	0.954426	0.914759	0.903352	0.928678	0.925643	0.898601	0.895958	0.949031	0.917417	0.904758	0.943263	0.906431	0.899986	0.92202	0.919088	0.902937	0.904546	0.939114	0.949745	0.921305	0.885294	0.924455	0.930011	0.911012	0.92005	0.919505	0.913141	0.909952	0.920286	0.920354
Agss_11d_F_7bldfed_laid5tyms00001.spc	0.83306	0.86293	0.944904	0.826197	0.788878	0.850304	0.999343	0.944257	0.883384	0.962595	0.906413	0.877263	0.89802	0.847498	0.823482	0.839476	0.887781	0.868334	0.849709	0.870446	0.858324	0.840452	0.837709	0.869846	0.853963	0.830285	0.849205	0.859979	0.846332	0.82252	0.848564	0.857977	0.843405	0.832957	0.837155	0.847247	0.851813	0.848132	0.844195	0.843607	0.844152	0.849193	0.851977	0.843524	0.83886	0.84641	0.862481	0.846462	0.840161
Agss_11d_F_7bldfed_laid5tyms00001.spc	0.911061	0.972086	1.21337	1.06748	1.06406	1.1998	1.23834	1.20159	1.14279	1.10612	1.13566	1.17944	1.18999	1.11791	1.07187	1.08057	1.15106	1.0579	1.029	1.1565	1.16542	1.1227	1.09133	1.10589	1.08663	1.08506	1.15719	1.17213	1.13475	1.09098	1.10328	1.11671	1.11291	1.0951	1.10505	1.11626	1.10552	1.12349	1.12449	1.10307	1.11096	1.1218	1.12369	1.1114	1.10839	1.11153	1.11284	1.09899	1.09431
Agss_11d_F_7bldfed_laid5tyms00001.spc	0.783944	0.785406	0.794128	0.758758	0.766416	0.799443	0.791941	0.784306	0.795871	0.827382	0.81604	0.801403	0.796178	0.781058	0.790412	0.81849	0.84239	0.820756	0.807106	0.82809	0.834839	0.829272	0.823931	0.840539	0.809025	0.788947	0.834511	0.826895	0.815938	0.828174	0.822717	0.82712	0.835969	0.827145	0.816192	0.816368	0.831286	0.832054	0.820471	0.807764	0.815846	0.826165	0.827678	0.814781	0.815823	0.821946	0.822647	0.816432	0.815868
Agss_11d_F_7bldfed_laid5tyms00001.spc	0.613042	0.613197	0.666366	0.668257	0.620296	0.58584	0.643872	0.675401	0.670154	0.653215	0.651885	0.643511	0.629971	0.647691	0.650888	0.646688	0.65585	0.636478	0.634388	0.666899	0.657211	0.649354	0.651915	0.645529	0.640257	0.641962	0.651326	0.645779	0.643717	0.651179	0.646297	0.644353	0.644937	0.639945	0.633103	0.636578	0.654251	0.652929	0.640734	0.631115	0.644861	0.647162	0.641431	0.64498	0.649726	0.651252	0.648493	0.648057	0.647275
Agss_11d_F_7bldfed_laid5tyms00001.spc	0.89555	0.916363	1.0161	1.00542	1.02118	1.03508	0.939893	0.926492	1.00811	1.16564	1.0722	0.985411	0.976431	1.01113	1.0117	1.02506	1.13211	1.03019	0.972005	1.05471	1.06459	1.01853	0.98313	1.0454	1.03661	1.01048	1.05134	1.05991	1.04519	1.03089	1.04689	1.049	1.03396	1.02203	1.03399	1.04777	1.04161	1.03642	1.02494	1.01468	1.03524	1.06246	1.06749	1.02919	1.0287	1.04396	1.04748	1.0298	1.03342
Agss_11d_F_7bldfed_laid5tyms00001.spc	0.905662	1.03265	1.30942	1.14206	1.02847	1.00811	1.04167	1.04043	0.988129	0.925634	0.98804	1.06403	1.06894	0.977357	0.98045	1.04637	1.07259	0.986332	0.970148	1.08046	1.03342	0.993057	1.0001	1.01646	0.990073	0.972093	1.0109	1.02011	1.00934	0.997006	0.995535	1.00213	1.00263	0.979021	0.986264	1.00124	0.997956	1.00562	1.004	0.993583	1.0055	1.01177	1.00895	1.0043	1.01614	1.01826	0.999758	1.01136	1.01807
Agss_11d_F_7bldfed_laid5tyms00001.spc	0.898852	1.03265	1.30942	1.13256	1.07486	1.10909	1.06477	1.02438	1.01652	1.04906	1.09627	1.10346	1.0701	1.05995	1.03921	1.05321	1.16367	1.11062	1.08489	1.18271	1.14975	1.08987	1.07238	1.14971	1.11164	1.05675	1.10074	1.13009	1.12529	1.10232	1.11818	1.11585	1.0988	1.10062	1.10281	1.1061	1.11268	1.12012	1.11094	1.09192	1.10119	1.10319	1.0979	1.0983	1.1091	1.11503	1.10576	1.08929	1.0953
Agss_11d_F_7bldfed_laid5tyms00001.spc	0.791744	0.864432	0.944235	0.885619	0.845151	0.833667	0.820275	0.840451	0.883115	0.913081	0.823921	0.816578	0.898324	0.850686	0.823482	0.840771	0.890718	0.833503	0.804597	0.866145	0.897869	0.885522	0.859048	0.875475	0.841854	0.813699	0.846558	0.858667	0.855479	0.854402	0.884553	0.883312	0.859068	0.858212	0.85893	0.856767	0.852338	0.855354	0.851647	0.843739	0.858866	0.865371	0.86192	0.859221	0.856249	0.860275	0.870554	0.857746	0.854287
Agss_11d_F_7bldfed_laid5tyms00001.spc	0.713623	0.72121	0.854682	0.947205	0.913885	0.850127	0.882138	0.885688	0.888344	0.920151	0.894083	0.886798	0.907268	0.880435	0.885529	0.908704	0.906415	0.866853	0.868688	0.932926	0.90085	0.876233	0.889395	0.92462	0.901671	0.87832	0.913695	0.896144	0.886623	0.9114	0.916767	0.914737	0.910656	0.907497	0.904157	0.902698	0.90539	0.916721	0.915087	0.901313	0.90648	0.91349	0.912387	0.898682	0.907909	0.91916	0.914282	0.905809	0.909267
Agss_11d_F_7bldfed_laid5tyms00001.spc	0.93914	1.05866	1.05251	0.949365	0.93009	0.973928	1.00837	0.987156	1.01983	1.18453	1.07757	1.04106	1.11027	1.00709	1.03611	1.123	1.06506	1.01406	1.01534	1.06665	1.06294	1.06932	1.09152	1.08319	1.02054	0.991048	1.05316	1.06379	1.06792	1.08979	1.06719	1.07233	1.08399	1.03688	1.02549	1.02914	1.02488	1.05765	1.05579	1.01771	1.03786	1.05748	1.05815	1.04032	1.04627	1.05584	1.05034	1.03898	1.04323
Agss_11d_F_7bldfed_laid5tyms00001.spc	0.795891	0.822414	0.90018	0.857433	0.788571	0.760449	0.835403	0.83049	0.793435	0.793683	0.805999	0.809395	0.803663	0.815031	0.801936	0.79613	0.842036	0.829649	0.805663	0.809363	0.831633	0.827571	0.806521	0.820669	0.813532	0.805309	0.823768	0.833312	0.829039	0.816342	0.809409	0.816369	0.8231	0.804443	0.812247	0.830749	0.835569	0.824774	0.821592	0.829265	0.824076	0.826815	0.829417	0.816382	0.817347	0.823156	0.823893	0.822384	0.821479
Agss_11d_F_7bldfed_laid5tyms00001.spc	0.788733	0.831525	1.09932	0.875534	0.804023	0.853089	0.886717	0.885688	0.890106	0.921844	0.862137	0.85347	0.907423	0.882152	0.887678	0.903107	0.874776	0.872948	0.88044	0.877946	0.858905	0.865084	0.885781	0.865203	0.863377	0.873588	0.876319	0.879444	0.879745	0.875479	0.866377	0.870064	0.877172	0.864582	0.867654	0.873311	0.867475	0.868922	0.869102	0.867164	0.874658	0.876767	0.873341	0.869979	0.866928	0.868308	0.872628	0.858804	0.854981
Agss_11d_F_7bldfed_laid5tyms00001.spc	0.796982	0.890671	1.20885	1.00599	0.891415	0.89774	0.988016	1.00187	0.993466	1.0256	0.938806	0.943086	1.04403	0.96504	0.944346	0.976775	1.00059	0.980862	0.96768	0.989032	1.01382	1.00646	0.988683	1.02916	0.997854	0.95551	0.974545	1.01365	1.02212	0.988493	0.969309	0.978984	0.9952	0.973083	0.969064	0.979932	0.99037	0.981344	0.961048	0.946454	0.968998	0.974568	0.967383	0.973861	0.982216	0.983874	0.975321	0.962565	0.963044
Agss_11d_F_7bldfed_laid5tyms00001.spc	0.865976	1.0293	1.14216	1.10723	1.10044	1.14033	1.17144	1.21255	1.21875	1.16723	1.13489	1.14054	1.15654	1.08789	1.07262	1.11718	1.19181	1.09337	1.03246	1.09084	1.15882	1.13797	1.07729	1.12154	1.09862	1.05974	1.07891	1.10105	1.09827	1.0789	1.11506	1.1234	1.10403	1.10564	1.10915	1.10654	1.0971	1.10199	1.09507	1.07742	1.08614	1.09651	1.10167	1.10184	1.1121	1.11844	1.10875	1.08471	1.08099
Agss_11d_F_7bldfed_laid5tyms00001.spc	1.09464	1.04912	1.68982	1.1931	1.05522	1.12667	1.27135	1.176	1.13366	1.35331	1.34848	1.31794	1.33213	1.2251	1.15629	1.1707	1.31078	1.27588	1.24379	1.31807	1.25207	1.2204	1.25663	1.32218	1.26572	1.20967	1.26446	1.29901	1.28122	1.24149	1.28704	1.29277	1.24927	1.21694	1.24078	1.27632	1.27344	1.27236	1.2614	1.24462	1.24663	1.26454	1.27426	1.24753	1.24381	1.26213	1.28288	1.24407	1.22598
Agss_11d_F_7bldfed_laid5tyms00001.spc	0.891695	1.0744	1.70262	1.1931	1.06129	1.11703	1.15277	1.1183	1.12389	1.23631	1.15585	1.14692	1.22525	1.09143	1.08123	1.17058	1.25213	1.13607	1.0705	1.1308	1.1304	1.09247	1.07238	1.14971	1.11396	1.05203	1.07181	1.09249	1.10013	1.10157	1.13898	1.16221	1.14995	1.10994	1.1148	1.12147	1.09445	1.10943	1.11216	1.09187	1.0991	1.11836	1.13118	1.11824	1.11345	1.12133	1.13209	1.10044	1.08954
Agss_11d_F_7bldfed_laid5tyms00001.spc	0.814072	0.833152	0.91859	1.00557	0.960959	0.897935	0.993642	0.926183	0.868828	0.946496	0.965026	0.950929	0.9355	0.934121	0.949847	0.976775	1.00059	0.980862	0.969019	0.989681	0.99046	0.973246	0.957046	0.972423	0.953001	0.93324	0.95213	0.958007	0.951466	0.944047	0.960074	0.965148	0.95656	0.95029	0.953897	0.958946	0.95848	0.968437	0.964096	0.946232	0.948836	0.959541	0.965692	0.955682	0.95781	0.967661	0.974254	0.958293	0.950327
Agss_11d_F_7bldfed_laid5tyms00001.spc	1.02511	1.03641	1.17468	1.26855	1.24069	1.15478	1.09739	1.10006	1.16692	1.28508	1.27253	1.22554	1.17156	1.04627	1.07706	1.18249	1.15786	1.10764	1.07003	1.06089	1.11208	1.12164	1.08108	1.06509	1.07848	1.10549	1.12302	1.12193	1.10406	1.08469	1.09892	1.11106	1.10757	1.0902	1.09877	1.11732	1.1227	1.11833	1.08387	1.04683	1.09318	1.1054	1.09003	1.10286	1.09954	1.09399	1.09659	1.08339	1.084
Agss_11d_F_7bldfed_laid5tyms00001.spc	0.826903	0.886665	1.07218	0.918858	0.837099	0.839468	0.874689	0.8456	0.820754	0.853858	0.865917	0.882586	0.897943	0.845383	0.840866	0.866126	0.866032	0.835635	0.821282	0.842855	0.868019	0.859186	0.837158	0.867735	0.865037	0.847007	0.851187	0.868607	0.87224	0.855128	0.84604	0.851137	0.859064	0.84824	0.843797	0.84584	0.850917	0.864034	0.860275	0.84371	0.858415	0.865937	0.860954	0.851895	0.847475	0.852332	0.862808	0.850139	0.848678
Agss_11d_F_7bldfed_laid5tyms00001.spc	1.11165	1.11159	1.26603	1.09621	1.04591	1.09203	1.12313	1.15626	1.19561	1.22557	1.13342	1.12355	1.20861	1.18491	1.18871	1.20639	1.18009	1.11877	1.12695	1.231	1.18487	1.16055	1.18971	1.20691	1.17698	1.16226	1.21291	1.19185	1.14859	1.12663	1.13698	1.1779	1.20775	1.16028	1.15994	1.17254	1.15731	1.15808	1.15542	1.14676	1.15397	1.16189	1.16514	1.16229	1.16001	1.15931	1.15855	1.14926	1.15279
Agss_11d_F_7bldfed_laid5tyms00001.spc	0.744443	0.873729	0.94642	0.830861	0.767339	0.788009	0.918441	0.882984	0.818475	0.853015	0.868881	0.869732	0.855715	0.809134	0.804948	0.841206	0.890189	0.850569	0.827534	0.868782	0.858041	0.850815	0.858343	0.857139	0.8388	0.834932	0.868142	0.854594	0.842727	0.854325	0.848534	0.844545	0.845099	0.845099	0.843804	0.849355	0.863249	0.853305	0.843036	0.843694	0.851963	0.854959	0.852451	0.850064	0.853329	0.856812	0.855934	0.852236	0.852636
Agss_11d_F_7bldfed_laid5tyms00001.spc	0.870472	1.01577	1.26547	0.931762	0.913063	1.09867	1.13709	1.10408	1.08564	1.11845	1.10634	1.10586	1.12638	1.11317	1.09067	1.08216	1.10559	1.10412	1.10543	1.12485	1.11853	1.08423	1.06489	1.14104	1.10634	1.04494	1.0644	1.10902	1.11081	1.06835	1.10026	1.12587	1.11583	1.07923	1.09624	1.12216	1.11029	1.12788	1.13063	1.10654	1.08668	1.10329	1.12582	1.10099	1.11305	1.12286	1.10322	1.11265	1.11947
Agss_11d_F_7bldfed_laid5tyms00001.spc	1.01616	1.04217	1.17711	1.14649	1.08072	1.04623	1.07609	1.11924	1.13036	1.09279	1.06648	1.10127	1.1733	1.10743	1.06059	1.06854	1.13625	1.08327	1.03692	1.05984	1.05276	1.05953	1.08547	1.10526	1.04618	1.01865	1.10879	1.10833	1.07319	1.05705	1.05156	1.06607	1.0832	1.06958	1.05525	1.04459	1.03991	1.06121	1.05119	1.01462	1.03478	1.05354	1.057	1.04955	1.05068	1.05225	1.04758	1.04451	1.04847
Agss_11d_F_7bldfed_laid5tyms00001.spc	0.806621	0.849882	1.13321	0.887325	0.841105	0.943274	0.981616	0.927682	0.909434	0.989862	0.92717	0.891056	0.916964	0.923595	0.899926	0.881345	0.906009	0.878725	0.858701	0.880576	0.906256	0.895981	0.867971	0.882336	0.871053	0.857942	0.876379	0.897489	0.898091	0.8793	0.880749	0.890931	0.896307	0.882309	0.884747	0.889844	0.882944	0.883731	0.883226	0.880523	0.887557	0.889142	0.884694	0.880173	0.887148	0.893741	0.890629	0.884778	0.882816
Agss_11d_F_7bldfed_laid5tyms00001.spc	0.916627	0.895106	0.903693	0.848544	0.807796	0.822693	0.959504	0.950271	0.919726	1.00152	0.972451	0.952613	0.976148	0.976172	0.964299	0.973179	1.03253	0.967841	0.941495	1.01635	0.974417	0.943102	0.951762	0.967736	0.947729	0.928468	0.94734	0.951834	0.954686	0.96085	0.947774	0.945409	0.955012	0.962626	0.959156	0.958374	0.969937	0.971203	0.963892	0.957034	0.96979	0.977118	0.97644	0.974322	0.972861	0.972521	0.972354	0.968278	0.964604
Agss_11d_F_7bldfed_laid5tyms00001.spc	0.934933	0.997669	1.25798	1.09449	1.10095	1.20607	1.05842	1.09467	1.17747	1.13001	1.10699	1.08457	1.05694	1.04155	1.08041	1.1473	1.17168	1.12903	1.10465	1.12525	1.08629	1.05952	1.06148	1.07673	1.0628	1.04756	1.06575	1.11117	1.1039	1.04227	1.05154	1.07798	1.09335	1.07896	1.06121	1.06081	1.08456	1.09605	1.08646	1.07054	1.09383	1.09305	1.0806	1.09365	1.08995	1.08863	1.10102	1.08971	1.08552
Agss_11d_F_7bldfed_laid5tyms00001.spc	0.903703	0.99759	1.48522	1.44052	1.18687	1.07204	1.18807	1.27738	1.27074	1.20984	1.17661	1.14179	1.11193	1.14286	1.17447	1.20129	1.22817	1.14026	1.10307	1.16343	1.11886	1.12276	1.17809	1.16014	1.14504	1.1489	1.16727	1.16279	1.1527	1.15213	1.16825	1.17591	1.17302	1.17178	1.16844	1.17564	1.19892	1.20742	1.19169	1.16354	1.1534	1.16582	1.17876	1.16139	1.1655	1.16856	1.15602	1.16486	1.17368
Agss_11d_F_7bldfed_laid5tyms00001.spc	0.94499	0.984376	0.993568	1.06492	1.06466	1.02738	1.06105	1.06399	0.987695	0.884692	0.977007	1.05567	1.02049	1.01488	1.00435	1.00313	1.02844	0.98341	0.951726	0.974475	0.999432	0.994715	0.974505	0.988626	0.981996	0.974545	0.993065	0.997408	0.988497	0.978523	0.994539	0.998506	0.987902	0.980391	0.972058	0.972268	0.983428	0.973126	0.964354	0.968014	0.981858	0.981448	0.97463	0.980836	0.989683	0.987321	0.971562	0.970774	0.975507
Agss_11d_F_7bldfed_laid5tyms00001.spc	0.819219	0.893117	1.4114	1.0115	0.932993	1.05221	1.08859	1.06532	1.05613	1.08855	0.988739	0.964971	1.03289	1.03377	0.985871	0.981335	1.11884	1.0602	1.00036	1.05575	1.12567	1.07467	0.980469	1.01537	1.0194	1.00742	1.02605	1.02949	1.0185	1.0063	1.02086	1.03407	1.03518	1.02479	1.01301	1.00956	1.01989	1.04257	1.04048	1.01444	1.01376	1.02219	1.02851	1.02293	1.02452	1.03086	1.0355	1.0266	1.0298
Agss_11d_F_7bldfed_laid5tyms00001.spc	0.797679	1.02012	1.11288	0.921362	0.909477	1.00495	0.973539	0.98299	1.02491	1.05497	1.00174	1.00763	1.06928	0.982387	0.956653	1.00853	1.11303	0.988365	0.930736	1.03649	1.02046	0.991747	1.00415	1.07726	0.99171	0.933312	1.05367	1.0715	1.018	0.974639	1.00638	0.998569	0.965803	0.985123	1.01105	1.0112	0.982673	1.01998	1.02998	0.993482	1.0034	1.02067	1.01644	0.975095	0.997082	1.01847	0.990863	0.986208	0.998899
Agss_11d_F_7bldfed_laid5tyms00001.spc	0.765186	0.771338	0.916917	0.86771	0.856496	0.88979	0.873828	0.858193	0.864357	0.896153	0.907744	0.899406	0.890334	0.927338	0.918153	0.895574	0.920333	0.88928	0.878559	0.921421	0.906651	0.894661	0.903125	0.918753	0.902945	0.887721	0.906443	0.913308	0.910929	0.904744	0.892854	0.903143	0.919938	0.903691	0.913166	0.925648	0.91587	0.915816	0.90862	0.896694	0.910878	0.915078	0.910206	0.911318	0.918738	0.926485	0.927847	0.915119	0.907396
Agss_11d_F_7bldfed_laid5tyms00001.spc	0.921502	1.12263	0.912287	0.896895	0.894009	0.872372	0.852711	0.912951	0.959245	0.898697	0.854577	0.894485	0.973917	0.823547	0.817697	0.88539	0.860018	0.816002	0.838796	0.943672	0.878623	0.83467	0.851874	0.887344	0.843613	0.812043	0.874116	0.868096	0.853214	0.864553	0.860249	0.839777	0.82838	0.860636	0.847053	0.831502	0.855859	0.86524	0.855087	0.839604	0.855539	0.85297	0.839944	0.8443	0.856442	0.856205	0.839183	0.848092	0.855815
Agss_11d_F_7bldfed_laid5tyms00001.spc	0.592126	0.629523	0.679744	0.637947	0.616639	0.630514	0.664159	0.660181	0.647498	0.656063	0.65916	0.649899	0.634554	0.635687	0.63135	0.632848	0.65672	0.64342	0.629761	0.638324	0.638557	0.632048	0.627861	0.641526	0.643717	0.646263	0.664562	0.662746	0.647398	0.633002	0.640162	0.650615	0.656869	0.657475	0.657205	0.659539	0.664952	0.665167	0.658891	0.65194	0.660487	0.66267	0.660214	0.663054	0.663509	0.663264	0.66349	0.659285	0.659572
Agss_11d_F_7bldfed_laid5tyms00001.spc	0.9328	1.25369	10	1.09672	0.962698	1.09461	1.12712	1.14925	1.22024	1.35092	1.17942	1.09699	1.12638	1.11317	1.08047	1.10691	1.29473	1.12431	1.02226	1.11659	1.16181	1.09602	1.03099	1.15923	1.17073	1.11538	1.13515	1.13816	1.10581	1.06796	1.1206	1.15793	1.14373	1.10363	1.12055	1.14763	1.13369	1.13653	1.12742	1.10686	1.11462	1.12436	1.12859	1.12734	1.13587	1.14497	1.14415	1.12673	1.12701
Agss_11d_F_7bldfed_laid5tyms00001.spc	0.630537	0.659945	0.716959	0.745409	0.746495	0.747665	0.782099	0.77006	0.731894	0.709359	0.768515	0.797264	0.762495	0.751319	0.751675	0.757962	0.76276	0.744759	0.73847	0.75905	0.768956	0.759457	0.745372	0.758528	0.764767	0.766356	0.772681	0.770351	0.76368	0.755962	0.743098	0.746531	0.758067	0.753443	0.754086	0.757199	0.758157	0.765055	0.763372	0.753837	0.758185	0.762894	0.763923	0.761086	0.7629	0.765204	0.764141	0.761118	0.761143
Agss_11d_F_7bldfed_laid5tyms00001.spc	0.977123	0.952933	0.967936	1.03964	1.04215	1.00692	1.03689	1.07328	1.11139	1.14141	1.06992	1.06853	1.14105	1.07809	1.06132	1.10291	1.17273	1.14005	1.12394	1.18512	1.18108	1.13619	1.1115	1.19327	1.17125	1.1283	1.17681	1.18296	1.15616	1.13288	1.16982	1.1913	1.18507	1.1822	1.19784	1.20611	1.18799	1.18738	1.18316	1.17256	1.17885	1.18489	1.19085	1.20095	1.18799	1.185	1.20761	1.19967	1.1922
Agss_11d_F_7bldfed_laid5tyms00001.spc	1.002	0.985345	1.25352	1.23524	1.07272	1.00086	1.20139	1.17443	1.076	1.11162	1.23063	1.23908	1.12561	1.0997	1.15082	1.19929	1.1266	1.09782	1.1036	1.12396	1.14395	1.16921	1.1879	1.17241	1.11417	1.08538	1.13084	1.13568	1.12538	1.12617	1.14229	1.15396	1.14415	1.10487	1.10536	1.13132	1.15369	1.14645	1.13134	1.12655	1.14964	1.15523	1.14607	1.14435	1.1425	1.14684	1.15757	1.15092	1.14787
Agss_11d_F_7bldfed_laid5tyms00001.spc	0.985809	1.1562	1.02807	0.987547	1.06062	1.15201	1.02532	1.01471	1.0379	1.01264	1.03438	1.13542	1.26382	1.06999	1.07336	1.18392	1.16059	1.06802	1.06912	1.20394	1.13659	1.08076	1.08449	1.10164	1.06148	1.0502	1.14561	1.14064	1.11049	1.11363	1.13361	1.11499	1.08478	1.10498	1.11253	1.11899	1.14225	1.1704	1.14858	1.09952	1.13496	1.14113	1.12028	1.11915	1.13884	1.15133	1.13911	1.12836	1.13903
Agss_11d_F_7bldfed_laid5tyms00001.spc	0.680994	0.699422	0.821212	0.792077	0.7903	0.82417	0.816655	0.777222	0.775945	0.842525	0.804617	0.798597	0.84845	0.832234	0.819119	0.8338	0.882517	0.848456	0.808378	0.813497	0.852719	0.857089	0.83199	0.847207	0.82686	0.81131	0.84387	0.845513	0.83001	0.819166	0.835204	0.836966	0.828768	0.839241	0.842812	0.843707	0.84883	0.85441	0.846716	0.831337	0.838631	0.847354	0.851261	0.849364	0.842097	0.842319	0.853431	0.84706	0.843843
Agss_11d_F_7bldfed_laid5tyms00001.spc	0.878691	1.03496	1.14442	1.02681	0.950848	0.937606	0.967739	1.01372	1.00859	0.940224	0.960039	1.02425	1.0832	1.0312	1.02471	1.04714	1.03505	0.999933	1.00106	1.05045	1.02406	1.00011	1.00773	1.04712	1.04486	1.03082	1.04952	1.05229	1.03972	1.02586	1.04338	1.03392	1.00929	1.01427	1.02002	1.02553	1.03483	1.05729	1.05444	1.02691	1.02471	1.04053	1.05303	1.03597	1.0353	1.03504	1.02319	1.0202	1.02518
Agss_11d_F_7bldfed_laid5tyms00001.spc	0.779098	0.908458	0.832381	0.777719	0.819992	0.879326	0.775612	0.827821	0.913073	0.859326	0.795428	0.809485	0.889943	0.870554	0.85229	0.867055	0.918819	0.85645	0.826699	0.889521	0.882056	0.85949	0.855663	0.88864	0.869866	0.848629	0.882407	0.895059	0.885381	0.868658	0.872573	0.867774	0.856465	0.85584	0.855354	0.8557	0.860424	0.8813	0.881909	0.862802	0.876553	0.888984	0.886749	0.868398	0.876516	0.889015	0.885844	0.879712	0.88183
Agss_11d_F_7bldfed_laid5tyms00001.spc	0.89555	0.92072	1.01778	0.940614	0.880957	0.884262	0.975699	0.945811	0.921621	1.00357	0.934457	0.916292	0.975865	0.943823	0.919245	0.931952	0.987765	0.933579	0.899805	0.945985	0.95438	0.925722	0.898816	0.934584	0.898906	0.867467	0.918675	0.920578	0.904074	0.900646	0.917897	0.917294	0.8985	0.883578	0.894018	0.910849	0.912214	0.904882	0.897083	0.894255	0.898877	0.916492	0.927412	0.905664	0.900142	0.908123	0.916797	0.89966	0.895796
Agss_11d_F_7bldfed_laid5tyms00001.spc	0.725364	0.760199	0.825795	0.748175	0.705218	0.720894	0.792499	0.786289	0.768261	0.800925	0.766576	0.754991	0.775567	0.744302	0.732373	0.745248	0.768982	0.755383	0.747821	0.768033	0.762368	0.753221	0.753152	0.768351	0.754988	0.741558	0.76016	0.771875	0.764082	0.747895	0.772365	0.785428	0.77117	0.740343	0.744247	0.766829	0.781558	0.777546	0.765922	0.757215	0.760958	0.769248	0.77494	0.771627	0.768417	0.769028	0.772447	0.765857	0.763274
Agss_11d_F_7bldfed_laid5tyms00001.spc	0.761654	0.791818	0.861986	0.769931	0.751371	0.788655	0.784051	0.749479	0.748926	0.813288	0.810148	0.795738	0.788936	0.752946	0.755763	0.780509	0.784253	0.763372	0.755737	0.776413	0.785932	0.775195	0.759991	0.773993	0.7707	0.761988	0.768599	0.776152	0.775572	0.766795	0.763094	0.764965	0.767347	0.76212	0.762091	0.76747	0.775348	0.783151	0.780463	0.769247	0.766976	0.768235	0.770744	0.772787	0.775183	0.778798	0.781486	0.770707	0.763122
Agss_11d_F_7bldfed_laid5tyms00001.spc	0.897473	0.940628	0.946689	0.937359	0.952999	0.992855	1.03095	0.974841	0.933777	0.967643	0.938868	0.910341	0.898102	0.868741	0.891353	0.945421	0.969781	0.931406	0.906987	0.928685	0.934076	0.909045	0.88346	0.916093	0.909227	0.892066	0.910803	0.918955	0.908019	0.889946	0.903676	0.920025	0.923709	0.908705	0.892816	0.88458	0.888519	0.908818	0.912697	0.899015	0.911833	0.927782	0.932585	0.917705	0.913858	0.920513	0.928945	0.917213	0.908936
[truncated: 2,102 more columns]
