# Supplementary material for: Age grading An. gambiae and An. arabiensis using near infrared spectra and artificial neural networks
Source: PLoS One. 2019 Aug 14;14(8):e0209451. doi: 10.1371/journal.pone.0209451 (PMC6693756; doi:10.1371/journal.pone.0209451)
Supplement: S2 Appendix — Column header, wavelengths in ‘nm’. (XLSX) [file pone.0209451.s018.xlsx]

## Sheet: Arab_spectra_out_edited.csv
Arab_11d_F_Cal00001.spc	0.774485	0.752412	0.664124	0.67492	0.729375	0.757005	0.662521	0.694907	0.758607	0.736465	0.718882	0.731692	0.757817	0.719756	0.698485	0.704858	0.728662	0.707528	0.695295	0.721207	0.733787	0.713912	0.687009	0.708733	0.712008	0.700081	0.694885	0.709849	0.719095	0.712612	0.716392	0.726602	0.73027	0.709946	0.704964	0.712009	0.719376	0.711211	0.709988	0.718452	0.71113	0.709299	0.712846	0.714021	0.708589	0.707543	0.715892	0.716317	0.715327
Arab_11d_F_Cal00002.spc	0.764447	0.786831	0.776332	0.783508	0.834748	0.872837	0.77552	0.7698	0.796675	0.798973	0.854767	0.884015	0.850006	0.791336	0.788809	0.817644	0.822345	0.798222	0.790064	0.815699	0.822884	0.820424	0.811601	0.794849	0.793376	0.803217	0.812908	0.812307	0.808193	0.807667	0.818349	0.823119	0.819807	0.815049	0.812406	0.810692	0.808071	0.803637	0.80531	0.810855	0.802433	0.801645	0.804978	0.800975	0.801304	0.803207	0.803223	0.801064	0.801905
Arab_11d_F_Cal00003.spc	1.03578	1.04514	0.99582	0.971843	1.02298	1.09288	1.01571	1.06112	1.10322	1.02672	1.08848	1.11157	1.04807	1.04508	1.02142	0.991455	0.986798	0.984991	0.983491	0.984953	1.00201	1.01466	1.00696	0.969375	0.969337	0.988074	0.991494	0.994639	0.989747	0.978768	0.982635	0.996929	1.01062	1.00645	0.983386	0.969539	0.979048	0.966335	0.95649	0.958796	0.962143	0.97379	0.980339	0.963967	0.958969	0.961797	0.964887	0.964215	0.963657
Arab_11d_F_Cal00004.spc	0.787526	0.755661	0.801241	0.770292	0.792926	0.840211	0.784394	0.786254	0.824369	0.855011	0.842709	0.801046	0.770035	0.823714	0.842463	0.822928	0.80894	0.796829	0.794957	0.804481	0.809692	0.808834	0.800771	0.784919	0.784843	0.792054	0.791362	0.778163	0.784478	0.812528	0.797926	0.793524	0.801473	0.798562	0.783974	0.77735	0.790411	0.797942	0.789309	0.773183	0.78251	0.788427	0.785342	0.777616	0.777745	0.781216	0.782216	0.777271	0.779502
Arab_11d_F_Cal00005.spc	0.645076	0.636865	0.680281	0.642077	0.63291	0.654677	0.661152	0.647604	0.647593	0.679959	0.679313	0.680631	0.691166	0.678031	0.660485	0.652157	0.662098	0.664661	0.665015	0.666451	0.653516	0.654994	0.663251	0.640067	0.638307	0.650424	0.655604	0.645735	0.644037	0.656057	0.65103	0.649864	0.654868	0.658612	0.651175	0.642835	0.642591	0.64258	0.64301	0.644735	0.649872	0.650945	0.646784	0.639894	0.641655	0.645888	0.646319	0.642895	0.645003
Arab_11d_F_Cal00006.spc	0.761143	0.80642	0.741523	0.708694	0.761495	0.83765	0.751055	0.746299	0.775554	0.779065	0.787875	0.786114	0.769031	0.742177	0.752183	0.775175	0.765001	0.743301	0.733948	0.746377	0.767573	0.760816	0.73494	0.733966	0.741985	0.745748	0.737395	0.742959	0.750177	0.750489	0.745783	0.749823	0.756519	0.748575	0.735414	0.73318	0.746669	0.732454	0.728716	0.74276	0.739118	0.738158	0.738912	0.734195	0.733015	0.735297	0.738561	0.736831	0.736772
Arab_11d_F_Cal00007.spc	0.720215	0.749499	0.739808	0.681532	0.693417	0.732379	0.671119	0.692071	0.74051	0.74509	0.759115	0.735996	0.691339	0.707487	0.703492	0.689344	0.698249	0.700283	0.692038	0.68161	0.699027	0.697414	0.677732	0.680033	0.682935	0.681888	0.677689	0.678443	0.682465	0.685494	0.677498	0.680079	0.688635	0.68433	0.68105	0.681428	0.684379	0.682949	0.681391	0.681285	0.680365	0.680132	0.679943	0.678592	0.677609	0.678277	0.680666	0.681681	0.683264
Arab_11d_F_Cal00008.spc	0.757267	0.740346	0.737886	0.756374	0.757764	0.733349	0.697378	0.731681	0.769491	0.74716	0.775015	0.777384	0.741748	0.740169	0.712237	0.693784	0.732488	0.716042	0.702726	0.72835	0.726411	0.721695	0.719822	0.7107	0.706024	0.709985	0.721983	0.725884	0.722828	0.716918	0.713984	0.715093	0.716136	0.710219	0.706289	0.703036	0.699629	0.705653	0.709306	0.707566	0.70997	0.710759	0.70756	0.700437	0.703464	0.707201	0.704392	0.703591	0.704368
Arab_11d_F_Cal00009.spc	0.872288	0.81349	0.753095	0.718701	0.771969	0.849515	0.759552	0.753991	0.784475	0.787391	0.774143	0.756937	0.747419	0.763413	0.751563	0.736683	0.759784	0.760668	0.758387	0.769009	0.775209	0.77491	0.770712	0.769272	0.767448	0.761929	0.75279	0.758188	0.765046	0.764749	0.759243	0.762869	0.769117	0.760026	0.752235	0.749454	0.749779	0.738473	0.735593	0.74426	0.745272	0.746582	0.746425	0.741111	0.74359	0.745354	0.740337	0.736977	0.739419
Arab_11d_F_Cal00010.spc	0.811864	0.8463	0.950279	0.795646	0.794824	0.891558	0.824081	0.821051	0.860062	0.890694	0.872155	0.840076	0.824663	0.860362	0.850289	0.819142	0.823099	0.829389	0.836124	0.843327	0.847149	0.843518	0.834984	0.829196	0.832185	0.837031	0.834095	0.818735	0.819326	0.83777	0.81952	0.819402	0.836573	0.840656	0.825057	0.815532	0.828056	0.826742	0.818975	0.812647	0.815152	0.819804	0.821298	0.816169	0.820563	0.821074	0.8111	0.814743	0.820557
Arab_11d_F_Cal00011.spc	0.860144	0.832964	0.818459	0.775377	0.82851	0.914265	0.804739	0.792017	0.83168	0.862377	0.872534	0.860362	0.837179	0.825355	0.812783	0.804574	0.808954	0.813609	0.828233	0.85165	0.84273	0.830051	0.823562	0.818458	0.82183	0.826553	0.824017	0.820305	0.816628	0.815744	0.825445	0.837099	0.838015	0.815266	0.806084	0.808444	0.813123	0.810327	0.807628	0.807474	0.804695	0.806748	0.809407	0.805152	0.805289	0.806795	0.806713	0.808525	0.809246
Arab_11d_F_Cal00012.spc	0.653415	0.647598	0.691034	0.647981	0.655049	0.704913	0.707522	0.667905	0.657067	0.712371	0.71771	0.695026	0.672511	0.673427	0.674856	0.672274	0.668043	0.677068	0.68033	0.669821	0.676167	0.676922	0.66591	0.650055	0.658689	0.673801	0.669696	0.663218	0.666125	0.677297	0.671585	0.665188	0.665366	0.674665	0.668426	0.658283	0.657392	0.661704	0.65958	0.651771	0.655858	0.659392	0.658865	0.654795	0.657149	0.659115	0.655822	0.654036	0.657485
Arab_11d_F_Cal00013.spc	1.29676	1.43477	1.26354	1.06638	1.25882	2.14951	1.25964	1.09859	1.14325	1.33338	1.33265	1.26481	1.23583	1.27475	1.22993	1.18552	1.25672	1.26698	1.2161	1.16867	1.25554	1.2614	1.17411	1.15981	1.22312	1.25781	1.16223	1.1779	1.2117	1.20101	1.17133	1.19907	1.24865	1.20504	1.17698	1.17121	1.17408	1.15245	1.14825	1.16888	1.17786	1.17687	1.17111	1.16864	1.17696	1.18029	1.17072	1.17202	1.1771
Arab_11d_F_Cal00014.spc	1.10816	1.10935	1.04368	0.936889	1.03366	1.27173	1.07562	1.04961	1.05577	0.990871	1.00941	1.03093	1.01626	0.980177	0.9859	1.01089	1.00547	0.978153	0.970762	0.996216	0.997636	0.980712	0.966952	0.989536	0.985858	0.9726	0.977714	0.966507	0.967182	0.986082	0.978854	0.985555	0.997811	0.981292	0.965004	0.960952	0.970238	0.967344	0.958017	0.951705	0.96445	0.968561	0.964386	0.963615	0.969641	0.973622	0.969267	0.96077	0.963829
Arab_11d_F_Cal00015.spc	0.908842	0.913113	0.952408	0.831314	0.89009	1.03817	0.843918	0.834727	0.920971	0.990951	0.963608	0.933299	0.934495	0.943287	0.91215	0.874321	0.875277	0.897387	0.906686	0.891802	0.907798	0.913087	0.895686	0.869411	0.886268	0.908799	0.887363	0.874406	0.88014	0.898906	0.897453	0.899319	0.902675	0.892994	0.883792	0.883786	0.894577	0.895615	0.891721	0.887709	0.887839	0.884404	0.878701	0.875759	0.883349	0.88873	0.883636	0.880118	0.884525
Arab_11d_F_Cal00016.spc	1.06315	1.04837	1.09016	0.981928	1.03229	1.19287	1.095	1.02941	1.06435	1.22348	1.17342	1.10573	1.09397	1.08938	1.05552	1.02756	1.04979	1.07715	1.08859	1.08257	1.09901	1.11017	1.096	1.0474	1.02777	1.03565	1.05662	1.07877	1.08011	1.06137	1.06325	1.06709	1.06589	1.0577	1.0398	1.02972	1.03748	1.03955	1.03765	1.03505	1.03516	1.04444	1.05016	1.03555	1.04223	1.04933	1.03987	1.03177	1.03852
Arab_11d_F_Cal00017.spc	0.841595	0.791798	0.73919	0.788839	0.837775	0.838146	0.780528	0.809747	0.861955	0.858416	0.862059	0.852909	0.83056	0.819378	0.807355	0.800052	0.805161	0.796768	0.799666	0.824421	0.832502	0.820646	0.801292	0.797105	0.801832	0.806747	0.805073	0.811122	0.815806	0.813274	0.804851	0.805643	0.814169	0.818949	0.805429	0.797176	0.80995	0.808978	0.806265	0.805704	0.796832	0.800606	0.807262	0.797868	0.800387	0.806073	0.805711	0.803707	0.802354
Arab_11d_F_Cal00018.spc	0.837268	0.827717	0.764655	0.809438	0.894876	0.921207	0.773384	0.781382	0.824524	0.795543	0.847197	0.863153	0.810789	0.777261	0.788275	0.805768	0.775442	0.770898	0.789659	0.812663	0.791661	0.782244	0.791585	0.79016	0.775977	0.77101	0.792595	0.79682	0.78889	0.779591	0.780813	0.787961	0.794557	0.791998	0.779174	0.768559	0.768413	0.765987	0.772865	0.784139	0.766533	0.765991	0.774955	0.768188	0.760722	0.761872	0.772276	0.769642	0.769507
Arab_11d_F_Cal00019.spc	1.15824	1.20781	1.25039	1.32206	1.28612	1.19101	1.1592	1.17947	1.18629	1.15032	1.23792	1.24446	1.15993	1.25361	1.20962	1.122	1.14711	1.11592	1.09183	1.11961	1.17094	1.1946	1.17468	1.13955	1.12106	1.12521	1.14661	1.1477	1.14035	1.13898	1.15891	1.16687	1.16307	1.16646	1.14395	1.12467	1.12982	1.12599	1.12578	1.1312	1.1261	1.14073	1.15038	1.11628	1.11491	1.12704	1.13003	1.1266	1.12839
Arab_11d_F_Cal00020.spc	0.727756	0.719291	0.715714	0.663328	0.671561	0.721948	0.721028	0.701272	0.68831	0.698453	0.734581	0.726499	0.681865	0.697098	0.704995	0.699224	0.693384	0.700479	0.707553	0.706722	0.713686	0.711292	0.699232	0.690593	0.694649	0.704292	0.707498	0.693488	0.693071	0.712018	0.704323	0.700334	0.703958	0.705798	0.694162	0.686463	0.695216	0.699545	0.69708	0.691607	0.694039	0.698235	0.70031	0.697744	0.698942	0.699899	0.697677	0.696993	0.700129
Arab_11d_F_Cal00021.spc	0.836896	0.854752	0.833812	0.787067	0.840756	0.926641	0.809455	0.847626	0.937096	0.925816	0.8925	0.876917	0.879294	0.864494	0.845169	0.839634	0.862939	0.8559	0.855303	0.879784	0.869344	0.854758	0.846714	0.840206	0.841713	0.848503	0.856723	0.875478	0.878378	0.861942	0.870321	0.873411	0.869726	0.871916	0.861017	0.855653	0.867209	0.85484	0.85172	0.863754	0.857545	0.864141	0.876564	0.874303	0.867422	0.863678	0.865892	0.865234	0.864482
Arab_11d_F_Cal00022.spc	1.22926	1.25281	1.04714	0.992926	1.16495	1.42904	1.01387	1.07062	1.27719	1.21781	1.11464	1.14842	1.28657	1.11697	1.04166	1.06908	1.17051	1.09417	1.05215	1.14201	1.14662	1.11195	1.08626	1.10768	1.11594	1.10203	1.07961	1.09204	1.09488	1.07579	1.09252	1.11771	1.12111	1.07549	1.07837	1.09642	1.08665	1.05788	1.06005	1.09002	1.06675	1.06868	1.08927	1.09175	1.07779	1.07303	1.08773	1.08181	1.07622
Arab_11d_F_Cal00023.spc	0.839636	0.79658	0.844562	0.850038	0.900784	0.941457	0.822494	0.806582	0.857499	0.923476	0.937485	0.91647	0.886515	0.86774	0.865375	0.872217	0.874868	0.844223	0.8393	0.88276	0.890624	0.882368	0.871172	0.863103	0.864823	0.868134	0.863356	0.856589	0.856791	0.864415	0.864486	0.861286	0.858793	0.860974	0.85807	0.855691	0.858832	0.860002	0.859012	0.856034	0.850055	0.854119	0.859803	0.852283	0.854131	0.857402	0.854314	0.848715	0.848856
Arab_11d_F_Cal00024.spc	1.50494	1.49458	1.97411	1.3897	1.46914	1.9456	1.31387	1.40576	1.59508	1.35034	1.55735	1.6634	1.41834	1.35963	1.36999	1.38679	1.34468	1.30515	1.29673	1.32296	1.34589	1.33797	1.31778	1.34051	1.33584	1.3136	1.29974	1.28608	1.27215	1.26405	1.28166	1.30507	1.31197	1.28137	1.27057	1.27132	1.2695	1.27405	1.26682	1.2502	1.25234	1.27102	1.28258	1.25849	1.25739	1.26388	1.26003	1.24596	1.253
Arab_11d_F_Cal00025.spc	0.898862	0.84856	0.894857	0.840575	0.893531	0.990391	0.85518	0.836589	0.877586	0.908277	0.919023	0.884144	0.837708	0.872147	0.86237	0.829741	0.833268	0.839187	0.845547	0.852403	0.855932	0.851856	0.842769	0.836506	0.839229	0.843397	0.839978	0.833493	0.840024	0.858207	0.849546	0.84148	0.840804	0.84412	0.835143	0.83122	0.843158	0.833852	0.824772	0.824899	0.827248	0.830634	0.833062	0.83284	0.833725	0.831935	0.825849	0.821714	0.82157
Arab_11d_F_Cal00026.spc	1.56096	1.48851	10	1.68905	1.58524	1.85691	1.4303	1.35755	1.44571	1.63283	1.74185	1.58374	1.3949	1.42484	1.4169	1.36101	1.3192	1.38421	1.40206	1.31526	1.4212	1.49815	1.42692	1.30521	1.31007	1.36242	1.34302	1.29022	1.28646	1.33761	1.3013	1.28657	1.31479	1.36903	1.31588	1.27191	1.31667	1.33152	1.30459	1.26981	1.30682	1.33333	1.32049	1.27657	1.28317	1.29433	1.27501	1.26845	1.28166
Arab_11d_F_Cal00027.spc	1.09247	1.01683	0.975007	0.898753	0.921479	0.976557	0.883459	0.908404	0.967141	0.954658	0.945265	0.960754	0.987372	0.961669	0.929361	0.916905	0.939767	0.947211	0.947026	0.949653	0.949626	0.938931	0.925731	0.930182	0.935497	0.934255	0.925289	0.926336	0.931634	0.936975	0.944504	0.951673	0.952101	0.938449	0.935515	0.9335	0.923842	0.926751	0.931774	0.932985	0.930134	0.933401	0.937338	0.931434	0.92549	0.924966	0.929771	0.925905	0.923814
Arab_11d_F_Cal00028.spc	0.932993	0.943921	0.914645	0.9609	1.05942	1.10006	0.9193	0.923907	1.00082	1.02968	1.06868	1.06017	1.00622	0.972277	0.959426	0.967404	0.99103	0.975581	0.956438	0.960461	0.979704	0.978271	0.960581	0.964762	0.955498	0.945698	0.951717	0.942161	0.943731	0.962592	0.957848	0.956499	0.96001	0.957206	0.955205	0.958737	0.96763	0.964662	0.956667	0.949156	0.944978	0.94752	0.952572	0.952859	0.947712	0.945237	0.949348	0.949055	0.952534
Arab_11d_F_Cal00029.spc	1.15824	1.22377	1.25535	1.0937	1.09289	1.197	1.16675	1.17312	1.20393	1.23483	1.36986	1.28871	1.09366	1.11689	1.16025	1.1751	1.15528	1.17275	1.16802	1.12479	1.16623	1.1946	1.17431	1.13756	1.13688	1.16278	1.18419	1.13884	1.12536	1.16765	1.14888	1.14633	1.16375	1.16731	1.14395	1.12467	1.12982	1.12599	1.12664	1.13108	1.11401	1.12242	1.13603	1.11391	1.11748	1.12154	1.10678	1.10124	1.11002
Arab_11d_F_Cal00030.spc	0.685034	0.628577	0.604565	0.625212	0.675218	0.703347	0.626362	0.626987	0.650789	0.641313	0.652568	0.661521	0.654311	0.6288	0.619201	0.625791	0.637066	0.620601	0.616528	0.641462	0.634843	0.623034	0.620801	0.634494	0.636759	0.628291	0.619756	0.62822	0.63227	0.623962	0.624768	0.630133	0.63167	0.619181	0.62055	0.62475	0.619984	0.619909	0.622473	0.624033	0.617812	0.619232	0.625608	0.627204	0.620955	0.617899	0.623092	0.619364	0.619093
Arab_11d_F_Cal00031.spc	0.977102	0.925421	0.898405	0.837269	0.889808	0.995932	0.900065	0.889594	0.927254	0.958008	1.0004	0.977048	0.909813	0.914805	0.905777	0.888039	0.888835	0.890015	0.901947	0.925908	0.927861	0.929762	0.928719	0.901283	0.893541	0.901155	0.908171	0.901944	0.898564	0.905728	0.915161	0.91608	0.907769	0.896682	0.902711	0.913362	0.913534	0.903311	0.898583	0.902282	0.900994	0.905357	0.910306	0.905995	0.901521	0.902124	0.907794	0.905183	0.904526
Arab_11d_F_Cal00032.spc	0.813701	0.840941	0.819858	0.734679	0.788033	0.917614	0.811274	0.747979	0.762861	0.854272	0.849878	0.832411	0.837352	0.828432	0.800112	0.782294	0.80555	0.804118	0.798419	0.808234	0.829719	0.818181	0.787746	0.796002	0.806149	0.810338	0.808623	0.804729	0.807421	0.815685	0.807997	0.808755	0.815293	0.810871	0.807426	0.808444	0.813123	0.810327	0.807628	0.807462	0.804223	0.809902	0.817134	0.812413	0.812014	0.813223	0.81282	0.813977	0.81656
Arab_11d_F_Cal00033.spc	1.1321	1.1921	1.21943	0.987561	1.05245	1.29144	1.02155	1.01276	1.10421	1.13246	1.11413	1.11277	1.146	1.19046	1.13105	1.06123	1.08378	1.11582	1.11177	1.0761	1.11753	1.1266	1.09161	1.08841	1.08597	1.083	1.08294	1.07975	1.08924	1.10602	1.07073	1.08652	1.12986	1.10065	1.08265	1.08184	1.08759	1.07578	1.06322	1.06198	1.08397	1.08735	1.07484	1.06789	1.06925	1.0713	1.06883	1.06692	1.07616
Arab_11d_F_Cal00034.spc	1.12516	1.18031	1.00169	0.900817	1.00131	1.20157	0.976855	0.972438	1.05783	1.08633	1.0728	1.07993	1.10585	1.06331	1.01608	0.996574	1.02058	1.0013	0.989019	1.01521	1.03595	1.04473	1.03828	1.01767	1.01122	1.00724	0.992896	1.00635	1.0127	0.999084	1.00091	1.02597	1.04673	1.01219	0.996425	1.00524	1.0246	0.998584	0.989879	1.00994	1.00446	0.995847	0.995633	1.00992	1.00637	0.999027	1.00096	1.00384	1.00855
Arab_11d_F_Cal00035.spc	1.1214	1.17725	1.21486	1.15522	1.21661	1.29708	1.08737	1.05549	1.09795	1.1287	1.16572	1.17484	1.14434	1.09005	1.0655	1.05837	1.04727	1.09188	1.11411	1.07648	1.11499	1.14228	1.12615	1.09364	1.11348	1.15099	1.14651	1.1201	1.11387	1.13307	1.11535	1.11679	1.1305	1.11732	1.10333	1.10453	1.12427	1.12444	1.11679	1.11017	1.10651	1.11294	1.11861	1.10832	1.11558	1.11845	1.1041	1.10623	1.11961
Arab_11d_F_Cal00036.spc	0.716038	0.74678	0.739048	0.717343	0.725668	0.731345	0.669905	0.692071	0.741596	0.746069	0.734275	0.733423	0.741603	0.721792	0.708343	0.712564	0.735934	0.726197	0.716569	0.729086	0.737533	0.732333	0.720255	0.72095	0.720964	0.720872	0.723449	0.724418	0.725811	0.727673	0.724875	0.724542	0.726539	0.726781	0.724156	0.719684	0.715415	0.715999	0.716343	0.714323	0.711372	0.712886	0.71366	0.706132	0.708775	0.711941	0.708995	0.714052	0.718091
Arab_11d_F_Cal00037.spc	1.20211	1.32885	1.19108	0.964717	1.03268	1.25938	1.00614	1.00314	1.07229	1.04876	1.07393	1.08758	1.07041	1.06476	1.05891	1.05211	1.04433	1.01133	1.0101	1.06272	1.09482	1.05591	0.991259	0.990675	1.00756	1.0223	1.02413	1.04105	1.04612	1.02927	1.01641	1.02298	1.0372	1.03024	1.02463	1.02124	1.0169	1.00791	1.00142	1.00199	1.01432	1.01593	1.00923	1.00642	1.00425	1.00353	1.00489	1.00748	1.01205
Arab_11d_F_Cal00038.spc	1.427	1.42421	1.80353	1.34466	1.40696	1.86303	1.42709	1.46458	1.58497	1.45957	1.59567	1.67115	1.53482	1.45657	1.457	1.47201	1.41723	1.36207	1.37153	1.46136	1.49598	1.48204	1.43036	1.34926	1.36621	1.43306	1.45334	1.39529	1.3641	1.38589	1.36931	1.39244	1.43853	1.42682	1.39055	1.36091	1.35573	1.37642	1.39002	1.3812	1.35543	1.37763	1.40132	1.34505	1.34499	1.36785	1.37238	1.35025	1.35132
Arab_11d_F_Cal00039.spc	0.766439	0.758394	0.858627	0.821641	0.83988	0.8909	0.82488	0.796956	0.82002	0.884325	0.903436	0.868542	0.824438	0.85517	0.875617	0.876953	0.878087	0.882482	0.878735	0.867162	0.883499	0.888335	0.875385	0.867038	0.867457	0.875014	0.882966	0.866701	0.863105	0.882698	0.882067	0.884465	0.888458	0.880164	0.865123	0.859519	0.871082	0.872702	0.874179	0.87752	0.870622	0.874024	0.877471	0.862704	0.866715	0.873586	0.869394	0.866685	0.871933
Arab_11d_F_Cal00040.spc	0.925741	0.979598	1.01588	0.93981	0.920416	0.934798	0.895803	0.90377	0.93996	0.970641	0.97485	0.949975	0.917907	0.923908	0.912597	0.89485	0.896006	0.880774	0.879407	0.904454	0.910557	0.891754	0.867421	0.872619	0.891647	0.899541	0.879149	0.878498	0.886719	0.892729	0.890497	0.893316	0.896637	0.886883	0.886587	0.887277	0.880354	0.878717	0.876416	0.873664	0.880738	0.885587	0.883499	0.874443	0.875063	0.878981	0.880037	0.882978	0.884382
Arab_11d_F_Cal00041.spc	1.21129	1.26678	1.29724	1.11061	1.17412	1.37236	1.12393	1.13037	1.23002	1.25771	1.3709	1.42612	1.34768	1.24865	1.19843	1.1931	1.21661	1.20228	1.21469	1.28207	1.27033	1.24219	1.23285	1.25534	1.25758	1.23178	1.19537	1.19916	1.23571	1.27884	1.24687	1.25596	1.2914	1.26438	1.23781	1.22572	1.22662	1.21306	1.22562	1.2596	1.23206	1.23376	1.24904	1.22864	1.21793	1.22135	1.23207	1.22308	1.22392
Arab_11d_F_Cal00042.spc	0.636115	0.690405	0.726517	0.642014	0.653059	0.727867	0.695701	0.704975	0.731884	0.737929	0.750769	0.738601	0.710926	0.727285	0.720825	0.705157	0.713595	0.713736	0.710106	0.709851	0.715884	0.720348	0.715817	0.69533	0.709821	0.729087	0.712415	0.708223	0.715115	0.725257	0.723912	0.718762	0.714858	0.715859	0.707838	0.705932	0.719781	0.718691	0.714146	0.712999	0.714803	0.7183	0.718332	0.710357	0.716587	0.719558	0.708821	0.709387	0.713895
Arab_11d_F_Cal00043.spc	0.908842	0.913113	0.952408	0.839499	0.832708	0.896144	0.869384	0.822449	0.816752	0.882199	0.934466	0.89711	0.824724	0.881841	0.8832	0.846706	0.850139	0.840791	0.834023	0.842704	0.863062	0.858749	0.83467	0.828506	0.832185	0.836581	0.833523	0.827391	0.834698	0.852358	0.831991	0.837767	0.861836	0.855805	0.83493	0.828013	0.848154	0.846563	0.840375	0.839322	0.841569	0.84049	0.837533	0.837117	0.837566	0.837184	0.835545	0.835205	0.83907
Arab_11d_F_Cal00044.spc	1.07249	1.04837	1.09016	0.981928	1.03747	1.18255	1.0226	0.993208	1.05264	1.13994	1.13789	1.10971	1.09397	1.08938	1.05552	1.02756	1.04979	1.07989	1.07948	1.04708	1.05999	1.07181	1.06336	1.03905	1.044	1.06172	1.06231	1.04237	1.04871	1.08476	1.05489	1.05762	1.09101	1.098	1.06949	1.04684	1.05465	1.04474	1.04186	1.0496	1.03955	1.04283	1.05174	1.04614	1.04848	1.04837	1.03951	1.0386	1.04506
Arab_11d_F_Cal00045.spc	0.772805	0.754012	0.750187	0.760611	0.810908	0.847405	0.7559	0.775759	0.817332	0.78922	0.814346	0.827993	0.804718	0.774627	0.771296	0.778633	0.767843	0.756853	0.763449	0.787706	0.783733	0.765263	0.756599	0.79174	0.785198	0.765747	0.777302	0.770797	0.762541	0.764493	0.775369	0.787647	0.790199	0.771714	0.765948	0.76758	0.76692	0.764838	0.768479	0.774612	0.763149	0.761792	0.767156	0.765371	0.763426	0.765799	0.771712	0.765286	0.761163
Arab_11d_F_Cal00046.spc	0.829903	0.839586	0.879392	0.785397	0.812894	0.900523	0.79532	0.783628	0.821745	0.8525	0.889827	0.893961	0.864656	0.848275	0.848964	0.850551	0.833568	0.832774	0.840811	0.847843	0.850143	0.855847	0.858177	0.837717	0.834573	0.839523	0.836163	0.840328	0.849069	0.855549	0.84524	0.843811	0.851624	0.85506	0.839372	0.82594	0.83073	0.833521	0.83422	0.831893	0.820773	0.826911	0.839069	0.833021	0.831418	0.831984	0.830534	0.826451	0.827946
Arab_11d_F_Cal00047.spc	1.00955	0.896055	0.879589	0.87474	0.926244	0.977575	0.886365	0.875926	0.925922	0.998284	1.05083	1.0208	0.942038	0.913104	0.925224	0.950208	0.948229	0.926741	0.92163	0.947405	0.969554	0.968559	0.949036	0.935414	0.932753	0.937418	0.943098	0.948232	0.946357	0.93743	0.930706	0.939194	0.954031	0.952196	0.942868	0.935764	0.93584	0.932231	0.931067	0.933001	0.930765	0.928629	0.927993	0.929195	0.930662	0.933863	0.937998	0.933064	0.934079
Arab_11d_F_Cal00048.spc	0.641561	0.636865	0.680281	0.642077	0.63291	0.654677	0.661152	0.649488	0.640892	0.653123	0.688824	0.684409	0.646099	0.663867	0.665196	0.647522	0.632363	0.648596	0.662051	0.652259	0.658038	0.664957	0.663516	0.648119	0.657058	0.669765	0.657973	0.650351	0.654657	0.66567	0.653749	0.649322	0.654747	0.658218	0.654412	0.651521	0.655711	0.657129	0.649325	0.638956	0.651674	0.656767	0.652448	0.648755	0.651493	0.6537	0.650711	0.649453	0.651446
Arab_11d_F_Cal00049.spc	1.32591	1.29508	1.18567	1.12201	1.18076	1.27509	1.14564	1.12268	1.1875	1.29737	1.28815	1.19953	1.13263	1.21813	1.21446	1.14816	1.13135	1.14867	1.16098	1.14984	1.16603	1.17368	1.15813	1.12498	1.10968	1.10669	1.10524	1.12066	1.1327	1.12818	1.10899	1.10915	1.12972	1.1523	1.13618	1.11626	1.12167	1.11831	1.1193	1.12396	1.10748	1.11607	1.12948	1.10762	1.11916	1.12973	1.11398	1.11626	1.12508
Arab_11d_F_Cal00050.spc	1.45043	1.34191	1.39029	1.27164	1.4217	1.87093	1.43734	1.3673	1.41537	1.44613	1.48879	1.47591	1.393	1.27681	1.25607	1.29402	1.31933	1.25474	1.23229	1.30565	1.34008	1.30769	1.24947	1.23593	1.22253	1.22035	1.24199	1.239	1.22606	1.22054	1.23837	1.26121	1.27	1.24597	1.20734	1.18293	1.18625	1.19314	1.19924	1.20113	1.19281	1.1943	1.20025	1.19656	1.19319	1.19239	1.19295	1.18581	1.18471
Arab_11d_F_Cal00051.spc	0.943374	0.884542	0.931161	0.877171	0.864487	0.880677	0.853891	0.841441	0.838144	0.838852	0.8706	0.876203	0.850972	0.858861	0.870942	0.864551	0.827333	0.820157	0.837485	0.860904	0.851422	0.839176	0.830107	0.810985	0.818323	0.833918	0.830676	0.826307	0.822954	0.82131	0.821552	0.827093	0.832598	0.827622	0.817244	0.812071	0.816946	0.813486	0.814229	0.819505	0.810051	0.812973	0.819383	0.809335	0.807554	0.809355	0.809146	0.810845	0.811454
Arab_11d_F_Cal00052.spc	2.22029	1.99424	1.53552	1.19691	1.44895	10	1.58757	1.5093	1.84004	2.42281	2.73446	2.73618	2.63588	2.04442	1.78952	1.68997	1.71288	1.75336	1.70934	1.62669	1.87441	2.03248	1.83133	1.72246	1.79873	1.85611	1.67099	1.64329	1.71143	1.81372	1.74845	1.77422	1.866	1.80586	1.68502	1.66699	1.81553	1.75136	1.69651	1.72303	1.74769	1.74402	1.70203	1.64227	1.74357	1.80246	1.66591	1.66377	1.71559
Arab_11d_F_Cal00053.spc	0.716968	0.676888	0.681423	0.666812	0.693862	0.737183	0.705701	0.67906	0.669917	0.680896	0.716853	0.711465	0.667892	0.66829	0.670898	0.668935	0.665298	0.663653	0.663846	0.665915	0.673999	0.674118	0.663419	0.648307	0.650362	0.661279	0.665981	0.66308	0.658542	0.656371	0.656385	0.659486	0.662464	0.659759	0.654408	0.650005	0.649263	0.653376	0.654174	0.65055	0.650512	0.65532	0.656909	0.645787	0.646265	0.649552	0.646683	0.640174	0.640467
Arab_11d_F_Cal00054.spc	1.43935	1.59376	1.35364	1.12981	1.20174	1.41443	1.14425	1.14924	1.25592	1.28327	1.32053	1.31599	1.26963	1.24307	1.22033	1.19868	1.17831	1.15567	1.17226	1.23534	1.22654	1.20509	1.19388	1.18528	1.17619	1.1684	1.16401	1.15451	1.17149	1.21292	1.18988	1.187	1.19982	1.18023	1.17589	1.18191	1.18368	1.15943	1.16378	1.1969	1.17661	1.1721	1.1771	1.16286	1.1578	1.15904	1.16133	1.16478	1.16945
Arab_11d_F_Cal00055.spc	1.13595	1.16584	0.998917	1.03292	1.14386	1.20443	1.03169	1.05139	1.11774	1.08872	1.16713	1.18439	1.10586	1.09484	1.08584	1.08512	1.10935	1.07724	1.07115	1.12753	1.12489	1.11347	1.10441	1.07582	1.07955	1.09638	1.0951	1.09072	1.09771	1.11637	1.11939	1.11899	1.11562	1.10412	1.08078	1.07296	1.09315	1.08147	1.08155	1.09999	1.08606	1.09456	1.10858	1.089	1.09186	1.10456	1.10817	1.09039	1.08936
Arab_11d_F_Cal00056.spc	1.18271	1.17011	1.09401	1.04455	1.16311	1.32204	1.03472	1.02708	1.12085	1.149	1.13365	1.10971	1.09386	1.08617	1.07572	1.07654	1.10181	1.04937	1.0145	1.0424	1.06593	1.06018	1.0314	1.00958	1.01645	1.03351	1.03509	1.03512	1.03566	1.03759	1.04193	1.0454	1.04475	1.03719	1.03176	1.02799	1.02329	1.0129	1.01178	1.02097	1.02303	1.02678	1.02342	1.00277	1.00833	1.01674	1.0096	1.01066	1.01514
Arab_11d_F_Cal00057.spc	0.700943	0.740166	0.830079	0.721473	0.703711	0.759388	0.753638	0.727412	0.721015	0.753723	0.769705	0.766102	0.752635	0.749806	0.732835	0.716986	0.724603	0.736573	0.735819	0.720899	0.724783	0.728967	0.725648	0.715499	0.718993	0.724685	0.717763	0.715868	0.72191	0.731926	0.73026	0.724787	0.720465	0.720904	0.718338	0.716198	0.717894	0.719447	0.718894	0.717126	0.718754	0.722099	0.722072	0.713999	0.715976	0.720817	0.720783	0.715983	0.717202
Arab_11d_F_Cal00058.spc	0.69923	0.764564	0.751796	0.721214	0.774804	0.845552	0.726617	0.714578	0.745958	0.751213	0.761418	0.760093	0.747228	0.746236	0.717856	0.694743	0.717837	0.721172	0.72107	0.732722	0.739855	0.741011	0.738653	0.738797	0.738349	0.734705	0.727421	0.725345	0.731139	0.740983	0.737551	0.741337	0.748069	0.740311	0.733767	0.731648	0.732719	0.728081	0.726427	0.729769	0.73113	0.733329	0.733776	0.729203	0.731807	0.735536	0.73483	0.732665	0.733286
Arab_11d_F_Cal00059.spc	0.82725	0.76418	0.762421	0.775456	0.795668	0.808623	0.79184	0.8115	0.823842	0.796002	0.824018	0.823194	0.780792	0.771584	0.777903	0.783427	0.77229	0.759656	0.772577	0.811396	0.792651	0.783161	0.790485	0.775819	0.775544	0.782992	0.782725	0.771829	0.768881	0.779087	0.782688	0.78359	0.782824	0.780403	0.773505	0.770702	0.776807	0.776669	0.773126	0.768335	0.761102	0.770583	0.780258	0.763241	0.764177	0.771998	0.77321	0.769077	0.769261
Arab_11d_F_Cal00060.spc	0.69331	0.705187	0.663027	0.649733	0.661408	0.674664	0.651049	0.667211	0.686703	0.673928	0.683617	0.689872	0.681656	0.668622	0.653947	0.6428	0.640326	0.649586	0.658443	0.66013	0.669107	0.662536	0.64664	0.650232	0.654179	0.654657	0.652011	0.646922	0.650764	0.661839	0.649112	0.653255	0.66721	0.658241	0.65511	0.653562	0.647449	0.646469	0.644886	0.642376	0.647043	0.650981	0.650022	0.642913	0.644702	0.647466	0.644823	0.643623	0.64732
Arab_11d_F_Cal00061.spc	0.606209	0.640658	0.642026	0.607442	0.605079	0.62217	0.608136	0.607643	0.625792	0.657312	0.67934	0.66447	0.629027	0.632106	0.636801	0.637163	0.63564	0.626658	0.621815	0.626127	0.624661	0.631706	0.641147	0.628801	0.625823	0.628754	0.627411	0.624176	0.624952	0.630618	0.632836	0.632702	0.631337	0.630107	0.626695	0.623986	0.624326	0.625502	0.624619	0.623037	0.628694	0.630899	0.62791	0.6223	0.622303	0.624878	0.626513	0.627238	0.628633
Arab_11d_F_Cal00062.spc	1.73713	1.62638	1.39801	1.40338	1.82898	10	1.46957	1.44037	1.63057	1.65366	1.95698	1.87219	1.53571	1.55532	1.59912	1.62748	1.65307	1.58675	1.54384	1.57233	1.5915	1.62268	1.61928	1.4929	1.50593	1.59006	1.60941	1.57074	1.54963	1.57193	1.5922	1.61387	1.62115	1.59084	1.56067	1.55387	1.57407	1.5655	1.5453	1.53299	1.55433	1.55861	1.54602	1.53878	1.55436	1.57018	1.56512	1.54011	1.54105
Arab_11d_F_Cal00063.spc	0.762174	0.724545	0.682921	0.695999	0.746367	0.781577	0.709556	0.709752	0.737787	0.743547	0.772636	0.797413	0.798731	0.772008	0.756335	0.750166	0.741496	0.734168	0.736305	0.747199	0.742306	0.737578	0.734742	0.72395	0.726318	0.73494	0.736796	0.727952	0.731664	0.750057	0.739875	0.734108	0.736427	0.736225	0.731968	0.731487	0.738632	0.734765	0.732702	0.735449	0.731638	0.731608	0.73265	0.728294	0.727402	0.730108	0.733522	0.728568	0.729167
Arab_11d_F_Cal00064.spc	0.772805	0.756777	0.750967	0.721214	0.769152	0.855047	0.799944	0.755188	0.7478	0.78068	0.820764	0.814781	0.775279	0.787507	0.78794	0.78046	0.786287	0.78053	0.779083	0.788711	0.781589	0.772912	0.771469	0.78164	0.782814	0.778602	0.77857	0.785622	0.791021	0.789612	0.782649	0.785524	0.791072	0.780158	0.775799	0.779042	0.78459	0.777754	0.77301	0.774701	0.773583	0.777295	0.779985	0.772584	0.773154	0.774779	0.772134	0.774847	0.777653
Arab_11d_F_Cal00065.spc	0.860144	0.832964	0.818459	0.775377	0.825303	0.919802	0.847126	0.817212	0.828323	0.860356	0.90136	0.886531	0.837708	0.872147	0.864138	0.826248	0.811025	0.82943	0.834649	0.810379	0.83873	0.855579	0.841877	0.822498	0.819717	0.829462	0.83864	0.825595	0.824466	0.843425	0.835741	0.82845	0.828269	0.83205	0.824566	0.817985	0.822706	0.82693	0.820086	0.807546	0.815825	0.824436	0.822634	0.806844	0.811487	0.820656	0.819307	0.815732	0.81827
Arab_11d_F_Cal00066.spc	1.10524	1.06518	1.11473	1.17498	1.23202	1.19967	1.02489	1.09044	1.21946	1.17319	1.19467	1.20319	1.17291	1.15757	1.14035	1.13742	1.16324	1.09478	1.07944	1.171	1.1415	1.11108	1.10441	1.07582	1.07955	1.09556	1.09406	1.11077	1.11135	1.09089	1.1075	1.13155	1.13858	1.10808	1.0908	1.08898	1.09459	1.09244	1.09534	1.09981	1.07348	1.08481	1.10934	1.09	1.08597	1.08804	1.08464	1.08254	1.08681
Arab_11d_F_Cal00067.spc	0.86133	0.893477	1.01124	0.944001	0.916457	0.94154	0.952082	0.908878	0.879782	0.913485	0.986447	1.00751	0.959666	0.934239	0.910397	0.893583	0.893438	0.914721	0.924516	0.9076	0.904836	0.910069	0.909778	0.883389	0.886699	0.905927	0.912406	0.905555	0.902006	0.909083	0.919436	0.912476	0.89701	0.897002	0.900466	0.899342	0.891759	0.896752	0.898383	0.893953	0.900389	0.904529	0.901289	0.89079	0.895295	0.903447	0.902724	0.889624	0.887337
Arab_11d_F_Cal00068.spc	0.749191	0.774985	0.764076	0.734751	0.763523	0.801973	0.723122	0.741939	0.792994	0.794324	0.801729	0.797469	0.780944	0.774302	0.766197	0.761713	0.7682	0.762231	0.767408	0.791674	0.786317	0.778246	0.773142	0.759494	0.760477	0.768298	0.768705	0.759531	0.752627	0.754938	0.766011	0.777772	0.782253	0.772299	0.763705	0.760034	0.759945	0.753094	0.752926	0.760755	0.761025	0.760849	0.762401	0.765691	0.76261	0.758108	0.756716	0.756824	0.758078
Arab_11d_F_Cal00069.spc	0.783703	0.785626	0.829815	0.836544	0.890441	0.921207	0.773384	0.778832	0.836142	0.834457	0.813392	0.805085	0.81139	0.803166	0.791458	0.785767	0.79194	0.770633	0.770015	0.810444	0.821128	0.809048	0.790863	0.788009	0.784943	0.78157	0.781402	0.788382	0.793705	0.792177	0.78506	0.787855	0.793512	0.782799	0.772268	0.772706	0.785479	0.779424	0.777061	0.784309	0.783472	0.782228	0.78285	0.785291	0.781146	0.775566	0.773241	0.771836	0.776492
Arab_11d_F_Cal00070.spc	0.685834	0.665382	0.711951	0.730955	0.774587	0.817274	0.766586	0.772344	0.799152	0.801191	0.811126	0.792998	0.758263	0.771264	0.77273	0.766326	0.772653	0.766402	0.771407	0.795681	0.790114	0.780901	0.777269	0.77477	0.778672	0.788641	0.798951	0.781004	0.770701	0.781547	0.7851	0.785277	0.786082	0.791716	0.780565	0.774148	0.787192	0.781172	0.779103	0.785847	0.778566	0.782691	0.790166	0.78226	0.777833	0.779538	0.785096	0.784624	0.786215
Arab_11d_F_Cal00071.spc	1.0014	1.08713	1.02058	0.930535	0.948211	1.01696	0.961269	0.966238	0.986772	0.974126	1.00488	1.00436	0.959511	0.929757	0.941727	0.959841	0.932194	0.922951	0.935769	0.959783	0.96046	0.9597	0.959603	0.945671	0.94301	0.942805	0.933274	0.935255	0.935021	0.926772	0.920676	0.929365	0.944236	0.942877	0.934175	0.927596	0.928011	0.924852	0.924047	0.926204	0.923101	0.932582	0.939215	0.91917	0.920115	0.927447	0.925679	0.920505	0.92249
Arab_11d_F_Cal00072.spc	2.02555	10	10	1.56663	1.50562	1.77541	1.55699	1.68357	1.84829	1.62536	1.84416	1.80105	1.50386	1.53298	1.50717	1.4577	1.48273	1.43968	1.44422	1.54517	1.5039	1.48419	1.50211	1.46276	1.45957	1.48285	1.50329	1.5214	1.5388	1.55697	1.57695	1.59847	1.60607	1.57738	1.55238	1.53265	1.51467	1.5003	1.50537	1.52378	1.51371	1.52501	1.53519	1.50228	1.50738	1.53612	1.55676	1.51632	1.50511
Arab_11d_F_Cal00073.spc	0.879932	0.84652	0.832368	0.833269	0.890441	0.921207	0.773384	0.778832	0.833447	0.832062	0.865022	0.857426	0.811395	0.820201	0.834988	0.831006	0.797904	0.794015	0.804666	0.812976	0.816467	0.823124	0.826782	0.809112	0.807342	0.813532	0.811658	0.807613	0.809617	0.818314	0.819553	0.824541	0.830108	0.825271	0.815737	0.807826	0.805674	0.808637	0.807344	0.800683	0.797476	0.803718	0.811133	0.806759	0.806626	0.808299	0.808062	0.805636	0.806258
Arab_11d_F_Cal00074.spc	1.43316	1.50078	1.52278	1.22409	1.28769	1.59415	1.32133	1.34938	1.49724	1.52208	1.56335	1.53458	1.44502	1.38548	1.39017	1.40658	1.36172	1.31515	1.32872	1.41026	1.38876	1.34692	1.32967	1.35244	1.34027	1.3396	1.40316	1.39728	1.38763	1.40677	1.39125	1.39617	1.40384	1.36213	1.34278	1.35092	1.3703	1.32935	1.31157	1.33328	1.33386	1.34978	1.35911	1.32619	1.33414	1.34793	1.3385	1.34395	1.35528
Arab_11d_F_Cal00075.spc	1.48044	1.40427	1.25966	1.17656	1.23883	1.34446	1.18956	1.16674	1.2071	1.23785	1.2697	1.30942	1.32676	1.23186	1.21281	1.24808	1.2714	1.25468	1.24375	1.27081	1.34038	1.33972	1.26715	1.21665	1.21376	1.23996	1.26117	1.22967	1.21182	1.23378	1.25402	1.27535	1.28337	1.25693	1.22854	1.2301	1.27053	1.26426	1.25369	1.25485	1.24159	1.25199	1.26529	1.24288	1.24137	1.25317	1.26237	1.25101	1.25047
Arab_11d_F_Cal00076.spc	0.748275	0.725584	0.644119	0.659708	0.691908	0.696148	0.642835	0.667914	0.708367	0.692568	0.68166	0.686792	0.695661	0.664394	0.66086	0.673289	0.669295	0.665914	0.671087	0.683691	0.682775	0.674611	0.667331	0.670349	0.673136	0.672826	0.669221	0.663218	0.6657	0.677228	0.676954	0.683494	0.688917	0.672103	0.67022	0.674345	0.672045	0.669741	0.671795	0.676187	0.671137	0.671472	0.676401	0.679159	0.676626	0.673282	0.672809	0.674016	0.674231
Arab_11d_F_Cal00077.spc	0.786516	0.70829	0.672013	0.686491	0.733884	0.775382	0.735075	0.7232	0.729214	0.73641	0.768178	0.783148	0.763166	0.721043	0.7128	0.728071	0.736491	0.71008	0.698677	0.724609	0.735035	0.729147	0.717302	0.718134	0.718267	0.718289	0.720969	0.722797	0.720064	0.714682	0.719092	0.723717	0.723839	0.717472	0.713131	0.709773	0.706007	0.706102	0.712261	0.719831	0.71205	0.713774	0.718871	0.711282	0.706792	0.707947	0.712457	0.708813	0.710132
Arab_11d_F_Cal00078.spc	0.85849	0.81217	0.86035	0.863956	0.911371	0.962689	0.877867	0.845018	0.85648	0.888537	0.898134	0.883525	0.857605	0.841973	0.841379	0.848605	0.851626	0.840791	0.834023	0.842704	0.861649	0.86714	0.853797	0.833338	0.831073	0.836131	0.832951	0.836224	0.849985	0.867346	0.858044	0.850226	0.847319	0.840991	0.836208	0.835941	0.839725	0.834756	0.83365	0.839347	0.841956	0.84049	0.837382	0.836778	0.841339	0.844685	0.842302	0.83744	0.838996
Arab_11d_F_Cal00079.spc	1.07994	0.980796	1.03491	1.0958	1.14211	1.13458	1.04495	1.08859	1.15279	1.1191	1.20108	1.22129	1.13067	1.07365	1.07894	1.09454	1.05025	1.02916	1.04979	1.10276	1.1033	1.07524	1.05344	1.07629	1.06415	1.05572	1.09864	1.10902	1.09447	1.07588	1.07724	1.07939	1.0806	1.08681	1.07256	1.05405	1.04859	1.05724	1.06961	1.0739	1.05016	1.06276	1.08484	1.05837	1.05259	1.06062	1.06639	1.0529	1.04867
Arab_11d_F_Cal00080.spc	0.849946	0.876271	0.850197	0.756216	0.813717	0.939893	0.787809	0.762346	0.813566	0.876028	0.891849	0.873872	0.851093	0.862665	0.840811	0.817335	0.840721	0.837347	0.82941	0.838244	0.85998	0.846341	0.812509	0.819208	0.838901	0.848462	0.832559	0.825427	0.822954	0.82131	0.821552	0.827093	0.832598	0.827622	0.815882	0.816491	0.836201	0.821959	0.812321	0.819653	0.823045	0.823408	0.818749	0.808604	0.811502	0.814577	0.809481	0.814256	0.817369
Arab_11d_F_Cal00081.spc	0.895735	0.910759	0.881759	0.820198	0.904963	1.06487	0.902295	0.875867	0.918162	0.948847	0.954368	0.931877	0.902134	0.909063	0.897146	0.885921	0.909407	0.900989	0.88732	0.894615	0.93276	0.933498	0.90222	0.907072	0.915163	0.910055	0.888914	0.900184	0.910683	0.90294	0.899096	0.901523	0.906757	0.907015	0.901052	0.896784	0.898382	0.888171	0.891893	0.910925	0.911235	0.905783	0.897519	0.887529	0.887276	0.893091	0.898798	0.896597	0.896704
Arab_11d_F_Cal00082.spc	0.701215	0.719253	0.761469	0.73736	0.76076	0.807617	0.762306	0.722876	0.726977	0.785684	0.807963	0.788072	0.752541	0.748703	0.732835	0.717408	0.725471	0.725014	0.720694	0.719873	0.724601	0.735176	0.740456	0.71922	0.717324	0.726634	0.728721	0.729223	0.730934	0.732211	0.721148	0.721641	0.731007	0.731778	0.717363	0.710426	0.724477	0.722776	0.720576	0.724123	0.726112	0.725157	0.723244	0.723659	0.72511	0.724529	0.720934	0.71902	0.720971
Arab_11d_F_Cal00083.spc	0.723507	0.714232	0.714277	0.728384	0.77744	0.814293	0.735187	0.709438	0.736579	0.79478	0.791391	0.770364	0.758115	0.753407	0.748352	0.741323	0.733245	0.725243	0.732318	0.756865	0.766359	0.759557	0.743636	0.731234	0.741893	0.755017	0.745916	0.743243	0.744641	0.745795	0.741387	0.745559	0.752349	0.744664	0.731799	0.729206	0.742794	0.740467	0.735009	0.732535	0.727829	0.734303	0.743245	0.738395	0.73381	0.731747	0.731631	0.72976	0.730521
Arab_11d_F_Cal00084.spc	0.744728	0.777887	0.764882	0.694568	0.746109	0.865464	0.776481	0.701377	0.698133	0.781737	0.809964	0.785141	0.753023	0.787172	0.784114	0.760935	0.767586	0.764878	0.757977	0.755058	0.758685	0.769493	0.771747	0.73605	0.736422	0.7543	0.754935	0.752449	0.76187	0.779166	0.757482	0.756227	0.772549	0.771158	0.759551	0.750253	0.750865	0.750435	0.750755	0.753211	0.758708	0.76249	0.75997	0.749157	0.753315	0.757805	0.751888	0.751447	0.753448
Arab_11d_F_Cal00085.spc	1.08746	1.14193	1.17993	1.13652	1.1343	1.13458	1.04495	1.08859	1.1556	1.12142	1.15038	1.13173	1.07082	1.10548	1.08847	1.05462	1.07792	1.0772	1.08054	1.10484	1.09884	1.091	1.0834	1.05704	1.06141	1.07831	1.0779	1.07609	1.07609	1.0756	1.0594	1.07354	1.10233	1.09133	1.08114	1.07457	1.06731	1.05253	1.05565	1.0741	1.06293	1.06466	1.07325	1.06666	1.05973	1.05922	1.06577	1.06671	1.06677
Arab_11d_F_Cal00086.spc	0.893941	0.886	0.930606	0.924591	0.96969	1.03503	0.975151	0.983137	0.988312	0.935942	0.956036	0.978541	0.968681	0.941471	0.931892	0.935112	0.934122	0.916664	0.905374	0.910988	0.912715	0.903128	0.894669	0.916067	0.929429	0.922787	0.900638	0.899444	0.907216	0.912647	0.908421	0.918323	0.928881	0.906585	0.899804	0.906912	0.916887	0.917401	0.907762	0.896007	0.90196	0.905915	0.904429	0.900478	0.896032	0.899293	0.910538	0.903398	0.902506
Arab_11d_F_Cal00087.spc	1.38095	1.30081	1.34197	1.12821	1.26522	1.70383	1.16969	1.13736	1.28044	1.40701	1.38438	1.27522	1.18814	1.22339	1.18907	1.15045	1.21761	1.22123	1.21145	1.23716	1.25921	1.25871	1.23993	1.22606	1.23638	1.24967	1.23952	1.22902	1.22035	1.21393	1.20674	1.23138	1.26408	1.24085	1.20034	1.18247	1.20326	1.21446	1.20946	1.19702	1.2024	1.21316	1.21087	1.1811	1.18033	1.189	1.18953	1.2018	1.20622
Arab_11d_F_Cal00088.spc	0.691917	0.706622	0.74885	0.726919	0.753249	0.791987	0.717273	0.719028	0.737571	0.719762	0.770832	0.774957	0.720886	0.734504	0.739181	0.735471	0.743315	0.728861	0.720786	0.732864	0.729898	0.717971	0.70922	0.720562	0.725369	0.721535	0.715053	0.713532	0.719634	0.729692	0.728134	0.72277	0.718542	0.719065	0.716057	0.716304	0.723838	0.721799	0.715251	0.708825	0.705163	0.712612	0.722107	0.718462	0.714979	0.713869	0.714624	0.713951	0.713556
Arab_11d_F_Cal00089.spc	1.16153	1.26145	1.15395	1.08969	1.21087	1.41722	1.14956	1.09945	1.16816	1.27427	1.26709	1.19078	1.11831	1.10284	1.11844	1.14808	1.17106	1.16543	1.14869	1.1404	1.15985	1.14843	1.11303	1.10862	1.10321	1.10592	1.12728	1.1291	1.12398	1.12234	1.12178	1.13225	1.14798	1.15212	1.12882	1.11719	1.13748	1.10899	1.10611	1.13846	1.12408	1.11496	1.11212	1.10233	1.10846	1.11911	1.12243	1.12019	1.11689
Arab_11d_F_Cal00090.spc	0.803071	0.865263	0.898199	0.754653	0.78748	0.910356	0.76764	0.768203	0.833716	0.863123	0.869891	0.873268	0.871626	0.833121	0.822421	0.832665	0.836941	0.813443	0.797285	0.808031	0.827105	0.833591	0.822708	0.805012	0.804056	0.809914	0.808083	0.813108	0.822371	0.829538	0.820934	0.82051	0.828765	0.833034	0.8191	0.807147	0.812514	0.816089	0.817139	0.816069	0.812835	0.814097	0.817524	0.817854	0.823765	0.824189	0.81383	0.809638	0.810385
Arab_11d_F_Cal00091.spc	0.669318	0.6542	0.700668	0.726989	0.730577	0.703711	0.64829	0.674326	0.712934	0.696747	0.725037	0.730332	0.700763	0.698347	0.709417	0.714254	0.693889	0.685271	0.690643	0.70276	0.701014	0.690993	0.684216	0.697317	0.688271	0.677337	0.690409	0.695776	0.693607	0.689582	0.69545	0.696587	0.691771	0.687163	0.684264	0.684498	0.68734	0.685752	0.684362	0.683783	0.678044	0.678647	0.682329	0.680841	0.679602	0.680348	0.682585	0.680655	0.680747
Arab_11d_F_Cal00092.spc	0.722563	0.79703	0.778432	0.707293	0.740776	0.809798	0.699572	0.727908	0.804192	0.803605	0.785389	0.779381	0.787	0.782457	0.759607	0.746331	0.770484	0.744479	0.735117	0.77466	0.773556	0.757628	0.744348	0.742552	0.758144	0.766344	0.746527	0.757141	0.771392	0.76974	0.755899	0.756198	0.761569	0.7451	0.745911	0.753621	0.753262	0.746576	0.747068	0.754621	0.749626	0.751997	0.755166	0.744992	0.741796	0.744044	0.746935	0.74475	0.744526
Arab_11d_F_Cal00093.spc	0.723507	0.716754	0.714995	0.694639	0.723804	0.761471	0.694519	0.698059	0.718049	0.702224	0.73098	0.734642	0.705881	0.719752	0.737531	0.740098	0.717735	0.695846	0.696191	0.721373	0.732738	0.719907	0.700536	0.712395	0.710365	0.702915	0.706552	0.700684	0.701212	0.712178	0.710868	0.711691	0.711469	0.699065	0.698142	0.700464	0.696924	0.698736	0.69708	0.691607	0.694039	0.698579	0.699716	0.69321	0.693432	0.694939	0.692984	0.692822	0.693903
Arab_11d_F_Cal00094.spc	0.995215	0.942255	0.91518	0.899977	0.98796	1.11244	0.981408	0.925678	0.945475	1.0217	1.07656	1.03786	0.960368	0.995342	0.968895	0.932808	0.981702	1.00083	0.974447	0.934591	0.964916	0.992649	0.984375	0.948516	0.962627	0.99031	0.976538	0.974572	0.980219	0.982654	0.960302	0.968519	0.996299	0.993026	0.970722	0.957361	0.967163	0.963808	0.960334	0.961163	0.957437	0.95329	0.952908	0.959945	0.968908	0.969495	0.959179	0.95574	0.962357
Arab_11d_F_Cal00095.spc	0.854004	0.856831	0.896525	0.801129	0.800593	0.852911	0.795938	0.777017	0.780272	0.784618	0.816377	0.824781	0.80537	0.819018	0.804898	0.776533	0.765662	0.771994	0.769715	0.752185	0.765916	0.782938	0.787017	0.772626	0.773411	0.777417	0.767086	0.763683	0.76326	0.764536	0.776089	0.782646	0.779592	0.769378	0.766559	0.76758	0.76692	0.765378	0.765002	0.766935	0.771527	0.778172	0.779272	0.767203	0.767012	0.767682	0.761429	0.76366	0.768875
Arab_11d_F_Cal00096.spc	1.20496	1.09466	1.04134	1.00365	1.11382	1.25591	1.00351	0.998901	1.08339	1.11196	1.20605	1.21732	1.13136	1.11783	1.10683	1.10488	1.12923	1.10044	1.06504	1.06517	1.1386	1.16219	1.12074	1.11747	1.09491	1.08023	1.10214	1.10364	1.10988	1.12756	1.11176	1.10135	1.10327	1.10876	1.09146	1.0765	1.08305	1.08069	1.08929	1.10677	1.09411	1.08756	1.08637	1.07865	1.07838	1.08371	1.08877	1.08055	1.07946
Arab_11d_F_Cal00097.spc	0.76312	0.776715	0.816895	0.743867	0.744703	0.80037	0.788902	0.757648	0.750012	0.782807	0.775994	0.756937	0.747371	0.761896	0.765692	0.751714	0.727415	0.729102	0.735519	0.733465	0.750239	0.760429	0.752651	0.729295	0.735362	0.749448	0.74071	0.737489	0.742959	0.752574	0.749204	0.747362	0.748747	0.748318	0.738373	0.732254	0.73969	0.747141	0.74551	0.736904	0.737381	0.739905	0.740175	0.735384	0.734864	0.734138	0.729987	0.727273	0.730366
Arab_11d_F_Cal00098.spc	0.927133	1.07273	1.38051	1.08885	1.09334	1.26816	1.07254	1.0356	1.09598	1.18979	1.25424	1.18453	1.07052	1.09968	1.11659	1.09087	1.04543	1.07773	1.11836	1.10773	1.09442	1.1035	1.1196	1.09006	1.09208	1.10886	1.10696	1.10381	1.10269	1.10104	1.08275	1.09671	1.12692	1.11577	1.07765	1.06368	1.09823	1.10289	1.09561	1.09014	1.08754	1.09542	1.09907	1.08003	1.0925	1.10369	1.09005	1.09267	1.10685
Arab_11d_F_Cal00099.spc	0.712543	0.693411	0.736941	0.683839	0.691065	0.736598	0.703781	0.693109	0.709248	0.74093	0.758857	0.745653	0.715679	0.713394	0.712214	0.707654	0.701728	0.696913	0.700764	0.712621	0.709437	0.706373	0.705272	0.697122	0.693153	0.69786	0.710197	0.707373	0.698992	0.695614	0.708377	0.712108	0.707311	0.708632	0.7016	0.698064	0.706288	0.704839	0.701772	0.700791	0.698184	0.702728	0.708768	0.705873	0.70355	0.701642	0.69951	0.698502	0.70279
Arab_11d_F_Cal00100.spc	0.845575	0.772844	0.773806	0.876006	0.954834	0.944712	0.862074	0.865046	0.876997	0.842133	0.896837	0.907228	0.850854	0.857445	0.867358	0.871015	0.872422	0.877044	0.874573	0.862866	0.862311	0.867664	0.871513	0.863851	0.864823	0.868134	0.863356	0.857629	0.852763	0.849746	0.848684	0.852728	0.859132	0.861398	0.85882	0.853626	0.84889	0.847746	0.85579	0.865573	0.846821	0.84402	0.852548	0.851342	0.850701	0.849929	0.847517	0.842812	0.840982
Arab_15d_F_Cal00001.spc	0.645461	0.676787	0.714071	0.689553	0.638517	0.59816	0.611825	0.602167	0.616672	0.686725	0.648719	0.595743	0.578107	0.598087	0.630644	0.64983	0.634078	0.611448	0.599159	0.600298	0.599224	0.608565	0.620976	0.609478	0.618669	0.629132	0.614529	0.613271	0.620077	0.625912	0.617152	0.623082	0.637149	0.632424	0.630165	0.624689	0.612939	0.619166	0.626618	0.62679	0.622332	0.629798	0.635453	0.617629	0.620005	0.629215	0.630629	0.627537	0.628209
Arab_15d_F_Cal00002.spc	0.782113	0.755038	0.690393	0.733401	0.773892	0.780616	0.765644	0.785684	0.821963	0.842046	0.813935	0.785505	0.780702	0.805196	0.80344	0.792548	0.808015	0.775572	0.741178	0.735349	0.750848	0.793235	0.826362	0.763941	0.772527	0.812508	0.805672	0.774598	0.779026	0.824177	0.803423	0.800875	0.813532	0.795841	0.794514	0.795186	0.783588	0.784996	0.7921	0.79771	0.794166	0.798437	0.801913	0.788988	0.787254	0.791122	0.793646	0.798658	0.7933
Arab_15d_F_Cal00003.spc	0.888293	0.746046	0.689539	0.733401	0.773892	0.780616	0.765644	0.785684	0.821963	0.842046	0.813935	0.789007	0.779988	0.754665	0.7638	0.793348	0.807096	0.804147	0.790942	0.779848	0.797125	0.82089	0.828501	0.796289	0.775731	0.778423	0.799959	0.778504	0.771133	0.793499	0.771936	0.783638	0.814247	0.796694	0.794514	0.795917	0.7842	0.772572	0.771351	0.778755	0.776318	0.780282	0.787014	0.786411	0.789095	0.788709	0.781521	0.775727	0.776847
Arab_15d_F_Cal00004.spc	0.888293	0.739694	0.687933	0.838207	0.876219	0.7778	0.762067	0.791748	0.801946	0.757616	0.781554	0.764985	0.717979	0.784349	0.807548	0.792548	0.808015	0.772299	0.752865	0.777873	0.767503	0.790504	0.826763	0.765941	0.756383	0.772846	0.768374	0.783669	0.797651	0.794272	0.772296	0.773584	0.786064	0.769777	0.783869	0.791382	0.764173	0.775922	0.794233	0.797574	0.781146	0.779205	0.787326	0.78711	0.780519	0.777048	0.780512	0.775605	0.780579
Arab_15d_F_Cal00005.spc	1.37247	1.39838	1.43938	1.49303	1.56079	1.4969	1.24334	1.19856	1.30869	1.64281	1.88892	1.47195	1.17088	1.18108	1.21229	1.26882	1.44009	1.39684	1.26507	1.19757	1.28715	1.46753	1.57921	1.33357	1.34789	1.43899	1.35253	1.35499	1.34862	1.2913	1.23932	1.26562	1.34463	1.3658	1.3904	1.39219	1.35014	1.31138	1.3073	1.32825	1.30657	1.31104	1.32632	1.30997	1.29409	1.29733	1.32036	1.31657	1.30728
Arab_15d_F_Cal00006.spc	0.746446	0.729437	0.666856	0.628784	0.675686	0.752601	0.680272	0.637836	0.653455	0.728303	0.728143	0.688125	0.651799	0.639171	0.630968	0.640906	0.687134	0.677124	0.65263	0.651786	0.672649	0.682595	0.666744	0.628983	0.644498	0.671265	0.652532	0.665361	0.67428	0.660527	0.646752	0.663945	0.685187	0.648904	0.655172	0.668963	0.652915	0.657402	0.663778	0.662179	0.655455	0.660418	0.669272	0.665524	0.664253	0.664697	0.664936	0.66683	0.6655
Arab_15d_F_Cal00007.spc	0.859857	0.786415	0.836103	0.890945	0.918295	0.944842	1.02716	0.899738	0.830202	0.938975	0.91825	0.868447	0.854326	0.874494	0.904386	0.93063	0.944881	0.93145	0.904773	0.884259	0.896736	0.949847	0.990563	0.892182	0.896586	0.943042	0.926688	0.909045	0.912739	0.934765	0.926856	0.933742	0.942234	0.910973	0.920101	0.93015	0.906667	0.921369	0.926583	0.907219	0.894046	0.902857	0.922646	0.929539	0.927111	0.920837	0.917064	0.926926	0.925687
Arab_15d_F_Cal00008.spc	0.964199	0.90262	0.806147	0.976332	1.12728	1.09876	1.0089	1.00995	1.04741	1.06762	1.10397	1.08412	1.03049	1.05585	1.02712	1.00786	1.10085	1.09698	1.04127	1.00609	1.01566	1.07661	1.13566	1.04754	1.03439	1.03107	0.967382	1.00343	1.03581	1.01792	1.07478	1.09363	1.06605	1.05268	1.04317	1.03427	1.02743	1.04189	1.06851	1.08301	1.03227	1.02558	1.04202	1.02354	1.02204	1.0302	1.03494	1.02598	1.02487
Arab_15d_F_Cal00009.spc	1.84968	1.97169	1.94461	1.29823	1.36951	1.93383	1.40521	1.31315	1.46505	2.0642	1.71211	1.26882	1.08259	1.2228	1.14864	1.05643	1.27164	1.28299	1.21688	1.24461	1.25078	1.41425	1.69019	1.29665	1.2178	1.23308	1.18561	1.18974	1.2144	1.23566	1.26108	1.24689	1.20445	1.17477	1.22073	1.26719	1.23822	1.25159	1.25584	1.23393	1.21864	1.22813	1.24417	1.23416	1.2269	1.2212	1.2177	1.24033	1.23918
Arab_15d_F_Cal00010.spc	0.817529	0.758955	0.803527	0.747466	0.786734	0.90035	0.86855	0.81746	0.79812	0.820995	0.796721	0.770665	0.76723	0.787981	0.817239	0.843184	0.857097	0.850694	0.832968	0.818657	0.832396	0.880299	0.917784	0.838632	0.823732	0.840089	0.831622	0.846347	0.85943	0.852405	0.822818	0.835325	0.867348	0.844095	0.855824	0.860845	0.825892	0.83651	0.855741	0.855318	0.81834	0.815684	0.838144	0.848099	0.840437	0.831656	0.832908	0.835636	0.832987
Arab_15d_F_Cal00011.spc	1.47283	1.25267	1.02272	1.03784	1.22448	1.51185	1.25427	1.21442	1.25826	1.27848	1.32173	1.25792	1.17321	1.34187	1.347	1.24415	1.26142	1.19522	1.19361	1.3261	1.35582	1.46517	1.56763	1.2386	1.21748	1.32351	1.34231	1.28308	1.29565	1.3944	1.27278	1.26487	1.33738	1.29511	1.29901	1.30921	1.27739	1.24708	1.24615	1.26696	1.24796	1.28145	1.32234	1.27017	1.24928	1.24597	1.24053	1.23673	1.2343
Arab_15d_F_Cal00012.spc	1.02477	0.96188	0.843489	0.871259	1.00055	1.16482	1.06395	0.965757	0.924977	0.948927	0.993294	0.939986	0.854896	0.938343	0.960188	0.927896	0.942636	0.93145	0.902355	0.883201	0.940408	0.994413	0.993099	0.933265	0.923539	0.949933	0.971062	0.930381	0.910356	0.934614	0.926856	0.931657	0.94569	0.940539	0.936844	0.935394	0.933861	0.930404	0.941143	0.960379	0.946297	0.939936	0.944794	0.950989	0.947915	0.940946	0.935748	0.931046	0.935246
Arab_15d_F_Cal00013.spc	0.946491	0.972396	1.0134	1.08415	1.00608	0.903844	0.976328	0.937416	0.921893	1.04985	1.125	1.04234	0.923594	0.939467	0.974026	1.00056	1.01513	0.989652	0.979755	1.00352	0.971997	0.995292	1.05147	0.981684	0.966324	0.993693	1.01492	0.971554	0.931507	0.926808	0.942244	0.986297	1.0135	0.946642	0.944678	0.95616	0.930111	0.942663	0.9575	0.954627	0.937052	0.957979	0.985101	0.954284	0.950831	0.962518	0.969684	0.966103	0.961013
Arab_15d_F_Cal00014.spc	0.92188	0.831043	0.876262	0.812102	0.784853	0.817041	0.890411	0.876219	0.81676	0.772848	0.79279	0.805595	0.794491	0.819021	0.816384	0.803236	0.817389	0.811743	0.814519	0.837698	0.822328	0.846193	0.88528	0.813028	0.797792	0.824305	0.845197	0.818765	0.807454	0.831078	0.83103	0.825009	0.820618	0.821518	0.826297	0.823087	0.80952	0.826949	0.826077	0.801633	0.809695	0.82014	0.824507	0.821941	0.82189	0.823794	0.824652	0.817664	0.816053
Arab_15d_F_Cal00015.spc	0.899473	0.987783	0.847012	0.767485	0.821978	0.920826	0.790935	0.779595	0.821963	0.842046	0.813935	0.782031	0.781416	0.862389	0.843022	0.797061	0.8592	0.834154	0.788291	0.779394	0.797125	0.82089	0.828098	0.794145	0.79491	0.809914	0.803633	0.797599	0.794474	0.793951	0.790036	0.813434	0.843184	0.823133	0.819488	0.818952	0.805624	0.806125	0.8136	0.81736	0.798119	0.804485	0.819714	0.805347	0.802229	0.805434	0.807325	0.810962	0.809629
Arab_15d_F_Cal00016.spc	0.946491	0.972396	1.0134	1.06705	1.10911	1.09876	1.0089	1.00995	1.05257	1.07256	1.00173	0.981853	1.03091	1.06117	1.02712	1.00983	1.10591	1.03059	0.992937	1.0834	1.05106	1.07138	1.13566	1.04754	1.02651	1.05191	1.07209	1.09957	1.07793	1.01902	1.02966	1.07962	1.11688	1.0625	1.06212	1.07845	1.06751	1.08346	1.09434	1.08317	1.0543	1.05645	1.07629	1.07701	1.06279	1.05401	1.05876	1.04841	1.04505
Arab_15d_F_Cal00017.spc	1.02477	0.951488	0.841202	1.02277	1.20859	1.13155	0.904983	0.952313	1.10217	1.11633	0.949617	0.894657	0.942505	0.895392	0.933392	1.02741	1.04618	0.917055	0.863569	0.939485	0.969978	0.99008	0.993099	0.933265	0.92663	0.93819	0.92233	0.968436	0.982841	0.93631	0.950973	0.976462	0.98155	0.945695	0.951607	0.970213	0.965884	0.962208	0.960263	0.9605	0.964285	0.966588	0.969405	0.975329	0.95683	0.943349	0.952907	0.963019	0.964833
Arab_15d_F_Cal00018.spc	0.964199	0.911894	0.808256	0.837988	0.958891	1.10802	1.02466	0.928804	0.925753	1.05459	1.01827	0.948512	0.924083	0.949011	0.93172	0.920771	0.997956	1.00031	0.960228	0.934244	0.945626	1.00329	1.04733	0.933909	0.936674	0.984574	0.964253	0.976383	0.985051	0.970536	0.957352	0.963232	0.977112	0.970101	0.964663	0.96066	0.95795	0.9772	0.977371	0.954823	0.957755	0.961453	0.963997	0.969499	0.965307	0.95642	0.950527	0.958253	0.962115
Arab_15d_F_Cal00019.spc	0.964199	0.911894	0.808256	0.837988	0.958891	1.10467	1.01524	1.02016	1.01906	0.937471	0.95279	0.950025	0.924912	1.02428	1.04031	0.997346	1.0125	0.995063	0.960228	0.934244	0.941584	1.02798	1.13214	0.994818	0.996246	1.03709	0.97222	0.939405	0.961322	1.01676	0.971863	0.978507	1.01693	0.976914	0.982745	0.991027	0.961315	0.971343	0.998658	1.014	0.971792	0.980822	1.01502	0.999445	0.985167	0.983578	0.990572	0.970614	0.971391
Arab_15d_F_Cal00020.spc	0.808993	0.789276	0.717006	0.75935	0.800663	0.806437	0.786855	0.805603	0.842319	0.862396	0.831872	0.80088	0.794614	0.82313	0.786526	0.752001	0.808977	0.785889	0.76214	0.787214	0.778933	0.782366	0.792955	0.76351	0.765624	0.779826	0.774966	0.792321	0.794395	0.771066	0.768123	0.780618	0.791345	0.774627	0.787145	0.801692	0.788885	0.776601	0.775192	0.782482	0.779831	0.78463	0.788916	0.77737	0.768209	0.765809	0.769903	0.775169	0.775624
Arab_15d_F_Cal00021.spc	1.20142	2.22693	1.24425	1.00377	1.22597	2.13458	1.02268	0.923305	1.01617	1.16828	1.10103	1.06622	1.10886	1.04555	0.974741	0.984498	1.16728	1.04853	0.934411	0.968224	1.10753	1.17539	1.09648	1.01139	1.03817	1.07333	1.00077	1.04448	1.04265	0.954213	0.960625	1.0306	1.09222	1.01025	1.0009	1.02282	1.0153	0.983208	0.991365	1.03375	0.99319	0.972167	0.981599	1.0048	1.00382	0.989911	0.982142	1.0049	0.998197
Arab_15d_F_Cal00022.spc	1.09522	1.03056	0.884371	0.786736	0.912004	1.21082	0.953237	0.913394	0.957232	0.977446	1.0207	0.967369	0.870425	0.887157	0.915997	0.958193	1.04341	0.983401	0.931976	0.958574	0.92868	0.98079	1.0801	0.958583	0.961545	0.998964	0.940195	0.944329	0.954514	0.943842	0.961348	0.984989	0.990473	0.954805	0.941495	0.94081	0.939104	0.956391	0.969401	0.965935	0.948822	0.957813	0.969112	0.940155	0.939466	0.945973	0.939734	0.934576	0.938635
Arab_15d_F_Cal00023.spc	1.00447	1.03037	1.07138	1.12503	1.16923	1.15803	1.05687	0.956735	0.947658	1.08315	1.17524	1.01788	0.855327	1.00687	1.07037	1.01659	1.03186	1.01253	0.972426	0.946464	1.00954	1.07459	1.06149	0.942859	0.947298	0.997534	0.976521	0.951559	0.968735	1.0266	1.0184	0.995936	0.987473	1.00903	1.01255	1.00449	0.999292	0.996527	0.981694	0.960343	0.959958	0.989671	1.02004	1.00339	1.00381	1.00628	0.996008	0.985972	0.996109
Arab_15d_F_Cal00024.spc	1.00447	1.04287	1.07527	0.940818	0.986916	1.16482	1.06395	0.956735	0.951756	1.08827	1.04733	0.965746	0.944243	1.04741	1.05625	1.02965	1.13006	1.0558	0.985384	1.01567	1.0965	1.16238	1.15222	1.05529	1.0799	1.11896	1.0378	1.03456	1.06366	1.08284	1.06377	1.06416	1.07672	1.06127	1.07697	1.07929	1.03905	1.04729	1.07615	1.0905	1.03675	1.04215	1.08374	1.08401	1.06838	1.05827	1.06319	1.0712	1.0578
Arab_15d_F_Cal00025.spc	0.689206	0.638031	0.685188	0.747644	0.729425	0.669566	0.674177	0.660929	0.653041	0.675248	0.710705	0.701214	0.662543	0.687617	0.671764	0.642369	0.656235	0.663919	0.663332	0.659726	0.65303	0.676276	0.707798	0.666653	0.663168	0.681989	0.682796	0.650754	0.639704	0.663769	0.671527	0.663381	0.652522	0.659451	0.672354	0.66792	0.641039	0.653657	0.667673	0.665024	0.65811	0.663712	0.670481	0.65814	0.654116	0.658869	0.666514	0.662571	0.661032
Arab_15d_F_Cal00026.spc	1.34259	1.59229	1.1533	1.15348	1.40319	1.95692	1.42873	1.16303	1.19167	1.91361	1.7528	1.25833	1.08355	1.36249	1.46515	1.31232	1.32592	1.37055	1.34518	1.25289	1.24408	1.41425	1.68726	1.2899	1.26626	1.35204	1.28309	1.28135	1.31155	1.32914	1.27689	1.3096	1.36864	1.26339	1.25044	1.26395	1.23721	1.25159	1.25316	1.2343	1.25527	1.28147	1.29366	1.27997	1.26942	1.26233	1.25587	1.25118	1.24795
Arab_15d_F_Cal00027.spc	1.07291	1.01841	0.881859	0.907314	1.04667	1.23022	1.10718	0.996277	0.955077	0.979117	0.934654	0.878401	0.872473	1.04598	1.0396	0.950665	1.03347	1.03644	0.987912	0.960308	1.02479	1.09168	1.07673	0.951105	0.987737	1.06434	0.992884	0.994003	1.00304	0.988739	1.00594	1.03031	1.03465	0.993383	0.976947	0.974418	0.970985	0.988125	0.999165	0.995714	0.997903	1.00034	0.996549	0.981985	0.98484	0.987398	0.978717	0.985264	0.987999
Arab_15d_F_Cal00028.spc	2.14247	2.50639	0.856281	0.985042	1.38686	1.54144	0.932462	1.02761	1.30058	1.13139	1.00391	1.10074	1.4381	1.1768	1.0225	1.05701	1.43757	1.1579	1.01878	1.20417	1.17574	1.13969	1.16282	1.19526	1.17341	1.12191	1.0896	1.1507	1.15919	1.08438	1.13942	1.19846	1.18054	1.07263	1.14509	1.25217	1.17977	1.1173	1.12388	1.17422	1.10729	1.10844	1.15375	1.15037	1.12454	1.12728	1.17362	1.16476	1.12779
Arab_15d_F_Cal00029.spc	1.50443	1.91181	1.23551	1.22533	1.53071	2.82891	1.53624	1.22847	1.19743	1.44948	1.33516	1.16544	1.1109	1.2571	1.24512	1.21852	1.57574	1.42483	1.20225	1.15046	1.23377	1.39173	1.48662	1.28181	1.29688	1.37913	1.30502	1.30916	1.301	1.25428	1.26888	1.28994	1.30726	1.33073	1.30737	1.28954	1.31192	1.28397	1.30627	1.36878	1.2612	1.22882	1.25765	1.27945	1.30903	1.30653	1.26594	1.28096	1.29404
Arab_15d_F_Cal00030.spc	0.995454	0.815843	0.744369	0.786931	0.829176	0.833873	0.809142	0.826467	0.863663	0.883733	0.850569	0.820575	0.807963	0.779585	0.787722	0.81882	0.83409	0.796744	0.759416	0.752436	0.770397	0.793733	0.801477	0.770968	0.772762	0.787868	0.782861	0.777962	0.777116	0.7764	0.756147	0.757996	0.770602	0.755548	0.769888	0.77784	0.752017	0.76397	0.782309	0.786106	0.770665	0.769254	0.777632	0.77789	0.771909	0.768473	0.77246	0.777629	0.778541
Arab_15d_F_Cal00031.spc	1.30971	1.07781	1.13596	1.192	1.23908	1.21799	1.08819	1.08064	1.12607	1.14602	1.05955	1.03212	1.08209	1.11322	1.07204	1.04827	1.14997	1.13503	1.10047	1.12682	1.14295	1.21406	1.29025	1.16063	1.1328	1.14104	1.10506	1.16607	1.1774	1.09677	1.10532	1.15835	1.21	1.18501	1.15758	1.15419	1.17602	1.1634	1.1655	1.18381	1.14402	1.14028	1.16017	1.15653	1.13305	1.12599	1.14982	1.15644	1.14595
Arab_15d_F_Cal00032.spc	0.820998	0.789276	0.717006	0.751169	0.861948	0.956905	0.813451	0.79923	0.839131	0.859345	0.891538	0.897375	0.870125	0.83843	0.80846	0.811179	0.874636	0.842298	0.81172	0.837179	0.822328	0.843671	0.88766	0.846285	0.842919	0.857679	0.848424	0.8374	0.845016	0.86567	0.838773	0.836067	0.847996	0.826346	0.837699	0.850551	0.834034	0.831447	0.84623	0.864512	0.842667	0.835424	0.844953	0.854777	0.847144	0.837883	0.838845	0.841315	0.838353
Arab_15d_F_Cal00033.spc	1.45748	1.15317	1.21465	1.27116	1.29851	1.32598	1.41123	1.26354	1.15133	1.17786	1.22121	1.1851	1.10938	1.12699	1.15966	1.18722	1.20298	1.15179	1.12138	1.14795	1.16381	1.23779	1.31761	1.17948	1.14446	1.1748	1.19578	1.16417	1.14812	1.17324	1.19382	1.21874	1.21581	1.14376	1.14073	1.15603	1.13922	1.1515	1.17799	1.19334	1.15225	1.14806	1.1672	1.1622	1.15949	1.15899	1.15838	1.16078	1.15011
Arab_15d_F_Cal00034.spc	0.969069	0.966172	0.722609	0.752783	0.800663	0.804763	0.781377	0.872543	0.914011	0.781087	0.841721	0.903271	0.86998	0.834175	0.839923	0.871858	0.887503	0.834865	0.823485	0.890594	0.880299	0.877567	0.886807	0.844582	0.842919	0.85656	0.847023	0.864091	0.86148	0.832294	0.848273	0.871947	0.879358	0.854715	0.867151	0.871742	0.835471	0.845899	0.864034	0.864387	0.839393	0.852371	0.883182	0.877584	0.86219	0.857817	0.869126	0.862034	0.850528
Arab_15d_F_Cal00035.spc	1.1506	1.17651	1.21752	1.27116	1.3223	1.29264	1.134	1.12081	1.16807	1.18799	1.10241	1.02002	0.984754	1.00991	0.986411	0.970904	1.05673	1.05569	1.00702	0.975907	0.986277	1.04819	1.09538	0.968062	0.965959	1.03063	1.05011	1.03477	1.01042	0.998126	1.01543	1.03731	1.04772	1.03604	1.02629	1.01974	1.01365	1.00576	1.01335	1.03413	1.03574	1.03348	1.033	1.03576	1.02557	1.01932	1.02537	1.01732	1.01665
Arab_15d_F_Cal00036.spc	2.20008	1.20614	1.01745	1.25688	2.2104	10	1.89475	1.37531	1.23776	1.26603	1.57216	1.47702	1.17264	1.33178	1.347	1.24415	1.26142	1.20394	1.16651	1.1936	1.20883	1.28956	1.37671	1.21419	1.23011	1.30558	1.24577	1.19163	1.17779	1.20319	1.22379	1.24498	1.25085	1.21873	1.23178	1.22609	1.16368	1.16834	1.19794	1.21298	1.16668	1.18334	1.22269	1.18469	1.16914	1.18062	1.20292	1.18382	1.17006
Arab_15d_F_Cal00037.spc	10	1.79781	1.23252	1.25018	1.29851	1.32047	1.38861	1.40924	1.56261	2.68947	1.81862	1.39976	1.28751	1.51149	1.48864	1.3819	1.61668	1.53158	1.41676	1.44792	1.45818	1.61054	1.74936	1.30352	1.33892	1.59513	1.60811	1.51038	1.40963	1.3512	1.35829	1.44299	1.50763	1.35978	1.39332	1.43072	1.32308	1.36803	1.43809	1.44868	1.4136	1.41359	1.42772	1.40187	1.37722	1.37637	1.39963	1.39088	1.37375
Arab_15d_F_Cal00038.spc	1.17929	1.06969	0.921172	1.13391	1.37942	1.26649	0.974553	0.931807	1.01142	1.16213	1.24897	1.13302	0.984192	0.998952	1.03472	1.06154	1.07645	1.04361	1.02882	1.05282	1.01532	1.0354	1.10391	1.07488	1.07597	1.08266	1.05393	1.06985	1.05419	0.99919	1.01026	1.05873	1.09418	1.04175	1.06918	1.10114	1.05662	1.0394	1.04974	1.06857	1.04266	1.04392	1.06376	1.06507	1.05012	1.04906	1.07224	1.06372	1.05829
Arab_15d_F_Cal00039.spc	0.710777	0.669264	0.713169	0.675711	0.713143	0.809445	0.790643	0.805603	0.845531	0.865467	0.774262	0.744619	0.794732	0.822096	0.816384	0.803236	0.817389	0.815328	0.801077	0.789233	0.806417	0.830337	0.837351	0.802157	0.804892	0.811848	0.780102	0.767765	0.776362	0.79926	0.82155	0.828548	0.818436	0.800132	0.797872	0.804094	0.808166	0.811699	0.816855	0.821607	0.816601	0.820011	0.822679	0.808123	0.805289	0.808355	0.810115	0.813636	0.812164
Arab_15d_F_Cal00040.spc	0.863682	0.826423	0.745338	0.786931	0.837105	0.8246	0.726371	0.725533	0.763406	0.78362	0.814738	0.821701	0.808598	0.829087	0.862821	0.878219	0.844007	0.793454	0.759416	0.752436	0.767693	0.808804	0.847577	0.811888	0.810331	0.825259	0.818056	0.811203	0.807368	0.806204	0.801616	0.826821	0.852514	0.810864	0.815165	0.830817	0.815802	0.80021	0.805916	0.825631	0.807462	0.803354	0.810496	0.808682	0.809319	0.811816	0.813232	0.807808	0.801352
Arab_15d_F_Cal00041.spc	1.28365	1.1598	0.970503	0.989822	1.15677	1.39429	1.19476	1.16509	1.20709	1.22731	1.28486	1.15966	1.00783	1.12734	1.07126	0.998016	1.18508	1.1263	1.03513	1.06645	1.15522	1.22873	1.21437	1.10105	1.12118	1.18064	1.13879	1.14759	1.15097	1.12077	1.09097	1.11772	1.16918	1.14607	1.15511	1.1685	1.1505	1.13222	1.13591	1.15678	1.15159	1.1425	1.13576	1.13268	1.13259	1.13348	1.13412	1.13756	1.12981
Arab_15d_F_Cal00042.spc	0.713468	0.699457	0.643068	0.615313	0.616357	0.634404	0.644588	0.632663	0.628848	0.650863	0.645913	0.618773	0.595543	0.617872	0.630082	0.623811	0.609879	0.590708	0.57911	0.581732	0.599027	0.635211	0.660347	0.606712	0.59922	0.618704	0.621876	0.610673	0.605453	0.613561	0.620145	0.625756	0.624259	0.607821	0.602396	0.603544	0.603476	0.602331	0.608878	0.61898	0.607585	0.605198	0.607258	0.599156	0.604863	0.613968	0.616072	0.614317	0.612544
Arab_15d_F_Cal00043.spc	0.90679	0.82333	0.873797	0.928748	0.956097	0.980553	1.05633	1.00635	0.950948	0.97513	1.01174	1.00225	0.963579	0.988654	0.967409	0.955281	1.0406	0.978132	0.947563	1.03072	1.00421	1.02415	1.08322	1.00684	0.993008	1.00523	0.984124	0.997083	1.00521	0.989071	0.971834	0.99863	1.03516	0.992737	0.995578	1.01386	1.00701	0.998956	1.00824	1.02722	1.00554	1.01001	1.02529	1.00894	0.994555	0.991649	0.998655	0.992338	0.991954
Arab_15d_F_Cal00044.spc	0.981217	0.978842	1.29941	1.08028	1.28351	10	1.26635	1.15064	1.20709	1.22731	1.28486	1.15966	1.00763	1.1191	1.13074	1.09519	1.2118	1.11212	1.0619	1.16533	1.1226	1.14358	1.21618	1.10413	1.11635	1.19646	1.21561	1.18003	1.16585	1.18848	1.15536	1.18417	1.23203	1.15728	1.14821	1.17851	1.19869	1.18689	1.16843	1.1566	1.14735	1.15854	1.17587	1.17132	1.14631	1.13944	1.16292	1.14581	1.1452
Arab_15d_F_Cal00045.spc	0.782113	0.755038	0.690393	0.72569	0.83126	0.923014	0.796535	0.735371	0.726245	0.74882	0.780896	0.793594	0.779988	0.754665	0.767166	0.7869	0.759932	0.749239	0.743556	0.73576	0.753448	0.778686	0.782714	0.728958	0.724984	0.734802	0.710826	0.721586	0.737963	0.737671	0.720647	0.723662	0.73653	0.724054	0.738914	0.749104	0.725978	0.714159	0.723234	0.743087	0.731795	0.73244	0.739096	0.730689	0.732037	0.73905	0.7434	0.73449	0.728361
Arab_15d_F_Cal00046.spc	1.4214	1.2326	1.01927	1.25688	2.4585	10	1.32423	1.18297	1.31815	1.66168	1.4973	1.18545	1.03093	1.13945	1.23266	1.25327	1.27353	1.12801	1.07739	1.18636	1.22262	1.23918	1.24261	1.18731	1.24312	1.28236	1.16103	1.20513	1.25277	1.20573	1.16558	1.19419	1.25393	1.22437	1.19634	1.17515	1.15833	1.17112	1.19794	1.21298	1.16668	1.18334	1.22269	1.18469	1.17139	1.17233	1.17104	1.17288	1.16132
Arab_15d_F_Cal00047.spc	0.951166	1.0354	0.883189	0.919083	0.966751	0.965186	0.911895	0.921702	0.957232	0.977446	1.0207	0.962099	0.871304	0.957238	0.978881	0.945949	0.962726	0.898525	0.878818	0.953783	0.988342	0.977265	0.943844	0.926786	0.96869	0.998964	0.940195	0.94735	0.940855	0.903594	0.946641	0.987741	0.990473	0.954805	0.941495	0.94081	0.939104	0.956391	0.969401	0.965935	0.948822	0.956369	0.972153	0.96003	0.949522	0.949119	0.957489	0.954823	0.949548
Arab_15d_F_Cal00048.spc	0.995454	0.808394	0.742548	0.896107	1.02358	1.00796	0.949828	0.8778	0.877984	0.99415	0.965387	0.906637	0.88773	0.907641	0.932836	0.977569	1.06889	0.956304	0.874295	0.904159	0.927539	0.95056	0.954704	0.901649	0.896897	0.908821	0.895228	0.936674	0.970503	0.953224	0.911353	0.920832	0.962122	0.9563	0.950531	0.948363	0.946183	0.943988	0.944208	0.943719	0.92995	0.9256	0.93093	0.937607	0.934007	0.933898	0.942476	0.927824	0.924227
Arab_15d_F_Cal00049.spc	1.37247	1.4281	1.44852	1.1246	1.37679	10	1.33743	1.18297	1.31815	1.66168	1.47101	1.25485	1.17146	1.18819	1.21229	1.27242	1.45122	1.28361	1.15589	1.19027	1.30372	1.40272	1.37409	1.21023	1.23011	1.30245	1.24228	1.24236	1.27166	1.28956	1.24317	1.2793	1.32193	1.17798	1.18797	1.2406	1.2144	1.22444	1.24958	1.26712	1.25407	1.23461	1.2299	1.25418	1.23256	1.20442	1.2032	1.22404	1.23638
Arab_15d_F_Cal00050.spc	0.964199	0.911894	0.808256	0.837988	0.958891	1.10802	1.02466	0.928804	0.925753	1.05459	1.01827	0.948512	0.924083	0.949011	0.93172	0.920771	0.997956	1.00585	0.944188	0.875547	0.878934	0.961875	1.04513	0.89546	0.88134	0.940433	0.960044	0.950922	0.935868	0.927244	0.914946	0.940518	0.974433	0.939712	0.946835	0.95616	0.930111	0.942663	0.958858	0.95447	0.920488	0.91959	0.940873	0.947139	0.943675	0.936989	0.932029	0.927547	0.931886
Arab_15d_F_Cal00051.spc	1.17742	1.17651	1.21752	1.27116	1.3223	1.29781	1.14644	1.01866	1.0043	1.15859	1.23393	1.1851	1.10938	1.12699	1.15966	1.18722	1.20298	1.15179	1.12138	1.14795	1.16381	1.24407	1.31001	1.10636	1.10051	1.1633	1.12372	1.13286	1.13678	1.10814	1.0797	1.10619	1.15669	1.13476	1.14751	1.14488	1.09565	1.13362	1.16682	1.14753	1.1109	1.1105	1.12969	1.12684	1.12816	1.12105	1.10187	1.10185	1.1071
Arab_15d_F_Cal00052.spc	1.17929	1.09752	0.926691	0.825692	0.875392	1.01276	0.955352	0.8778	0.877984	0.99415	0.957495	0.941775	0.983986	0.935555	0.932275	0.964187	0.978588	0.957075	0.949872	0.973517	0.945339	0.968234	1.02189	0.957902	0.944405	0.969809	0.990488	0.97724	0.977479	0.997917	0.952846	0.961868	1.00005	0.963502	0.948356	0.947325	0.945294	0.964544	0.965254	0.943797	0.945744	0.963083	0.977182	0.964679	0.95382	0.953189	0.961434	0.95855	0.95391
Arab_15d_F_Cal00053.spc	1.01923	0.908103	0.960636	1.00122	1.17381	1.3615	1.01572	0.969028	1.01521	1.03542	1.07099	1.05507	1.00682	1.02564	1.05699	1.08393	1.09897	1.06319	1.04649	1.07057	1.03078	1.05505	1.11746	1.03354	1.01378	1.04064	1.06141	1.04269	1.03747	1.05975	1.04282	1.04668	1.05224	1.00571	1.03148	1.07312	1.06115	1.04898	1.05877	1.07555	1.02419	1.03173	1.06718	1.04633	1.04275	1.05019	1.05413	1.04383	1.04073
Arab_15d_F_Cal00054.spc	1.60255	1.24441	1.31082	1.33573	1.71201	10	1.67946	1.30555	1.18882	1.21623	1.45621	1.55147	1.32836	1.19017	1.24741	1.41941	1.43599	1.33186	1.27384	1.30239	1.31584	1.41631	1.53044	1.30691	1.32163	1.40802	1.32812	1.32418	1.35548	1.37267	1.31343	1.34217	1.41934	1.36511	1.37162	1.35599	1.26807	1.26485	1.3205	1.38398	1.31366	1.29621	1.3141	1.29746	1.31273	1.32744	1.31483	1.30588	1.29941
Arab_15d_F_Cal00055.spc	10	10	1.4698	1.45859	1.56079	1.4969	1.24334	1.21442	1.25826	1.27848	1.32173	1.2684	1.17146	1.18819	1.22181	1.24983	1.26611	1.20394	1.16651	1.1936	1.20145	1.35463	1.56036	1.16426	1.12215	1.21522	1.23433	1.19649	1.18105	1.20373	1.16882	1.19419	1.25393	1.22437	1.19634	1.17515	1.15833	1.17112	1.19794	1.21305	1.1692	1.16404	1.18317	1.1772	1.17359	1.17233	1.17104	1.17094	1.17184
Arab_15d_F_Cal00056.spc	0.713468	0.693748	0.641625	0.68575	0.724857	0.736025	0.735802	0.664811	0.63713	0.712004	0.709515	0.690895	0.695001	0.725648	0.677895	0.629121	0.673949	0.691155	0.686322	0.68137	0.675453	0.683408	0.695122	0.67666	0.682136	0.698392	0.698217	0.679811	0.679247	0.701402	0.690288	0.682514	0.685372	0.692113	0.690722	0.684563	0.680474	0.68691	0.691502	0.688505	0.680783	0.677816	0.680249	0.684785	0.685402	0.684063	0.683341	0.68439	0.682132
Arab_15d_F_Cal00057.spc	2.07498	1.75678	0.977467	1.18437	1.43122	1.41735	1.4855	1.5322	1.57626	1.59573	1.37934	1.19422	1.1423	1.4878	1.57896	1.43532	1.72087	1.44257	1.26583	1.30088	1.31584	1.41631	1.53044	1.30691	1.32163	1.40802	1.32812	1.33146	1.32188	1.27208	1.27567	1.39956	1.52865	1.30903	1.31225	1.37567	1.33366	1.34561	1.3463	1.31503	1.28898	1.32299	1.3761	1.35516	1.33695	1.32327	1.31329	1.33328	1.34294
Arab_15d_F_Cal00058.spc	1.24749	1.27339	1.3144	1.33573	1.71201	10	1.63841	1.49927	1.57626	1.59573	1.37934	1.20325	1.14093	1.29741	1.29307	1.2295	1.38585	1.34333	1.27384	1.30239	1.32547	1.3501	1.34991	1.27388	1.32983	1.41202	1.33237	1.26364	1.244	1.27008	1.29073	1.31264	1.31811	1.28049	1.24402	1.2333	1.25564	1.27592	1.30118	1.31485	1.2549	1.24427	1.26236	1.24987	1.26597	1.28001	1.27137	1.2936	1.28954
Arab_15d_F_Cal00059.spc	1.1506	1.1941	1.22298	1.01555	1.20681	2.3797	1.20531	1.10774	1.15473	1.17522	1.40674	1.34933	1.11066	1.25992	1.1866	1.0662	1.17296	1.15933	1.12138	1.14795	1.16381	1.23779	1.31637	1.17432	1.19068	1.25794	1.20498	1.21212	1.20942	1.17484	1.19038	1.21473	1.22128	1.19243	1.20211	1.21456	1.19248	1.17057	1.17284	1.19374	1.18612	1.17465	1.16594	1.16113	1.1573	1.16703	1.18931	1.16949	1.16908
Arab_15d_F_Cal00060.spc	0.986533	0.976926	0.724348	0.664931	0.707169	0.818397	0.888207	0.938654	0.938029	0.87203	0.821034	0.82055	0.872025	0.971515	0.941136	0.864265	0.877518	0.907832	0.942033	0.961212	0.889672	0.908533	1.01212	0.994754	1.00419	0.987986	0.89839	0.891925	0.936725	0.987668	0.949063	0.936879	0.952216	0.944177	0.981118	1.00998	0.976909	0.946052	0.943806	0.966215	0.969318	0.985621	0.995688	0.964931	0.934582	0.936405	0.974676	0.978344	0.955969
Arab_15d_F_Cal00061.spc	1.34006	0.933446	1.00647	1.30636	1.72252	1.41139	0.90538	0.908233	1.08617	1.25874	1.3771	1.14353	0.923934	1.00192	1.14224	1.25907	1.27835	1.13547	1.05307	1.08479	1.16986	1.3128	1.36086	1.07296	1.08054	1.21927	1.2364	1.20739	1.13962	1.07274	1.07893	1.15679	1.25704	1.23008	1.16712	1.11907	1.10813	1.15204	1.20339	1.2127	1.13894	1.12065	1.14887	1.17262	1.15738	1.13922	1.14035	1.12189	1.12258
Arab_15d_F_Cal00062.spc	1.13791	1.71563	1.16052	0.986213	0.933657	0.993894	1.25765	1.22524	1.12289	1.14848	0.958359	0.978351	1.2449	1.17488	1.01897	0.945534	1.02074	1.22241	1.37888	1.26061	1.1133	1.06295	1.08868	1.11289	1.19528	1.21078	1.05987	1.00315	1.04418	1.15694	1.13951	1.13103	1.14302	1.12192	1.13012	1.15671	1.1769	1.16975	1.13459	1.09877	1.11653	1.16605	1.19326	1.13389	1.09597	1.1025	1.14785	1.15614	1.15748
Arab_15d_F_Cal00063.spc	0.814839	0.987648	1.0152	1.10196	0.922861	0.768253	0.938149	0.946201	0.929648	1.05938	0.940113	0.837389	0.840044	0.99485	1.0605	0.977045	0.876354	0.835669	0.858058	0.927563	0.960693	0.954509	0.917521	0.865303	0.912231	0.991498	0.970913	0.893974	0.859551	0.886794	0.907515	0.928563	0.935321	0.905976	0.894365	0.904016	0.925205	0.929934	0.919538	0.902228	0.888158	0.908781	0.940116	0.931376	0.900138	0.882783	0.894585	0.906364	0.912141
Arab_15d_F_Cal00064.spc	1.70933	1.39872	1.08603	0.930884	0.975763	1.18138	1.25338	1.30881	1.26498	1.11925	1.1179	1.16511	1.20741	1.25178	1.12042	1.02214	1.11608	1.17658	1.20731	1.22421	1.09366	1.07432	1.16269	1.18836	1.27902	1.29419	1.11433	1.05227	1.07578	1.14446	1.12397	1.11914	1.13039	1.1086	1.15267	1.1833	1.1264	1.10589	1.09813	1.09093	1.08405	1.11721	1.14529	1.09291	1.07794	1.09235	1.11494	1.12411	1.10624
Arab_15d_F_Cal00065.spc	0.637411	0.671366	0.712372	0.766017	0.800663	0.806437	0.786855	0.805603	0.845531	0.865467	0.784643	0.700455	0.673846	0.779818	0.824893	0.804462	0.820016	0.78268	0.758662	0.785522	0.840984	0.887043	0.883973	0.80923	0.817994	0.860577	0.850685	0.81672	0.806071	0.830847	0.853406	0.859657	0.847663	0.826787	0.823046	0.828366	0.831521	0.835683	0.832151	0.821522	0.814634	0.825432	0.845911	0.856127	0.838401	0.821703	0.823975	0.827255	0.825061
Arab_15d_F_Cal00066.spc	0.859857	0.793494	0.838363	0.774279	0.821978	0.923014	0.796535	0.730041	0.742998	0.831385	0.818874	0.785505	0.780702	0.805196	0.80344	0.791354	0.80546	0.804147	0.792812	0.780683	0.765289	0.790504	0.826763	0.765941	0.756383	0.773768	0.769543	0.763356	0.772861	0.793608	0.773606	0.775031	0.784049	0.750741	0.758012	0.774394	0.763537	0.75298	0.75349	0.760443	0.746192	0.755072	0.768262	0.7473	0.744376	0.750814	0.755018	0.76144	0.758801
Arab_15d_F_Cal00067.spc	0.836765	0.875479	0.916486	0.970131	1.02127	0.991612	0.83297	0.813317	0.88682	1.00076	0.902343	0.785644	0.742127	0.811088	0.834084	0.815444	0.829647	0.826797	0.811447	0.798819	0.815906	0.842489	0.844214	0.777547	0.789416	0.821106	0.787611	0.774061	0.78512	0.805852	0.78475	0.78578	0.794622	0.760071	0.767031	0.782594	0.771228	0.77408	0.775465	0.76759	0.753007	0.753158	0.761647	0.762285	0.766064	0.766866	0.761059	0.756501	0.759047
Arab_15d_F_Cal00068.spc	1.13243	1.28223	1.02456	1.05381	1.10911	1.09548	0.999805	1.09729	1.27978	1.29129	1.17667	1.06847	1.03155	1.15467	1.15872	1.11945	1.24287	1.13515	1.08101	1.18849	1.1425	1.16368	1.23915	1.12065	1.13755	1.20366	1.16014	1.0732	1.06044	1.13089	1.10458	1.15621	1.24888	1.17123	1.16283	1.17957	1.16062	1.1415	1.14695	1.16529	1.12571	1.14054	1.18526	1.18004	1.15309	1.14577	1.16928	1.15347	1.14201
Arab_15d_F_Cal00069.spc	1.27373	1.07781	1.13596	1.17019	1.4337	1.82946	1.14316	1.06871	1.11996	1.14018	1.17852	1.14878	1.08139	1.09936	1.12389	1.17725	1.31787	1.19374	1.09508	1.12581	1.14939	1.17672	1.17286	1.07407	1.05313	1.07906	1.09925	1.12271	1.12303	1.09586	1.07202	1.07174	1.09193	1.11421	1.1143	1.08613	1.04621	1.05491	1.08033	1.09877	1.09494	1.10564	1.12324	1.12162	1.10351	1.09071	1.09435	1.09969	1.09433
Arab_15d_F_Cal00070.spc	1.17142	1.01357	1.06933	1.12503	1.15237	1.17826	1.25851	1.14593	1.11202	1.31255	1.24679	1.05533	0.943731	1.03547	1.11357	1.13251	1.14787	1.10523	1.08415	1.10843	1.06346	1.08833	1.15379	1.05806	1.0755	1.13265	1.09753	1.06329	1.06029	1.08262	1.06052	1.08698	1.12742	1.06969	1.10054	1.11811	1.04199	1.07131	1.10492	1.09071	1.06098	1.06469	1.07878	1.05692	1.05348	1.05961	1.0635	1.06813	1.07336
Arab_15d_F_Cal00071.spc	0.996596	1.19069	0.816321	0.830129	0.980608	1.06797	0.785707	0.801456	0.91551	0.931937	0.883927	0.881274	0.923579	0.88846	0.848983	0.84962	0.918121	0.875874	0.857133	0.928096	0.911272	0.930571	0.981553	0.927406	0.894164	0.879452	0.868827	0.91264	0.929525	0.888976	0.876772	0.903309	0.935729	0.905447	0.911686	0.932554	0.930037	0.891231	0.880084	0.902433	0.892831	0.889535	0.895989	0.903816	0.903396	0.898639	0.896108	0.906529	0.90555
Arab_15d_F_Cal00072.spc	2.01698	1.49634	1.14619	1.51405	2.16306	2.04784	2.2148	1.56199	1.4325	1.99325	2.60473	1.85336	1.50659	1.51571	1.55762	1.58965	1.61059	1.46084	1.37639	1.40673	1.418	1.54371	1.69704	1.39233	1.39645	1.5428	1.56069	1.46699	1.42323	1.44697	1.37477	1.39919	1.50531	1.53161	1.48717	1.42257	1.37921	1.38254	1.44509	1.5237	1.41818	1.42402	1.4916	1.45845	1.42563	1.41991	1.44411	1.47058	1.47268
Arab_15d_F_Cal00073.spc	0.770389	0.803537	0.839567	0.774279	0.821978	0.920826	0.790935	0.779595	0.825027	0.844976	0.758514	0.731083	0.780935	0.808174	0.80344	0.793745	0.810586	0.745684	0.705531	0.732817	0.752989	0.793235	0.826763	0.765941	0.756383	0.773768	0.769543	0.765346	0.763823	0.76475	0.765643	0.763992	0.762226	0.765536	0.773781	0.768006	0.743773	0.756181	0.774537	0.778625	0.763814	0.762743	0.770987	0.771176	0.774558	0.774449	0.768338	0.772069	0.773862
Arab_15d_F_Cal00074.spc	0.710777	0.669264	0.713169	0.682577	0.674229	0.691722	0.694317	0.675788	0.666733	0.689004	0.724784	0.716804	0.672358	0.655329	0.672688	0.694322	0.67564	0.645931	0.640363	0.664661	0.661413	0.683027	0.714794	0.672613	0.670516	0.68268	0.663945	0.644096	0.646421	0.668511	0.659614	0.653481	0.657181	0.664769	0.664761	0.660165	0.657377	0.664466	0.669788	0.667889	0.660783	0.666292	0.672746	0.659933	0.663415	0.6669	0.659513	0.666678	0.670153
Arab_15d_F_Cal00075.spc	1.09522	1.0066	0.879361	1.07481	1.26377	1.22234	1.09936	0.986606	0.979433	1.12481	1.0785	0.99486	0.963579	0.988654	0.967409	0.953545	1.03624	1.03644	0.987912	0.960308	1.02479	1.09168	1.07745	0.954186	0.958196	1.00931	0.987217	0.964356	0.963915	0.987701	1.01107	1.01022	0.992638	0.984355	0.979271	0.974418	0.970985	0.988125	0.999165	0.995714	0.997903	0.998747	0.999789	1.00392	0.997526	0.986264	0.978462	0.984004	0.995031
Arab_15d_F_Cal00076.spc	1.01923	0.908103	0.960636	1.01588	1.05628	1.05245	0.982656	0.902546	0.897556	1.0189	1.09045	1.01588	0.905131	0.921314	0.955536	0.985699	1.00445	0.889336	0.840518	0.913471	0.943439	0.963335	0.967126	0.911932	0.906582	0.919681	0.905672	0.919616	0.929634	0.919253	0.909674	0.916691	0.931325	0.928189	0.905784	0.89672	0.918805	0.920592	0.931257	0.949058	0.918123	0.90575	0.913524	0.921333	0.908763	0.894128	0.892501	0.902176	0.908175
Arab_15d_F_Cal00077.spc	1.62414	1.34471	1.07809	1.38372	1.84617	1.66381	1.32922	1.1321	1.10611	1.30401	1.42313	1.23776	1.05598	1.17912	1.18861	1.14244	1.26885	1.24166	1.19095	1.21835	1.23321	1.3255	1.40398	1.16317	1.10218	1.1534	1.24012	1.22442	1.17321	1.14648	1.16257	1.18645	1.19359	1.16763	1.17798	1.19092	1.17098	1.15097	1.15612	1.17442	1.1336	1.14832	1.19271	1.18602	1.18313	1.17209	1.14805	1.14382	1.15802
Arab_15d_F_Cal00078.spc	0.820998	0.782265	0.715296	0.860954	0.979761	0.970047	0.926852	0.802333	0.753289	0.846536	0.904314	0.86553	0.794251	0.815968	0.816384	0.803236	0.817389	0.815328	0.801077	0.789233	0.80348	0.849299	0.885739	0.815267	0.778489	0.790831	0.839778	0.823092	0.799032	0.799925	0.797553	0.80837	0.818748	0.799717	0.811687	0.825043	0.810547	0.810478	0.817836	0.821434	0.801813	0.808058	0.82325	0.8086	0.805289	0.808874	0.810425	0.804338	0.802808
Arab_15d_F_Cal00079.spc	0.877324	0.834191	0.747172	0.692621	0.742701	0.827737	0.729665	0.725533	0.763406	0.78362	0.820405	0.801981	0.741038	0.720597	0.70853	0.706487	0.720288	0.720883	0.7301	0.752213	0.716685	0.721634	0.761423	0.738089	0.723247	0.720258	0.719387	0.718259	0.718881	0.721764	0.724451	0.727039	0.72006	0.692874	0.713388	0.741451	0.732206	0.724508	0.7201	0.716466	0.705065	0.715651	0.729671	0.712525	0.704609	0.706731	0.712897	0.713773	0.70885
Arab_15d_F_Cal00080.spc	1.45748	1.13713	1.20929	1.85557	1.82507	1.31618	1.39563	1.24581	1.19743	1.44948	1.33516	1.17389	1.10963	1.13538	1.09637	1.06996	1.17678	1.15933	1.12539	1.1499	1.09306	1.16251	1.3135	1.11392	1.06258	1.09523	1.11608	1.09254	1.08437	1.10677	1.08236	1.10931	1.15109	1.08937	1.12064	1.13963	1.05902	1.06048	1.08818	1.10664	1.10445	1.09835	1.09472	1.09465	1.07978	1.06882	1.07333	1.07788	1.08274
Arab_15d_F_Cal00081.spc	0.867541	0.862055	0.668767	0.790989	0.912903	0.881938	0.76071	0.807863	0.919313	0.935544	0.82523	0.787939	0.838947	0.866739	0.849446	0.859862	0.995572	0.875234	0.795103	0.86515	0.898416	0.892389	0.868246	0.862239	0.851742	0.837325	0.829459	0.87106	0.886546	0.85268	0.868327	0.892322	0.899322	0.87267	0.882857	0.895681	0.875228	0.853211	0.86555	0.902363	0.878819	0.857683	0.85765	0.881057	0.876166	0.863724	0.863437	0.864802	0.860504
Arab_15d_F_Cal00082.spc	0.791613	0.938908	0.698165	0.637647	0.737992	0.929172	0.806134	0.690375	0.663919	0.742515	0.738056	0.71293	0.718386	0.794855	0.750844	0.695693	0.786792	0.781907	0.741178	0.735349	0.753448	0.778686	0.782714	0.728958	0.723038	0.740402	0.737935	0.733467	0.743649	0.76443	0.746936	0.747906	0.760951	0.747442	0.747145	0.755702	0.7614	0.754049	0.752644	0.760618	0.760161	0.757246	0.755041	0.756033	0.760492	0.761572	0.75609	0.751824	0.754027
Arab_15d_F_Cal00083.spc	0.746446	0.723322	0.665332	0.701638	0.810069	0.877059	0.693388	0.672709	0.714189	0.734403	0.764919	0.778479	0.766767	0.746169	0.726436	0.733887	0.7899	0.739029	0.698891	0.725304	0.718834	0.739174	0.777055	0.750331	0.753766	0.760939	0.734366	0.744675	0.760865	0.759436	0.740577	0.742949	0.755672	0.741771	0.754961	0.770008	0.759454	0.749166	0.749838	0.756951	0.744843	0.735798	0.74106	0.764851	0.749946	0.736782	0.751586	0.750743	0.752353
Arab_15d_F_Cal00084.spc	0.976454	0.863652	0.915049	0.970131	1.00921	1.00796	0.949828	0.8778	0.874524	0.990023	1.05846	0.985384	0.888497	0.982903	0.953777	0.887805	0.960434	0.966952	0.934203	0.909655	0.882182	0.907161	0.955702	0.903592	0.896897	0.91135	0.898367	0.883827	0.888415	0.910399	0.903983	0.909399	0.924057	0.921301	0.901487	0.884825	0.886575	0.906271	0.910489	0.892479	0.879201	0.901097	0.927725	0.90361	0.893451	0.892112	0.889713	0.888621	0.889368
Arab_15d_F_Cal00085.spc	0.969069	0.955679	0.720877	0.852673	0.991019	0.952686	0.80946	0.79923	0.839131	0.859345	0.891538	0.897375	0.86998	0.834175	0.839923	0.871858	0.887503	0.838646	0.809767	0.836229	0.858825	0.880907	0.887268	0.84699	0.823995	0.814896	0.808724	0.826725	0.827368	0.80071	0.794411	0.819274	0.849212	0.828621	0.824662	0.823867	0.81017	0.809082	0.824092	0.842454	0.82162	0.826369	0.84137	0.825234	0.819905	0.82695	0.838393	0.833047	0.824257
Arab_15d_F_Cal00086.spc	1.15811	1.28223	1.02456	1.05381	1.10911	1.09876	1.0089	1.00995	1.05257	1.07256	1.01048	0.948512	0.924083	0.949011	0.93172	0.920771	0.997956	0.994831	0.979755	1.00352	0.971997	0.995292	1.05147	0.981684	0.966324	0.992163	1.01287	0.997982	0.997286	1.01769	0.972433	0.958413	0.98026	1.00212	1.00461	0.997067	0.992289	0.98566	0.995247	1.01432	0.99554	0.986025	0.989258	0.993804	0.986597	0.982803	0.990103	0.984319	0.984331
Arab_15d_F_Cal00087.spc	0.986283	1.03037	1.07138	1.10627	1.32882	1.62393	1.10778	0.947736	0.947658	1.08315	1.16252	1.06384	0.943904	1.04225	1.04973	1.04099	1.25	1.18363	1.05456	1.0212	1.02621	1.12921	1.25977	1.07785	1.07527	1.11896	1.0378	1.03456	1.06366	1.08284	1.06052	1.08401	1.13273	1.11297	1.12293	1.1369	1.12148	1.1083	1.09813	1.09098	1.08613	1.10059	1.11132	1.08544	1.10078	1.10361	1.06651	1.08111	1.09991
Arab_15d_F_Cal00088.spc	0.995454	0.808394	0.742548	0.907572	0.937261	0.841912	0.913817	0.893092	0.855281	0.878676	0.920176	0.884072	0.808223	0.821827	0.894108	0.959323	0.915661	0.843179	0.836479	0.903843	0.852341	0.850489	0.898283	0.855324	0.851461	0.865034	0.85493	0.871964	0.868953	0.838942	0.854854	0.878632	0.88591	0.860617	0.874738	0.871389	0.817899	0.840132	0.870227	0.868927	0.843455	0.857506	0.884772	0.864779	0.857394	0.858541	0.857694	0.848505	0.843877
Arab_15d_F_Cal00089.spc	1.03037	1.01132	0.749472	0.887135	1.03605	0.991612	0.83297	0.819782	0.860316	0.88053	0.920176	0.884072	0.80835	0.825962	0.858631	0.88619	0.901945	0.846869	0.836479	0.903843	0.852341	0.850489	0.898283	0.855324	0.851461	0.866175	0.856358	0.847201	0.839886	0.838207	0.856439	0.880477	0.882897	0.835882	0.854949	0.885527	0.865168	0.845177	0.849422	0.869022	0.845557	0.848287	0.866548	0.862004	0.849489	0.84103	0.841843	0.844182	0.840396
Arab_15d_F_Cal00090.spc	1.17929	1.08338	0.923923	0.946612	1.09824	1.31255	1.16822	0.927594	0.917603	1.3857	1.21003	1.00648	0.985709	1.09774	1.10447	1.07223	1.18281	1.09709	1.02107	1.05041	1.06825	1.13518	1.18957	1.03173	1.03001	1.08753	1.05756	1.02411	1.04319	1.10607	1.04756	1.05227	1.09496	1.04398	1.0445	1.06239	1.05243	1.04147	1.04974	1.06862	1.04455	1.03155	1.03246	1.03452	1.04076	1.03902	1.02663	1.03002	1.03881
Arab_15d_F_Cal00091.spc	0.926264	0.867046	0.775649	0.825905	0.806091	0.732068	0.727625	0.707105	0.697754	0.720079	0.710073	0.673514	0.642174	0.661614	0.69515	0.713474	0.693442	0.661535	0.654754	0.679133	0.675069	0.695053	0.731107	0.711047	0.698287	0.697169	0.697616	0.683098	0.664768	0.655638	0.674549	0.686437	0.683471	0.67518	0.679981	0.685984	0.681237	0.675942	0.68017	0.688399	0.669719	0.676004	0.691351	0.677362	0.67252	0.672818	0.672794	0.681423	0.679272
Arab_15d_F_Cal00092.spc	1.1506	1.1941	1.22298	1.0307	1.06742	1.33601	1.42741	1.26354	1.14487	1.17158	1.42932	1.27526	0.984962	1.08625	1.11188	1.05565	1.06871	1.09816	1.13117	1.15097	1.09306	1.16251	1.31227	1.10948	1.09591	1.18084	1.20082	1.1169	1.09981	1.17267	1.10259	1.10258	1.15759	1.13752	1.11495	1.11383	1.13554	1.12855	1.11662	1.10615	1.07264	1.09162	1.12715	1.10033	1.09142	1.10582	1.12767	1.09586	1.08736
Arab_15d_F_Cal00093.spc	1.11187	0.968203	1.015	0.902019	0.946483	1.10802	1.02466	0.920512	0.952581	1.24172	1.08612	0.937002	0.924912	1.02428	1.03402	1.00786	1.10085	1.09698	1.03797	1.00468	1.07405	1.14235	1.13334	1.04105	1.06129	1.11709	1.08379	1.05112	1.04873	1.07104	1.05317	1.05395	1.0666	1.05194	1.06495	1.07986	1.06869	1.05663	1.06451	1.08322	1.05382	1.07143	1.10688	1.08296	1.05934	1.05938	1.08259	1.07491	1.05905
Arab_15d_F_Cal00094.spc	0.6335	0.564315	0.53875	0.585459	0.62702	0.629638	0.589747	0.534495	0.525033	0.586782	0.561938	0.523969	0.51499	0.539578	0.533535	0.524775	0.563807	0.545442	0.52018	0.526321	0.547612	0.557918	0.552593	0.547147	0.547639	0.546898	0.538493	0.540818	0.550364	0.557832	0.542688	0.537772	0.543311	0.543251	0.54497	0.548192	0.550479	0.544745	0.543655	0.548038	0.541256	0.542513	0.547254	0.543356	0.541566	0.544326	0.549798	0.546683	0.545984
Arab_15d_F_Cal00095.spc	0.751504	0.896594	0.920657	0.843377	0.812313	0.845177	0.918899	0.893092	0.858591	0.881865	0.850569	0.81681	0.808724	0.833292	0.825834	0.824902	0.891747	0.818906	0.779726	0.84462	0.834758	0.853627	0.898283	0.855324	0.851461	0.867319	0.85779	0.823773	0.814047	0.837707	0.83542	0.844196	0.854535	0.833247	0.828259	0.833387	0.836346	0.838846	0.844146	0.84671	0.824654	0.829049	0.84737	0.843931	0.831792	0.829228	0.841202	0.83586	0.826877
Arab_15d_F_Cal00096.spc	1.32049	1.17672	0.973586	0.868488	0.841628	0.875264	0.949389	0.918752	0.877289	0.900849	0.950837	0.866936	0.755061	0.876915	0.930509	0.896936	0.911514	0.902827	0.881787	0.862277	0.836454	0.884334	0.966312	0.87713	0.857377	0.87484	0.864439	0.854771	0.846994	0.844946	0.865207	0.870937	0.862326	0.861305	0.862711	0.864799	0.866481	0.869403	0.862986	0.851316	0.857251	0.87643	0.888215	0.867961	0.860867	0.861256	0.860478	0.859899	0.867423
Arab_15d_F_Cal00097.spc	0.89532	0.930909	0.965256	0.877079	0.841628	0.875264	0.949389	0.918752	0.880771	0.904207	0.870108	0.833346	0.82344	0.848048	0.839466	0.835099	0.899952	0.907063	0.879494	0.861271	0.87767	0.902902	0.908277	0.86278	0.85752	0.881405	0.901992	0.897196	0.887722	0.880833	0.848187	0.860429	0.893421	0.867604	0.878777	0.882916	0.845264	0.855493	0.872485	0.873743	0.865273	0.865491	0.86985	0.865165	0.851817	0.847508	0.859269	0.861646	0.862869
Arab_15d_F_Cal00098.spc	0.859857	0.786415	0.836103	0.879906	1.01237	1.14154	0.917344	0.880469	0.958051	1.09128	1.05706	0.933575	0.854896	0.938343	0.95495	0.938514	1.02084	0.967035	0.918332	0.944784	0.920223	0.939616	0.99725	0.980006	0.984936	0.993568	0.973504	0.986606	0.992884	0.979377	0.999451	1.00119	0.983671	0.974611	0.990314	1.00628	0.999874	0.994386	0.992313	0.989387	0.970146	0.975525	0.995339	0.999572	0.992773	0.982644	0.97481	0.966478	0.976212
Arab_15d_F_Cal00099.spc	0.673483	0.705173	0.742207	0.698333	0.73631	0.838881	0.819026	0.777477	0.762025	0.784688	0.764203	0.742415	0.741795	0.766194	0.766786	0.757557	0.771534	0.772246	0.763645	0.753647	0.740397	0.765129	0.800221	0.744185	0.738076	0.747674	0.722437	0.732977	0.746846	0.748036	0.768209	0.77616	0.772276	0.775192	0.783137	0.776784	0.751687	0.765229	0.776623	0.76759	0.753007	0.754062	0.760064	0.750216	0.750575	0.756437	0.76025	0.75713	0.758497
Arab_15d_F_Cal00100.spc	1.09522	1.01841	0.881859	0.919083	0.966751	0.965186	0.911895	0.913543	0.986146	1.12809	1.0785	0.99486	0.963399	0.982652	1.00762	1.05405	1.15931	1.07596	1.00745	1.03494	0.995818	1.05415	1.17067	1.02077	1.02102	1.06151	0.991699	0.990641	1.01883	1.03822	1.02284	1.02469	1.03824	1.02723	1.01809	1.01085	1.00539	1.02236	1.03273	1.02741	1.02805	1.02749	1.02783	1.03152	1.00599	0.995146	1.01905	1.01554	1.00528
Arab_15d_F_Cal00101.spc	0.896299	0.858673	0.773692	0.934358	1.07233	1.05245	0.982656	0.910499	0.877289	0.900849	0.943203	0.898888	0.82384	0.902864	0.925064	0.896936	0.911514	0.898446	0.895646	0.919087	0.89648	0.921704	0.964738	0.872732	0.875085	0.930366	0.94999	0.941491	0.927157	0.919107	0.909674	0.918705	0.927453	0.897825	0.905373	0.92428	0.922367	0.920823	0.922015	0.922512	0.909073	0.917767	0.933879	0.924516	0.91658	0.917858	0.927152	0.926099	0.923312
Arab_1d_F_Cal00001.spc	0.757851	0.72144	0.664483	0.662882	0.664342	0.660764	0.664335	0.650982	0.658981	0.708742	0.692964	0.664376	0.654754	0.682679	0.66258	0.62701	0.629466	0.641092	0.648075	0.64481	0.639523	0.639484	0.641749	0.634678	0.640397	0.646376	0.637182	0.637547	0.637957	0.634244	0.635284	0.644886	0.650829	0.633011	0.629642	0.631985	0.629051	0.634423	0.637641	0.635666	0.636231	0.634194	0.633549	0.64017	0.639021	0.638989	0.645275	0.642735	0.638794
Arab_1d_F_Cal00002.spc	1.19352	1.06782	1.003	0.956502	0.96294	0.988107	0.958451	0.93262	0.953176	1.03069	0.999852	0.931566	0.897237	1.00027	0.977024	0.900616	0.917423	0.948307	0.951601	0.923656	0.941529	0.927876	0.897321	0.93151	0.933614	0.917051	0.918998	0.92218	0.928092	0.931092	0.903237	0.911344	0.939366	0.923766	0.905808	0.900865	0.910821	0.904845	0.90514	0.913875	0.901271	0.908679	0.926273	0.925178	0.918252	0.920282	0.934157	0.927449	0.920644
Arab_1d_F_Cal00003.spc	0.926543	0.898771	0.801449	0.894622	0.935519	0.904636	0.942975	0.903139	0.887373	0.958355	0.896059	0.865929	0.896256	0.89405	0.861413	0.828086	0.821065	0.862519	0.877438	0.836449	0.869678	0.873281	0.847306	0.87923	0.884475	0.867038	0.85545	0.857271	0.865397	0.871278	0.862103	0.870771	0.883162	0.860109	0.852788	0.855755	0.856567	0.85181	0.85555	0.864712	0.848188	0.854229	0.871048	0.865662	0.861055	0.863734	0.872259	0.868352	0.865939
Arab_1d_F_Cal00004.spc	1.43605	1.25679	1.03179	1.14355	1.38486	1.51959	1.22908	1.18956	1.24952	1.26997	1.15686	1.13983	1.24828	1.38778	1.24222	1.10502	1.17074	1.18008	1.15146	1.13582	1.15264	1.15423	1.15021	1.20349	1.18329	1.15917	1.21318	1.1876	1.16975	1.191	1.1551	1.16725	1.19912	1.15141	1.15362	1.16648	1.147	1.1444	1.1695	1.20185	1.15945	1.1533	1.17208	1.16669	1.16096	1.16923	1.18971	1.17091	1.15794
Arab_1d_F_Cal00005.spc	1.04829	1.00351	0.873057	0.900159	0.944618	0.976437	1.01689	0.965612	0.92261	0.947208	0.958249	0.929044	0.887121	0.911137	0.911859	0.89083	0.880141	0.923524	0.936989	0.887413	0.924487	0.912356	0.867129	0.917312	0.943967	0.935177	0.918413	0.903461	0.900194	0.90601	0.89363	0.909807	0.933788	0.905532	0.894587	0.895832	0.894865	0.886867	0.893239	0.911338	0.90011	0.901706	0.912493	0.91242	0.90104	0.898911	0.913437	0.907595	0.905529
Arab_1d_F_Cal00006.spc	0.636383	0.607033	0.607452	0.580718	0.589513	0.614811	0.592824	0.599253	0.613978	0.612748	0.61495	0.620765	0.628912	0.639671	0.617646	0.58626	0.576678	0.59778	0.605336	0.58212	0.597253	0.605835	0.600333	0.605424	0.602357	0.597533	0.600028	0.597614	0.594565	0.593216	0.589132	0.595583	0.604743	0.597144	0.592978	0.594426	0.598751	0.597049	0.598315	0.602629	0.595826	0.597919	0.603749	0.599874	0.597858	0.598298	0.599229	0.595353	0.592639
Arab_1d_F_Cal00007.spc	1.89421	1.45905	1.12587	1.13112	1.27846	1.40385	1.17029	1.14024	1.19366	1.21432	1.18416	1.1768	1.20711	1.24046	1.19772	1.13024	1.101	1.14752	1.21147	1.22973	1.20894	1.18784	1.17418	1.15196	1.16045	1.17495	1.16224	1.14968	1.15511	1.17563	1.16748	1.17148	1.19438	1.22189	1.17368	1.13343	1.15624	1.16354	1.17594	1.19199	1.16558	1.16823	1.1819	1.1614	1.16431	1.1715	1.1674	1.17834	1.17973
Arab_1d_F_Cal00008.spc	1.29283	1.11741	1.59976	1.12559	1.04123	1.20974	1.41089	1.19903	1.07387	1.17779	1.11267	1.0695	1.10743	1.21274	1.0877	0.97461	1.06432	1.0858	1.07793	1.10249	1.13078	1.09411	1.03978	1.07862	1.12191	1.10497	1.02394	1.04023	1.08609	1.10086	1.05128	1.08118	1.14371	1.06776	1.04625	1.05808	1.06256	1.04231	1.04924	1.07944	1.03944	1.04253	1.07016	1.05975	1.04875	1.05439	1.07511	1.05833	1.04418
Arab_1d_F_Cal00009.spc	1.2018	1.19092	1.08946	1.01718	1.06966	1.18487	1.12443	1.06705	1.08257	1.18163	1.11267	1.07627	1.10585	1.08898	1.01584	0.971815	1.0224	1.06524	1.05926	1.01814	1.03334	1.02647	1.00531	1.0446	1.0589	1.04997	1.0455	1.04278	1.04188	1.0419	1.0386	1.05133	1.06187	1.03274	1.02856	1.03308	1.02409	1.00586	1.0072	1.02605	1.01494	1.02197	1.04078	1.04359	1.02227	1.01469	1.03645	1.0313	1.01922
Arab_1d_F_Cal00010.spc	0.766329	0.769341	0.701212	0.733385	0.778291	0.801697	0.795147	0.765373	0.75362	0.776938	0.773877	0.739683	0.69888	0.702153	0.693036	0.690117	0.725457	0.715197	0.699858	0.709782	0.717188	0.711142	0.698731	0.700162	0.708299	0.714632	0.711696	0.701693	0.696292	0.698878	0.697479	0.709919	0.722881	0.705946	0.700338	0.698667	0.692123	0.700472	0.705098	0.698843	0.689317	0.692166	0.700544	0.69941	0.699792	0.702863	0.706641	0.703522	0.699519
Arab_1d_F_Cal00011.spc	1.14406	1.25021	1.12333	1.05821	1.0027	0.971926	1.00394	1.04293	1.10951	1.21036	1.07826	1.01101	1.05104	1.141	1.07446	0.968494	0.953298	1.00041	1.02551	0.987186	1.0046	0.983843	0.948687	1.00602	1.05114	1.054	1.02609	1.00143	0.99033	0.99472	1.01051	1.03532	1.03747	0.979247	0.987855	1.02371	1.02799	0.989224	0.976077	0.996781	0.987855	0.996517	1.01309	1.00731	0.986707	0.982082	1.00372	1.0005	0.991673
Arab_1d_F_Cal00012.spc	0.960011	0.905841	0.870373	0.840648	0.887282	0.971131	0.944717	0.922747	0.929712	0.952228	0.879378	0.870139	0.935217	0.938093	0.856172	0.79715	0.837037	0.853872	0.853683	0.855972	0.858519	0.839539	0.819846	0.850637	0.855283	0.844523	0.848972	0.855743	0.856659	0.849856	0.839804	0.85776	0.878686	0.844805	0.841977	0.853675	0.85417	0.849354	0.853185	0.862397	0.846077	0.852771	0.867786	0.855492	0.854503	0.862767	0.870883	0.861351	0.859011
Arab_1d_F_Cal00013.spc	0.94038	0.883879	0.851737	0.829655	0.843202	0.870329	0.857332	0.817551	0.798696	0.822353	0.840754	0.826318	0.797669	0.825601	0.798784	0.760845	0.778023	0.788905	0.794588	0.798914	0.786242	0.773212	0.773939	0.803447	0.809828	0.79857	0.791401	0.78519	0.787323	0.796308	0.79127	0.801956	0.813366	0.787302	0.782017	0.785086	0.780603	0.785914	0.793454	0.796174	0.785964	0.785636	0.793603	0.798827	0.796929	0.793927	0.794181	0.793818	0.791167
Arab_1d_F_Cal00014.spc	0.689906	0.649876	0.64973	0.692058	0.706422	0.703086	0.741439	0.706429	0.685439	0.738336	0.742612	0.721204	0.705197	0.732089	0.718206	0.687908	0.688242	0.697812	0.700844	0.695113	0.713398	0.715012	0.703166	0.718145	0.71391	0.700761	0.698935	0.697757	0.704187	0.714126	0.695061	0.70343	0.725526	0.708443	0.70172	0.702919	0.702732	0.699652	0.70229	0.708506	0.699309	0.697785	0.701696	0.700521	0.701417	0.702612	0.702359	0.702367	0.700839
Arab_1d_F_Cal00015.spc	1.02639	1.08353	1.11647	1.05657	1.04349	1.08356	1.12607	1.0457	1.00934	1.09804	1.0526	0.999345	0.988933	1.02223	0.958634	0.897253	0.94242	0.985465	0.971935	0.91823	0.952815	0.965491	0.948341	0.985829	0.984797	0.963887	0.96399	0.967097	0.962632	0.948747	0.930735	0.958013	0.993781	0.944885	0.925011	0.929836	0.938639	0.929687	0.934519	0.951822	0.928098	0.923672	0.936439	0.94309	0.938325	0.936062	0.942532	0.933624	0.930116
Arab_1d_F_Cal00016.spc	1.2095	1.02444	0.892001	0.919055	0.969224	0.986879	0.954191	0.984019	0.986529	0.908718	0.936326	0.959145	0.945452	0.97771	0.925317	0.864512	0.881244	0.909151	0.926505	0.923169	0.898521	0.889186	0.895543	0.891148	0.890975	0.894664	0.897172	0.886144	0.889109	0.909684	0.899471	0.906522	0.918377	0.891674	0.882229	0.884	0.883574	0.87799	0.875136	0.876638	0.875732	0.878559	0.880462	0.874294	0.874877	0.881934	0.889521	0.879667	0.870192
Arab_1d_F_Cal00017.spc	0.83613	0.809237	0.785245	0.726749	0.722392	0.752947	0.748457	0.753109	0.756777	0.747257	0.733752	0.743868	0.768751	0.749554	0.72591	0.712441	0.711743	0.720009	0.722741	0.715212	0.720082	0.714802	0.702247	0.704321	0.70421	0.701391	0.699245	0.698633	0.700204	0.701517	0.69088	0.704814	0.72445	0.699344	0.696037	0.703681	0.703146	0.694385	0.693174	0.70054	0.697254	0.697835	0.702537	0.70629	0.704763	0.702309	0.70229	0.702367	0.701086
Arab_1d_F_Cal00018.spc	0.821712	0.764821	0.700784	0.733385	0.778291	0.801697	0.795147	0.765373	0.75362	0.776938	0.766244	0.770601	0.797599	0.8023	0.76572	0.73438	0.751481	0.763003	0.769764	0.775076	0.76401	0.75473	0.752536	0.752765	0.757968	0.766327	0.77302	0.761552	0.751679	0.751971	0.748206	0.759378	0.77357	0.761148	0.747321	0.741834	0.747587	0.757104	0.758113	0.749217	0.741679	0.744508	0.7521	0.753251	0.756206	0.759584	0.760975	0.758514	0.752892
Arab_1d_F_Cal00019.spc	1.16415	1.10883	1.15021	1.07529	1.12319	1.25102	1.17695	1.10835	1.12517	1.23299	1.10015	1.0052	1.00094	1.07656	1.0482	0.985786	1.00357	1.00316	1.00889	1.03151	0.997233	0.990381	1.01898	1.03595	1.02052	0.998179	0.996806	0.995196	1.00601	1.02539	1.00704	1.01138	1.02071	0.980381	0.984592	1.00166	0.994109	0.989928	0.993439	0.999917	0.990995	0.992794	1.00267	1.00679	0.996938	0.993549	1.0066	1.00959	1.00061
Arab_1d_F_Cal00020.spc	0.932253	0.879648	0.850598	0.886473	0.93099	0.951881	0.929933	0.872949	0.862226	0.93031	0.91082	0.880835	0.878478	0.909334	0.868688	0.819802	0.837891	0.828008	0.824478	0.84875	0.852871	0.844187	0.837284	0.852153	0.849417	0.840369	0.84495	0.851833	0.852915	0.846334	0.836495	0.85354	0.877118	0.855304	0.839391	0.838776	0.850012	0.848373	0.846888	0.848831	0.841263	0.846132	0.857745	0.860027	0.858042	0.860331	0.868944	0.865723	0.86031
Arab_1d_F_Cal00021.spc	1.02218	0.919711	0.818504	0.847974	0.895851	0.916357	0.895699	0.878345	0.902453	0.973251	0.906818	0.877289	0.905176	0.871535	0.824365	0.815915	0.882828	0.868171	0.825308	0.813297	0.849469	0.852597	0.829007	0.861232	0.852654	0.834893	0.854995	0.853414	0.843697	0.839188	0.842396	0.858316	0.869599	0.847368	0.850207	0.853757	0.835657	0.83609	0.846865	0.855529	0.839809	0.846702	0.861776	0.849941	0.849255	0.857981	0.866118	0.851915	0.847432
Arab_1d_F_Cal00022.spc	0.940936	0.858989	0.771493	0.750093	0.797875	0.872009	0.859659	0.817551	0.800203	0.823805	0.813148	0.784339	0.762341	0.78985	0.765915	0.737224	0.773772	0.793953	0.780665	0.753533	0.784596	0.793712	0.771631	0.77084	0.77738	0.780464	0.773812	0.7803	0.779972	0.766698	0.761209	0.772862	0.786519	0.772212	0.770828	0.774334	0.770359	0.762383	0.766222	0.776665	0.754819	0.758095	0.776764	0.777062	0.769688	0.767071	0.773453	0.770791	0.766304
Arab_1d_F_Cal00023.spc	1.20516	0.98814	0.950515	1.07942	1.12391	1.047	1.0042	1.02459	1.07061	1.09118	1.02889	1.008	1.03681	1.02551	0.965638	0.931224	0.980595	0.96652	0.950613	0.97551	0.974889	0.954979	0.942163	0.97791	0.992633	0.987662	0.986189	0.987898	0.981211	0.966729	0.962479	0.997726	1.0368	0.996025	0.977186	0.973959	0.969091	0.966865	0.971937	0.978165	0.960039	0.965538	0.982643	0.978072	0.973875	0.979467	0.991877	0.973808	0.962502
Arab_1d_F_Cal00024.spc	0.697886	0.641425	0.684583	0.650193	0.649615	0.680602	0.683384	0.668794	0.665925	0.688785	0.69141	0.677754	0.665432	0.691942	0.680779	0.659575	0.676979	0.680612	0.66839	0.652143	0.656182	0.661867	0.663694	0.667082	0.66694	0.668848	0.678039	0.681498	0.679489	0.67265	0.655332	0.665454	0.687264	0.673397	0.668824	0.671678	0.672813	0.666194	0.66665	0.674259	0.667074	0.670211	0.679245	0.67937	0.677805	0.677137	0.678223	0.679784	0.677855
Arab_1d_F_Cal00025.spc	0.606997	0.61244	0.608447	0.551688	0.547312	0.576325	0.561323	0.535944	0.530961	0.553989	0.534836	0.524381	0.539278	0.567926	0.550624	0.520602	0.526386	0.532868	0.531821	0.525673	0.534904	0.534121	0.527118	0.541966	0.539637	0.531418	0.536335	0.536995	0.536862	0.538092	0.536999	0.541531	0.545677	0.536448	0.534496	0.537097	0.538663	0.539475	0.541581	0.543358	0.536393	0.539375	0.547282	0.546643	0.545045	0.545743	0.548965	0.548145	0.547144
Arab_1d_F_Cal00026.spc	10	2.1582	2.2411	1.62872	1.48789	1.59201	2.19092	1.64359	1.42668	1.65434	1.56451	1.48229	1.52989	1.77959	1.5415	1.34029	1.44205	1.51241	1.48616	1.42761	1.53346	1.45952	1.32297	1.45205	1.49262	1.43105	1.39561	1.40382	1.43371	1.44855	1.36667	1.42669	1.56403	1.4391	1.41685	1.4393	1.42181	1.34947	1.35291	1.42876	1.37224	1.35753	1.37913	1.37982	1.35932	1.3718	1.43504	1.41136	1.38026
Arab_1d_F_Cal00027.spc	0.761346	0.723145	0.765875	0.764904	0.755051	0.737559	0.700187	0.674217	0.672077	0.695014	0.723666	0.698187	0.644019	0.666784	0.674144	0.65898	0.644664	0.66326	0.67428	0.655997	0.660647	0.659633	0.651107	0.653807	0.663732	0.668071	0.657505	0.656197	0.660135	0.663049	0.655367	0.664841	0.677648	0.657447	0.651805	0.65586	0.657645	0.651977	0.653398	0.660955	0.650215	0.648861	0.6549	0.656226	0.655741	0.657988	0.663468	0.659534	0.656311
Arab_1d_F_Cal00028.spc	1.10159	0.977186	1.0241	0.990553	0.932445	0.933315	1.12739	1.04955	0.960702	1.0441	1.00913	0.96369	0.956012	0.991586	0.913777	0.840139	0.881804	0.918432	0.932173	0.929147	0.92655	0.913875	0.901399	0.914027	0.936607	0.946696	0.92853	0.910889	0.915044	0.934904	0.906843	0.923385	0.961761	0.930458	0.9171	0.91735	0.91536	0.905963	0.912349	0.929712	0.908224	0.904896	0.917937	0.925233	0.922224	0.917516	0.918012	0.922377	0.920282
Arab_1d_F_Cal00029.spc	0.725396	0.664081	0.709328	0.710167	0.725993	0.754381	0.753769	0.7011	0.69329	0.778239	0.759619	0.719252	0.7053	0.735603	0.695132	0.644947	0.662079	0.677951	0.680729	0.676234	0.695686	0.691082	0.669992	0.683123	0.69764	0.69979	0.6871	0.68439	0.686742	0.68904	0.688008	0.701811	0.7117	0.680414	0.676041	0.684829	0.685133	0.677054	0.680193	0.692564	0.679218	0.678851	0.689306	0.693754	0.688935	0.686072	0.690883	0.689098	0.683607
Arab_1d_F_Cal00030.spc	1.06985	1.00915	0.874256	0.841639	0.858411	0.884487	0.867425	0.857299	0.866284	0.888645	0.862972	0.859592	0.887113	0.885408	0.854015	0.822398	0.816353	0.836066	0.856336	0.856749	0.841193	0.814257	0.798034	0.826991	0.843294	0.846516	0.850857	0.832441	0.822371	0.831965	0.838558	0.839527	0.830951	0.811684	0.82404	0.835317	0.818388	0.828313	0.836785	0.828957	0.807693	0.812167	0.831465	0.835106	0.829519	0.829415	0.838901	0.82745	0.821532
Arab_1d_F_Cal00031.spc	1.02863	0.931798	0.974467	0.877064	0.845449	0.895767	0.997745	0.965701	0.938327	1.01598	0.944587	0.883086	0.888309	0.994836	0.94555	0.860948	0.90476	0.923068	0.909152	0.886378	0.881272	0.884035	0.891252	0.904476	0.927532	0.931078	0.896864	0.906988	0.918337	0.906526	0.892734	0.910834	0.931776	0.890487	0.893408	0.912572	0.909893	0.90042	0.906978	0.924355	0.903394	0.900326	0.913432	0.920881	0.917485	0.916337	0.923401	0.916342	0.910292
Arab_1d_F_Cal00032.spc	1.61995	1.15153	1.08347	1.23537	1.36766	1.38459	1.4271	1.34097	1.32964	1.49994	1.33672	1.25191	1.29016	1.32582	1.26236	1.19418	1.21097	1.2417	1.24536	1.2182	1.23407	1.22843	1.22536	1.33802	1.29132	1.22068	1.28098	1.28021	1.277	1.29599	1.2439	1.27352	1.34017	1.26987	1.241	1.24992	1.27053	1.27188	1.28358	1.29717	1.23593	1.2488	1.30035	1.28567	1.26831	1.27951	1.31634	1.27232	1.24785
Arab_1d_F_Cal00033.spc	1.49037	1.32891	1.38118	1.42604	1.46125	1.49068	1.52383	1.56537	1.62969	1.6492	1.29099	1.2083	1.3403	1.50257	1.38136	1.21352	1.17732	1.19434	1.20166	1.18015	1.23768	1.2637	1.2416	1.25412	1.28079	1.27635	1.21912	1.2218	1.24896	1.26716	1.2505	1.27735	1.31022	1.24396	1.23947	1.26014	1.25495	1.23268	1.23383	1.24963	1.19646	1.2087	1.26175	1.26796	1.24749	1.23299	1.24072	1.25354	1.24158
Arab_1d_F_Cal00034.spc	1.14973	1.14626	1.37082	1.46201	1.36166	1.25709	1.302	1.17592	1.11408	1.22346	1.2257	1.13453	1.06445	1.20606	1.19092	1.07883	1.05354	1.13922	1.19424	1.12855	1.1817	1.16381	1.09461	1.13694	1.17836	1.17724	1.13478	1.11771	1.12618	1.14666	1.14011	1.15199	1.15623	1.09584	1.07854	1.09248	1.1128	1.12034	1.13348	1.14978	1.12893	1.12191	1.13118	1.14169	1.13337	1.12874	1.13847	1.12344	1.10913
Arab_1d_F_Cal00035.spc	0.998972	0.928988	0.889858	0.857078	0.904159	0.991549	0.965722	0.903062	0.875159	0.899287	0.872939	0.866556	0.896743	0.92986	0.884129	0.83118	0.847849	0.879462	0.876949	0.836667	0.851909	0.847292	0.823091	0.836429	0.846274	0.850168	0.854206	0.84716	0.845568	0.853018	0.84496	0.853941	0.866571	0.845147	0.838783	0.842293	0.843668	0.839672	0.843856	0.853279	0.838346	0.840086	0.850871	0.846736	0.843545	0.846978	0.855933	0.853441	0.848785
Arab_1d_F_Cal00036.spc	1.37336	1.17909	1.08842	1.02472	1.02042	1.05847	1.09602	1.0733	1.08257	1.18163	1.11831	1.05196	1.03704	1.06426	1.04527	1.01584	1.03345	1.03318	1.02182	1.01568	1.03289	1.04336	1.03764	1.02484	1.03555	1.05317	1.04847	1.00565	0.999306	1.04088	1.02315	1.02585	1.03522	0.993619	0.985442	0.996595	1.00311	1.00117	1.00409	1.00939	0.988299	0.991985	1.01119	1.01456	1.01087	1.01342	1.02553	1.01945	1.00983
Arab_1d_F_Cal00037.spc	0.951512	0.905841	0.870373	0.840648	0.882894	0.978583	1.02025	0.960814	0.936256	1.01372	0.982385	0.938949	0.935669	1.00667	0.961637	0.898014	0.944155	0.96103	0.942414	0.916856	0.933039	0.935133	0.916494	0.909447	0.924258	0.934887	0.917235	0.92954	0.946543	0.94842	0.932963	0.949078	0.973562	0.940721	0.926066	0.930348	0.93909	0.919857	0.923736	0.951841	0.927915	0.92927	0.947558	0.945317	0.936995	0.937799	0.951555	0.951097	0.938451
Arab_1d_F_Cal00038.spc	1.02151	0.948462	0.908943	0.95019	0.948335	0.92103	0.95957	0.921188	0.887004	0.911223	0.886447	0.864467	0.860574	0.856384	0.847215	0.836924	0.830671	0.833937	0.829261	0.81425	0.830903	0.837152	0.826922	0.824663	0.829	0.830014	0.820421	0.82433	0.828311	0.822556	0.803269	0.815522	0.837431	0.808853	0.801809	0.804087	0.798555	0.803175	0.810704	0.812248	0.794052	0.790338	0.798571	0.803387	0.805669	0.806107	0.805533	0.804505	0.800931
Arab_1d_F_Cal00039.spc	1.147	1.03027	0.97636	1.01734	1.00378	0.980598	1.09755	1.05757	0.993237	1.01851	1.01532	1.02473	1.04977	1.03748	0.978023	0.933202	0.94983	0.977644	0.992254	0.985576	0.97791	0.974211	0.978288	0.994272	0.981064	0.969477	0.989853	0.961438	0.9476	0.970355	0.971764	0.98523	0.994027	0.957868	0.953107	0.960657	0.955998	0.954215	0.959714	0.966278	0.949229	0.955099	0.972256	0.968303	0.965423	0.967995	0.973038	0.961832	0.956625
Arab_1d_F_Cal00040.spc	10	2.1582	2.2411	1.59919	1.67833	2.27304	1.71002	1.45379	1.44308	1.6702	1.43501	1.31805	1.3663	1.53118	1.3993	1.23823	1.25563	1.28967	1.28797	1.25737	1.32788	1.31998	1.25576	1.31603	1.32375	1.30446	1.32471	1.30945	1.30777	1.32669	1.27266	1.28094	1.32361	1.28474	1.26699	1.26546	1.261	1.23864	1.23688	1.25574	1.23876	1.25704	1.2887	1.27504	1.26069	1.26545	1.28603	1.25641	1.24186
Arab_1d_F_Cal00041.spc	0.870954	0.913954	0.804025	0.781406	0.800523	0.827865	0.818965	0.7855	0.770247	0.793724	0.81355	0.80388	0.775762	0.776738	0.758464	0.749127	0.786732	0.788615	0.771005	0.761493	0.78139	0.771135	0.741691	0.755537	0.759169	0.751406	0.746517	0.764752	0.766854	0.744144	0.748197	0.767054	0.776237	0.744942	0.745293	0.757084	0.753685	0.746642	0.751051	0.761782	0.741868	0.742413	0.754801	0.75061	0.747539	0.750219	0.756779	0.750991	0.745296
Arab_1d_F_Cal00042.spc	0.979981	0.963458	1.00023	0.894961	0.864917	0.906454	0.945811	0.907337	0.873368	0.89756	0.911767	0.886612	0.852886	0.913239	0.884386	0.836055	0.878841	0.877055	0.849356	0.834311	0.87111	0.874636	0.846026	0.859339	0.868785	0.871846	0.875158	0.86686	0.864299	0.871211	0.861041	0.879174	0.897904	0.850618	0.843021	0.858894	0.868897	0.865004	0.867568	0.87652	0.860802	0.850828	0.85206	0.86126	0.867436	0.871005	0.872901	0.868927	0.860557
Arab_1d_F_Cal00043.spc	0.955247	0.833861	0.815087	0.857193	0.862241	0.844607	0.882272	0.852226	0.841768	0.907481	0.861732	0.803394	0.783441	0.835834	0.837057	0.803931	0.798777	0.820394	0.831769	0.814955	0.816155	0.803158	0.784631	0.798008	0.809697	0.810281	0.801898	0.805307	0.815463	0.822251	0.803998	0.815522	0.837653	0.809521	0.794054	0.7966	0.808574	0.801257	0.801459	0.812335	0.80074	0.80403	0.815488	0.81337	0.813113	0.813653	0.812726	0.811321	0.807344
Arab_1d_F_Cal00044.spc	1.02373	0.828622	0.814532	0.85205	0.895851	0.916357	0.895699	0.88631	0.877531	0.85879	0.86382	0.865091	0.861097	0.891623	0.853777	0.806241	0.822865	0.853924	0.851831	0.815334	0.848107	0.853888	0.827581	0.840914	0.852025	0.850685	0.839769	0.844225	0.840015	0.822628	0.825232	0.841953	0.853739	0.833538	0.82706	0.834577	0.845458	0.835438	0.834046	0.844332	0.830153	0.831687	0.844343	0.84746	0.84185	0.838364	0.842152	0.839633	0.836175
Arab_1d_F_Cal00045.spc	1.19681	0.911505	0.887301	0.923861	0.969224	0.989338	0.962754	0.898905	0.885531	0.956376	0.937114	0.885956	0.852519	0.881182	0.84444	0.804149	0.84424	0.862123	0.853071	0.835528	0.832959	0.838986	0.845721	0.843261	0.846203	0.847591	0.837233	0.814452	0.818258	0.8523	0.847594	0.847782	0.850417	0.830912	0.817853	0.818628	0.830205	0.821442	0.820717	0.831265	0.818727	0.815836	0.824458	0.834892	0.832226	0.828801	0.832938	0.830923	0.8283
Arab_1d_F_Cal00046.spc	0.9662	0.877954	0.925868	0.976876	0.96254	0.943868	1.05339	1.02066	0.961406	0.986455	1.03957	1.02366	0.966942	1.03933	0.993685	0.915943	0.932783	0.961466	0.976441	0.97077	0.966114	0.950247	0.93501	0.948845	0.957149	0.949473	0.931135	0.943742	0.960651	0.961947	0.946785	0.95258	0.966364	0.94763	0.93738	0.939678	0.948235	0.938616	0.942466	0.960516	0.945282	0.944104	0.955766	0.961715	0.955047	0.954319	0.967832	0.965911	0.956427
Arab_1d_F_Cal00047.spc	0.890267	0.923996	1.05179	0.869245	0.845764	0.937344	0.920978	0.824775	0.817304	0.974107	0.887572	0.849486	0.915386	0.916517	0.856656	0.81638	0.857183	0.874947	0.863806	0.845835	0.862355	0.864762	0.857253	0.890157	0.894165	0.875923	0.863734	0.866519	0.867278	0.860475	0.861862	0.886391	0.906332	0.86898	0.864779	0.876466	0.87591	0.860827	0.863107	0.881297	0.863734	0.868176	0.886798	0.887954	0.878145	0.877232	0.892024	0.889571	0.875301
Arab_1d_F_Cal00048.spc	1.06359	0.946478	0.996192	1.04866	1.0383	0.987139	0.959805	0.898905	0.885531	0.956376	0.933392	0.900116	0.896584	0.927797	0.881871	0.836055	0.878841	0.877055	0.850437	0.834788	0.851616	0.855795	0.846409	0.860237	0.871589	0.864695	0.838152	0.836893	0.84662	0.853082	0.84496	0.853941	0.866571	0.845147	0.838783	0.842293	0.843668	0.839672	0.843856	0.853279	0.838346	0.839521	0.852057	0.854836	0.848743	0.844858	0.848407	0.84554	0.841735
Arab_1d_F_Cal00049.spc	1.12409	1.11896	1.03228	0.903133	0.91607	1.00907	0.974256	0.995397	1.02083	0.985336	0.934793	0.927485	0.955544	0.949833	0.903874	0.878787	0.925097	0.894992	0.869019	0.894814	0.897652	0.882958	0.878181	0.931805	0.942398	0.918973	0.903917	0.891868	0.881831	0.875154	0.877171	0.893015	0.903688	0.877987	0.879468	0.88141	0.86098	0.86907	0.879698	0.878911	0.868551	0.878009	0.893796	0.886707	0.886687	0.890547	0.891625	0.885501	0.882143
Arab_1d_F_Cal00050.spc	1.03152	0.948462	0.908943	0.95019	0.953441	0.915536	0.89687	0.848457	0.840109	0.90572	0.889363	0.862374	0.861022	0.889104	0.871375	0.835821	0.829814	0.832058	0.836467	0.839521	0.841021	0.834392	0.828147	0.842994	0.840666	0.832717	0.837715	0.832018	0.831143	0.838992	0.831716	0.840931	0.853739	0.833538	0.827896	0.832224	0.833971	0.823838	0.819208	0.822801	0.817555	0.818852	0.82517	0.8289	0.829402	0.831067	0.834723	0.827789	0.822169
Arab_1d_F_Cal00051.spc	1.39109	1.07865	1.02532	1.16195	1.29987	1.26901	1.0908	1.06923	1.15158	1.26147	1.11187	1.04037	1.07764	1.11633	1.02941	0.953846	1.00431	1.01757	1.00645	1.00053	0.992334	0.986027	0.992754	1.03364	1.02925	1.00417	1.00252	1.00241	1.00331	1.00498	1.00185	1.02816	1.04823	0.989022	0.987245	1.0055	0.997717	0.993324	0.997466	1.00296	0.982498	0.987199	1.00393	0.997712	0.999966	1.00677	1.01015	1.00362	0.995643
Arab_1d_F_Cal00052.spc	0.881538	0.843017	0.816693	0.80386	0.786249	0.778881	0.813598	0.829355	0.824016	0.809617	0.793575	0.769494	0.748862	0.772475	0.784221	0.77322	0.750648	0.751632	0.754164	0.744469	0.745793	0.753704	0.765632	0.781653	0.77271	0.754526	0.749947	0.756772	0.763004	0.760731	0.746933	0.753979	0.766969	0.745602	0.742733	0.74761	0.745041	0.745436	0.749894	0.754635	0.747411	0.750216	0.755156	0.745458	0.745214	0.751874	0.758135	0.751808	0.748755
Arab_1d_F_Cal00053.spc	1.26723	1.18745	1.22961	1.13448	1.17561	1.34349	1.3879	1.31615	1.26684	1.29174	1.24333	1.27445	1.39266	1.35389	1.16611	1.0571	1.11459	1.20262	1.22214	1.15145	1.12652	1.11033	1.11543	1.19928	1.22859	1.19487	1.15125	1.10913	1.11394	1.16036	1.12805	1.15487	1.20436	1.13465	1.12807	1.15036	1.1506	1.13742	1.14119	1.15882	1.13708	1.12955	1.13864	1.14895	1.13904	1.13783	1.15911	1.15492	1.13782
Arab_1d_F_Cal00054.spc	0.963716	0.855704	0.991059	1.04706	1.08277	1.09855	1.05228	1.01705	1.01505	1.03805	0.991834	0.947322	0.946361	1.0627	1.02549	0.945419	0.995191	1.00863	0.998213	0.992802	0.985064	0.980946	0.98444	0.998989	1.00692	0.988313	0.94722	0.988297	1.02484	1.00104	0.962712	0.981319	1.02258	0.983712	0.963668	0.970276	0.990879	0.980496	0.981843	0.999849	0.981099	0.977306	0.990503	1.00461	0.999242	0.988802	0.985901	0.986672	0.98444
Arab_1d_F_Cal00055.spc	0.861722	0.744526	0.687671	0.720977	0.762287	0.793286	0.831211	0.81341	0.780682	0.770856	0.785639	0.780812	0.755316	0.759063	0.731227	0.705104	0.722678	0.721425	0.717746	0.726253	0.733041	0.725014	0.713306	0.727529	0.731358	0.726103	0.722778	0.721096	0.721135	0.722019	0.719577	0.731788	0.744456	0.725598	0.717459	0.720713	0.726724	0.717755	0.714914	0.721716	0.717124	0.71678	0.720706	0.723503	0.72468	0.724587	0.723228	0.71885	0.711964
Arab_1d_F_Cal00056.spc	1.11116	0.891	0.801387	0.831888	0.87499	0.906454	0.945811	0.907337	0.873368	0.89756	0.908256	0.90308	0.896584	0.927797	0.8864	0.827652	0.821535	0.842059	0.861158	0.861877	0.862234	0.855504	0.845339	0.842397	0.847531	0.843362	0.818874	0.818478	0.828621	0.835618	0.828469	0.83774	0.850818	0.831386	0.818672	0.815965	0.818768	0.816368	0.820867	0.83134	0.825955	0.827004	0.831591	0.8286	0.827235	0.829206	0.833032	0.831379	0.826154
Arab_1d_F_Cal00057.spc	10	1.70253	1.75541	1.44516	1.49256	1.88481	1.95846	1.65188	1.5877	1.93501	1.77121	1.54453	1.45633	1.6517	1.47538	1.30263	1.3992	1.39026	1.35727	1.38376	1.40311	1.4206	1.45502	1.55507	1.49442	1.4101	1.43242	1.40499	1.41991	1.49115	1.40819	1.44076	1.53191	1.41747	1.37257	1.36378	1.35379	1.39741	1.44631	1.45473	1.38856	1.39364	1.43162	1.40383	1.39603	1.40006	1.39958	1.38519	1.37857
Arab_1d_F_Cal00058.spc	1.13313	1.08091	1.11745	0.974944	0.932818	0.976437	1.01689	0.960814	0.936256	1.01372	0.978256	0.957572	0.989129	1.02479	0.96133	0.894657	0.913164	0.899722	0.879999	0.883493	0.923793	0.935483	0.918	0.931834	0.940479	0.934492	0.917567	0.917756	0.916182	0.906312	0.907147	0.922919	0.933302	0.90497	0.89264	0.90226	0.922632	0.897147	0.900491	0.937851	0.907772	0.899598	0.913432	0.920881	0.917485	0.915996	0.923194	0.923081	0.913805
Arab_1d_F_Cal00059.spc	1.0924	1.04228	1.08311	1.03086	1.02042	1.05847	1.09602	1.07953	1.06635	1.08962	1.02429	1.02685	1.10611	1.09197	1.01584	0.972719	1.02449	1.03604	1.02182	1.01568	1.03543	1.02647	1.00531	1.0446	1.0589	1.04997	1.0455	1.04472	1.03445	1.01569	1.01044	1.03676	1.06056	1.01555	1.0052	1.01593	1.02185	1.01773	1.02701	1.04296	1.00799	1.00532	1.02546	1.02821	1.0245	1.02265	1.02604	1.02598	1.02038
Arab_1d_F_Cal00060.spc	0.761346	0.723145	0.765875	0.764904	0.748594	0.745571	0.784462	0.73933	0.726463	0.816867	0.764576	0.720298	0.729835	0.760071	0.725556	0.688545	0.724112	0.716631	0.694585	0.690897	0.70836	0.717551	0.717228	0.732629	0.72604	0.715225	0.723689	0.724834	0.724483	0.724755	0.71339	0.721157	0.734734	0.716753	0.7092	0.71246	0.718754	0.715474	0.720472	0.731751	0.715509	0.709502	0.715723	0.723738	0.725562	0.728634	0.735758	0.727499	0.721518
Arab_1d_F_Cal00061.spc	1.38952	1.13566	1.18678	1.10387	1.13669	1.32011	1.58508	1.27752	1.15211	1.3913	1.29748	1.17268	1.15531	1.34169	1.2586	1.08954	1.06481	1.116	1.15549	1.1359	1.19621	1.17427	1.10304	1.14595	1.18789	1.18631	1.14265	1.12496	1.13474	1.15397	1.12013	1.14655	1.20053	1.15387	1.1398	1.13896	1.12246	1.10856	1.11456	1.13222	1.11194	1.11346	1.13742	1.16127	1.15612	1.14464	1.14255	1.12551	1.11173
Arab_1d_F_Cal00062.spc	0.886683	0.822447	0.866525	0.849711	0.858411	0.886429	0.874424	0.802019	0.759069	0.783809	0.802096	0.805692	0.805286	0.836997	0.791959	0.738136	0.754811	0.78525	0.786972	0.758187	0.790608	0.789571	0.756597	0.769582	0.782344	0.784564	0.777837	0.773072	0.770002	0.769203	0.774471	0.791305	0.802199	0.777744	0.765921	0.766493	0.77108	0.77181	0.774754	0.778684	0.769259	0.773642	0.787123	0.792572	0.790806	0.7884	0.788808	0.784025	0.78136
Arab_1d_F_Cal00063.spc	0.894493	0.793794	0.781806	0.875664	0.960969	0.96289	0.881524	0.853487	0.868046	0.890337	0.836922	0.800964	0.80522	0.834775	0.803403	0.769397	0.807576	0.825775	0.818331	0.804212	0.822459	0.817157	0.798034	0.826991	0.844614	0.842298	0.831925	0.835435	0.838248	0.832519	0.823503	0.842295	0.861022	0.819029	0.814245	0.827682	0.829231	0.818515	0.818534	0.829106	0.816179	0.81831	0.831166	0.834846	0.830045	0.827227	0.83142	0.829488	0.826614
Arab_1d_F_Cal00064.spc	0.757486	0.739431	0.725893	0.719246	0.737563	0.765187	0.761707	0.733994	0.736561	0.792216	0.762743	0.738675	0.741989	0.725659	0.692542	0.672739	0.69019	0.690559	0.688023	0.697811	0.719508	0.71249	0.689403	0.703244	0.708403	0.704003	0.701604	0.711203	0.708854	0.6919	0.6982	0.712263	0.71336	0.681101	0.688046	0.704171	0.69643	0.697536	0.705234	0.70998	0.688732	0.692764	0.710846	0.709296	0.705233	0.704924	0.708849	0.705672	0.70154
Arab_1d_F_Cal00065.spc	1.92713	1.30147	1.37531	1.75237	1.76385	1.48374	1.5132	1.56537	1.60976	1.63016	1.51941	1.40554	1.33785	1.36248	1.3463	1.31787	1.33662	1.30702	1.28838	1.31427	1.34369	1.30096	1.24331	1.29926	1.3452	1.34832	1.32109	1.29181	1.31096	1.37026	1.3096	1.33894	1.41391	1.32839	1.29267	1.30136	1.32197	1.29602	1.30107	1.34425	1.32348	1.30834	1.31502	1.33969	1.31815	1.30318	1.32536	1.32107	1.30935
Arab_1d_F_Cal00066.spc	1.68582	1.32905	1.19486	1.09662	1.15265	1.2883	1.20579	1.13767	1.12136	1.14509	1.1321	1.09714	1.07777	1.15989	1.1564	1.0947	1.07008	1.09005	1.08654	1.04243	1.08715	1.09412	1.06375	1.10872	1.10186	1.06908	1.06427	1.05928	1.06738	1.08777	1.08417	1.09664	1.10218	1.04992	1.05113	1.06765	1.05579	1.04652	1.05524	1.07203	1.04603	1.03929	1.04823	1.04923	1.06037	1.07132	1.07157	1.06069	1.04858
Arab_1d_F_Cal00067.spc	0.840775	0.78677	0.830328	0.822744	0.799568	0.791884	0.829031	0.810025	0.790481	0.814021	0.804456	0.776855	0.755609	0.783041	0.761676	0.729793	0.747467	0.746433	0.73392	0.726935	0.744112	0.752198	0.749944	0.765472	0.757061	0.7445	0.752422	0.742008	0.738013	0.7489	0.746163	0.757453	0.769946	0.749109	0.733449	0.730038	0.736097	0.731972	0.735977	0.747454	0.735166	0.73503	0.742291	0.738854	0.73667	0.739594	0.746557	0.745649	0.740801
Arab_1d_F_Cal00068.spc	1.14326	1.01025	1.05394	0.920969	0.968721	1.1603	1.1105	1.00434	0.978622	1.06233	1.02315	0.975257	0.966557	0.996175	0.961947	0.917269	0.93387	0.963999	0.966525	0.936921	0.95267	0.952228	0.934755	0.94729	0.970294	0.978848	0.957753	0.954035	0.959284	0.961865	0.945495	0.962746	0.984284	0.936048	0.927641	0.936946	0.933545	0.931983	0.944005	0.960394	0.935036	0.935916	0.955928	0.961527	0.963023	0.958489	0.949409	0.950628	0.950805
Arab_1d_F_Cal00069.spc	1.2943	1.02206	0.975555	1.01734	1.00378	0.981809	1.10349	1.01318	0.91958	0.946084	0.958249	0.929044	0.887042	0.908503	0.934569	0.921843	0.857867	0.880301	0.921448	0.917006	0.892651	0.882342	0.891482	0.905886	0.9125	0.914473	0.916464	0.890862	0.883924	0.905568	0.896825	0.894931	0.898059	0.885548	0.870871	0.87127	0.892123	0.890073	0.885756	0.886196	0.876572	0.874487	0.880523	0.888814	0.893594	0.896033	0.896876	0.89094	0.884319
Arab_1d_F_Cal00070.spc	1.24088	1.05247	1.1101	1.30255	1.32919	1.22017	1.25766	1.22221	1.18803	1.21225	1.19081	1.14637	1.12204	1.21107	1.20294	1.13154	1.1035	1.11968	1.13383	1.11644	1.09996	1.09038	1.0836	1.06622	1.09811	1.12812	1.09106	1.07663	1.08611	1.10653	1.10203	1.11105	1.12511	1.10949	1.07706	1.06366	1.08524	1.08216	1.0796	1.08346	1.06692	1.07394	1.08935	1.07756	1.06559	1.06962	1.09072	1.08945	1.08289
Arab_1d_F_Cal00071.spc	1.11969	1.12323	1.321	1.11817	0.995914	0.974302	1.01355	0.956069	0.948217	1.0896	1.06184	0.976164	0.936027	1.05093	0.99045	0.900883	0.978203	1.01092	0.96013	0.887812	0.941814	0.956577	0.918813	0.952745	0.97225	0.956917	0.920372	0.913548	0.928479	0.947933	0.933946	0.950202	0.971659	0.925301	0.915558	0.934078	0.954045	0.937243	0.928897	0.937949	0.924805	0.918906	0.925817	0.941385	0.932764	0.927278	0.941562	0.94231	0.927508
Arab_1d_F_Cal00072.spc	1.82183	1.56794	1.33453	1.33882	1.55329	1.78562	1.33553	1.2662	1.37274	1.55414	1.36707	1.26929	1.31514	1.4709	1.29963	1.14144	1.21011	1.26191	1.25725	1.23007	1.29723	1.29132	1.23221	1.2899	1.30194	1.27113	1.25159	1.26932	1.26014	1.21616	1.22554	1.27379	1.29723	1.20668	1.21563	1.24765	1.2196	1.21221	1.23815	1.27287	1.21828	1.21789	1.25599	1.26248	1.2418	1.23455	1.25614	1.24441	1.22509
Arab_1d_F_Cal00073.spc	1.19352	1.06782	1.003	0.950048	0.994331	1.10985	1.14954	1.11523	1.11883	1.22559	1.2257	1.13845	1.06385	1.14523	1.1135	1.02755	1.00879	1.03029	1.0303	0.993749	1.03307	1.06187	1.05254	1.03884	1.05146	1.05899	1.03002	1.03841	1.06433	1.08202	1.05884	1.06017	1.07258	1.04304	1.02393	1.02789	1.04857	1.02196	1.01374	1.03271	1.00991	1.01209	1.03102	1.03316	1.03668	1.04091	1.04311	1.04204	1.03488
Arab_1d_F_Cal00074.spc	0.658648	0.629304	0.720386	0.725321	0.737563	0.765923	0.764437	0.715053	0.686372	0.710454	0.711786	0.695846	0.68208	0.710358	0.685403	0.649865	0.66688	0.683435	0.68105	0.662933	0.667535	0.664483	0.658687	0.684138	0.694637	0.687376	0.675811	0.673926	0.676686	0.679378	0.680136	0.682308	0.683134	0.676943	0.669239	0.670916	0.685055	0.681218	0.674156	0.671298	0.66914	0.671937	0.67643	0.676713	0.675468	0.674919	0.676099	0.67808	0.674197
Arab_1d_F_Cal00075.spc	1.44545	1.22902	1.51454	1.36043	1.29281	1.33853	1.3801	1.31615	1.26244	1.28748	1.3406	1.32772	1.26768	1.3045	1.20832	1.11254	1.13097	1.12692	1.10731	1.0952	1.11217	1.11556	1.11306	1.15871	1.19763	1.19559	1.15068	1.13471	1.13111	1.12674	1.11722	1.14469	1.16946	1.10602	1.10204	1.12422	1.12557	1.11429	1.1199	1.13635	1.10075	1.10714	1.13827	1.13578	1.113	1.10608	1.12786	1.12473	1.11579
Arab_1d_F_Cal00076.spc	1.15747	0.972026	0.930923	0.891918	0.935054	1.03997	1.08295	1.01512	0.961406	0.986455	1.03021	1.07039	1.09127	1.0794	0.984384	0.921072	0.968926	0.982853	0.974383	0.970413	0.963953	0.961053	0.965428	0.979945	0.984604	0.981898	0.980682	0.980921	0.983782	0.985382	0.967216	0.983272	1.00791	0.970115	0.964002	0.971796	0.96647	0.954044	0.952157	0.960598	0.955178	0.951718	0.956877	0.971944	0.961066	0.953779	0.967704	0.965911	0.955981
Arab_1d_F_Cal00077.spc	0.896609	0.816648	0.741282	0.777179	0.793966	0.774913	0.767893	0.772663	0.77495	0.76418	0.751064	0.747598	0.748397	0.728137	0.720836	0.723166	0.721912	0.72774	0.737233	0.743759	0.73468	0.725464	0.728678	0.757443	0.754633	0.741196	0.749197	0.739957	0.730883	0.732547	0.73882	0.755654	0.767158	0.746179	0.737314	0.736585	0.734867	0.735906	0.74154	0.745587	0.726864	0.727983	0.741801	0.743603	0.742919	0.743644	0.745853	0.740049	0.735597
Arab_1d_F_Cal00078.spc	10	1.82689	1.09936	1.09356	1.22973	1.37113	1.26129	1.24538	1.34271	1.51099	1.25551	1.14797	1.18878	1.22695	1.14248	1.07104	1.131	1.17585	1.17863	1.1582	1.17791	1.1574	1.12191	1.17153	1.16104	1.11898	1.11076	1.15289	1.16849	1.13412	1.14677	1.17431	1.1752	1.11051	1.10872	1.1247	1.10859	1.09405	1.10897	1.1408	1.10651	1.10234	1.12443	1.13507	1.12569	1.12628	1.14711	1.12277	1.1079
Arab_1d_F_Cal00079.spc	1.30353	1.18745	1.22961	1.13448	1.18427	1.3291	1.23671	1.16149	1.14247	1.16635	1.14474	1.14104	1.17103	1.20857	1.13245	1.05408	1.07095	1.10072	1.1101	1.09567	1.11217	1.11793	1.11185	1.12862	1.10486	1.08147	1.10174	1.10292	1.09572	1.09429	1.1096	1.13475	1.13716	1.07916	1.07748	1.09956	1.10191	1.0937	1.09074	1.0953	1.09184	1.09478	1.10044	1.09921	1.099	1.10505	1.11475	1.10146	1.0889
Arab_1d_F_Cal00080.spc	0.787161	0.776515	0.883721	0.820557	0.769321	0.76774	0.80467	0.788757	0.771659	0.795083	0.787571	0.760605	0.742732	0.794323	0.780035	0.748766	0.787167	0.774566	0.747095	0.739749	0.742952	0.743028	0.742131	0.755952	0.768564	0.767182	0.749327	0.751758	0.764557	0.772245	0.748172	0.755451	0.778175	0.75664	0.739302	0.738109	0.751363	0.74834	0.747485	0.752838	0.745738	0.747695	0.755351	0.756539	0.755347	0.755229	0.757051	0.754879	0.749485
Arab_1d_F_Cal00081.spc	1.04993	0.895278	0.868556	0.904759	0.949681	0.969022	0.941888	0.918398	0.941491	1.0173	0.944587	0.887487	0.887355	0.915785	0.894894	0.855036	0.847327	0.868921	0.877595	0.857166	0.873363	0.875271	0.867027	0.900376	0.904073	0.88499	0.872177	0.874648	0.875054	0.867785	0.868908	0.893564	0.913789	0.876016	0.862502	0.869827	0.879974	0.866592	0.867957	0.886161	0.868788	0.868709	0.878723	0.872636	0.873035	0.879843	0.887602	0.883199	0.876673
Arab_1d_F_Cal00082.spc	0.699221	0.654865	0.651164	0.614708	0.640804	0.698694	0.669633	0.621405	0.623505	0.698265	0.668581	0.629711	0.62408	0.651636	0.633877	0.606082	0.623427	0.628468	0.624518	0.623913	0.643408	0.641772	0.625392	0.639226	0.647704	0.640888	0.623268	0.629525	0.636818	0.632209	0.626101	0.631641	0.639845	0.62948	0.628474	0.630611	0.627723	0.627471	0.633472	0.641108	0.632217	0.628555	0.632563	0.639202	0.638289	0.636741	0.639603	0.640168	0.636587
Arab_1d_F_Cal00083.spc	0.814713	0.686936	0.735987	0.738638	0.722162	0.727334	0.80752	0.777379	0.734325	0.75879	0.755651	0.734462	0.717262	0.744278	0.727487	0.699846	0.716852	0.732122	0.726635	0.704254	0.706308	0.709077	0.709977	0.723796	0.73571	0.739693	0.735376	0.732777	0.732887	0.732785	0.720904	0.72919	0.740887	0.713955	0.708879	0.721	0.733855	0.72556	0.721827	0.728432	0.72296	0.726295	0.733318	0.730394	0.729109	0.730654	0.733458	0.732905	0.726803
Arab_1d_F_Cal00084.spc	0.863122	0.811379	0.850316	0.733619	0.727947	0.802328	0.79422	0.793138	0.795409	0.783113	0.743178	0.722255	0.729725	0.756354	0.75202	0.732422	0.73096	0.738624	0.74126	0.732066	0.721675	0.714305	0.71787	0.745445	0.754246	0.742696	0.727067	0.732527	0.735086	0.724953	0.721499	0.734287	0.74674	0.727283	0.725409	0.731206	0.729411	0.724637	0.725853	0.731848	0.72661	0.726245	0.728664	0.726023	0.725171	0.726898	0.729848	0.729117	0.72555
Arab_1d_F_Cal00085.spc	0.738801	0.676724	0.590229	0.588711	0.618079	0.640867	0.617154	0.601032	0.607309	0.629827	0.596157	0.599449	0.643782	0.61861	0.601774	0.602245	0.606475	0.585328	0.578833	0.603357	0.605559	0.592249	0.583071	0.607537	0.605751	0.592029	0.594849	0.600238	0.598232	0.58946	0.591442	0.602679	0.608473	0.587993	0.589271	0.598293	0.596738	0.593505	0.598212	0.606371	0.590738	0.591293	0.602297	0.602276	0.600473	0.603192	0.61043	0.604086	0.598941
Arab_1d_F_Cal00086.spc	0.685077	0.653378	0.608915	0.60948	0.633793	0.66238	0.668014	0.635278	0.617606	0.641166	0.629398	0.611742	0.604526	0.613702	0.604145	0.589278	0.592724	0.606908	0.605074	0.582242	0.587673	0.590191	0.58775	0.602452	0.603914	0.595464	0.589698	0.591742	0.59784	0.602976	0.599595	0.601809	0.603701	0.589813	0.588548	0.595019	0.599076	0.592885	0.591124	0.596383	0.594551	0.595984	0.598014	0.594355	0.595231	0.599498	0.603453	0.599777	0.596793
Arab_1d_F_Cal00087.spc	1.04175	0.953424	0.910245	0.890587	0.822648	0.787091	0.927812	0.896619	0.826694	0.852098	0.869777	0.849979	0.820809	0.883139	0.82474	0.750111	0.78636	0.841584	0.856664	0.816958	0.79772	0.788235	0.783855	0.782197	0.797636	0.812123	0.803588	0.783432	0.789689	0.821639	0.795838	0.794299	0.807436	0.781556	0.783151	0.793423	0.788069	0.779382	0.777198	0.782669	0.786969	0.788954	0.788916	0.788261	0.789272	0.793156	0.798158	0.794341	0.786045
Arab_1d_F_Cal00088.spc	0.952825	0.810108	0.863551	0.985535	1.02257	0.966923	0.939077	0.922747	0.92566	0.948335	0.958249	0.926617	0.887676	0.951337	0.919484	0.858329	0.875837	0.884003	0.883987	0.884857	0.882742	0.885424	0.890065	0.884766	0.898768	0.911861	0.896616	0.867589	0.870171	0.90534	0.883621	0.882626	0.898507	0.886085	0.870871	0.87127	0.892123	0.888357	0.894435	0.911156	0.883154	0.878095	0.890284	0.890779	0.89361	0.893483	0.888337	0.893299	0.890197
Arab_1d_F_Cal00089.spc	1.25758	1.05879	1.11217	1.15719	1.20139	1.21091	1.13883	1.15505	1.17283	1.11588	1.0817	1.11538	1.2076	1.25044	1.16122	1.07721	1.09544	1.09337	1.0769	1.06704	1.0841	1.08865	1.08804	1.13383	1.14578	1.13073	1.12171	1.11265	1.12217	1.14019	1.08856	1.09073	1.12274	1.08652	1.07526	1.08852	1.10877	1.1022	1.10799	1.12341	1.07742	1.06985	1.09282	1.10427	1.09708	1.09849	1.11947	1.10844	1.09053
Arab_1d_F_Cal00090.spc	1.26365	1.04884	0.911183	1.01332	1.11835	1.12445	1.07374	1.03497	1.02892	1.05209	1.04905	1.02881	1.01232	1.04273	1.00128	0.950605	0.968237	0.972102	0.966718	0.963197	0.955018	0.967209	0.990295	0.98367	0.959918	0.95638	0.996791	0.989907	0.977343	0.980487	0.964126	0.970654	0.980814	0.945662	0.951205	0.96908	0.963386	0.94995	0.954893	0.972117	0.945492	0.945898	0.965926	0.971142	0.971427	0.969708	0.967229	0.962294	0.957495
Arab_1d_F_Cal00091.spc	1.34003	1.05888	1.00214	0.943689	1.04054	1.25735	1.18904	1.05875	1.02303	1.11422	1.11912	1.08537	1.06337	1.09088	1.06867	1.03698	1.05587	1.02688	0.993033	0.991054	1.03771	1.04426	1.01882	1.05726	1.09541	1.0901	1.03476	1.02165	1.02375	1.02551	1.0395	1.07673	1.0952	1.02755	1.02233	1.04621	1.05045	1.0322	1.03221	1.05013	1.02554	1.02705	1.04625	1.04806	1.04226	1.04337	1.05492	1.04693	1.03421
Arab_1d_F_Cal00092.spc	0.69226	0.597301	0.567846	0.60663	0.629315	0.625518	0.631324	0.626156	0.618916	0.61835	0.622356	0.619578	0.609018	0.600456	0.594939	0.594355	0.598376	0.589735	0.581543	0.583414	0.591161	0.599109	0.602623	0.598473	0.591683	0.587871	0.59061	0.595204	0.597219	0.595214	0.591001	0.597907	0.60584	0.592128	0.586759	0.587137	0.586544	0.5841	0.588836	0.597556	0.587152	0.58717	0.594528	0.59491	0.594273	0.594442	0.595597	0.594939	0.592805
Arab_1d_F_Cal00093.spc	1.87374	1.37978	1.23431	1.24763	1.39276	1.65236	1.70876	1.522	1.48862	1.74596	1.48649	1.30635	1.26845	1.38728	1.35217	1.25958	1.27851	1.2572	1.24305	1.26859	1.29229	1.27929	1.2719	1.39005	1.4312	1.34879	1.24153	1.2659	1.32482	1.33783	1.27898	1.31227	1.37669	1.26959	1.23196	1.24425	1.26475	1.24443	1.25251	1.29128	1.25246	1.26056	1.29354	1.27885	1.28016	1.28227	1.27114	1.26475	1.25901
Arab_1d_F_Cal00094.spc	1.96802	1.73111	10	1.94035	1.67117	1.75474	1.8585	1.33505	1.19126	1.45864	1.59771	1.51512	1.42403	1.60444	1.45409	1.2723	1.28982	1.32489	1.32423	1.28785	1.30327	1.29656	1.28171	1.34658	1.35519	1.31818	1.29451	1.30851	1.31609	1.29673	1.27204	1.32496	1.38657	1.27552	1.25851	1.28032	1.27409	1.27008	1.28212	1.29752	1.25984	1.24344	1.24859	1.25427	1.26033	1.2745	1.29453	1.27929	1.25575
Arab_1d_F_Cal00095.spc	1.01603	0.87383	0.849996	0.886473	0.92614	0.960159	1.00748	0.874893	0.814612	0.92426	0.878145	0.846063	0.878553	0.908674	0.886914	0.849672	0.843705	0.828087	0.818471	0.823417	0.8242	0.828086	0.837456	0.851789	0.862385	0.856036	0.830338	0.829432	0.83933	0.846012	0.837282	0.854442	0.875594	0.842597	0.831608	0.839817	0.850593	0.838676	0.845823	0.871727	0.848414	0.84542	0.856731	0.852246	0.848724	0.852231	0.860946	0.853156	0.845517
Arab_1d_F_Cal00096.spc	3.22626	1.84914	1.46262	1.47541	1.52818	1.55761	1.59076	1.61046	1.74888	2.34848	1.93141	1.74481	1.79161	1.85722	1.62091	1.44838	1.46591	1.49518	1.51987	1.54229	1.5781	1.48856	1.40143	1.56004	1.59511	1.53514	1.55571	1.58371	1.5708	1.52549	1.53223	1.60562	1.64731	1.4934	1.50272	1.55819	1.52809	1.50354	1.50497	1.52383	1.51109	1.51573	1.53895	1.56256	1.56	1.56219	1.58276	1.55725	1.52065
Arab_1d_F_Cal00097.spc	1.81806	1.15625	1.22404	1.27114	1.30636	1.3413	1.39155	1.22097	1.17667	1.42706	1.42216	1.31394	1.26883	1.4034	1.25518	1.12415	1.24777	1.27718	1.20996	1.1484	1.20126	1.20083	1.1608	1.25184	1.28138	1.2508	1.23338	1.2164	1.21948	1.24011	1.22557	1.25186	1.28453	1.22414	1.20312	1.20547	1.20415	1.20437	1.21753	1.23329	1.20082	1.21136	1.24331	1.23309	1.2208	1.23243	1.26777	1.24471	1.21736
Arab_1d_F_Cal00098.spc	0.805216	0.756956	0.797913	0.746495	0.710443	0.712674	0.749153	0.739745	0.727895	0.751069	0.750453	0.718212	0.681885	0.705806	0.707952	0.693817	0.69432	0.689265	0.688768	0.69816	0.705668	0.699433	0.68967	0.70387	0.708403	0.704808	0.702633	0.693504	0.688561	0.691446	0.690357	0.703505	0.715036	0.69118	0.682791	0.687331	0.694394	0.699053	0.702024	0.702055	0.69302	0.691718	0.697057	0.701039	0.699026	0.700252	0.708479	0.70596	0.70154
Arab_1d_F_Cal00099.spc	0.825764	0.773247	0.814335	0.755553	0.745644	0.777017	0.772568	0.746138	0.7363	0.75952	0.755651	0.73602	0.716993	0.722297	0.69927	0.677675	0.695664	0.683479	0.672013	0.682703	0.689619	0.691303	0.693238	0.707804	0.711608	0.707844	0.705528	0.696216	0.691667	0.693996	0.685278	0.688037	0.696252	0.688927	0.685933	0.68978	0.696716	0.689206	0.691419	0.703641	0.689798	0.686081	0.690824	0.690216	0.691248	0.694888	0.698883	0.692406	0.688842
Arab_1d_F_Cal00100.spc	1.65153	1.47514	1.28235	1.29084	1.46565	1.71064	1.47612	1.44127	1.5138	1.53361	1.24117	1.17852	1.28955	1.25165	1.16374	1.14404	1.2763	1.20208	1.12415	1.15372	1.18082	1.1574	1.12152	1.16894	1.18225	1.16196	1.15022	1.19644	1.19801	1.13474	1.1411	1.20509	1.24254	1.12157	1.11827	1.15215	1.13304	1.11466	1.13837	1.18681	1.13017	1.13856	1.17736	1.14421	1.13023	1.14641	1.17874	1.15459	1.12392
Arab_1d_F_Cal00101.spc	1.53669	1.12085	1.05525	1.08795	1.12261	1.17313	1.34749	1.24801	1.13746	1.16449	1.15697	1.09006	1.02489	1.1009	1.07176	1.00451	1.02237	1.02391	1.01171	1.00697	1.0543	1.06234	1.03175	1.04559	1.04956	1.04332	1.03919	1.03678	1.03615	1.03643	1.03181	1.05737	1.08141	1.03333	1.02038	1.03709	1.05714	1.02813	1.02652	1.05723	1.02108	1.01706	1.03693	1.0388	1.04207	1.04608	1.04807	1.04674	1.04035
Arab_1d_F_Cal00102.spc	10	2.02293	1.5414	1.55119	1.60739	1.64791	1.71644	1.3905	1.31795	1.70321	1.47182	1.40089	1.5685	1.49219	1.288	1.18661	1.26287	1.262	1.24038	1.2673	1.3536	1.30623	1.21147	1.31164	1.34565	1.30433	1.28142	1.33382	1.34725	1.28767	1.29549	1.34947	1.37458	1.26637	1.25133	1.27311	1.2673	1.26368	1.27583	1.2912	1.25128	1.25908	1.29683	1.30111	1.28843	1.29769	1.33525	1.28981	1.25654
Arab_20d_F_Cal00001.spc	0.933001	0.902507	0.822089	0.854284	0.901117	0.927881	0.928908	0.887042	0.856812	0.866271	0.845061	0.833208	0.838215	0.828109	0.835822	0.853848	0.859482	0.846256	0.837812	0.846252	0.852382	0.849202	0.841182	0.842169	0.829274	0.822478	0.840925	0.846554	0.831237	0.810243	0.837457	0.837535	0.812154	0.804235	0.813907	0.823794	0.819896	0.820235	0.814947	0.805085	0.806425	0.814234	0.820462	0.816341	0.814922	0.81797	0.822458	0.815883	0.810287
Arab_20d_F_Cal00002.spc	1.52927	1.83076	1.27175	1.15685	1.22065	1.35802	1.28303	1.29174	1.27061	1.16075	1.16942	1.21167	1.23612	1.21653	1.21709	1.24242	1.27068	1.21686	1.18257	1.20997	1.20009	1.17801	1.18034	1.26692	1.24212	1.18459	1.20406	1.23458	1.21659	1.16377	1.20226	1.1972	1.16141	1.17926	1.18952	1.19152	1.19299	1.18224	1.17948	1.18625	1.17706	1.18663	1.20356	1.19999	1.205	1.21188	1.21159	1.20342	1.1945
Arab_20d_F_Cal00003.spc	1.07178	0.995513	0.957036	0.871128	0.885395	0.980449	1.03341	0.992938	0.9264	0.895	0.919339	0.939461	0.935315	0.941383	0.958999	0.966715	0.940094	0.951509	0.959996	0.939745	0.937507	0.939578	0.944325	0.960493	0.94379	0.926924	0.945538	0.958525	0.949492	0.928115	0.945897	0.939	0.916981	0.924129	0.92775	0.931776	0.941332	0.937637	0.931538	0.928281	0.923925	0.93151	0.941029	0.935162	0.939712	0.942095	0.934448	0.939529	0.934187
Arab_20d_F_Cal00004.spc	0.970949	0.954196	0.995234	0.905747	0.922632	1.00166	0.941191	0.910672	0.90922	0.913432	0.882927	0.87951	0.911188	0.922442	0.919848	0.913213	0.914834	0.936359	0.933802	0.897344	0.914646	0.908081	0.884093	0.915095	0.909628	0.894808	0.913496	0.914051	0.905026	0.900108	0.920027	0.907866	0.877499	0.875166	0.885475	0.895724	0.896652	0.894141	0.886828	0.879235	0.884528	0.892341	0.896581	0.893626	0.895122	0.895362	0.890926	0.892087	0.89273
Arab_20d_F_Cal00005.spc	1.02848	1.0765	1.11818	1.17146	1.14895	1.10448	1.1489	1.19329	1.20668	1.17548	1.09712	1.07133	1.10776	1.14447	1.17607	1.17459	1.12022	1.09074	1.10738	1.16672	1.20801	1.13186	1.03906	1.09786	1.12634	1.12599	1.14471	1.10992	1.07976	1.08415	1.12115	1.13332	1.11056	1.07863	1.08308	1.11474	1.14891	1.13748	1.10602	1.08125	1.08644	1.11327	1.13765	1.12741	1.11522	1.11109	1.11664	1.12388	1.11616
Arab_20d_F_Cal00006.spc	0.980522	1.00993	1.14765	0.954174	0.924939	1.03324	1.09072	0.992315	0.922806	0.967883	0.973237	0.962285	0.961556	0.998985	1.00725	0.994378	0.993064	0.968926	0.948822	0.954006	0.999841	0.983331	0.935047	0.984334	1.01458	1.0009	0.966482	0.978583	0.989554	0.977004	0.979926	0.982278	0.971893	0.941498	0.94729	0.973726	0.992319	0.978258	0.962434	0.958791	0.960991	0.970731	0.980748	0.980462	0.972942	0.96813	0.972273	0.983808	0.978228
Arab_20d_F_Cal00007.spc	0.738535	0.702735	0.664535	0.667482	0.695078	0.721327	0.707673	0.708472	0.702274	0.676131	0.68556	0.682162	0.660061	0.665822	0.661833	0.656513	0.669344	0.670122	0.666878	0.669034	0.67929	0.678825	0.6705	0.675174	0.674288	0.670808	0.671941	0.678416	0.676308	0.665967	0.676539	0.67585	0.665866	0.665931	0.665561	0.666231	0.669758	0.672645	0.667532	0.657761	0.660386	0.664777	0.668742	0.672552	0.673068	0.670821	0.667775	0.668465	0.667276
Arab_20d_F_Cal00008.spc	1.48923	1.48047	1.16184	1.07129	1.19321	1.43025	1.22632	1.26781	1.32899	1.19845	1.20912	1.22086	1.18838	1.16795	1.20432	1.27261	1.29889	1.28547	1.23478	1.18306	1.23125	1.25774	1.24064	1.2596	1.20476	1.17414	1.25296	1.27332	1.22758	1.17589	1.23909	1.24609	1.19826	1.1954	1.19842	1.20164	1.20271	1.19128	1.18803	1.19451	1.18478	1.19418	1.21069	1.20624	1.22309	1.22858	1.20421	1.20333	1.19579
Arab_20d_F_Cal00009.spc	0.678953	0.743062	0.730669	0.654188	0.704687	0.834326	0.775368	0.710026	0.685685	0.705832	0.701264	0.700578	0.711872	0.71572	0.705297	0.701811	0.728946	0.708958	0.684142	0.68712	0.707843	0.712159	0.700654	0.704084	0.708668	0.710668	0.710041	0.714997	0.710973	0.698357	0.707814	0.709931	0.703505	0.702091	0.699163	0.700726	0.708688	0.700076	0.694406	0.697063	0.693594	0.699606	0.710016	0.711989	0.710003	0.707144	0.705412	0.704769	0.700967
Arab_20d_F_Cal00010.spc	1.24776	1.45139	1.45908	1.18968	1.18227	1.32545	1.26883	1.14185	1.08354	1.12842	1.12051	1.09141	1.08404	1.16637	1.18472	1.16192	1.18864	1.18237	1.1618	1.15265	1.17454	1.15726	1.13096	1.20807	1.19265	1.13572	1.13041	1.15144	1.15293	1.1281	1.143	1.15798	1.151	1.11471	1.11846	1.14625	1.16475	1.13229	1.11436	1.12524	1.11977	1.12961	1.15018	1.1619	1.15527	1.14328	1.13789	1.14291	1.13397
Arab_20d_F_Cal00011.spc	0.907108	0.851966	0.897346	0.83218	0.848503	0.929505	0.931166	0.890427	0.845783	0.825722	0.853917	0.859941	0.838803	0.876599	0.873256	0.855073	0.881775	0.875854	0.855791	0.847006	0.865998	0.872101	0.861155	0.860669	0.858271	0.852075	0.844652	0.851953	0.857355	0.852897	0.849153	0.850167	0.850949	0.841864	0.835182	0.837952	0.849589	0.84393	0.839105	0.840533	0.835249	0.833837	0.8375	0.843493	0.84518	0.84157	0.835713	0.839833	0.836071
Arab_20d_F_Cal00012.spc	0.887488	0.874571	0.915715	0.845927	0.861636	0.944179	0.944402	0.898075	0.864869	0.87383	0.877593	0.878251	0.88059	0.892131	0.892736	0.888186	0.891766	0.894625	0.887966	0.875706	0.894365	0.898301	0.887628	0.901974	0.90229	0.896644	0.900649	0.896991	0.896337	0.903274	0.910555	0.906965	0.894122	0.881304	0.886448	0.900979	0.910731	0.901633	0.888341	0.881258	0.886483	0.894245	0.89824	0.894967	0.901141	0.905348	0.900001	0.901101	0.89804
Arab_20d_F_Cal00013.spc	1.14494	1.18065	1.21735	1.15129	1.14947	1.16092	1.05621	1.05106	1.07706	1.0633	1.04556	1.05376	1.08311	1.07949	1.09232	1.09743	1.05503	1.0348	1.04252	1.06728	1.06758	1.04469	1.02745	1.06626	1.04796	1.02513	1.06413	1.07964	1.05904	1.02778	1.05904	1.07317	1.05892	1.04709	1.05072	1.05561	1.04887	1.04538	1.04575	1.04406	1.02179	1.03283	1.05906	1.05404	1.04676	1.04658	1.05434	1.05666	1.04944
Arab_20d_F_Cal00014.spc	1.13953	1.04644	0.998954	0.896915	0.946896	1.10738	1.08947	1.0125	0.959487	0.961231	0.992021	1.00757	0.998027	0.999524	1.01618	1.02333	0.990842	0.976104	0.986797	1.01081	0.990447	0.975608	0.980299	0.994256	1.00414	1.00029	0.982795	0.983358	0.98961	0.99282	0.997852	0.988165	0.970911	0.964192	0.971202	0.979191	0.976428	0.968572	0.96064	0.956374	0.95867	0.967816	0.979459	0.986726	0.988156	0.982427	0.97215	0.969154	0.965007
Arab_20d_F_Cal00015.spc	0.890542	0.820628	0.930987	0.81699	0.804442	0.893427	0.947637	0.885832	0.825979	0.83875	0.84541	0.846359	0.852487	0.89171	0.88787	0.862922	0.86786	0.874168	0.859706	0.833994	0.884368	0.891326	0.848125	0.846321	0.855565	0.860027	0.851815	0.859606	0.85823	0.844051	0.859892	0.87239	0.868192	0.847978	0.850754	0.867263	0.87761	0.855516	0.844217	0.85375	0.85457	0.854794	0.857121	0.862374	0.863247	0.858373	0.851509	0.85928	0.856692
Arab_20d_F_Cal00016.spc	1.08389	1.05176	1.09263	0.980984	0.953295	0.988526	0.980441	0.959389	0.964498	1.00638	0.969448	0.956547	0.988735	0.995183	0.985495	0.982992	1.01003	0.996371	0.953693	0.917455	0.951859	0.964483	0.949863	0.98321	0.987093	0.973698	0.974994	0.98306	0.973583	0.950064	0.966748	0.966315	0.952227	0.958632	0.961348	0.960001	0.958626	0.959732	0.963774	0.965988	0.951703	0.954305	0.963739	0.95615	0.966032	0.969697	0.953507	0.955736	0.956058
Arab_20d_F_Cal00017.spc	1.21316	1.2613	1.29699	1.21176	1.18919	1.23369	1.285	1.25414	1.19542	1.16874	1.19087	1.22483	1.25419	1.30083	1.24431	1.19204	1.26986	1.23669	1.17758	1.17028	1.23005	1.20813	1.14525	1.21952	1.25309	1.22304	1.18313	1.21894	1.23729	1.202	1.21843	1.21481	1.1928	1.18945	1.20632	1.22475	1.22399	1.19562	1.18148	1.19054	1.19631	1.20187	1.20898	1.21876	1.21766	1.21316	1.21382	1.22723	1.21718
Arab_20d_F_Cal00018.spc	1.11741	1.07426	1.11902	1.06672	1.11319	1.2274	1.18512	1.13669	1.10566	1.09063	1.07506	1.0574	1.04958	1.08411	1.11717	1.11811	1.07268	1.0508	1.05654	1.0821	1.10534	1.11037	1.10581	1.12326	1.08915	1.06401	1.10512	1.11819	1.1029	1.08481	1.1215	1.12215	1.08892	1.0749	1.07686	1.08553	1.09069	1.08744	1.08322	1.08127	1.07844	1.08373	1.09225	1.09444	1.10397	1.11066	1.10598	1.09599	1.08519
Arab_20d_F_Cal00019.spc	0.764674	0.79798	0.896056	0.791613	0.787627	0.858672	0.827425	0.787085	0.771443	0.78624	0.773764	0.766475	0.776464	0.793249	0.80012	0.795556	0.785766	0.787738	0.788374	0.783274	0.803502	0.802922	0.78614	0.799893	0.806804	0.79969	0.78424	0.78121	0.787502	0.796406	0.79678	0.794694	0.788926	0.775439	0.77027	0.776399	0.788944	0.781443	0.772525	0.772423	0.782214	0.781602	0.777526	0.785806	0.786485	0.782448	0.780446	0.791107	0.788472
Arab_20d_F_Cal00020.spc	0.913581	0.851966	0.897346	0.83218	0.845067	0.934306	0.98653	0.953108	0.894391	0.86771	0.8926	0.915217	0.910638	0.892553	0.897657	0.915687	0.918431	0.90222	0.879321	0.869722	0.924063	0.938635	0.903919	0.900559	0.907665	0.910018	0.898814	0.903994	0.906786	0.900286	0.906494	0.902165	0.893879	0.902158	0.897983	0.899523	0.919336	0.911017	0.900841	0.899849	0.897	0.905286	0.915604	0.911524	0.911991	0.911145	0.905831	0.911592	0.911243
Arab_20d_F_Cal00021.spc	1.24091	1.21131	1.12495	1.061	1.11319	1.2274	1.18512	1.14272	1.08629	1.02465	1.08587	1.1324	1.10711	1.10223	1.08867	1.0708	1.06257	1.07856	1.09053	1.0845	1.10578	1.09763	1.07018	1.08506	1.07194	1.06601	1.10688	1.10111	1.07556	1.06003	1.07686	1.07966	1.06942	1.07259	1.06704	1.06948	1.08925	1.07756	1.06561	1.06547	1.06259	1.07588	1.09151	1.08414	1.08327	1.08444	1.08193	1.08087	1.07597
Arab_20d_F_Cal00022.spc	0.877087	0.894678	0.867667	0.802777	0.826631	0.896259	0.856583	0.839803	0.831192	0.811799	0.813434	0.8198	0.825414	0.839882	0.843119	0.841517	0.847849	0.836195	0.828415	0.83718	0.8436	0.840884	0.833204	0.833566	0.831372	0.830318	0.836008	0.847438	0.846401	0.832551	0.839363	0.840525	0.832346	0.823434	0.831154	0.843329	0.846249	0.846187	0.842677	0.836817	0.830892	0.833892	0.842738	0.848716	0.844817	0.841806	0.845626	0.841348	0.838898
Arab_20d_F_Cal00023.spc	1.3184	1.16361	1.09557	1.03866	1.08404	1.20862	1.26131	1.23695	1.16133	1.0827	1.05854	1.04574	1.03886	1.07344	1.10014	1.1203	1.14776	1.11732	1.06718	1.03981	1.08272	1.0888	1.06685	1.13463	1.12444	1.07885	1.07649	1.0784	1.07863	1.07943	1.09939	1.08963	1.06426	1.06672	1.07286	1.0864	1.10555	1.0809	1.06065	1.06251	1.07126	1.08173	1.08939	1.0917	1.10214	1.10496	1.09213	1.08909	1.08425
Arab_20d_F_Cal00024.spc	1.06513	1.01724	0.903367	0.873232	0.927521	1.00166	0.941191	0.914247	0.896796	0.868465	0.8926	0.915217	0.910638	0.892553	0.897657	0.915011	0.917066	0.917998	0.90983	0.895784	0.915971	0.908081	0.883902	0.913877	0.920844	0.912747	0.916264	0.912952	0.905026	0.900108	0.920027	0.907866	0.877499	0.875166	0.884669	0.898425	0.908229	0.897806	0.893528	0.899804	0.890212	0.894447	0.907283	0.910439	0.908043	0.902912	0.898305	0.899662	0.897013
Arab_20d_F_Cal00025.spc	1.62567	1.4027	1.45098	1.32193	1.28386	1.33106	1.38377	1.33782	1.26199	1.22515	1.25201	1.25244	1.22005	1.24905	1.32627	1.37044	1.27448	1.26833	1.2791	1.25764	1.27199	1.29566	1.31642	1.33509	1.29431	1.26978	1.32506	1.32596	1.31886	1.34097	1.40403	1.35847	1.2761	1.29378	1.30217	1.29776	1.29465	1.29604	1.28634	1.27224	1.29024	1.31326	1.3299	1.33504	1.34123	1.33426	1.31273	1.31909	1.31613
Arab_20d_F_Cal00026.spc	1.40247	1.29461	1.34143	1.23476	1.28635	1.44628	1.35471	1.27187	1.21649	1.18674	1.2084	1.24676	1.27082	1.24686	1.25003	1.26333	1.24024	1.17908	1.15033	1.17843	1.20287	1.20406	1.19306	1.20742	1.20626	1.20462	1.22293	1.22269	1.21316	1.20788	1.2268	1.22296	1.19635	1.17315	1.18351	1.20286	1.20312	1.19274	1.18178	1.17408	1.1649	1.17451	1.19443	1.20411	1.21396	1.21447	1.20304	1.20411	1.19579
Arab_20d_F_Cal00027.spc	0.762689	0.83223	0.808402	0.711739	0.764355	0.909251	0.831142	0.775845	0.763758	0.778989	0.769313	0.750498	0.743251	0.780832	0.784311	0.768126	0.776927	0.78606	0.779542	0.76107	0.779378	0.780845	0.765948	0.78043	0.77874	0.767414	0.764525	0.775192	0.777566	0.768681	0.786948	0.783589	0.765798	0.768614	0.770767	0.770425	0.769653	0.77131	0.775054	0.778671	0.776667	0.778661	0.782	0.780079	0.781762	0.780502	0.774168	0.780304	0.777802
Arab_20d_F_Cal00028.spc	0.848276	0.839638	0.880823	0.827034	0.789601	0.79531	0.844443	0.832093	0.795086	0.781227	0.787699	0.783989	0.770616	0.786566	0.794841	0.790036	0.780141	0.798145	0.797173	0.762213	0.777237	0.787873	0.78218	0.78396	0.78501	0.78298	0.779082	0.789112	0.790915	0.781216	0.799523	0.795498	0.776672	0.779121	0.780205	0.781774	0.787344	0.7907	0.786237	0.778739	0.787165	0.79451	0.796164	0.793284	0.798141	0.799609	0.791698	0.792327	0.793765
Arab_20d_F_Cal00029.spc	1.06702	1.11266	1.15007	1.10601	1.05516	1.02203	1.01194	0.953943	0.925375	0.968834	0.973237	0.960098	0.961945	1.03264	1.05809	1.03134	0.998955	0.966876	0.949966	0.954534	0.976155	0.973823	0.960102	0.993937	0.997441	0.983883	0.985022	0.976358	0.970754	0.976353	0.996957	0.986062	0.956919	0.950827	0.957791	0.970275	0.978484	0.962874	0.954018	0.95874	0.953135	0.957524	0.9718	0.987093	0.990844	0.984017	0.973741	0.976275	0.974745
Arab_20d_F_Cal00030.spc	0.875375	0.878195	0.916851	0.793272	0.846235	1.01606	0.904205	0.892863	0.911379	0.879488	0.875265	0.878251	0.880526	0.890115	0.910447	0.91432	0.872598	0.86048	0.875268	0.899245	0.889293	0.872629	0.866246	0.880543	0.882971	0.874017	0.86536	0.873126	0.870392	0.855866	0.884262	0.887092	0.867071	0.86575	0.869794	0.870401	0.864392	0.869017	0.869405	0.861284	0.85338	0.859605	0.872835	0.877207	0.880973	0.881658	0.877951	0.875636	0.871238
Arab_20d_F_Cal00031.spc	1.52759	1.28533	1.18701	1.10944	1.1636	1.28885	1.23463	1.17071	1.15667	1.19959	1.18327	1.15252	1.13251	1.1219	1.12623	1.15985	1.23287	1.2007	1.1493	1.14302	1.16532	1.15094	1.12164	1.16686	1.13706	1.11237	1.18281	1.17681	1.15123	1.15056	1.17117	1.15629	1.12365	1.12395	1.12813	1.1393	1.15863	1.15585	1.13851	1.12172	1.12716	1.14402	1.16319	1.17417	1.17666	1.16634	1.14922	1.16069	1.15696
Arab_20d_F_Cal00032.spc	0.66358	0.66069	0.663443	0.639314	0.651445	0.676634	0.644443	0.621334	0.622927	0.644912	0.630909	0.616914	0.617947	0.626171	0.63223	0.639547	0.653126	0.646871	0.628096	0.612984	0.631617	0.634699	0.620351	0.626756	0.615778	0.60793	0.626368	0.632078	0.627001	0.619778	0.624985	0.623991	0.616774	0.613087	0.617913	0.6215	0.61687	0.619076	0.622286	0.622792	0.619807	0.619236	0.622542	0.628441	0.625889	0.621648	0.621565	0.622182	0.620373
Arab_20d_F_Cal00033.spc	0.774352	0.777226	0.818476	0.772921	0.768336	0.803679	0.815401	0.792525	0.762361	0.752256	0.783414	0.781534	0.748554	0.785054	0.789462	0.773372	0.78251	0.777313	0.765863	0.763364	0.79674	0.806041	0.784413	0.772976	0.778536	0.787495	0.783351	0.774939	0.769591	0.770929	0.781443	0.772933	0.758102	0.768689	0.772768	0.774358	0.780119	0.778072	0.770987	0.764514	0.768344	0.769977	0.770003	0.77351	0.777082	0.775684	0.769663	0.775616	0.776072
Arab_20d_F_Cal00034.spc	0.855872	0.856758	0.897924	0.83218	0.855456	0.919169	0.8353	0.805751	0.812711	0.823925	0.832577	0.823507	0.8063	0.820518	0.825883	0.825028	0.832041	0.824596	0.803217	0.783732	0.816929	0.816823	0.785858	0.799232	0.804768	0.804421	0.810906	0.81357	0.80669	0.796705	0.81511	0.810235	0.789762	0.790997	0.80439	0.811308	0.800858	0.800106	0.799605	0.796704	0.799642	0.799638	0.798137	0.800232	0.806144	0.808607	0.804471	0.805897	0.801962
Arab_20d_F_Cal00035.spc	0.881389	0.874571	0.915715	0.850264	0.834862	0.878897	0.93203	0.875102	0.817281	0.830581	0.84017	0.830455	0.812486	0.824708	0.845193	0.856436	0.842086	0.826427	0.812547	0.807156	0.843297	0.840858	0.807178	0.820555	0.825407	0.823586	0.829449	0.841014	0.840283	0.826863	0.834646	0.829543	0.815959	0.816692	0.821053	0.829693	0.841132	0.835794	0.83144	0.833195	0.827834	0.830583	0.83936	0.845262	0.846657	0.842966	0.837019	0.841087	0.837253
Arab_20d_F_Cal00036.spc	0.729326	0.738296	0.777781	0.703351	0.689358	0.721891	0.709655	0.689152	0.674397	0.673062	0.685343	0.688326	0.683019	0.702687	0.715005	0.711296	0.69386	0.684165	0.686267	0.699506	0.72263	0.719297	0.697706	0.701524	0.699907	0.695293	0.695624	0.692845	0.691808	0.695838	0.706734	0.708491	0.7008	0.69278	0.693235	0.697785	0.69992	0.695816	0.691106	0.689217	0.691077	0.693859	0.696614	0.699081	0.70137	0.700086	0.695167	0.697132	0.697641
Arab_20d_F_Cal00037.spc	0.688804	0.68584	0.684924	0.624818	0.639187	0.693482	0.657577	0.65222	0.653286	0.633728	0.628486	0.62587	0.626272	0.649111	0.65161	0.646036	0.659553	0.65335	0.63455	0.618619	0.627384	0.630557	0.625099	0.630624	0.63167	0.630739	0.633351	0.634244	0.633578	0.63213	0.630935	0.630273	0.627174	0.617655	0.619406	0.627093	0.631667	0.627035	0.623933	0.625028	0.621622	0.623634	0.628974	0.63103	0.629455	0.628823	0.631111	0.628881	0.626539
Arab_20d_F_Cal00038.spc	1.2068	1.09805	1.04381	0.991084	1.0916	1.2817	1.14464	1.07682	1.05357	1.04462	1.12243	1.13675	1.07165	1.10379	1.13644	1.14487	1.13041	1.1473	1.14197	1.10201	1.14765	1.15575	1.11927	1.13265	1.13823	1.13176	1.12534	1.14497	1.14674	1.12249	1.1391	1.14078	1.1224	1.10611	1.10469	1.11767	1.13698	1.13658	1.11348	1.08791	1.10714	1.11442	1.11577	1.13897	1.14796	1.13549	1.11176	1.11407	1.11299
Arab_20d_F_Cal00039.spc	0.89093	0.938654	0.97463	0.894801	0.88159	0.908282	0.865752	0.843541	0.859304	0.900777	0.854726	0.820959	0.832227	0.86947	0.883689	0.872551	0.856322	0.854942	0.852169	0.84266	0.861444	0.867696	0.857049	0.85669	0.852214	0.854297	0.872479	0.875525	0.864368	0.850022	0.857363	0.850956	0.835688	0.835655	0.840043	0.845042	0.848238	0.847593	0.847497	0.847984	0.842273	0.84053	0.843787	0.849345	0.855521	0.853184	0.841473	0.84373	0.844915
Arab_20d_F_Cal00040.spc	1.43528	1.40038	1.1291	1.14832	1.21399	1.21312	1.09247	1.08407	1.10958	1.09189	1.07087	1.08072	1.10646	1.05629	1.10083	1.17995	1.12522	1.07016	1.05446	1.08171	1.10784	1.09384	1.07352	1.14221	1.12936	1.08865	1.10765	1.13818	1.11568	1.06058	1.1311	1.14185	1.08769	1.07213	1.09854	1.12407	1.11195	1.11758	1.11512	1.09744	1.08017	1.0958	1.1214	1.11157	1.11584	1.12705	1.13045	1.11154	1.09854
Arab_20d_F_Cal00041.spc	1.05537	1.04855	0.998309	0.959286	1.01302	1.0965	1.01363	0.976507	0.951862	0.915037	0.935067	0.974041	0.99777	0.970062	0.96978	0.988616	0.98826	0.940751	0.926807	0.975824	0.983511	0.96795	0.953791	0.968305	0.964091	0.958602	0.976863	0.98881	0.977733	0.953834	0.970516	0.970897	0.954021	0.948203	0.955687	0.96365	0.961671	0.96415	0.957684	0.944449	0.946751	0.956657	0.968514	0.976149	0.978026	0.972892	0.963309	0.960802	0.956755
Arab_20d_F_Cal00042.spc	0.998812	1.0022	0.957698	0.866578	0.919634	1.05823	0.985747	0.946636	0.940623	0.942319	0.940378	0.934708	0.935827	0.975584	0.963726	0.937577	0.964633	0.949047	0.938469	0.964925	0.989685	0.985159	0.97082	1.00644	0.995945	0.968026	0.969982	0.97726	0.9757	0.965119	0.968481	0.969308	0.96451	0.958259	0.963961	0.976328	0.98439	0.968307	0.959085	0.963616	0.95773	0.9626	0.975048	0.982464	0.983434	0.980233	0.976757	0.980728	0.975418
Arab_20d_F_Cal00043.spc	1.15371	1.10406	1.14904	1.08306	1.19321	1.43606	1.23958	1.14402	1.13826	1.18107	1.17194	1.11154	1.06106	1.14192	1.13532	1.08413	1.10975	1.14028	1.13077	1.09311	1.16809	1.1917	1.15243	1.19812	1.19487	1.15201	1.12089	1.15744	1.16416	1.11735	1.1535	1.15253	1.11879	1.11927	1.12362	1.13489	1.15421	1.15033	1.14208	1.13587	1.11694	1.12206	1.14335	1.15482	1.15808	1.14952	1.13368	1.13646	1.133
Arab_20d_F_Cal00044.spc	0.830292	0.804273	0.792679	0.743734	0.769095	0.834086	0.804876	0.793496	0.78762	0.773627	0.804065	0.802244	0.764799	0.778429	0.798937	0.815803	0.823613	0.802524	0.77323	0.756954	0.774481	0.784244	0.778906	0.781522	0.775536	0.76194	0.749141	0.767684	0.768399	0.742703	0.766828	0.776006	0.76213	0.750016	0.752902	0.759923	0.759305	0.756396	0.754276	0.753773	0.753497	0.749482	0.747922	0.757114	0.75941	0.755895	0.751189	0.751075	0.748572
Arab_20d_F_Cal00045.spc	10	1.83927	1.30647	1.5062	1.54481	1.42317	1.69934	1.50816	1.33052	1.37915	1.43648	1.37506	1.25208	1.21202	1.33567	1.55655	1.48673	1.42209	1.37482	1.3474	1.41729	1.43848	1.40923	1.48097	1.48542	1.4594	1.47866	1.46249	1.42972	1.41192	1.47595	1.44491	1.3699	1.38794	1.38695	1.39766	1.44793	1.42744	1.38772	1.36659	1.38233	1.42088	1.45623	1.45482	1.47313	1.47216	1.43412	1.43526	1.42382
Arab_20d_F_Cal00046.spc	0.939779	0.928765	0.972646	0.945843	0.989713	1.08253	1.06346	1.03374	1.01326	1.00837	1.0417	1.03259	0.988743	1.02167	1.05289	1.06393	1.05693	1.04773	1.04172	1.03962	1.03339	1.04226	1.06492	1.08272	1.05198	1.03119	1.07077	1.0659	1.05168	1.05478	1.07319	1.07756	1.06121	1.03433	1.04377	1.06016	1.05262	1.04866	1.04743	1.0473	1.04695	1.04609	1.04971	1.06334	1.07053	1.06719	1.0578	1.06426	1.06129
Arab_20d_F_Cal00047.spc	0.965653	0.973889	0.936937	0.913025	0.926418	0.956656	0.952167	0.938155	0.927617	0.93047	0.963823	0.962952	0.926979	0.934233	0.931986	0.93181	0.958624	0.944669	0.926042	0.931623	0.953179	0.953363	0.938738	0.953212	0.949781	0.945726	0.964156	0.963204	0.944494	0.924497	0.941259	0.943814	0.927091	0.911967	0.916888	0.926782	0.926456	0.929502	0.929866	0.926042	0.922416	0.924663	0.92972	0.931422	0.939022	0.938839	0.925427	0.9244	0.920036
Arab_20d_F_Cal00048.spc	0.8427	0.839638	0.880823	0.827034	0.789601	0.796648	0.849895	0.785169	0.722945	0.742353	0.756776	0.753602	0.742969	0.760171	0.76938	0.766321	0.758714	0.763173	0.758522	0.742307	0.772979	0.782888	0.765341	0.768658	0.754413	0.740488	0.748841	0.762479	0.765157	0.756582	0.765716	0.765428	0.753693	0.74213	0.74474	0.75452	0.760551	0.753424	0.747491	0.747755	0.747344	0.747189	0.748639	0.75303	0.757364	0.757133	0.752211	0.755697	0.753152
Arab_20d_F_Cal00049.spc	0.619733	0.596004	0.606097	0.587734	0.616233	0.672173	0.666277	0.649563	0.638715	0.64052	0.655898	0.65327	0.634249	0.640637	0.647978	0.651854	0.652375	0.640677	0.632207	0.636602	0.647714	0.649373	0.641411	0.63678	0.646714	0.656502	0.649836	0.647738	0.646582	0.644884	0.649452	0.650626	0.64707	0.642218	0.640786	0.642989	0.647297	0.650628	0.649575	0.64456	0.639874	0.640782	0.647184	0.655639	0.655274	0.651268	0.649498	0.651352	0.649756
Arab_20d_F_Cal00050.spc	0.915438	0.871019	0.851177	0.794118	0.790399	0.825833	0.835847	0.810414	0.777809	0.765985	0.792652	0.816601	0.818702	0.812179	0.809124	0.806277	0.796199	0.783334	0.779311	0.790052	0.813817	0.802171	0.777418	0.817882	0.815187	0.793211	0.800445	0.813227	0.81377	0.80215	0.809637	0.812702	0.804738	0.789384	0.795997	0.806965	0.803907	0.804355	0.803971	0.799913	0.790367	0.792671	0.801681	0.803755	0.805318	0.804418	0.800769	0.802436	0.79817
Arab_20d_F_Cal00051.spc	0.794311	0.759058	0.803722	0.764832	0.736492	0.745917	0.796501	0.763533	0.725634	0.743892	0.737934	0.723558	0.717022	0.7367	0.735772	0.720436	0.715659	0.733436	0.741598	0.725425	0.730133	0.741678	0.748623	0.740438	0.738425	0.740328	0.738594	0.733197	0.730636	0.732979	0.735545	0.731076	0.725225	0.729738	0.727622	0.727105	0.734424	0.729115	0.724621	0.725949	0.726907	0.724247	0.723885	0.733773	0.737727	0.732233	0.721648	0.725591	0.722947
Arab_20d_F_Cal00052.spc	0.982704	1.0324	1.06702	0.951188	0.998536	1.17642	1.14436	1.0996	1.07343	1.06212	1.04951	1.03439	1.02849	1.06604	1.07168	1.05313	1.04716	1.04225	1.02194	0.998591	1.06269	1.08752	1.05703	1.07187	1.06152	1.04878	1.06705	1.09421	1.0876	1.05107	1.06618	1.07171	1.05892	1.04709	1.04836	1.06405	1.08312	1.04889	1.03076	1.04435	1.04392	1.04889	1.06094	1.07465	1.07398	1.06467	1.05574	1.05621	1.04451
Arab_20d_F_Cal00053.spc	0.784251	0.760183	0.753456	0.714996	0.717622	0.753378	0.770406	0.729523	0.697593	0.717236	0.734112	0.723946	0.696956	0.698819	0.702546	0.707594	0.718805	0.716627	0.711325	0.710881	0.70824	0.706266	0.706627	0.71023	0.714087	0.715849	0.715014	0.719022	0.71848	0.713125	0.723684	0.720207	0.70714	0.705813	0.698373	0.695022	0.703414	0.705163	0.702671	0.699773	0.701194	0.703592	0.705961	0.708006	0.709585	0.709459	0.707409	0.706316	0.704507
Arab_20d_F_Cal00054.spc	1.12038	1.11273	1.04615	0.934786	0.954459	1.03714	0.968727	0.934309	0.929325	0.93197	0.930831	0.927909	0.927049	0.933675	0.949249	0.964889	0.965037	0.94273	0.926042	0.931623	0.953179	0.953363	0.938955	0.954546	0.939186	0.922706	0.941305	0.954365	0.944783	0.924437	0.95372	0.963242	0.941471	0.914044	0.922937	0.941706	0.940267	0.934391	0.929152	0.926042	0.922416	0.924078	0.930928	0.939791	0.942813	0.942327	0.940776	0.935724	0.926808
Arab_20d_F_Cal00055.spc	0.785242	0.813497	0.913769	0.808054	0.775747	0.814615	0.825504	0.798618	0.778051	0.792518	0.805717	0.787401	0.753676	0.767874	0.789967	0.802011	0.792116	0.780343	0.769904	0.767167	0.801897	0.801507	0.772203	0.785575	0.792519	0.789929	0.785968	0.776802	0.776121	0.785949	0.787508	0.779477	0.770551	0.773653	0.7686	0.768026	0.781008	0.780333	0.772642	0.766055	0.7694	0.774346	0.778518	0.781641	0.785119	0.781671	0.771148	0.776408	0.776849
Arab_20d_F_Cal00056.spc	1.01671	0.905538	1.03551	0.948792	0.913456	0.96993	1.09196	0.977157	0.877118	0.923254	0.97329	0.929896	0.852677	0.938139	0.981755	0.958802	0.934014	0.930254	0.913818	0.881454	0.91287	0.94028	0.936253	0.913807	0.936515	0.961022	0.930423	0.915878	0.923883	0.941929	0.92493	0.90554	0.901026	0.92027	0.91111	0.904044	0.924271	0.91661	0.901015	0.893704	0.906979	0.906628	0.902523	0.918926	0.926961	0.918989	0.90207	0.912015	0.909689
Arab_20d_F_Cal00057.spc	0.915438	0.867454	0.8502	0.838315	0.855181	0.885926	0.888622	0.884162	0.868304	0.843966	0.843248	0.849729	0.851762	0.840252	0.850926	0.858447	0.824258	0.817069	0.825014	0.83293	0.839273	0.835742	0.830563	0.846523	0.829388	0.812345	0.831243	0.824983	0.818985	0.828973	0.849432	0.841296	0.818066	0.81863	0.823994	0.829554	0.833287	0.833978	0.831136	0.825967	0.820664	0.824503	0.83217	0.832808	0.832643	0.832451	0.831683	0.827801	0.823916
Arab_20d_F_Cal00058.spc	0.780415	0.816644	0.9149	0.763113	0.738912	0.816566	0.829894	0.772364	0.752639	0.824408	0.823881	0.784047	0.753965	0.788914	0.807187	0.800624	0.790442	0.795074	0.782495	0.750517	0.778286	0.796388	0.789113	0.79071	0.792465	0.787225	0.772665	0.770237	0.776317	0.785905	0.796216	0.793346	0.779512	0.766229	0.767234	0.779091	0.791272	0.77724	0.768598	0.773904	0.772566	0.770541	0.772212	0.780641	0.781362	0.778034	0.776126	0.778955	0.776785
Arab_20d_F_Cal00059.spc	1.89464	1.65077	1.40394	1.2502	1.41171	1.87985	1.4378	1.2819	1.26271	1.30637	1.27712	1.22498	1.20494	1.29301	1.41106	1.45601	1.33955	1.28649	1.26045	1.24438	1.30728	1.29766	1.25675	1.40576	1.38603	1.29917	1.31981	1.3166	1.30017	1.28988	1.30923	1.29638	1.27096	1.28916	1.29339	1.29817	1.31774	1.30132	1.28972	1.29238	1.27543	1.28121	1.30106	1.30729	1.31435	1.30972	1.29028	1.28572	1.27678
Arab_20d_F_Cal00060.spc	0.804656	0.866548	0.837749	0.739457	0.744816	0.812205	0.788175	0.756258	0.731926	0.725093	0.779167	0.780529	0.727238	0.761259	0.781013	0.77683	0.769482	0.746722	0.735602	0.748021	0.75717	0.758578	0.755651	0.758819	0.752284	0.747	0.755067	0.75928	0.760644	0.761234	0.76281	0.758015	0.747321	0.735834	0.743744	0.75834	0.76401	0.763022	0.754404	0.743242	0.741652	0.749422	0.756916	0.751719	0.75303	0.753905	0.749112	0.74936	0.744657
Arab_20d_F_Cal00061.spc	1.18373	1.22715	1.25782	1.07377	1.12494	1.36987	1.31134	1.10911	1.03321	1.13582	1.14453	1.08556	1.03933	1.11792	1.1098	1.0721	1.13658	1.12022	1.06568	1.03916	1.1107	1.11805	1.06452	1.10333	1.10367	1.07851	1.07506	1.11332	1.13161	1.10634	1.10286	1.109	1.10644	1.07511	1.08028	1.10747	1.12599	1.09898	1.07782	1.07807	1.0754	1.07911	1.09261	1.11572	1.12401	1.11679	1.10365	1.10842	1.10234
Arab_20d_F_Cal00062.spc	0.645978	0.615593	0.624283	0.610906	0.589208	0.579507	0.605045	0.590067	0.56906	0.577019	0.595187	0.595629	0.583353	0.606754	0.61398	0.604822	0.596707	0.586215	0.581983	0.588461	0.600535	0.603501	0.599722	0.606689	0.597268	0.588561	0.599855	0.60479	0.602099	0.595951	0.596134	0.593647	0.588846	0.586689	0.588028	0.592911	0.598715	0.591896	0.590135	0.596765	0.595582	0.594177	0.593898	0.594222	0.596573	0.597387	0.595537	0.599679	0.598235
Arab_20d_F_Cal00063.spc	1.541	1.58955	1.60628	1.25618	1.24201	1.40127	1.32145	1.23857	1.21716	1.26048	1.23713	1.19529	1.17459	1.21247	1.20301	1.19418	1.27183	1.23273	1.18921	1.21876	1.2896	1.26173	1.18524	1.23255	1.22383	1.19397	1.21269	1.23997	1.23353	1.20164	1.24234	1.2537	1.2178	1.17296	1.17522	1.20319	1.22173	1.19543	1.18972	1.21144	1.1871	1.18703	1.21225	1.23654	1.21795	1.196	1.19848	1.20199	1.19244
Arab_20d_F_Cal00064.spc	1.87726	1.54693	1.59785	1.39909	1.47238	1.66871	1.35519	1.23093	1.21385	1.25729	1.29261	1.32679	1.34966	1.30942	1.35181	1.42385	1.37819	1.33551	1.30247	1.28133	1.29983	1.29333	1.28705	1.39645	1.3573	1.27965	1.30014	1.29795	1.27946	1.27322	1.35488	1.35382	1.28788	1.2793	1.29649	1.3123	1.30749	1.30782	1.29859	1.28212	1.28081	1.30827	1.33815	1.32547	1.32621	1.32071	1.30073	1.32221	1.31219
Arab_20d_F_Cal00065.spc	0.988198	1.00993	1.14765	0.948671	0.962587	1.12217	1.03673	0.949956	0.925375	0.968834	0.976579	0.950773	0.918734	0.9223	0.957296	0.997092	0.995151	0.971077	0.942098	0.926987	0.966449	0.966196	0.934764	0.968004	0.959424	0.939824	0.958483	0.969868	0.966618	0.957284	0.975226	0.975525	0.956063	0.938773	0.942733	0.951969	0.950528	0.952608	0.952435	0.946651	0.932731	0.940207	0.960293	0.968169	0.970088	0.965084	0.956172	0.959983	0.957085
Arab_20d_F_Cal00066.spc	1.06513	1.01724	0.903367	0.873232	0.923403	1.00733	0.997936	0.980747	0.951862	0.915037	0.94121	0.942252	0.911264	0.947028	0.958752	0.949035	0.950261	0.930206	0.914561	0.920608	0.940426	0.951703	0.954432	0.970667	0.953145	0.936058	0.954901	0.952189	0.947637	0.953204	0.959326	0.953023	0.936536	0.920721	0.924451	0.937975	0.946975	0.942762	0.936907	0.932745	0.920462	0.923492	0.937242	0.945882	0.948389	0.94732	0.945605	0.945497	0.939431
Arab_20d_F_Cal00067.spc	1.07705	1.07657	1.02085	0.983695	0.993239	1.02292	1.01069	0.994478	0.963762	0.92498	0.947833	0.969575	0.960624	0.93414	0.954857	0.997092	0.995151	0.968926	0.949966	0.954534	0.976155	0.973823	0.960558	0.996873	0.972639	0.938909	0.95801	0.969868	0.966618	0.957284	0.975226	0.975525	0.955578	0.937261	0.958544	0.97997	0.965815	0.974499	0.974597	0.95869	0.952796	0.953684	0.959408	0.967108	0.974628	0.977238	0.973469	0.972372	0.960414
Arab_20d_F_Cal00068.spc	1.03224	0.995441	1.03969	1.00208	1.05811	1.1334	0.983384	0.926788	0.939213	0.981084	0.987194	0.960112	0.926837	0.929803	0.967226	1.0007	0.971547	0.942817	0.918593	0.905449	0.942252	0.955034	0.938955	0.954546	0.939186	0.922706	0.941305	0.954365	0.945602	0.924561	0.941259	0.942887	0.928519	0.924516	0.924011	0.928602	0.938266	0.942904	0.942511	0.937336	0.924721	0.927593	0.941283	0.949796	0.952146	0.950891	0.948978	0.948702	0.942436
Arab_20d_F_Cal00069.spc	0.943761	0.975736	0.869957	0.844452	0.901413	0.963647	0.86786	0.83077	0.848496	0.890001	0.873885	0.840874	0.825587	0.86152	0.87548	0.871084	0.876788	0.847903	0.82546	0.836155	0.87603	0.869567	0.834505	0.863126	0.862274	0.847348	0.853091	0.85328	0.848876	0.846677	0.86444	0.869865	0.857111	0.837716	0.842013	0.855058	0.857517	0.849553	0.844943	0.846083	0.839475	0.84622	0.858634	0.858128	0.851787	0.848586	0.852202	0.852577	0.84657
Arab_20d_F_Cal00070.spc	0.823064	0.809156	0.913171	0.804116	0.79902	0.871106	0.837815	0.795826	0.778051	0.792518	0.803459	0.796766	0.782188	0.797591	0.803914	0.80397	0.811819	0.804178	0.791497	0.78706	0.806229	0.813187	0.807932	0.822932	0.817426	0.807381	0.814256	0.80796	0.794802	0.78624	0.803872	0.805642	0.791451	0.784768	0.794551	0.804907	0.80195	0.802485	0.801373	0.798376	0.80125	0.800736	0.800635	0.808139	0.807604	0.802588	0.79936	0.804957	0.803123
Arab_20d_F_Cal00071.spc	0.784251	0.760183	0.753456	0.711815	0.737911	0.802007	0.781231	0.727141	0.697593	0.717236	0.732196	0.730738	0.722055	0.740154	0.748675	0.751298	0.761579	0.745198	0.727088	0.727197	0.74669	0.756243	0.752429	0.755671	0.749318	0.74458	0.752821	0.749136	0.744516	0.746773	0.757631	0.751784	0.735804	0.732222	0.739032	0.743458	0.737377	0.73957	0.742558	0.741758	0.735813	0.740099	0.750615	0.755215	0.751925	0.747709	0.747568	0.748616	0.743702
Arab_20d_F_Cal00072.spc	0.693295	0.640031	0.522304	0.551495	0.603997	0.62033	0.573179	0.582661	0.604387	0.590133	0.588076	0.590977	0.590339	0.574493	0.581246	0.596589	0.58923	0.568913	0.567262	0.592588	0.590605	0.583405	0.582016	0.589236	0.580913	0.573531	0.585106	0.585664	0.575821	0.566947	0.590686	0.589668	0.570556	0.573626	0.582865	0.58435	0.573081	0.575758	0.579597	0.578127	0.573428	0.576143	0.582652	0.583719	0.581414	0.580292	0.58215	0.580012	0.577895
Arab_20d_F_Cal00073.spc	1.48769	1.14043	1.09125	1.22932	1.35662	1.35368	1.27797	1.29174	1.26687	1.15821	1.22827	1.27719	1.23671	1.27478	1.26475	1.23718	1.26263	1.29961	1.26115	1.16649	1.20477	1.2544	1.27127	1.28699	1.27991	1.27541	1.29435	1.26114	1.2413	1.26482	1.32026	1.28551	1.21807	1.23679	1.22897	1.22084	1.24112	1.23245	1.2151	1.20746	1.22574	1.24949	1.26318	1.25593	1.26008	1.25884	1.2441	1.25373	1.24757
Arab_20d_F_Cal00074.spc	1.28439	1.26655	1.51048	1.21962	1.26854	1.63588	1.50534	1.2182	1.09091	1.1385	1.25132	1.21944	1.09543	1.16993	1.23017	1.23329	1.21182	1.19011	1.17193	1.16203	1.17802	1.2011	1.22166	1.23928	1.21235	1.18723	1.20628	1.20523	1.20817	1.2281	1.24949	1.24464	1.21175	1.16772	1.17019	1.19808	1.21662	1.1923	1.17724	1.18642	1.19232	1.19691	1.20716	1.2305	1.23519	1.21953	1.19745	1.20678	1.20482
Arab_20d_F_Cal00075.spc	0.93254	0.930429	0.90038	0.88159	0.904288	0.917583	0.833489	0.805751	0.811404	0.822755	0.858684	0.85082	0.806193	0.819235	0.827508	0.82206	0.810737	0.796749	0.793542	0.803051	0.795918	0.79357	0.805578	0.835277	0.824514	0.803082	0.810232	0.81357	0.80669	0.796705	0.81511	0.810918	0.789054	0.782791	0.786674	0.794094	0.798988	0.801142	0.799605	0.796704	0.799642	0.7992	0.799029	0.806404	0.810222	0.80694	0.798756	0.799115	0.799706
Arab_20d_F_Cal00076.spc	0.823486	0.771563	0.719435	0.676778	0.728683	0.820902	0.762555	0.718192	0.719471	0.761674	0.758258	0.740308	0.732339	0.748591	0.769702	0.783011	0.775597	0.738723	0.723899	0.750575	0.762807	0.755374	0.743359	0.757782	0.755319	0.752288	0.770667	0.769235	0.758099	0.751632	0.769933	0.768065	0.749916	0.745312	0.75692	0.766136	0.758459	0.754789	0.750381	0.744741	0.743369	0.750008	0.759747	0.763812	0.763903	0.760497	0.755506	0.755177	0.751972
Arab_20d_F_Cal00077.spc	0.722728	0.694418	0.738667	0.707285	0.713172	0.736507	0.692462	0.685165	0.681917	0.658639	0.685805	0.692588	0.669203	0.68975	0.692252	0.680773	0.679351	0.677007	0.668555	0.660208	0.689237	0.701773	0.689013	0.684146	0.672037	0.665054	0.674898	0.68276	0.683233	0.679656	0.690683	0.689393	0.677176	0.670409	0.67161	0.678799	0.687078	0.684689	0.680864	0.678814	0.672065	0.674324	0.682022	0.685115	0.687816	0.687368	0.683167	0.683055	0.680895
Arab_20d_F_Cal00078.spc	0.900805	0.833116	0.768329	0.72284	0.7273	0.762485	0.777177	0.761323	0.727913	0.698923	0.705774	0.709015	0.702098	0.721017	0.73021	0.733018	0.743411	0.741162	0.728365	0.714806	0.722264	0.719671	0.70995	0.723635	0.732525	0.729766	0.719009	0.719956	0.723788	0.726166	0.737262	0.732563	0.718127	0.715368	0.72213	0.729808	0.730437	0.724976	0.715582	0.70788	0.713014	0.72034	0.725479	0.726596	0.727206	0.726044	0.723118	0.724353	0.72327
Arab_20d_F_Cal00079.spc	0.812987	0.89769	0.80951	0.795879	0.820673	0.845235	0.815534	0.775893	0.770487	0.812933	0.802854	0.791357	0.800248	0.815938	0.820284	0.820751	0.829116	0.792009	0.764897	0.777753	0.800572	0.798208	0.78377	0.811871	0.803914	0.783968	0.791407	0.804347	0.80528	0.794216	0.802653	0.799948	0.786917	0.780479	0.790365	0.80114	0.798337	0.793736	0.786515	0.778616	0.775551	0.780804	0.790936	0.798721	0.798656	0.792466	0.78557	0.791362	0.788248
Arab_20d_F_Cal00080.spc	0.764674	0.801017	0.897142	0.751722	0.731602	0.802007	0.781231	0.724814	0.703365	0.746525	0.767012	0.748225	0.722505	0.77934	0.780519	0.749294	0.75941	0.757445	0.741966	0.727941	0.759571	0.761979	0.736728	0.750097	0.758001	0.756814	0.754242	0.755883	0.758656	0.758896	0.751055	0.752378	0.756325	0.744743	0.746034	0.758311	0.770798	0.758831	0.74859	0.74926	0.749189	0.744626	0.74549	0.764198	0.76512	0.758884	0.758231	0.762544	0.756996
Arab_20d_F_Cal00081.spc	1.01554	0.969444	0.869416	0.844452	0.897535	0.969841	0.918489	0.86252	0.836956	0.847801	0.853238	0.855401	0.85907	0.871795	0.87346	0.870474	0.875547	0.863477	0.845102	0.837515	0.873357	0.878204	0.853575	0.8674	0.869887	0.865637	0.870371	0.882188	0.872679	0.84717	0.874333	0.879837	0.85658	0.836711	0.847104	0.869455	0.879469	0.872876	0.858576	0.846123	0.846161	0.847879	0.850639	0.856346	0.852248	0.848586	0.852202	0.852986	0.844952
Arab_20d_F_Cal00082.spc	0.770977	0.793211	0.779642	0.736167	0.737198	0.77242	0.786419	0.766991	0.741274	0.733386	0.742596	0.742018	0.73243	0.751506	0.749726	0.733788	0.728581	0.733456	0.737204	0.734886	0.74334	0.739613	0.727091	0.729908	0.732742	0.736879	0.745002	0.743091	0.731083	0.717657	0.726817	0.728153	0.720303	0.717515	0.723913	0.731813	0.732334	0.720788	0.713913	0.716111	0.716729	0.721209	0.726715	0.727774	0.728331	0.727114	0.724126	0.725619	0.722736
Arab_20d_F_Cal00083.spc	2.17901	1.80559	1.46784	1.18212	1.16764	1.34989	1.58841	1.43728	1.25643	1.22344	1.25201	1.25674	1.21934	1.19497	1.23212	1.3056	1.33387	1.27177	1.20991	1.20029	1.25945	1.25561	1.21502	1.30455	1.30739	1.25491	1.24189	1.26217	1.25667	1.22221	1.26409	1.27105	1.24135	1.23559	1.25207	1.2693	1.26658	1.25156	1.23499	1.22481	1.22608	1.25383	1.279	1.25583	1.2551	1.25522	1.24077	1.2505	1.24528
Arab_20d_F_Cal00084.spc	0.887904	0.853349	0.8358	0.77451	0.824226	0.940934	0.895952	0.845449	0.811772	0.795924	0.797034	0.817693	0.845111	0.837243	0.829724	0.829898	0.836113	0.841169	0.838574	0.829629	0.833892	0.830662	0.827604	0.857738	0.845022	0.824671	0.843314	0.859287	0.851671	0.827122	0.833986	0.830257	0.814857	0.806872	0.816111	0.826285	0.822228	0.815027	0.81285	0.815406	0.811036	0.814859	0.822797	0.823887	0.824575	0.822951	0.818097	0.814664	0.809705
Arab_20d_F_Cal00085.spc	0.800392	0.795001	0.834181	0.742172	0.739417	0.820972	0.876051	0.808347	0.723588	0.697026	0.721375	0.746384	0.753913	0.771684	0.780847	0.772712	0.748194	0.761874	0.764631	0.73332	0.734938	0.753078	0.772829	0.777053	0.761357	0.744336	0.742852	0.745524	0.748181	0.749254	0.751936	0.741871	0.728617	0.73229	0.740313	0.749069	0.755256	0.74898	0.74021	0.736015	0.740858	0.743559	0.744871	0.749575	0.750653	0.747957	0.743735	0.744625	0.738635
Arab_20d_F_Cal00086.spc	0.895372	0.916459	1.0371	0.948792	0.921541	0.954723	0.945279	1.01099	1.03706	0.941678	0.954961	0.974796	0.970507	1.00795	1.02095	0.991934	0.937719	0.939103	0.967674	0.990911	0.996017	0.96826	0.939459	0.971756	0.976987	0.965592	0.967582	0.94606	0.937554	0.960001	1.01248	0.998033	0.941475	0.924431	0.937314	0.958651	0.966736	0.962913	0.944619	0.926201	0.94458	0.963793	0.970615	0.963091	0.960498	0.95995	0.957529	0.955785	0.956078
Arab_20d_F_Cal00087.spc	0.967262	1.0345	0.978873	0.886187	0.90361	0.991442	0.986727	0.932968	0.894701	0.90152	0.903397	0.900465	0.903572	0.940911	0.951166	0.941915	0.943518	0.924073	0.908929	0.915201	0.936713	0.937641	0.924402	0.939918	0.925664	0.910296	0.928855	0.940834	0.940686	0.931619	0.924919	0.914547	0.904003	0.900666	0.909464	0.919123	0.919084	0.914621	0.910003	0.908506	0.913815	0.914551	0.915226	0.924828	0.923645	0.919625	0.919594	0.915884	0.908299
Arab_20d_F_Cal00088.spc	0.895883	0.868898	0.794606	0.783608	0.80557	0.836621	0.843737	0.84595	0.823463	0.77794	0.77486	0.799253	0.8249	0.796747	0.79707	0.812898	0.802708	0.774641	0.767892	0.793597	0.790393	0.781071	0.779833	0.795503	0.782263	0.768234	0.786692	0.803213	0.7983	0.778912	0.796374	0.794405	0.772316	0.758737	0.772941	0.78715	0.777973	0.784387	0.786225	0.77695	0.768144	0.775791	0.787391	0.78024	0.779697	0.780974	0.778604	0.77732	0.775015
Arab_20d_F_Cal00089.spc	0.872054	0.815576	0.862839	0.86023	0.848179	0.831482	0.801505	0.793496	0.786387	0.772585	0.82372	0.850753	0.824962	0.815023	0.824445	0.843041	0.849761	0.823085	0.80379	0.814705	0.83619	0.842173	0.833204	0.833566	0.831372	0.831223	0.837189	0.828158	0.818121	0.818017	0.83662	0.837092	0.818759	0.80228	0.808848	0.819525	0.815844	0.815134	0.81748	0.818832	0.807884	0.812817	0.826299	0.827391	0.82327	0.819996	0.820125	0.816975	0.813982
Arab_20d_F_Cal00090.spc	3.29907	1.91092	1.52855	1.54278	1.61592	1.60647	1.45426	1.44592	1.45085	1.37277	1.30751	1.29439	1.32924	1.35443	1.5009	1.66792	1.48342	1.34155	1.31574	1.40203	1.4379	1.41362	1.39936	1.54171	1.47655	1.38271	1.45076	1.5018	1.44749	1.35274	1.43762	1.46104	1.40279	1.38694	1.39918	1.42395	1.4426	1.44426	1.40924	1.36008	1.35186	1.3942	1.45132	1.45088	1.4492	1.44312	1.42757	1.41484	1.40277
Arab_20d_F_Cal00091.spc	1.56352	1.33912	1.10119	1.0333	1.09001	1.19964	1.16232	1.11774	1.08432	1.07197	1.14781	1.19628	1.15887	1.09963	1.11866	1.17125	1.15535	1.13729	1.12348	1.11703	1.1388	1.12439	1.1016	1.17611	1.13949	1.08579	1.12853	1.16402	1.14976	1.10636	1.14212	1.14314	1.1067	1.08989	1.11582	1.14296	1.12938	1.10831	1.09514	1.09442	1.1014	1.11861	1.13529	1.13578	1.13556	1.13343	1.12799	1.12443	1.11624
Arab_20d_F_Cal00092.spc	0.99042	1.0324	1.06702	0.956723	0.971302	1.05604	0.983188	0.946636	0.942384	0.943861	0.909059	0.90179	0.935897	0.97497	0.980006	0.976079	1.00397	0.968559	0.922816	0.910476	0.947744	0.960427	0.943699	0.958186	0.955936	0.94568	0.947755	0.970882	0.964494	0.928382	0.957617	0.959169	0.929588	0.913666	0.926668	0.944083	0.942578	0.944769	0.943834	0.939846	0.944072	0.943492	0.942662	0.951191	0.954037	0.952688	0.950675	0.950315	0.943576
Arab_25d_F_Cal00001.spc	1.10817	1.11558	1.048	1.08016	1.12696	1.16501	1.20334	1.17927	1.13516	1.11184	1.0875	1.12064	1.20137	1.18544	1.15981	1.14142	1.12573	1.11049	1.11616	1.14326	1.13304	1.11703	1.12021	1.1669	1.18168	1.16825	1.15664	1.15056	1.15902	1.17777	1.17691	1.16108	1.14483	1.14582	1.14926	1.15353	1.15882	1.16242	1.16942	1.17452	1.15364	1.15819	1.17676	1.17509	1.17375	1.16882	1.15907	1.15907	1.16434
Arab_25d_F_Cal00002.spc	0.846993	0.893314	0.996449	0.907629	0.954778	1.11819	1.08825	1.0033	0.970453	1.01017	0.943009	0.913738	0.949841	0.979776	1.01116	1.01978	0.98374	0.995121	1.00557	0.982766	0.974138	0.971481	0.980158	1.01862	1.03651	1.02628	1.00325	1.0021	1.0071	1.0105	1.03028	1.02377	1.00382	1.01025	1.00907	1.00858	1.01884	1.0289	1.02911	1.01759	0.998679	1.00538	1.02323	1.02001	1.02352	1.02332	1.01489	1.02769	1.03088
Arab_25d_F_Cal00003.spc	0.75086	0.752397	0.836039	0.751202	0.732092	0.772062	0.771337	0.798102	0.802974	0.755131	0.760151	0.76318	0.750753	0.759224	0.785137	0.793204	0.747579	0.740076	0.761869	0.787588	0.766508	0.757767	0.77103	0.778385	0.770556	0.761381	0.765647	0.767855	0.773348	0.782614	0.78438	0.775533	0.765701	0.769981	0.770489	0.772686	0.780846	0.776185	0.774786	0.778302	0.766348	0.76433	0.768872	0.767451	0.774015	0.776299	0.767777	0.768336	0.768786
Arab_25d_F_Cal00004.spc	0.581973	0.642376	0.668226	0.586524	0.588475	0.655122	0.666756	0.634069	0.622019	0.660628	0.634229	0.618591	0.635825	0.653468	0.647321	0.63567	0.646687	0.642538	0.627228	0.614271	0.627894	0.635259	0.630307	0.630815	0.635404	0.636493	0.627679	0.618904	0.620903	0.633764	0.640548	0.635707	0.628929	0.637368	0.640003	0.639978	0.641704	0.63424	0.629569	0.630647	0.627836	0.63092	0.633329	0.624548	0.626106	0.630729	0.630461	0.62637	0.625436
Arab_25d_F_Cal00005.spc	0.93067	1.06016	1.07439	0.907326	0.864383	0.916194	0.957759	0.888686	0.836075	0.876413	0.921663	0.924183	0.89234	0.892813	0.914497	0.930288	0.906655	0.868245	0.85104	0.861704	0.846867	0.841073	0.85268	0.8707	0.883235	0.882538	0.869525	0.874965	0.87987	0.874205	0.869536	0.867918	0.86854	0.868697	0.871172	0.871994	0.868116	0.862823	0.86425	0.871758	0.87325	0.86987	0.863355	0.85657	0.854795	0.852994	0.849224	0.855527	0.857504
Arab_25d_F_Cal00006.spc	0.870658	0.978992	0.860315	0.790137	0.819198	0.899041	0.89248	0.844575	0.842718	0.916993	0.848211	0.817631	0.84862	0.811549	0.796462	0.808802	0.831772	0.845072	0.837205	0.814698	0.810715	0.827815	0.846231	0.823055	0.819226	0.828695	0.830891	0.820124	0.816687	0.825791	0.826028	0.813769	0.802637	0.813621	0.821749	0.823999	0.822682	0.82099	0.817429	0.813743	0.816948	0.816126	0.815212	0.82222	0.821364	0.817565	0.815666	0.810455	0.81198
Arab_25d_F_Cal00007.spc	1.48681	1.84592	1.27666	1.15972	1.22049	1.38184	1.41796	1.44142	1.47929	1.51531	1.43048	1.45583	1.60635	1.51947	1.50008	1.50938	1.44466	1.45113	1.4573	1.41494	1.36534	1.39152	1.46554	1.43138	1.38524	1.40221	1.52402	1.43074	1.4004	1.51598	1.50374	1.44062	1.40602	1.46217	1.47704	1.44633	1.40698	1.38914	1.41479	1.45947	1.40378	1.40838	1.44563	1.42426	1.40369	1.38574	1.37438	1.40821	1.42662
Arab_25d_F_Cal00008.spc	0.843157	0.896313	0.801686	0.705085	0.740679	0.846942	0.807838	0.762821	0.758672	0.797062	0.767366	0.760487	0.790949	0.779491	0.790936	0.809681	0.796173	0.784844	0.778782	0.776862	0.776629	0.792914	0.811505	0.790564	0.797662	0.813642	0.804401	0.791607	0.794908	0.814322	0.815873	0.803721	0.793623	0.805562	0.802023	0.793757	0.794518	0.7944	0.792199	0.789895	0.793584	0.798254	0.800273	0.797299	0.798625	0.798225	0.792779	0.792202	0.795323
Arab_25d_F_Cal00009.spc	1.00927	1.0801	1.10016	0.918511	0.903006	1.0078	1.049	0.989213	0.96703	1.05485	1.02182	1.00865	1.03472	0.965642	0.929822	0.951083	1.03222	1.03185	0.994975	0.975946	0.96462	0.989512	1.02894	1.00619	0.997072	0.999158	0.99553	1.0003	0.99781	0.985693	0.989763	0.978439	0.965677	0.985554	0.989738	0.990161	1.00077	0.991273	0.984988	0.98799	0.981517	0.986697	0.996581	0.994876	0.999673	1.00128	0.993999	0.993909	0.998117
Arab_25d_F_Cal00010.spc	1.07136	1.20176	1.00843	0.963267	0.978836	1.02193	1.05895	1.04467	1.03632	1.07465	1.0687	1.07553	1.1042	1.09162	1.10582	1.11436	1.06525	1.07434	1.08037	1.04968	1.05845	1.08311	1.10274	1.09635	1.08747	1.09936	1.1386	1.08902	1.05785	1.08057	1.08352	1.07298	1.06607	1.08557	1.0965	1.10264	1.10954	1.08963	1.0899	1.11103	1.08496	1.08769	1.10241	1.08394	1.08826	1.0959	1.09027	1.09453	1.09317
Arab_25d_F_Cal00011.spc	0.761559	0.867583	0.887889	0.779361	0.784401	0.855891	0.810988	0.819962	0.836978	0.811001	0.814863	0.827586	0.828286	0.791335	0.794545	0.814412	0.799968	0.801568	0.805619	0.801085	0.802225	0.80183	0.797533	0.790631	0.785181	0.789323	0.804276	0.778846	0.772664	0.803049	0.805948	0.792574	0.786209	0.814934	0.816565	0.806694	0.806789	0.792431	0.793026	0.808402	0.794827	0.790264	0.795166	0.797537	0.800364	0.799043	0.793707	0.801381	0.804327
Arab_25d_F_Cal00012.spc	0.883266	0.912045	1.01863	0.934309	0.910457	0.958261	0.997721	0.953248	0.918361	0.957908	1.00032	1.0159	1.00484	1.00136	0.99425	0.996114	1.02042	1.00431	0.974945	0.957849	0.947613	0.975166	1.00789	0.947798	0.950961	0.990724	1.00429	0.997545	0.984484	0.973618	0.962435	0.960849	0.975626	1.01077	0.98737	0.968802	1.00349	0.99781	0.99518	1.00663	0.990423	0.990015	1.00267	1.00912	1.00901	1.00729	1.00692	1.00075	1.00384
Arab_25d_F_Cal00013.spc	0.755861	0.828061	0.79849	0.750024	0.755215	0.79276	0.79223	0.791553	0.784778	0.766426	0.751166	0.760899	0.791424	0.806686	0.772716	0.738889	0.762159	0.780058	0.77002	0.741235	0.750303	0.775789	0.793745	0.775752	0.766411	0.768605	0.772685	0.757719	0.75088	0.762338	0.772553	0.773037	0.77151	0.784262	0.775285	0.766055	0.774981	0.770917	0.769769	0.773479	0.761454	0.763768	0.770295	0.759195	0.766159	0.774675	0.769985	0.762939	0.765108
Arab_25d_F_Cal00014.spc	0.686465	0.71248	0.624005	0.596917	0.618061	0.651815	0.638129	0.602542	0.595064	0.633533	0.610713	0.598443	0.614999	0.617203	0.626484	0.632287	0.618244	0.624977	0.633708	0.628188	0.615045	0.611295	0.619151	0.629234	0.630308	0.626626	0.625875	0.626336	0.626294	0.625155	0.624882	0.618642	0.613591	0.622914	0.618355	0.611486	0.614859	0.616895	0.618396	0.61933	0.617725	0.615595	0.614976	0.61755	0.620733	0.620104	0.614751	0.613383	0.613281
Arab_25d_F_Cal00015.spc	0.712256	0.770761	0.796568	0.716398	0.703872	0.744784	0.749345	0.725687	0.722159	0.760379	0.737672	0.72085	0.735045	0.768417	0.76107	0.737191	0.744323	0.755928	0.755179	0.740645	0.743021	0.736764	0.73028	0.760196	0.765171	0.748585	0.733408	0.732413	0.74153	0.750574	0.736141	0.732144	0.737948	0.735801	0.740384	0.747172	0.749406	0.745562	0.743228	0.74267	0.732552	0.735511	0.745326	0.745431	0.745811	0.743493	0.737378	0.735455	0.739247
Arab_25d_F_Cal00016.spc	0.953962	1.03935	0.981159	1.01406	1.06002	1.09916	1.14085	1.07034	1.01886	1.05917	1.05574	1.06054	1.0925	1.12244	1.15228	1.16653	1.14835	1.13296	1.12261	1.11831	1.13323	1.13981	1.13164	1.12122	1.13394	1.14906	1.13814	1.11356	1.10914	1.12936	1.12878	1.12635	1.13209	1.15185	1.16051	1.16361	1.16847	1.15927	1.14907	1.1436	1.13721	1.14886	1.16636	1.16525	1.16441	1.15898	1.15024	1.16893	1.1793
Arab_25d_F_Cal00017.spc	0.773283	0.789513	0.822473	0.813772	0.863999	0.934671	0.8779	0.848797	0.865072	0.90254	0.828125	0.813959	0.869832	0.829163	0.827805	0.847413	0.830204	0.828753	0.839095	0.848176	0.832497	0.838807	0.858395	0.834116	0.828631	0.841534	0.855986	0.846325	0.839886	0.849028	0.858564	0.84826	0.835671	0.855688	0.859859	0.850442	0.840199	0.835736	0.835795	0.83705	0.832346	0.835831	0.843107	0.843177	0.843325	0.842159	0.838803	0.836267	0.838846
Arab_25d_F_Cal00018.spc	0.819841	0.766039	0.756388	0.798073	0.822684	0.809728	0.774495	0.73868	0.735289	0.773616	0.767666	0.774499	0.803277	0.793871	0.778323	0.770689	0.777022	0.77298	0.766496	0.765332	0.76667	0.774873	0.783751	0.777952	0.77355	0.774133	0.777959	0.770895	0.769434	0.779915	0.791331	0.779963	0.76524	0.785789	0.779368	0.771895	0.787497	0.777784	0.774667	0.784872	0.777791	0.781617	0.787123	0.774752	0.781202	0.788857	0.783501	0.783575	0.785285
Arab_25d_F_Cal00019.spc	1.27234	1.29861	1.07672	1.20159	1.25231	1.18705	1.22406	1.20851	1.13184	1.05509	1.1273	1.14548	1.08072	1.14998	1.21229	1.20969	1.14597	1.11711	1.12702	1.15325	1.11148	1.10073	1.12461	1.11541	1.12477	1.1482	1.16278	1.12211	1.10307	1.12378	1.10491	1.09588	1.10101	1.10388	1.10807	1.11515	1.12164	1.10187	1.09367	1.10436	1.10187	1.10525	1.11672	1.13006	1.10988	1.09049	1.09578	1.10946	1.11148
Arab_25d_F_Cal00020.spc	1.03314	1.1592	0.985418	1.01532	1.02422	1.00296	1.03882	1.02911	1.01997	1.05831	1.1055	1.09295	1.0352	1.02471	1.04475	1.05612	1.01626	1.00246	1.00314	1.00594	1.02115	1.03054	1.02907	1.02439	1.03676	1.05926	1.07366	1.04361	1.02989	1.05104	1.05624	1.03805	1.02061	1.0406	1.04271	1.04056	1.04988	1.03709	1.02729	1.02919	1.0298	1.03777	1.04556	1.04107	1.04331	1.04557	1.04317	1.04855	1.05413
Arab_25d_F_Cal00021.spc	1.02021	1.06588	0.9269	0.89123	0.946935	1.03576	1.01219	0.981208	0.986025	1.02396	0.95296	0.922354	0.958613	0.988548	1.01746	1.03496	1.02792	1.00206	0.973731	0.957318	0.971746	0.969374	0.958725	0.996783	0.998986	0.988294	1.00358	0.981568	0.973161	0.99321	0.985812	0.966288	0.955477	0.975336	0.980889	0.977944	0.97798	0.967913	0.964286	0.967459	0.953216	0.960084	0.980367	0.987852	0.983282	0.974819	0.969849	0.971606	0.973133
Arab_25d_F_Cal00022.spc	0.581364	0.605046	0.570525	0.554104	0.577191	0.607171	0.57625	0.546846	0.527714	0.519103	0.524813	0.539941	0.554898	0.548824	0.555374	0.565314	0.556908	0.550385	0.548343	0.549505	0.548022	0.558859	0.569611	0.543552	0.543556	0.557514	0.55865	0.551766	0.545191	0.542447	0.539311	0.538643	0.541525	0.547759	0.545255	0.543274	0.549165	0.546824	0.547224	0.551037	0.542675	0.542105	0.546851	0.546693	0.546732	0.544973	0.54154	0.545931	0.546978
Arab_25d_F_Cal00023.spc	0.797986	0.874681	0.84076	0.831799	0.824483	0.82715	0.862283	0.868813	0.861795	0.865302	0.87444	0.862898	0.842456	0.871581	0.88702	0.886774	0.888858	0.859172	0.839553	0.851503	0.870368	0.864617	0.843263	0.847086	0.843137	0.847375	0.875522	0.857561	0.842725	0.852085	0.849582	0.848218	0.849699	0.850642	0.8523	0.860005	0.873308	0.864598	0.857018	0.857868	0.852455	0.850625	0.853248	0.858229	0.868858	0.871806	0.86114	0.85606	0.860509
Arab_25d_F_Cal00024.spc	0.882338	1.00466	1.02404	0.924945	0.941915	1.03689	1.0162	0.949224	0.920054	0.959541	0.960794	0.99095	1.05774	1.0601	1.00166	0.954394	0.978123	0.985197	0.983982	0.987146	0.98353	0.969054	0.957322	0.974905	0.984973	0.98505	0.982174	0.972394	0.968098	0.973112	0.980084	0.960691	0.938578	0.958283	0.963923	0.965971	0.977107	0.959488	0.954407	0.967528	0.955074	0.951733	0.956635	0.957285	0.95884	0.954813	0.944446	0.945682	0.952474
Arab_25d_F_Cal00025.spc	1.21959	1.46412	1.03751	0.912755	0.941915	1.03463	1.00821	1.02034	1.04149	1.02719	1.0158	1.03119	1.05657	1.00777	1.04973	1.13821	1.12418	1.05428	1.0228	1.05286	1.04597	1.05284	1.07479	1.06986	1.06445	1.0681	1.08259	1.08907	1.07768	1.06142	1.10057	1.07508	1.03112	1.0826	1.07135	1.04816	1.07159	1.08253	1.08614	1.08069	1.04691	1.03902	1.05349	1.06704	1.07458	1.07038	1.05873	1.07002	1.07531
Arab_25d_F_Cal00026.spc	0.761559	0.864166	0.886838	0.834051	0.771848	0.761954	0.87711	0.856098	0.795067	0.805392	0.816916	0.824365	0.828921	0.836289	0.84119	0.84505	0.848938	0.826716	0.798449	0.781581	0.779418	0.795696	0.816221	0.808252	0.811099	0.816227	0.80717	0.796345	0.790519	0.790591	0.790523	0.787038	0.783548	0.786924	0.792679	0.796745	0.796766	0.796246	0.794765	0.791415	0.782831	0.790631	0.800704	0.787606	0.786042	0.786987	0.782193	0.782816	0.781514
Arab_25d_F_Cal00027.spc	0.959004	1.02708	1.04843	0.886884	0.878724	0.97018	0.956831	0.897633	0.886853	0.965618	0.984376	0.957789	0.924034	0.926677	0.909553	0.894858	0.918928	0.909538	0.898031	0.906345	0.904692	0.905165	0.913967	0.934173	0.921319	0.899397	0.900039	0.908557	0.910399	0.903648	0.909943	0.905295	0.893657	0.892605	0.893734	0.89702	0.900549	0.88627	0.890473	0.911315	0.888187	0.886213	0.898847	0.895923	0.893172	0.888872	0.883049	0.887321	0.893668
Arab_25d_F_Cal00028.spc	1.34584	1.42046	1.03377	1.04597	1.11584	1.12514	1.02153	1.01565	1.03925	1.02528	1.05684	1.07354	1.05716	1.04959	1.03602	1.04418	1.10434	1.06474	1.00569	0.987566	0.998236	1.02056	1.04392	1.06432	1.05267	1.03931	1.05455	1.04302	1.04189	1.06095	1.04807	1.03311	1.02776	1.0343	1.02041	1.01519	1.03784	1.02741	1.02406	1.03477	1.01466	1.02722	1.04893	1.02657	1.02438	1.02583	1.0171	1.02222	1.02922
Arab_25d_F_Cal00029.spc	0.886609	0.984249	1.09552	0.922591	0.906863	1.00121	0.981761	0.95867	0.95052	0.946786	0.885235	0.867107	0.90028	0.903146	0.919532	0.940433	0.938959	0.91974	0.909104	0.91697	0.916506	0.906674	0.899406	0.916985	0.928235	0.931083	0.930291	0.910768	0.906907	0.927323	0.936529	0.919893	0.901643	0.921814	0.921692	0.913844	0.917164	0.918758	0.923414	0.926964	0.909435	0.906014	0.911319	0.907241	0.914934	0.91392	0.894758	0.891521	0.897823
Arab_25d_F_Cal00030.spc	0.640923	0.66701	0.698107	0.674211	0.664814	0.675908	0.68417	0.670872	0.664051	0.680048	0.664687	0.649226	0.648585	0.66502	0.658882	0.64633	0.657072	0.650209	0.643903	0.649614	0.645082	0.651114	0.662957	0.653661	0.652398	0.655294	0.653258	0.658691	0.661932	0.658661	0.656423	0.652139	0.650486	0.659017	0.651679	0.644865	0.651836	0.644502	0.641111	0.645852	0.642444	0.64411	0.64774	0.645174	0.645561	0.644871	0.641187	0.644494	0.64404
Arab_25d_F_Cal00031.spc	0.991518	1.00778	0.960109	1.00017	1.00559	0.986606	1.02238	1.01869	0.996648	0.988808	0.985691	0.98398	0.975663	0.939918	0.962463	1.01159	1.00669	0.957931	0.937127	0.966458	0.96546	0.963188	0.967234	0.967724	0.954689	0.954867	0.987182	0.957376	0.937561	0.960543	0.996702	0.991935	0.957402	0.940522	0.951557	0.973946	0.983924	0.955798	0.950333	0.972491	0.95184	0.943914	0.951417	0.959646	0.962681	0.960355	0.955867	0.958633	0.958104
Arab_25d_F_Cal00032.spc	0.904483	1.0465	0.981852	1.02042	1.01918	1.00958	1.11639	1.07566	1.01886	1.05917	1.05574	1.0661	1.09145	1.04229	1.03632	1.06644	1.08973	1.09435	1.06108	1.00931	1.01776	1.0289	1.031	1.05064	1.03929	1.03248	1.06803	1.06022	1.05676	1.07585	1.06196	1.04475	1.04081	1.06029	1.07422	1.07046	1.05223	1.05536	1.06041	1.05897	1.05984	1.05232	1.04765	1.06172	1.06316	1.05394	1.04372	1.04801	1.05413
Arab_25d_F_Cal00033.spc	0.837386	0.911321	0.872093	0.859536	0.845843	0.854627	0.938175	0.927521	0.87048	0.842377	0.845202	0.854794	0.855623	0.834853	0.861788	0.892636	0.849967	0.859477	0.86805	0.841197	0.835766	0.851657	0.871683	0.859457	0.87122	0.881007	0.854944	0.846362	0.850059	0.858167	0.866575	0.862672	0.85588	0.866375	0.864977	0.862023	0.867251	0.857555	0.850962	0.852067	0.845968	0.852975	0.864896	0.863615	0.867916	0.8649	0.850187	0.854826	0.857504
Arab_25d_F_Cal00034.spc	0.947605	0.97365	1.09293	0.988594	0.956809	1.00696	1.05038	0.952674	0.91479	1.04539	1.0671	1.04341	1.03603	1.06983	1.05062	1.01778	1.04051	1.07926	1.04303	0.949602	0.994586	1.02213	1.00072	1.01831	1.02738	1.02492	1.02026	1.02258	1.02746	1.02856	1.01372	1.0219	1.03685	1.01367	1.02184	1.03959	1.03538	1.0091	1.00696	1.02907	1.01151	1.00956	1.02235	1.02869	1.01365	1.00638	1.02124	1.0185	1.00827
Arab_25d_F_Cal00035.spc	0.781911	0.860827	0.82682	0.772873	0.773359	0.818082	0.855941	0.831053	0.812912	0.851697	0.865787	0.873535	0.869141	0.801411	0.81937	0.883718	0.885388	0.85391	0.835684	0.847314	0.848106	0.852991	0.859177	0.849087	0.838359	0.843863	0.871891	0.854232	0.838364	0.848868	0.868914	0.864705	0.846214	0.846671	0.855873	0.870464	0.883172	0.865954	0.856874	0.865784	0.866999	0.868122	0.866562	0.858921	0.870915	0.876124	0.859977	0.864094	0.866375
Arab_25d_F_Cal00036.spc	0.796654	0.837727	0.760535	0.751604	0.776758	0.818082	0.855941	0.837086	0.798031	0.779222	0.78651	0.798949	0.803062	0.789362	0.800092	0.823812	0.828396	0.804515	0.79074	0.803763	0.806	0.812178	0.819829	0.812064	0.805757	0.804998	0.808111	0.797303	0.804704	0.833969	0.826039	0.807917	0.798107	0.809573	0.811088	0.810512	0.817532	0.817633	0.813735	0.810258	0.813603	0.812937	0.812172	0.819286	0.819015	0.812875	0.806959	0.814313	0.816152
Arab_25d_F_Cal00037.spc	0.955057	0.948036	0.978845	0.892862	0.911492	0.99912	0.97437	1.02677	1.0915	1.06929	1.05626	1.04341	1.03584	1.06365	1.10156	1.09722	1.01905	1.04649	1.06384	1.00937	1.0419	1.05454	1.02858	1.02329	1.03676	1.05849	1.07264	1.05867	1.05569	1.07567	1.0801	1.05989	1.04118	1.06264	1.04062	1.02824	1.06432	1.04418	1.0308	1.04387	1.04519	1.04576	1.04515	1.04071	1.04331	1.04557	1.04317	1.04985	1.04697
Arab_25d_F_Cal00038.spc	1.04724	1.18393	1.19264	0.970736	0.957141	1.04679	0.963912	0.960109	0.986654	0.978052	0.974965	0.969554	0.967489	0.998162	1.00556	1.00507	1.03037	0.989795	0.954794	0.961984	0.956443	0.965578	0.990609	1.01068	1.00255	0.992543	1.00762	0.999201	1.002	1.01941	0.9809	0.957404	0.957734	0.96497	0.97592	0.977993	0.967065	0.972088	0.987044	0.995641	0.962429	0.961524	0.981237	0.98059	0.979217	0.979196	0.980243	0.983041	0.980419
Arab_25d_F_Cal00039.spc	0.985063	1.1116	1.12768	0.997235	1.01002	1.11303	1.07565	1.08479	1.10426	1.0826	1.06504	1.07553	1.10431	1.0949	1.07788	1.07339	1.0959	1.12294	1.1379	1.12895	1.08583	1.07493	1.10635	1.1547	1.1489	1.11804	1.10975	1.10881	1.10907	1.10768	1.10772	1.09537	1.09007	1.12667	1.14419	1.1403	1.13054	1.13349	1.13548	1.12877	1.11122	1.1188	1.13495	1.1245	1.12152	1.12431	1.12652	1.12214	1.11822
Arab_25d_F_Cal00040.spc	1.57987	1.4898	1.30937	1.19694	1.24302	1.44716	1.74667	1.40501	1.19863	1.24431	1.28678	1.31942	1.34797	1.38409	1.3671	1.31966	1.28593	1.25481	1.24849	1.27835	1.34332	1.36637	1.33379	1.30512	1.3427	1.38877	1.35898	1.3328	1.35078	1.40731	1.39766	1.35559	1.32449	1.34296	1.36787	1.38159	1.37495	1.3447	1.34078	1.36285	1.34	1.35718	1.39065	1.37425	1.35805	1.34538	1.33622	1.34157	1.34287
Arab_25d_F_Cal00041.spc	1.15324	1.19581	1.22225	1.16297	1.09472	1.08446	1.21125	1.09773	1.01607	1.1128	1.07178	1.04261	1.08133	1.16328	1.1511	1.10254	1.12656	1.12609	1.11522	1.1106	1.09819	1.09044	1.08767	1.07987	1.09321	1.10777	1.09874	1.09704	1.09784	1.09694	1.09895	1.07946	1.05531	1.05946	1.06647	1.07417	1.08203	1.07891	1.06851	1.05571	1.04416	1.04692	1.05768	1.06203	1.05845	1.0568	1.06206	1.06184	1.05733
Arab_25d_F_Cal00042.spc	0.920422	0.975432	1.00086	0.913594	0.903671	0.933068	0.875897	0.848797	0.859133	0.89684	0.934596	0.971718	0.994836	0.962698	0.946044	0.946352	0.944773	0.923915	0.921073	0.949028	0.94842	0.946951	0.95167	0.95275	0.942165	0.937696	0.952797	0.936499	0.92481	0.931387	0.924987	0.917195	0.922046	0.954616	0.947593	0.92902	0.932167	0.941563	0.951038	0.952682	0.932275	0.932471	0.943221	0.937162	0.941874	0.946043	0.942135	0.951218	0.95139
Arab_25d_F_Cal00043.spc	1.01156	1.1057	1.02797	0.920843	0.941915	1.03689	1.0162	0.949224	0.921754	0.96118	0.933715	0.929034	0.957836	0.928262	0.933762	0.95007	0.922928	0.919791	0.908372	0.878241	0.88717	0.91127	0.932145	0.93445	0.925562	0.916466	0.916188	0.92386	0.925039	0.917459	0.923408	0.91715	0.906849	0.916286	0.910645	0.911529	0.933836	0.922321	0.9139	0.92036	0.918368	0.92133	0.92485	0.91996	0.926128	0.929465	0.920284	0.912468	0.914223
Arab_25d_F_Cal00044.spc	0.91397	0.975432	1.00086	0.913594	0.896047	0.943479	0.982744	0.940608	0.909148	0.948555	0.95712	0.950575	0.949768	0.980411	0.988549	0.987339	1.0107	1.01689	1.00371	0.982459	0.974138	0.972919	0.978923	0.997102	1.00566	1.00487	1.00123	0.99017	0.98486	0.989364	0.993502	0.990305	0.985899	0.992962	0.990988	0.997267	1.01926	0.989908	0.981052	1.00395	0.988477	0.988312	0.999349	0.998066	0.989543	0.986165	0.994223	1.00427	0.999959
Arab_25d_F_Cal00045.spc	1.07469	1.18108	1.34576	1.05742	1.02279	1.13648	1.09913	1.06582	1.01912	0.965814	1.06318	1.17785	1.18418	1.071	1.09409	1.20243	1.22532	1.21628	1.18229	1.13883	1.11514	1.14246	1.18911	1.14952	1.12331	1.14407	1.21441	1.15862	1.11611	1.14052	1.16169	1.15724	1.14041	1.1433	1.11886	1.11102	1.14981	1.16189	1.15927	1.15102	1.13153	1.13661	1.15826	1.1698	1.16347	1.14963	1.14202	1.1609	1.17211
Arab_25d_F_Cal00046.spc	0.869915	0.871921	0.902827	0.847774	0.782636	0.772254	0.891836	0.838657	0.766925	0.80782	0.855091	0.846804	0.803502	0.833201	0.840194	0.813372	0.780239	0.822283	0.84837	0.807207	0.83253	0.841376	0.819052	0.809761	0.81244	0.824921	0.839494	0.820385	0.815056	0.834284	0.813585	0.8094	0.822327	0.825276	0.81531	0.81258	0.82731	0.815399	0.806602	0.810209	0.807481	0.808191	0.811637	0.813439	0.812124	0.804596	0.794951	0.809694	0.817414
Arab_25d_F_Cal00047.spc	0.725911	0.784812	0.810435	0.730091	0.696608	0.708502	0.714844	0.700729	0.680675	0.674333	0.707455	0.725807	0.713783	0.709559	0.702999	0.700121	0.708798	0.709726	0.70175	0.692724	0.708324	0.705608	0.687798	0.695409	0.701153	0.701308	0.697775	0.685433	0.68817	0.707128	0.696965	0.689736	0.692505	0.699737	0.694611	0.686722	0.686588	0.689678	0.693799	0.694865	0.684857	0.676588	0.674156	0.677756	0.678497	0.678336	0.679315	0.678662	0.678022
Arab_25d_F_Cal00048.spc	0.896585	1.00193	0.876426	0.798659	0.857298	0.982445	0.91947	0.857801	0.831635	0.838507	0.844885	0.865811	0.892334	0.872529	0.861821	0.871723	0.896206	0.873285	0.842953	0.838582	0.867558	0.892758	0.892234	0.864297	0.858919	0.867053	0.868046	0.86494	0.866697	0.873856	0.871177	0.861766	0.85588	0.866375	0.864977	0.862023	0.867251	0.856195	0.857793	0.871561	0.852795	0.843871	0.849603	0.861193	0.860309	0.851396	0.842994	0.844573	0.844763
Arab_25d_F_Cal00049.spc	0.989902	1.13546	0.895549	0.862348	0.882781	0.933853	1.0291	1.0069	0.932293	0.895196	0.922795	0.948364	0.940345	0.911478	0.919299	0.935117	0.908838	0.921981	0.93577	0.919354	0.895459	0.899824	0.921216	0.906521	0.90394	0.910754	0.91079	0.87969	0.881718	0.926851	0.912278	0.899812	0.899689	0.89798	0.90581	0.915955	0.918314	0.904019	0.897976	0.905004	0.904971	0.899322	0.891931	0.888804	0.901767	0.907268	0.894031	0.902483	0.906305
Arab_25d_F_Cal00050.spc	0.877809	0.866464	0.785972	0.778185	0.781763	0.782102	0.783577	0.757187	0.749969	0.788366	0.783181	0.777851	0.784862	0.772868	0.784171	0.807339	0.811991	0.805974	0.790975	0.773965	0.771933	0.788259	0.808823	0.801272	0.803375	0.812557	0.815309	0.796591	0.788407	0.798321	0.789167	0.787292	0.788914	0.776352	0.776861	0.782748	0.783427	0.782909	0.785513	0.788078	0.774964	0.775065	0.786051	0.793822	0.798953	0.793913	0.780368	0.7871	0.791209
Arab_25d_F_Cal00051.spc	1.09218	1.06152	1.09584	1.06079	1.01325	1.00958	1.11639	1.08096	1.00687	0.99983	0.993135	1.00693	1.03565	1.03178	1.02297	1.01542	1.00896	1.00471	1.00444	1.00654	0.998098	1.00937	1.02818	1.00365	1.0075	1.03145	1.0458	1.01869	1.00682	1.02782	1.03498	1.00969	0.98251	1.00166	1.01641	1.02028	1.01775	1.01443	1.01405	1.01497	1.00753	1.00531	1.00939	1.01563	1.01621	1.01023	1.00302	1.01614	1.0198
Arab_25d_F_Cal00052.spc	0.993193	1.07127	1.00394	0.967791	0.978836	1.02193	1.05895	1.05458	1.00754	0.956291	1.02109	1.05039	0.994337	0.954273	0.980819	1.02123	0.984773	0.997429	0.996619	0.953513	0.9608	0.98732	1.00529	0.986391	0.950436	0.94387	0.993363	0.965746	0.952904	0.9886	0.981627	0.971466	0.966911	0.962385	0.958855	0.962511	0.973772	0.965937	0.96229	0.964903	0.943367	0.943065	0.953585	0.946862	0.951207	0.955344	0.950804	0.954192	0.95015
Arab_25d_F_Cal00053.spc	0.679759	0.740916	0.643073	0.612851	0.631216	0.669482	0.679947	0.650487	0.620828	0.620463	0.635476	0.664395	0.688972	0.656308	0.647962	0.662223	0.672319	0.665651	0.648812	0.63369	0.636206	0.648586	0.661051	0.661447	0.657197	0.65316	0.651618	0.643291	0.644077	0.656309	0.656018	0.647599	0.639539	0.641975	0.641587	0.645185	0.65683	0.654177	0.653351	0.656602	0.64441	0.641732	0.647869	0.65265	0.652146	0.648368	0.644601	0.644893	0.644441
Arab_25d_F_Cal00054.spc	0.804002	0.920487	0.873649	0.813528	0.786332	0.795007	0.830036	0.83823	0.835135	0.84047	0.821613	0.827094	0.855865	0.839863	0.833414	0.838264	0.8412	0.847014	0.848234	0.840235	0.821661	0.835412	0.873555	0.879139	0.86181	0.851553	0.867075	0.835347	0.824927	0.85744	0.868923	0.85736	0.842391	0.853048	0.85268	0.850372	0.856017	0.846366	0.843923	0.852121	0.847419	0.846436	0.84659	0.840454	0.847641	0.853986	0.849541	0.851365	0.851199
Arab_25d_F_Cal00055.spc	0.704896	0.714346	0.793357	0.718955	0.706307	0.741175	0.714318	0.708772	0.710588	0.700373	0.693878	0.698254	0.708768	0.703246	0.719323	0.735461	0.712982	0.691636	0.688495	0.704211	0.711292	0.706754	0.699152	0.70618	0.717168	0.727497	0.732282	0.71187	0.706912	0.72691	0.724362	0.709846	0.70001	0.713253	0.713836	0.71307	0.723139	0.722975	0.715728	0.707034	0.703388	0.710456	0.719353	0.71633	0.719917	0.722018	0.716969	0.716598	0.717432
Arab_25d_F_Cal00056.spc	0.674732	0.744988	0.723864	0.653631	0.66948	0.733716	0.709793	0.6823	0.676478	0.6919	0.673482	0.666699	0.679877	0.677774	0.683366	0.690531	0.685443	0.682018	0.682332	0.685833	0.692521	0.683133	0.669512	0.687697	0.690851	0.68319	0.680477	0.676985	0.681268	0.692412	0.690605	0.679979	0.669538	0.670228	0.678227	0.684449	0.683751	0.692139	0.693685	0.685683	0.6839	0.685969	0.688291	0.687007	0.692361	0.694409	0.687432	0.684668	0.687185
Arab_25d_F_Cal00057.spc	0.757136	0.848724	0.762525	0.681817	0.675097	0.721997	0.762392	0.706833	0.666574	0.706392	0.692957	0.67194	0.671011	0.701691	0.710154	0.704631	0.713627	0.702304	0.691526	0.695257	0.69893	0.708688	0.719639	0.717613	0.710167	0.70263	0.699073	0.702433	0.707022	0.709621	0.713679	0.705055	0.693471	0.699608	0.70847	0.715975	0.719474	0.711723	0.710344	0.716752	0.709404	0.706759	0.710637	0.716648	0.72027	0.717486	0.7093	0.708791	0.710005
Arab_25d_F_Cal00058.spc	0.594483	0.612678	0.578196	0.588748	0.60903	0.612728	0.579569	0.561207	0.566523	0.586494	0.566031	0.559005	0.576638	0.583083	0.576215	0.570304	0.582528	0.591036	0.583626	0.564691	0.569343	0.574157	0.573601	0.57709	0.572099	0.568226	0.576097	0.58093	0.579682	0.57468	0.576247	0.570194	0.56212	0.566951	0.574954	0.578567	0.574078	0.568311	0.570192	0.576643	0.566747	0.564584	0.569137	0.570724	0.572461	0.572398	0.569786	0.56833	0.569255
Arab_25d_F_Cal00059.spc	1.05979	1.11442	0.892847	0.978805	1.0303	1.00296	1.03882	1.03867	0.996243	0.946965	0.969139	1.01011	1.03565	1.03178	1.02297	1.01542	1.00896	1.00236	1.01489	1.04038	0.990038	0.973271	1.0019	1.02204	1.0132	1.00385	1.01943	0.979228	0.976232	1.02738	0.989464	0.971348	0.982765	0.990048	0.988696	0.990662	1.00121	0.980691	0.979783	1.00115	0.977091	0.972864	0.986748	0.994048	0.989419	0.980215	0.975051	0.982902	0.983867
Arab_25d_F_Cal00060.spc	1.32198	1.14864	1.18717	1.03182	1.08647	1.3055	1.24476	1.11219	1.08115	1.18561	1.0846	1.03309	1.06852	1.05914	1.07129	1.09024	1.07831	1.06838	1.06276	1.06224	1.08204	1.05787	1.01931	1.05984	1.06053	1.04483	1.06009	1.04818	1.04575	1.06569	1.06894	1.0618	1.05003	1.04	1.04328	1.04837	1.0443	1.03754	1.04787	1.06815	1.04794	1.03864	1.04	1.03587	1.03867	1.04112	1.03895	1.04512	1.04664
Arab_25d_F_Cal00061.spc	0.775932	0.818803	0.747382	0.782832	0.810868	0.799169	0.76547	0.733305	0.719798	0.733219	0.772761	0.772993	0.740095	0.768316	0.788698	0.788367	0.776647	0.767351	0.762476	0.761554	0.764161	0.764475	0.763943	0.770379	0.770506	0.773767	0.788537	0.774759	0.766646	0.777409	0.778698	0.774616	0.773555	0.785898	0.783023	0.775963	0.777528	0.778126	0.777501	0.775133	0.768896	0.765349	0.767453	0.775866	0.782015	0.778357	0.765828	0.765233	0.770238
Arab_25d_F_Cal00062.spc	0.903667	0.935614	1.04351	0.890676	0.878724	0.969206	0.953326	0.929659	0.933893	0.97179	0.981361	0.953448	0.924681	0.984164	1.01341	0.995277	0.964082	0.936468	0.925174	0.93291	0.950292	0.950279	0.935593	0.933557	0.963088	0.988333	0.967537	0.952761	0.957986	0.976889	0.969147	0.961612	0.954896	0.938454	0.949463	0.968159	0.967674	0.940162	0.931373	0.945626	0.934136	0.936751	0.948798	0.950054	0.945734	0.940151	0.937104	0.941213	0.937903
Arab_25d_F_Cal00063.spc	0.698213	0.709126	0.659701	0.663994	0.678196	0.680191	0.659041	0.676572	0.696668	0.687047	0.71905	0.739654	0.723447	0.682981	0.683927	0.7106	0.719629	0.696159	0.677269	0.682379	0.686563	0.69658	0.707724	0.705591	0.704791	0.708278	0.713583	0.702147	0.703069	0.72245	0.720711	0.702154	0.686776	0.699814	0.706465	0.708883	0.712912	0.706153	0.702498	0.704294	0.696733	0.701713	0.710371	0.703881	0.703359	0.705136	0.704757	0.705855	0.70526
Arab_25d_F_Cal00064.spc	0.968239	1.03429	0.979857	1.09711	1.13951	1.09552	1.13189	1.1189	1.08392	1.06684	1.06036	1.02694	0.985644	1.00917	1.06514	1.11356	1.10064	1.06531	1.02781	1.0067	1.03936	1.07998	1.09397	1.06435	1.04883	1.06234	1.09915	1.0734	1.04674	1.05131	1.07153	1.06132	1.04059	1.06061	1.06191	1.05816	1.06705	1.06495	1.05474	1.04374	1.04228	1.05775	1.07132	1.05588	1.05592	1.05217	1.03404	1.038	1.03993
Arab_25d_F_Cal00065.spc	0.873227	0.907589	0.813942	0.798744	0.828555	0.854553	0.809271	0.822893	0.827676	0.775428	0.801063	0.814806	0.797447	0.82838	0.829279	0.819023	0.842793	0.841617	0.821105	0.80156	0.814416	0.822523	0.815614	0.806912	0.810077	0.819557	0.822281	0.792177	0.785398	0.816643	0.828633	0.820407	0.806472	0.808924	0.81433	0.817556	0.816563	0.814536	0.815006	0.817221	0.814592	0.810842	0.810515	0.817497	0.821265	0.81848	0.811984	0.819495	0.819195
Arab_25d_F_Cal00066.spc	1.40653	1.6011	1.20114	1.09827	1.23894	1.47589	1.15993	1.09803	1.17581	1.29166	1.21101	1.16408	1.20205	1.24535	1.16748	1.09623	1.1596	1.17737	1.12992	1.06608	1.07113	1.0979	1.11708	1.10833	1.11993	1.13516	1.12499	1.10167	1.09791	1.11807	1.11795	1.11742	1.12057	1.12353	1.11343	1.11374	1.13609	1.11818	1.10876	1.11817	1.10498	1.08792	1.08437	1.10798	1.11033	1.0957	1.08293	1.11058	1.11474
Arab_25d_F_Cal00067.spc	0.849759	0.959675	0.980223	0.897666	0.882091	0.929174	0.968257	0.932082	0.88938	0.892226	0.900408	0.886285	0.863297	0.892382	0.911297	0.896842	0.853929	0.863105	0.877949	0.867526	0.881814	0.88455	0.877571	0.896119	0.895839	0.892902	0.908035	0.882983	0.872351	0.892898	0.891475	0.872828	0.859251	0.87932	0.879411	0.880875	0.903109	0.89361	0.887955	0.894161	0.879332	0.876909	0.884932	0.889043	0.88875	0.884222	0.878674	0.883993	0.884679
Arab_25d_F_Cal00068.spc	0.855698	0.930863	0.888645	0.874094	0.862137	0.863387	0.903296	0.843471	0.80853	0.881425	0.933815	0.933011	0.900014	0.89998	0.919532	0.940433	0.938959	0.923629	0.89587	0.868277	0.8776	0.90159	0.922508	0.925142	0.916839	0.908274	0.908251	0.916141	0.918433	0.910619	0.903098	0.906674	0.91556	0.914225	0.90428	0.90668	0.928935	0.909993	0.897307	0.904989	0.904368	0.902724	0.902921	0.906303	0.904868	0.90158	0.90051	0.906394	0.902291
Arab_25d_F_Cal00069.spc	1.52993	1.69701	1.4107	1.25306	1.41959	1.89886	1.44733	1.20886	1.16068	1.28069	1.33932	1.37077	1.39268	1.34919	1.29559	1.29025	1.37963	1.33511	1.24045	1.193	1.28008	1.30612	1.24666	1.25977	1.31288	1.35193	1.32505	1.34135	1.33711	1.28798	1.24613	1.24649	1.26175	1.23274	1.25544	1.29284	1.29019	1.24895	1.24963	1.28868	1.2415	1.23245	1.25541	1.26375	1.2606	1.25459	1.25048	1.23716	1.2307
Arab_25d_F_Cal00070.spc	0.907185	1.01224	1.1254	0.88945	0.822732	0.875486	0.911548	0.906084	0.921275	1.00192	1.01813	0.982447	0.95	1.01132	1.03805	1.02392	1.01691	1.01699	0.993531	0.952702	0.981905	1.00898	1.00381	0.979717	1.00164	1.02781	1.00343	1.01577	1.03458	1.03336	1.00469	0.996124	1.00307	0.996072	0.999289	1.01094	1.02048	0.998008	0.995627	1.01772	1.00112	0.99968	1.01217	1.01828	1.01841	1.0123	1.00496	1.01865	1.01829
Arab_25d_F_Cal00071.spc	0.587325	0.615711	0.646843	0.632444	0.609616	0.605615	0.642318	0.623828	0.609376	0.647989	0.65609	0.650619	0.648547	0.663797	0.668169	0.663263	0.660303	0.650253	0.639427	0.635533	0.649583	0.661127	0.663456	0.663483	0.658857	0.657112	0.663562	0.655652	0.658971	0.677877	0.670022	0.660906	0.657992	0.659783	0.658794	0.659901	0.665955	0.662312	0.658273	0.657943	0.658118	0.658033	0.659265	0.663602	0.663005	0.656901	0.649703	0.657693	0.660739
Arab_25d_F_Cal00072.spc	1.00587	1.1329	0.966089	0.923188	0.980047	1.07453	1.04924	0.975422	0.942732	0.982391	0.985253	0.99411	1.02574	1.06156	1.04111	1.01195	1.03756	0.997011	0.958723	0.966908	1.00559	1.01551	0.993529	0.989972	1.00709	1.01685	0.994085	0.991413	1.00396	1.02333	1.04605	1.02956	0.993684	0.985631	1.01047	1.03689	1.03232	1.0061	1.00476	1.0261	0.999516	0.994047	1.00717	1.01316	1.02046	1.01766	1.00226	1.00186	0.997854
Arab_25d_F_Cal00073.spc	0.889684	0.889733	0.920618	0.844497	0.890524	1.04845	1.10251	0.921266	0.824553	0.901624	0.893275	0.87359	0.877508	0.880325	0.900652	0.915309	0.89177	0.886766	0.894036	0.901384	0.899686	0.902812	0.906819	0.892671	0.891546	0.897625	0.897712	0.893026	0.893545	0.900011	0.89613	0.885089	0.877798	0.887853	0.885406	0.88095	0.885515	0.881055	0.882101	0.887903	0.874115	0.867223	0.871449	0.882271	0.883862	0.881746	0.881436	0.878276	0.873006
Arab_25d_F_Cal00074.spc	0.811844	0.836429	0.811068	0.809654	0.780995	0.755072	0.791211	0.773888	0.772002	0.840463	0.838288	0.81231	0.797126	0.804881	0.812455	0.817524	0.822516	0.796941	0.798357	0.841674	0.803444	0.791244	0.81707	0.822057	0.829484	0.832504	0.822458	0.819864	0.819559	0.817659	0.816457	0.810929	0.80787	0.819256	0.819992	0.818983	0.825729	0.824844	0.825204	0.825981	0.809873	0.809257	0.816895	0.812753	0.817525	0.817448	0.806279	0.812803	0.815013
Arab_25d_F_Cal00075.spc	1.06421	1.28712	1.05461	1.08163	1.07967	1.06358	1.18107	1.12993	1.0626	1.10334	1.1003	1.07649	1.06943	1.14372	1.16421	1.14767	1.17155	1.17057	1.14213	1.10438	1.0836	1.1064	1.1586	1.17705	1.1976	1.21069	1.19649	1.14138	1.14175	1.20968	1.18936	1.15928	1.14483	1.14582	1.14776	1.15921	1.18095	1.15749	1.15155	1.17475	1.16901	1.16992	1.17586	1.17386	1.18308	1.18046	1.15952	1.17637	1.18727
Arab_25d_F_Cal00076.spc	0.867046	0.930863	0.888645	0.869543	0.897695	0.913716	0.819399	0.814107	0.846483	0.84975	0.829116	0.835783	0.862542	0.821744	0.820445	0.846596	0.850879	0.810735	0.784583	0.799068	0.816537	0.820489	0.817477	0.835895	0.840325	0.831789	0.822109	0.819864	0.819559	0.817659	0.816457	0.811619	0.806777	0.809306	0.81364	0.819154	0.825604	0.831566	0.832519	0.825956	0.809509	0.808807	0.817685	0.818804	0.824502	0.825741	0.818469	0.821304	0.820665
Arab_25d_F_Cal00077.spc	0.688144	0.67457	0.597031	0.576363	0.579894	0.600143	0.638481	0.609072	0.563203	0.551646	0.565774	0.604733	0.643694	0.605244	0.585397	0.594589	0.618095	0.618473	0.605435	0.593813	0.588458	0.602072	0.623323	0.617572	0.607225	0.59746	0.590657	0.601244	0.618909	0.628736	0.605184	0.590894	0.594689	0.609238	0.615796	0.611374	0.600617	0.596318	0.599331	0.605003	0.600649	0.597492	0.597997	0.601315	0.605149	0.605397	0.60084	0.597979	0.595672
Arab_25d_F_Cal00078.spc	0.964694	0.937506	0.841883	0.871625	0.923852	0.953313	0.940851	0.896827	0.849756	0.824505	0.853493	0.878278	0.877444	0.878318	0.919031	0.943361	0.872364	0.856218	0.868717	0.876627	0.860298	0.852652	0.866344	0.901854	0.897218	0.877182	0.878795	0.864237	0.86213	0.882897	0.904197	0.896495	0.877643	0.888073	0.878999	0.867839	0.873285	0.877416	0.878622	0.877759	0.878029	0.879087	0.877323	0.869379	0.871136	0.87271	0.867462	0.868168	0.869617
Arab_25d_F_Cal00079.spc	0.71774	0.766441	0.702546	0.669609	0.662601	0.678016	0.712727	0.730801	0.716189	0.683332	0.713449	0.722	0.694151	0.705565	0.719177	0.723616	0.716439	0.712346	0.705898	0.696236	0.699104	0.703537	0.704467	0.701555	0.709022	0.717243	0.712827	0.69914	0.701313	0.720295	0.709953	0.697681	0.69384	0.700345	0.704196	0.706965	0.711093	0.70974	0.70623	0.702984	0.700561	0.701675	0.703468	0.701509	0.702958	0.702704	0.699061	0.706545	0.706103
Arab_25d_F_Cal00080.spc	0.712256	0.768025	0.795716	0.759763	0.717209	0.70299	0.742064	0.690349	0.657848	0.720591	0.75018	0.735764	0.709121	0.738866	0.746808	0.738849	0.74678	0.732873	0.719595	0.721878	0.726867	0.7215	0.714567	0.733145	0.733979	0.723332	0.718954	0.720773	0.729501	0.738792	0.725834	0.717337	0.718973	0.725471	0.717207	0.714722	0.730989	0.719688	0.716419	0.728119	0.720318	0.717196	0.719589	0.720829	0.726191	0.726056	0.717182	0.719999	0.71893
Arab_3d_F_Cal00001.spc	0.917746	0.776769	0.713426	0.746158	0.787835	0.818929	0.857146	0.832381	0.810149	0.833815	0.81916	0.805147	0.804761	0.803709	0.799413	0.794236	0.790654	0.778455	0.772416	0.779089	0.781552	0.787127	0.798132	0.814327	0.801002	0.788468	0.808405	0.808882	0.803366	0.799845	0.7824	0.794867	0.816415	0.789676	0.78972	0.803158	0.805646	0.790404	0.783502	0.788305	0.778167	0.782215	0.795582	0.800704	0.798473	0.795384	0.795573	0.795139	0.792108
Arab_3d_F_Cal00002.spc	1.34596	1.09497	0.93539	0.887452	0.940005	1.03276	1.00148	0.926511	0.908216	0.982008	1.00047	0.959249	0.915652	0.979183	0.964973	0.918066	0.935571	0.940711	0.938682	0.936089	0.9086	0.908465	0.935952	0.951056	0.95544	0.954879	0.955061	0.941437	0.934802	0.939476	0.924808	0.94204	0.963742	0.919144	0.902097	0.907708	0.917044	0.909545	0.91506	0.932416	0.91066	0.9072	0.919774	0.926438	0.935897	0.938622	0.930307	0.926349	0.924118
Arab_3d_F_Cal00003.spc	1.60629	1.17235	1.43545	1.3101	1.24251	1.31281	1.55558	1.38776	1.23269	1.26126	1.23488	1.17825	1.15516	1.33462	1.29301	1.1646	1.18335	1.1761	1.1493	1.13486	1.18891	1.21454	1.19711	1.20975	1.23227	1.24247	1.22473	1.20748	1.21269	1.2318	1.18861	1.21876	1.27394	1.19114	1.1628	1.17718	1.19746	1.16642	1.16547	1.20203	1.17544	1.17429	1.19509	1.20315	1.20181	1.19555	1.1908	1.2024	1.19577
Arab_3d_F_Cal00004.spc	1.00107	0.810163	0.798102	0.840768	0.850937	0.825501	0.813766	0.811232	0.821154	0.843431	0.859888	0.845281	0.81218	0.809287	0.807826	0.796284	0.77171	0.768435	0.785012	0.807557	0.79814	0.774527	0.761816	0.790444	0.796706	0.790181	0.79642	0.794004	0.788894	0.7872	0.791969	0.808802	0.819166	0.792482	0.786121	0.791892	0.795269	0.802293	0.80499	0.800127	0.789237	0.789141	0.797018	0.802109	0.799532	0.798626	0.803718	0.798812	0.795268
Arab_3d_F_Cal00005.spc	1.34596	1.08136	0.932635	1.038	1.15559	1.14446	1.01743	0.917701	0.921411	1.05456	1.03177	0.955877	0.915652	0.979183	0.962254	0.923221	0.971957	0.963606	0.925157	0.903319	0.941312	0.955851	0.933697	0.927067	0.924833	0.932557	0.952024	0.944377	0.92899	0.918641	0.901805	0.938137	0.984043	0.923692	0.901098	0.907222	0.916616	0.919141	0.926271	0.932264	0.900663	0.899674	0.920357	0.927253	0.929722	0.93049	0.929785	0.921151	0.915235
Arab_3d_F_Cal00006.spc	0.899809	0.782067	0.829753	0.822744	0.799568	0.792668	0.832221	0.778051	0.758246	0.854559	0.855157	0.815643	0.790309	0.816085	0.807612	0.781636	0.778768	0.768158	0.761049	0.769004	0.805629	0.810546	0.788742	0.802115	0.81375	0.814158	0.805541	0.811088	0.810029	0.793928	0.775063	0.795307	0.824662	0.788068	0.77736	0.788084	0.799813	0.785389	0.786286	0.804087	0.780839	0.774196	0.783202	0.78841	0.796225	0.799016	0.793414	0.792983	0.785402
Arab_3d_F_Cal00007.spc	0.877558	0.780064	0.767486	0.809664	0.817743	0.804475	0.84174	0.824531	0.790185	0.779706	0.793959	0.788364	0.761925	0.76174	0.763967	0.756144	0.734424	0.748503	0.771047	0.775304	0.762651	0.760543	0.773357	0.788516	0.788884	0.780188	0.774052	0.768804	0.77158	0.780946	0.777538	0.781498	0.78637	0.772412	0.764325	0.764272	0.768935	0.769767	0.773243	0.776719	0.761176	0.763514	0.776188	0.776136	0.777788	0.780229	0.780732	0.776353	0.774704
Arab_3d_F_Cal00008.spc	0.898232	0.86461	0.771995	0.750093	0.797875	0.872951	0.863083	0.791452	0.748872	0.773579	0.822838	0.8327	0.796895	0.770525	0.760354	0.760242	0.758094	0.748264	0.744221	0.751868	0.755284	0.76287	0.772452	0.773345	0.767794	0.765595	0.772653	0.760539	0.756165	0.766159	0.752154	0.765008	0.784784	0.752986	0.746475	0.751555	0.748821	0.75529	0.764121	0.767348	0.752607	0.755764	0.767271	0.762135	0.762843	0.766357	0.767461	0.76464	0.758629
Arab_3d_F_Cal00009.spc	0.865091	0.823949	0.800183	0.789303	0.773334	0.768481	0.807685	0.764287	0.725958	0.750353	0.748027	0.727785	0.711137	0.736372	0.733364	0.721099	0.739156	0.724364	0.70278	0.698609	0.717274	0.718708	0.70642	0.720636	0.724675	0.720209	0.717307	0.70724	0.701524	0.703905	0.702294	0.714685	0.727584	0.710237	0.703735	0.704543	0.704312	0.706744	0.712912	0.718332	0.708411	0.70601	0.710756	0.713987	0.715234	0.717253	0.720494	0.71658	0.711534
Arab_3d_F_Cal00010.spc	0.96382	0.841507	0.817187	0.752285	0.745644	0.777017	0.772568	0.743237	0.745137	0.801516	0.770632	0.742345	0.749089	0.777787	0.755786	0.72474	0.742393	0.741617	0.730318	0.723171	0.725492	0.735032	0.745308	0.746154	0.753001	0.753878	0.737217	0.730969	0.736578	0.746252	0.734345	0.741756	0.753249	0.724966	0.720525	0.726477	0.72497	0.732854	0.739011	0.736907	0.72479	0.724939	0.734986	0.742525	0.739364	0.738209	0.745374	0.740731	0.733863
Arab_3d_F_Cal00011.spc	1.28006	1.10183	1.02964	0.978068	0.983091	1.00935	0.980138	0.912484	0.897666	0.970016	0.94513	0.910084	0.905843	0.934531	0.90891	0.874131	0.892296	0.877444	0.870633	0.895113	0.897652	0.884343	0.877029	0.910845	0.914215	0.894253	0.88079	0.881595	0.889056	0.894169	0.882493	0.899688	0.920841	0.881589	0.875708	0.890769	0.900001	0.885649	0.881686	0.89103	0.872752	0.871739	0.885437	0.894067	0.886225	0.884338	0.899045	0.895672	0.88458
Arab_3d_F_Cal00012.spc	0.981383	0.859707	0.992633	0.97376	0.92396	0.904636	0.942975	0.903139	0.883696	0.954406	0.974239	0.939713	0.896425	0.925745	0.881871	0.836055	0.878841	0.874981	0.855808	0.860307	0.901304	0.903492	0.868672	0.862164	0.891838	0.912835	0.880422	0.876243	0.885023	0.89027	0.878844	0.896036	0.917435	0.879187	0.865424	0.872213	0.882351	0.877883	0.879927	0.888589	0.871173	0.865332	0.872683	0.881734	0.875011	0.873412	0.888365	0.892054	0.87791
Arab_3d_F_Cal00013.spc	0.891904	0.802818	0.922838	0.906751	0.902947	0.941145	0.984424	0.897428	0.846775	0.914996	0.937648	0.908472	0.869478	0.895904	0.879077	0.842358	0.836027	0.839901	0.834833	0.819358	0.834388	0.849172	0.856335	0.870692	0.879558	0.877465	0.864935	0.852539	0.857838	0.878361	0.868922	0.885259	0.906851	0.870515	0.849687	0.848999	0.860079	0.866773	0.86494	0.857936	0.857593	0.8616	0.864156	0.859007	0.861495	0.863748	0.860117	0.860543	0.859301
Arab_3d_F_Cal00014.spc	1.17519	0.990325	0.871229	0.974536	1.01659	0.974302	1.01355	0.965612	0.920612	0.945279	0.997311	0.988811	0.934875	0.959064	0.955904	0.931754	0.921142	0.895455	0.889289	0.91386	0.915711	0.902398	0.891056	0.904888	0.9125	0.913821	0.915622	0.904741	0.899314	0.905869	0.908073	0.923978	0.931568	0.890749	0.88576	0.896072	0.894693	0.89597	0.903894	0.911211	0.891034	0.88974	0.901039	0.900999	0.902104	0.907619	0.914458	0.902247	0.894115
Arab_3d_F_Cal00015.spc	0.849231	0.802135	0.783293	0.824933	0.835974	0.813931	0.807844	0.751572	0.717744	0.742072	0.74053	0.719698	0.705458	0.754585	0.747724	0.711613	0.711091	0.72146	0.717185	0.696095	0.712402	0.715012	0.703017	0.71723	0.723365	0.711246	0.687449	0.699151	0.714503	0.714276	0.712838	0.720459	0.72385	0.698645	0.69542	0.704819	0.711081	0.714926	0.716872	0.716713	0.712115	0.712334	0.716549	0.719705	0.717414	0.714252	0.713686	0.713191	0.710817
Arab_3d_F_Cal00016.spc	1.05821	1.05095	0.980219	0.867418	0.882072	0.972315	0.948885	0.889762	0.861878	0.885981	0.90088	0.879322	0.844172	0.870378	0.854254	0.827822	0.84649	0.820141	0.795078	0.802468	0.822184	0.826297	0.819004	0.83283	0.844542	0.838668	0.814451	0.825331	0.844778	0.849719	0.829188	0.841272	0.861022	0.819029	0.813435	0.829604	0.840231	0.838711	0.838217	0.839912	0.826259	0.823386	0.831645	0.841648	0.843427	0.843643	0.846931	0.844525	0.837793
Arab_3d_F_Cal00017.spc	1.1604	1.03027	0.97636	1.01734	1.00959	0.973112	1.00872	1.00519	0.99921	1.02212	0.97468	0.962801	0.987927	0.94061	0.904141	0.897947	0.916873	0.879564	0.855958	0.882225	0.907156	0.891845	0.867749	0.919793	0.931584	0.908528	0.894037	0.894288	0.900505	0.905942	0.906892	0.932407	0.949596	0.893646	0.8934	0.908781	0.89578	0.904492	0.91419	0.911158	0.889837	0.894273	0.912426	0.911775	0.912037	0.916833	0.923516	0.917453	0.90394
Arab_3d_F_Cal00018.spc	0.899809	0.782067	0.829753	0.817992	0.824672	0.862332	0.90676	0.801607	0.764033	0.904697	0.909494	0.858239	0.828161	0.856488	0.825413	0.783244	0.800491	0.81259	0.807672	0.794404	0.812655	0.809115	0.788742	0.802115	0.81375	0.814158	0.805541	0.80882	0.818899	0.825585	0.808007	0.812876	0.825044	0.797725	0.790264	0.799565	0.81112	0.803454	0.802588	0.814571	0.817834	0.818049	0.816703	0.814568	0.814209	0.816764	0.821039	0.820463	0.813087
Arab_3d_F_Cal00019.spc	1.17026	1.0046	1.05213	1.00658	1.00424	1.03169	1.00298	0.889183	0.859936	0.978473	0.928257	0.853514	0.828508	0.88671	0.861415	0.817644	0.860038	0.839524	0.810704	0.817553	0.835707	0.850454	0.85524	0.852426	0.855067	0.854942	0.843746	0.846833	0.849986	0.842961	0.821024	0.84001	0.872705	0.840168	0.829745	0.834411	0.836109	0.832549	0.836464	0.846662	0.840862	0.836086	0.835982	0.839279	0.838949	0.841788	0.850977	0.855168	0.844626
Arab_3d_F_Cal00020.spc	1.00846	0.924297	0.888615	0.936093	0.893477	0.834651	0.928031	0.875533	0.825412	0.891236	0.914859	0.886612	0.852813	0.910592	0.90567	0.863276	0.856631	0.838027	0.835566	0.859886	0.865356	0.844468	0.824305	0.855275	0.859787	0.848719	0.853034	0.859691	0.860438	0.853409	0.84314	0.861104	0.882539	0.849217	0.83034	0.83055	0.841982	0.848509	0.852809	0.853248	0.83789	0.838957	0.85306	0.862664	0.8575	0.854845	0.863918	0.862055	0.850692
Arab_3d_F_Cal00021.spc	0.973164	0.811611	0.740813	0.777179	0.790422	0.779641	0.816676	0.80256	0.772792	0.763443	0.753506	0.73291	0.717531	0.767431	0.757665	0.72474	0.742393	0.743142	0.724664	0.703707	0.718941	0.728795	0.727545	0.741366	0.753059	0.756407	0.75122	0.74882	0.742257	0.732844	0.738193	0.756374	0.765974	0.736263	0.73048	0.739298	0.74444	0.739509	0.74366	0.75452	0.735296	0.735693	0.749267	0.750531	0.753408	0.756904	0.758407	0.756471	0.748823
Arab_3d_F_Cal00022.spc	0.919356	0.84146	0.885834	0.871811	0.842149	0.830816	0.86834	0.840382	0.829462	0.893932	0.882305	0.838714	0.813049	0.872291	0.834118	0.77095	0.788333	0.799715	0.802984	0.80793	0.828747	0.823041	0.801493	0.815812	0.815427	0.809001	0.814706	0.810253	0.811085	0.818885	0.80095	0.812512	0.834398	0.806156	0.798503	0.804242	0.807122	0.805876	0.806955	0.810356	0.806452	0.803974	0.805225	0.8098	0.812007	0.812134	0.811278	0.80995	0.805739
Arab_3d_F_Cal00023.spc	0.830717	0.733986	0.780596	0.778654	0.764093	0.752384	0.749291	0.730518	0.712539	0.706982	0.702975	0.689729	0.676425	0.703037	0.690731	0.668754	0.6867	0.676491	0.659512	0.657795	0.676438	0.68057	0.669534	0.671759	0.681376	0.685084	0.673397	0.671348	0.675255	0.677161	0.66089	0.666298	0.679606	0.658887	0.658065	0.666482	0.667596	0.666796	0.667585	0.669845	0.668459	0.667881	0.668381	0.668921	0.671903	0.67315	0.670309	0.667998	0.666756
Arab_3d_F_Cal00024.spc	1.46866	1.04028	0.91049	1.01332	1.11091	1.13337	1.17175	1.15239	1.10063	1.05732	1.09302	1.10545	1.07716	1.10483	1.08444	1.04162	1.02367	0.983506	0.981743	1.03662	1.0348	1.02179	1.02678	1.06823	1.08092	1.07148	1.06618	1.04347	1.02771	1.03074	1.04479	1.08228	1.10115	1.03317	1.01749	1.02302	1.01484	1.03178	1.05924	1.07175	1.02156	1.01315	1.03396	1.03597	1.03936	1.04394	1.04585	1.03695	1.02558
Arab_3d_F_Cal00025.spc	0.865091	0.823949	0.800183	0.780543	0.825684	0.903955	0.891067	0.809475	0.779065	0.839979	0.803716	0.768982	0.776559	0.832108	0.815965	0.768821	0.76604	0.773249	0.771389	0.76131	0.794985	0.802622	0.779464	0.777533	0.796089	0.801075	0.767437	0.776952	0.792113	0.787526	0.770911	0.78426	0.80388	0.769358	0.768106	0.779075	0.774545	0.77329	0.776727	0.780605	0.771546	0.772375	0.779203	0.779022	0.780748	0.782807	0.783285	0.783796	0.7788
Arab_3d_F_Cal00026.spc	0.812928	0.793571	0.903815	0.83132	0.813584	0.83698	0.783864	0.73744	0.754158	0.848013	0.791461	0.727376	0.717853	0.793902	0.777221	0.723888	0.741693	0.743142	0.723855	0.703354	0.733218	0.742781	0.727254	0.740682	0.755205	0.751363	0.723652	0.715644	0.721959	0.732443	0.730385	0.742569	0.753432	0.725517	0.713441	0.722342	0.742786	0.735388	0.730627	0.737016	0.731905	0.726848	0.72701	0.734674	0.737002	0.735443	0.733716	0.736267	0.732805
Arab_3d_F_Cal00027.spc	1.35498	1.02557	1.08105	1.03086	1.02042	1.06137	1.10793	0.985799	0.919979	0.997397	0.965601	0.949008	0.977157	0.967127	0.943831	0.922934	0.911982	0.909283	0.909853	0.909434	0.906153	0.906313	0.912924	0.927359	0.935064	0.930065	0.913697	0.897709	0.901441	0.922038	0.911058	0.917847	0.929523	0.901608	0.889532	0.898751	0.919164	0.905466	0.899072	0.908746	0.897905	0.894204	0.899841	0.907774	0.905445	0.904919	0.912315	0.906511	0.898042
Arab_3d_F_Cal00028.spc	0.79176	0.720254	0.712004	0.7109	0.705875	0.700385	0.704807	0.644592	0.614323	0.663229	0.67372	0.660381	0.649441	0.675807	0.667634	0.645336	0.648495	0.624882	0.610116	0.623054	0.63259	0.631426	0.624978	0.628941	0.631556	0.632494	0.633424	0.627591	0.630599	0.642654	0.629566	0.635829	0.648345	0.62431	0.618504	0.623995	0.627044	0.628822	0.628691	0.627527	0.628511	0.626866	0.626658	0.633667	0.630219	0.626474	0.629915	0.631289	0.626598
Arab_3d_F_Cal00029.spc	1.06598	1.01823	1.05491	0.939324	0.86381	0.864602	0.963657	0.905832	0.838928	0.864391	0.843711	0.842	0.869471	0.871037	0.823216	0.783244	0.800491	0.81259	0.807672	0.794404	0.811136	0.81571	0.811421	0.842374	0.84908	0.831277	0.808621	0.785796	0.791552	0.824733	0.820379	0.829153	0.840096	0.811115	0.802766	0.811748	0.823074	0.815332	0.811068	0.814368	0.802221	0.805856	0.81711	0.814683	0.818934	0.823284	0.82161	0.820088	0.812766
Arab_3d_F_Cal00030.spc	1.26248	1.10891	1.03136	0.903133	0.91607	1.01166	0.983228	0.908236	0.908596	1.03803	1.013	0.96369	0.955919	0.988417	0.934043	0.872212	0.889772	0.899686	0.887279	0.867725	0.905734	0.906277	0.876395	0.908414	0.927704	0.915023	0.883058	0.893924	0.905522	0.894599	0.880509	0.907655	0.938701	0.885221	0.875701	0.887627	0.8866	0.878933	0.885551	0.903657	0.893018	0.894919	0.905626	0.905625	0.901522	0.898926	0.900105	0.900122	0.892082
Arab_3d_F_Cal00031.spc	2.61559	1.38776	1.44988	1.28444	1.34038	1.54653	1.3885	1.28233	1.21196	1.15158	1.18594	1.19723	1.15267	1.12013	1.10298	1.10451	1.12214	1.11906	1.08389	1.04201	1.08146	1.12733	1.14883	1.16691	1.13792	1.11231	1.13307	1.10621	1.10719	1.15319	1.12358	1.13627	1.16297	1.10069	1.09857	1.11387	1.09868	1.09861	1.12423	1.15399	1.10411	1.09402	1.1172	1.12803	1.11917	1.11898	1.14021	1.13803	1.11733
Arab_3d_F_Cal00032.spc	0.606212	0.56897	0.507974	0.545844	0.555522	0.533919	0.54564	0.535559	0.515843	0.502725	0.498487	0.496537	0.496508	0.509607	0.501524	0.488763	0.496148	0.478234	0.468129	0.484207	0.498479	0.4895	0.471591	0.485428	0.492271	0.488393	0.481488	0.481176	0.483997	0.48759	0.494606	0.497391	0.491409	0.475984	0.48167	0.490651	0.485446	0.487285	0.490384	0.490239	0.483477	0.485635	0.4911	0.487328	0.487253	0.491273	0.49635	0.494129	0.490781
Arab_3d_F_Cal00033.spc	1.35632	1.27721	1.15534	1.19419	1.16634	1.10568	1.1471	1.06488	1.02556	1.11706	1.0631	1.03404	1.06301	1.04617	1.006	0.995299	1.05228	0.977329	0.933212	0.987811	0.988809	0.979217	0.986202	1.02667	1.02063	1.00343	1.02369	1.01202	0.988803	0.975838	0.990141	1.01572	1.01893	0.964469	0.964572	0.983518	0.976992	0.962474	0.966979	0.984168	0.956207	0.956116	0.975914	0.980416	0.986937	0.989973	0.986169	0.987324	0.980898
Arab_3d_F_Cal00034.spc	10	1.87322	1.93369	1.53961	1.44203	1.50258	1.57382	1.23739	1.12733	1.35127	1.34636	1.31787	1.33605	1.21075	1.15369	1.15556	1.17341	1.16327	1.13789	1.12437	1.17753	1.2002	1.18948	1.2441	1.25452	1.23003	1.21422	1.20152	1.19005	1.18362	1.19849	1.22132	1.23055	1.20264	1.19056	1.19978	1.22019	1.20561	1.20517	1.22266	1.19414	1.18153	1.19233	1.21588	1.21773	1.21578	1.22277	1.2112	1.19568
Arab_3d_F_Cal00035.spc	0.696601	0.610749	0.616293	0.662298	0.662158	0.62178	0.599466	0.589792	0.586749	0.587714	0.611432	0.621129	0.609018	0.600456	0.596104	0.592307	0.583365	0.571165	0.569526	0.582656	0.592831	0.593669	0.589762	0.59506	0.592462	0.587871	0.59061	0.595204	0.597219	0.595214	0.591001	0.598408	0.605023	0.58515	0.582392	0.587022	0.586259	0.593166	0.598498	0.597574	0.591204	0.590819	0.594252	0.59453	0.596807	0.599464	0.600172	0.596189	0.593815
Arab_3d_F_Cal00036.spc	1.27101	1.2986	1.32862	1.20301	1.25533	1.4277	1.31563	1.14385	1.09427	1.19929	1.19671	1.1504	1.12149	1.15418	1.08893	1.03065	1.08908	1.06534	1.03797	1.06429	1.08932	1.07207	1.05018	1.12456	1.12891	1.08962	1.08341	1.10011	1.11376	1.10745	1.07828	1.09411	1.12006	1.0651	1.06339	1.08614	1.08894	1.06455	1.07778	1.12353	1.07901	1.07081	1.09108	1.09071	1.08199	1.08064	1.09161	1.0904	1.07406
Arab_3d_F_Cal00037.spc	0.768389	0.739431	0.725893	0.723027	0.716915	0.709913	0.711892	0.673336	0.650095	0.673915	0.676282	0.675933	0.68188	0.689592	0.67089	0.649111	0.65169	0.638549	0.63092	0.642987	0.663382	0.666347	0.657992	0.672164	0.679385	0.670989	0.651006	0.647325	0.656086	0.667462	0.65959	0.673801	0.692095	0.663466	0.654276	0.661181	0.668891	0.658086	0.65778	0.671308	0.665007	0.66447	0.670645	0.675692	0.675458	0.676459	0.681317	0.676641	0.670151
Arab_3d_F_Cal00038.spc	0.768763	0.718525	0.663743	0.700763	0.717476	0.713327	0.751805	0.720557	0.680932	0.678172	0.65548	0.64456	0.654845	0.683851	0.65987	0.633112	0.667245	0.638313	0.616307	0.642089	0.652061	0.655406	0.657412	0.660276	0.670419	0.671578	0.651284	0.648105	0.653017	0.6562	0.648247	0.663033	0.681182	0.653426	0.650849	0.657344	0.65286	0.662242	0.668156	0.663879	0.657224	0.658289	0.663757	0.664815	0.660654	0.659469	0.665238	0.668351	0.664789
Arab_3d_F_Cal00039.spc	0.748819	0.7086	0.751158	0.755651	0.716127	0.682832	0.722216	0.670008	0.633996	0.684249	0.695406	0.669212	0.639015	0.664256	0.658192	0.636634	0.639584	0.627367	0.621168	0.633139	0.642308	0.640628	0.633431	0.636567	0.646776	0.652056	0.642623	0.633931	0.637358	0.649292	0.636385	0.637528	0.645069	0.62807	0.618875	0.623566	0.638272	0.637005	0.632833	0.631511	0.626967	0.63003	0.63424	0.628229	0.630464	0.634194	0.63327	0.633488	0.630736
Arab_3d_F_Cal00040.spc	0.73698	0.675622	0.673278	0.719329	0.708566	0.672683	0.710102	0.68141	0.664462	0.715741	0.699674	0.670141	0.660035	0.686496	0.677289	0.652917	0.654907	0.6539	0.650077	0.64778	0.653681	0.657799	0.661443	0.676651	0.673771	0.663803	0.663718	0.656408	0.658284	0.669832	0.655516	0.655394	0.663666	0.651511	0.648793	0.651882	0.653877	0.659423	0.661585	0.658073	0.651808	0.652745	0.659265	0.664751	0.665814	0.664149	0.661965	0.661091	0.654099
Arab_3d_F_Cal00041.spc	1.02795	0.961389	1.11068	0.980413	0.927947	0.985201	1.11368	0.968021	0.866557	0.939019	0.961691	0.926617	0.887597	0.948447	0.940025	0.891078	0.882185	0.881985	0.883987	0.884857	0.882742	0.885424	0.890294	0.886112	0.886137	0.890002	0.892677	0.883289	0.879886	0.886333	0.875223	0.892413	0.913789	0.876016	0.863409	0.86639	0.866786	0.870357	0.873972	0.874159	0.864783	0.868782	0.879987	0.881238	0.878013	0.879388	0.887495	0.883714	0.873906
Arab_3d_F_Cal00042.spc	0.811267	0.753794	0.796907	0.797346	0.747747	0.716908	0.799651	0.719181	0.651887	0.704581	0.737904	0.718658	0.682182	0.72868	0.726924	0.689511	0.67321	0.692182	0.702276	0.681413	0.684114	0.688718	0.689046	0.691096	0.699769	0.702793	0.689895	0.686194	0.693177	0.703808	0.695257	0.697775	0.704441	0.68936	0.678663	0.67772	0.685328	0.691022	0.691027	0.686432	0.683798	0.682381	0.683312	0.68771	0.691176	0.691142	0.68736	0.684096	0.681978
Arab_3d_F_Cal00043.spc	1.77208	1.26891	1.32501	1.20301	1.25533	1.4311	1.32549	1.08389	1.01971	1.19009	1.13566	1.08779	1.12176	1.15766	1.08893	1.03065	1.08908	1.06856	1.02657	1.02269	1.07155	1.07685	1.04781	1.088	1.12519	1.12538	1.08904	1.0981	1.11232	1.10723	1.09691	1.141	1.17843	1.07545	1.05765	1.0954	1.13246	1.09718	1.08985	1.12365	1.09253	1.08103	1.09228	1.10379	1.09708	1.09797	1.11914	1.11809	1.09924
Arab_3d_F_Cal00044.spc	10	1.52169	1.16038	1.16379	1.29792	1.50983	1.58607	1.2465	1.10632	1.21772	1.29247	1.27792	1.22627	1.26177	1.17195	1.09513	1.15925	1.16714	1.14	1.1253	1.14217	1.14424	1.14042	1.19049	1.20776	1.16641	1.0983	1.12351	1.15716	1.14755	1.13453	1.18117	1.21992	1.10521	1.10124	1.1418	1.14155	1.1126	1.11525	1.14981	1.12864	1.13078	1.14835	1.1444	1.14116	1.14502	1.15395	1.1481	1.13165
Arab_3d_F_Cal00045.spc	1.73405	1.31736	1.19236	1.22007	1.26495	1.29688	1.33766	1.29264	1.21196	1.15158	1.17936	1.22193	1.24683	1.28729	1.18747	1.10831	1.17557	1.14626	1.09232	1.08429	1.13798	1.14054	1.10411	1.15016	1.16363	1.14718	1.13713	1.12945	1.12262	1.11987	1.13109	1.19051	1.22733	1.11059	1.1079	1.14063	1.12256	1.12237	1.13905	1.15409	1.1173	1.11333	1.13514	1.14502	1.14454	1.15231	1.17276	1.15836	1.12922
Arab_3d_F_Cal00046.spc	1.25518	1.18593	0.898019	0.84887	0.908768	0.985093	0.902191	0.833078	0.829462	0.893932	0.882305	0.840695	0.812581	0.838528	0.82586	0.803073	0.821586	0.796056	0.781441	0.806619	0.812279	0.806271	0.801839	0.816624	0.816665	0.805131	0.797257	0.813097	0.826548	0.819423	0.789818	0.797628	0.818204	0.781888	0.779229	0.793575	0.79643	0.7806	0.7818	0.80014	0.783796	0.78037	0.787988	0.787977	0.775622	0.770645	0.782158	0.784896	0.777181
Arab_3d_F_Cal00047.spc	1.41323	1.12813	1.18432	1.24211	1.19005	1.1411	1.30149	1.21054	1.1381	1.25293	1.16863	1.11928	1.15398	1.19092	1.11875	1.04455	1.06261	1.06223	1.04678	1.03983	1.08952	1.09637	1.06165	1.0755	1.07627	1.07581	1.09534	1.09384	1.09906	1.1195	1.11435	1.12651	1.13157	1.07538	1.06266	1.0652	1.05427	1.07204	1.09099	1.09107	1.06126	1.06283	1.07844	1.06629	1.0806	1.10413	1.11253	1.09204	1.06608
Arab_3d_F_Cal00048.spc	0.79343	0.73643	0.676501	0.673717	0.671664	0.673747	0.711759	0.68141	0.664462	0.715741	0.699674	0.668802	0.660271	0.706697	0.705567	0.672275	0.658136	0.651473	0.653455	0.664198	0.68565	0.680763	0.660672	0.673817	0.689315	0.688731	0.666945	0.662971	0.667372	0.670007	0.661263	0.676586	0.693277	0.657157	0.65152	0.661208	0.662541	0.661491	0.66593	0.672723	0.661074	0.658801	0.665671	0.671069	0.667818	0.66592	0.671479	0.67464	0.668686
Arab_3d_F_Cal00049.spc	1.07219	0.889197	0.945891	1.08639	1.12391	1.04842	1.00898	0.978294	0.994933	1.07872	1.0956	1.01381	0.925161	0.984419	0.995003	0.971134	0.990622	0.945631	0.90265	0.907118	0.974164	0.986527	0.938766	0.930044	0.942463	0.965526	0.984509	0.975953	0.94842	0.922895	0.934904	0.969745	0.988887	0.940591	0.921663	0.92559	0.934595	0.945986	0.959692	0.96303	0.917895	0.917539	0.946774	0.952984	0.947639	0.941724	0.940996	0.937718	0.934384
Arab_3d_F_Cal00050.spc	0.751479	0.762689	0.741116	0.691061	0.689698	0.7215	0.723263	0.681363	0.65711	0.680979	0.684822	0.67054	0.660317	0.708351	0.693478	0.651762	0.653444	0.664499	0.670522	0.665937	0.659501	0.656793	0.661172	0.674989	0.689315	0.688731	0.666945	0.662163	0.670544	0.681637	0.675025	0.673999	0.672617	0.652084	0.6571	0.671022	0.671626	0.660236	0.654904	0.658093	0.652105	0.653112	0.658741	0.660039	0.655819	0.656691	0.666165	0.66333	0.655931
Arab_3d_F_Cal00051.spc	1.32423	1.13118	1.05622	1.08795	1.13026	1.16336	1.20779	1.10596	1.0572	1.15468	1.15619	1.11667	1.09153	1.12353	1.06789	1.00451	1.02237	1.02391	1.01171	1.00697	1.05696	1.04672	0.998027	1.0361	1.05393	1.03844	1.01242	1.00278	1.02388	1.06364	1.04391	1.04453	1.05716	1.02934	1.01145	1.01462	1.03539	1.03464	1.03439	1.03969	1.02777	1.0288	1.03493	1.02671	1.02708	1.03679	1.04781	1.03182	1.02084
Arab_3d_F_Cal00052.spc	10	1.36682	1.09181	1.09179	1.31252	1.70127	1.32289	1.10725	1.09786	1.30034	1.14754	1.09378	1.18829	1.16689	1.07261	1.02163	1.08039	1.03272	0.975125	0.975698	1.02172	1.02883	1.00531	1.0446	1.0589	1.04997	1.0455	1.04278	1.0431	1.04209	1.01768	1.04608	1.08539	1.02051	1.00393	1.01593	1.02185	1.01773	1.0262	1.0431	1.02014	1.0141	1.02649	1.03951	1.03854	1.03515	1.03805	1.03812	1.0266
Arab_3d_F_Cal00053.spc	1.53669	1.12085	1.05525	1.08795	1.13026	1.16521	1.21546	1.05071	0.985953	1.14332	1.16794	1.09006	1.025	1.10501	1.04416	0.962445	1.01363	1.02671	1.01171	1.00697	1.05696	1.0447	0.999845	1.06634	1.07594	1.03621	1.01073	1.02082	1.04527	1.06407	1.05977	1.08765	1.10419	1.01853	1.00862	1.03367	1.03835	1.01999	1.02676	1.05738	1.03361	1.02695	1.03645	1.03839	1.04121	1.04924	1.06017	1.05244	1.03565
Arab_3d_F_Cal00054.spc	0.225767	0.220893	0.24313	0.21586	0.205551	0.211172	0.201549	0.193591	0.192378	0.197395	0.196522	0.194014	0.193531	0.199264	0.197875	0.191729	0.187682	0.187412	0.188567	0.18938	0.191719	0.191586	0.189312	0.18863	0.190959	0.191942	0.187908	0.187921	0.191063	0.193666	0.18667	0.186985	0.191264	0.185694	0.184887	0.187178	0.188645	0.188412	0.187206	0.186377	0.1886	0.188942	0.18763	0.186942	0.188571	0.189688	0.188512	0.18785	0.186677
Arab_3d_F_Cal00055.spc	0.965611	0.903989	1.04546	1.11147	1.07411	1.04509	1.18788	1.01241	0.913425	1.04924	1.07844	1.02276	0.96637	0.993773	0.961947	0.918865	0.937279	0.920902	0.900288	0.902296	0.920089	0.933235	0.933659	0.925156	0.954643	0.975819	0.935974	0.928716	0.936094	0.939555	0.924808	0.94204	0.963446	0.918285	0.911052	0.920767	0.918189	0.917424	0.929713	0.946189	0.923045	0.918903	0.931517	0.93805	0.939637	0.942685	0.948563	0.940292	0.929403
Arab_3d_F_Cal00056.spc	0.946393	0.835403	0.755672	0.786915	0.83311	0.855711	0.844166	0.803272	0.798997	0.860368	0.849396	0.831528	0.827466	0.799142	0.784663	0.782025	0.778341	0.781999	0.789509	0.794042	0.78029	0.776117	0.79072	0.822303	0.816798	0.794051	0.787496	0.782928	0.779346	0.778109	0.78402	0.794523	0.796066	0.77171	0.766289	0.775819	0.787836	0.789785	0.787822	0.784419	0.774712	0.775775	0.782506	0.782157	0.783256	0.78764	0.792737	0.784538	0.776647
Arab_3d_F_Cal00057.spc	1.22373	1.10594	1.31589	1.22418	1.18194	1.22394	1.26354	1.22221	1.18803	1.21225	1.19081	1.1504	1.12136	1.14958	1.11962	1.07914	1.09702	1.09337	1.07327	1.06541	1.15465	1.15936	1.08448	1.09561	1.12004	1.13243	1.12253	1.11723	1.09891	1.07638	1.11105	1.1514	1.14707	1.06901	1.06051	1.08964	1.10915	1.1036	1.09992	1.10312	1.08584	1.08313	1.08989	1.08881	1.09878	1.10817	1.1069	1.10209	1.09069
Arab_3d_F_Cal00058.spc	1.22395	1.06782	1.003	0.950048	1.00577	1.09466	0.983477	0.890632	0.898045	1.02442	0.95615	0.911709	0.94563	0.980024	0.920367	0.874387	0.949429	0.927696	0.885767	0.889738	0.909743	0.909898	0.896548	0.911574	0.904458	0.897175	0.917046	0.911893	0.898075	0.89042	0.890764	0.916869	0.933834	0.8799	0.887679	0.916448	0.91311	0.904071	0.905754	0.913802	0.893375	0.891328	0.90456	0.912307	0.909422	0.908692	0.915979	0.910492	0.897921
Arab_3d_F_Cal00059.spc	0.75869	0.656498	0.660224	0.749476	0.761977	0.70811	0.707824	0.693076	0.68814	0.711107	0.711786	0.698701	0.681437	0.666002	0.666572	0.669347	0.655147	0.647601	0.650463	0.66094	0.668241	0.672594	0.672362	0.664482	0.661125	0.661633	0.661372	0.654725	0.651846	0.65608	0.65706	0.666367	0.670006	0.642998	0.646346	0.658304	0.653462	0.651631	0.657528	0.663745	0.642455	0.643072	0.657898	0.6592	0.654707	0.656006	0.665361	0.655573	0.648299
Arab_3d_F_Cal00060.spc	0.921598	0.862974	0.833867	0.818933	0.795979	0.797594	0.889326	0.811707	0.748446	0.807979	0.804108	0.787829	0.790496	0.819815	0.790547	0.759514	0.798495	0.78502	0.754614	0.747605	0.78124	0.788212	0.768749	0.78303	0.785057	0.776603	0.770664	0.7656	0.769151	0.778044	0.763153	0.776659	0.794444	0.752316	0.74836	0.763113	0.767152	0.767734	0.771287	0.774855	0.76046	0.754263	0.759992	0.772276	0.769589	0.764056	0.765851	0.767742	0.761785
Arab_3d_F_Cal00061.spc	10	1.36144	1.44094	2.04472	1.48491	1.14404	1.46363	1.40094	1.22459	1.25337	1.41689	1.39546	1.24776	1.45887	1.47422	1.32337	1.27471	1.23719	1.22893	1.25437	1.27348	1.29576	1.32001	1.33698	1.31957	1.30606	1.32688	1.27504	1.26529	1.32516	1.3104	1.31501	1.31751	1.24831	1.26881	1.28729	1.23193	1.28483	1.32172	1.28488	1.24363	1.25538	1.2887	1.27504	1.26069	1.26469	1.28555	1.27004	1.25425
Arab_3d_F_Cal00062.spc	1.09262	0.824951	0.754704	0.791338	0.800248	0.798388	0.892993	0.789149	0.695754	0.722318	0.772047	0.781326	0.755551	0.781078	0.775855	0.754461	0.753301	0.732237	0.711918	0.706816	0.70871	0.726217	0.749534	0.751482	0.747415	0.742293	0.738161	0.733841	0.743189	0.763039	0.750914	0.757332	0.768565	0.738559	0.732634	0.741396	0.746468	0.742026	0.741976	0.747492	0.740756	0.743376	0.749766	0.745706	0.747443	0.751594	0.753318	0.751655	0.744329
Arab_3d_F_Cal00063.spc	1.25297	0.99358	0.951948	1.00093	0.946994	0.876866	0.973547	0.955066	0.911716	0.936136	0.907757	0.883019	0.877934	0.872688	0.861898	0.85081	0.844589	0.826234	0.825499	0.849244	0.834162	0.826597	0.83766	0.853037	0.850755	0.837302	0.827641	0.831702	0.833147	0.828897	0.846027	0.854446	0.841933	0.811587	0.819733	0.835484	0.82736	0.830426	0.837149	0.837635	0.816478	0.815832	0.82914	0.832676	0.832737	0.834248	0.837786	0.831109	0.822068
Arab_3d_F_Cal00064.spc	1.3283	1.28337	1.60476	1.6968	1.73422	1.70556	1.48059	1.31845	1.3544	1.77996	1.76485	1.40078	1.18864	1.28715	1.23078	1.12498	1.14348	1.1387	1.11793	1.105	1.12194	1.12733	1.12023	1.13505	1.13184	1.12867	1.14834	1.1467	1.13825	1.13349	1.12356	1.15119	1.17653	1.11276	1.09314	1.10763	1.1279	1.12009	1.12427	1.14074	1.10567	1.10337	1.12186	1.11898	1.12647	1.13994	1.14817	1.13381	1.10742
Arab_3d_F_Cal00065.spc	0.813014	0.771295	0.754105	0.748339	0.736737	0.735244	0.776108	0.71139	0.668899	0.721708	0.727935	0.71128	0.692852	0.676449	0.674802	0.680779	0.681593	0.67803	0.671915	0.66873	0.687202	0.689999	0.680064	0.694981	0.69091	0.682401	0.691587	0.693118	0.698372	0.708892	0.700047	0.703045	0.707583	0.683694	0.687139	0.699697	0.699115	0.702045	0.705366	0.705247	0.695553	0.697833	0.706069	0.704643	0.705145	0.706373	0.705873	0.702166	0.698266
Arab_3d_F_Cal00066.spc	1.41323	1.13566	1.18678	1.09484	1.20225	1.58871	1.67943	1.26756	1.15211	1.3913	1.28899	1.20971	1.24683	1.28729	1.18747	1.10707	1.17262	1.18427	1.13462	1.08631	1.17362	1.1776	1.10342	1.14841	1.1664	1.1377	1.09996	1.15755	1.19635	1.15542	1.13954	1.18629	1.23131	1.13586	1.10665	1.12254	1.14283	1.13401	1.13768	1.15409	1.1173	1.11439	1.13286	1.12935	1.13752	1.14516	1.14225	1.14583	1.1309
Arab_3d_F_Cal00067.spc	1.26132	1.13864	1.18562	1.25484	1.14175	1.01151	1.05004	0.987703	0.976795	1.12774	1.08882	1.02183	1.01285	1.09005	1.05981	0.995043	1.01286	1.0177	0.994328	0.963731	1.00199	1.02647	1.02741	1.07235	1.04778	1.0021	1.00088	1.0186	1.03451	1.0315	0.991125	1.01002	1.04886	0.989704	0.986039	1.00902	1.01457	1.01171	1.01343	1.0194	1.01079	0.996642	0.993449	1.017	1.02091	1.01819	1.02158	1.01515	1.00151
Arab_3d_F_Cal00068.spc	1.69298	1.12523	1.18547	1.1131	1.09371	1.13337	1.17175	1.14504	1.1182	1.14205	1.19177	1.19723	1.15281	1.12442	1.08046	1.03845	1.01746	1.06592	1.09109	1.04362	1.05554	1.06542	1.06194	1.07489	1.096	1.10981	1.10164	1.07069	1.07493	1.119	1.09459	1.09324	1.10475	1.07058	1.06267	1.06993	1.07414	1.08122	1.08977	1.09107	1.06126	1.06188	1.08076	1.08051	1.08178	1.08409	1.08446	1.08114	1.07186
Arab_3d_F_Cal00069.spc	0.630951	0.593665	0.59654	0.602412	0.627071	0.650851	0.628903	0.575834	0.54966	0.57368	0.585892	0.584839	0.576904	0.571658	0.559794	0.551294	0.556522	0.551019	0.545536	0.549007	0.559253	0.556516	0.547951	0.56285	0.559578	0.550083	0.554415	0.554308	0.553381	0.553907	0.552148	0.556704	0.559051	0.542956	0.546891	0.555072	0.550745	0.553834	0.558351	0.559155	0.551705	0.548744	0.551938	0.558018	0.55525	0.553852	0.559859	0.55946	0.554544
Arab_3d_F_Cal00070.spc	0.69049	0.741552	0.763931	0.725667	0.707822	0.719798	0.744901	0.75825	0.766477	0.776719	0.7587	0.751099	0.761504	0.760499	0.7792	0.800948	0.793367	0.774775	0.770476	0.784109	0.762976	0.749025	0.758562	0.793826	0.784677	0.766389	0.784728	0.788646	0.780997	0.771128	0.768876	0.782746	0.797413	0.783492	0.782436	0.786633	0.783544	0.776291	0.773544	0.777956	0.786132	0.789446	0.7876	0.784463	0.783542	0.782801	0.78111	0.78255	0.784395
Arab_3d_F_Cal00071.spc	0.632554	0.648915	0.674804	0.654309	0.62989	0.615917	0.61395	0.626813	0.638681	0.634748	0.610054	0.604201	0.621754	0.630495	0.621363	0.609836	0.615853	0.611964	0.609746	0.617804	0.629804	0.620536	0.600978	0.611034	0.620229	0.624125	0.625147	0.623499	0.617509	0.610477	0.615704	0.619815	0.619455	0.616923	0.619786	0.623003	0.621871	0.622881	0.623854	0.623637	0.622394	0.624319	0.6252	0.619173	0.622263	0.626644	0.625072	0.621216	0.621941
Arab_3d_F_Cal00072.spc	0.884992	0.926283	0.952506	1.00507	1.00715	0.983128	1.00595	1.04801	1.0731	1.05361	0.990694	0.976469	1.01069	0.997725	0.982901	0.987315	1.01938	1.02054	0.999518	0.977366	0.969888	0.977104	0.995637	1.01748	1.01017	0.99239	0.991005	1.00801	1.02228	1.02349	1.02551	1.02938	1.03068	1.02212	1.01478	1.00851	1.00345	1.00961	1.02202	1.0313	1.01889	1.02344	1.02919	1.00612	1.0145	1.0331	1.03668	1.02355	1.01565
Arab_3d_F_Cal00073.spc	0.797447	0.794701	0.822642	0.821059	0.809284	0.818132	0.889259	0.915599	0.893343	0.858118	0.821873	0.825589	0.85659	0.826596	0.832052	0.854352	0.841327	0.833965	0.838524	0.849	0.836622	0.826015	0.832962	0.871328	0.855149	0.834202	0.866714	0.87208	0.850075	0.825735	0.854231	0.862995	0.849221	0.850188	0.853508	0.852594	0.846031	0.848165	0.85562	0.861481	0.852213	0.855215	0.859886	0.845349	0.852115	0.863183	0.861476	0.853747	0.853721
Arab_3d_F_Cal00074.spc	0.835681	0.895136	1.0998	0.992211	0.949491	1.01	1.11112	1.11605	1.09643	1.13796	1.17707	1.18061	1.14996	1.1219	1.10107	1.08785	1.08061	1.09672	1.09461	1.05904	1.04555	1.04727	1.07368	1.15622	1.13888	1.09312	1.11255	1.09161	1.0948	1.13791	1.1185	1.1048	1.10739	1.11026	1.11546	1.11355	1.10143	1.10384	1.11321	1.12058	1.11388	1.11939	1.12267	1.09996	1.10979	1.12242	1.11265	1.10539	1.11633
Arab_3d_F_Cal00075.spc	0.594234	0.615814	0.641728	0.625766	0.60342	0.596987	0.622714	0.624021	0.624208	0.643074	0.621536	0.614509	0.630468	0.622234	0.616387	0.6178	0.623263	0.620637	0.609098	0.596288	0.604193	0.608824	0.605851	0.607417	0.612393	0.617304	0.618566	0.616553	0.614562	0.614121	0.612927	0.617779	0.622379	0.613969	0.614305	0.620179	0.624256	0.62227	0.617242	0.614128	0.621955	0.62243	0.617156	0.615355	0.616972	0.619929	0.622045	0.621847	0.622885
Arab_3d_F_Cal00076.spc	0.768201	0.786954	0.947787	0.826988	0.789983	0.839737	0.865991	0.870975	0.870138	0.872972	0.846173	0.813497	0.800401	0.847993	0.859587	0.828344	0.796668	0.837673	0.861603	0.814413	0.810448	0.822782	0.840571	0.861566	0.864084	0.853926	0.844137	0.837895	0.833504	0.831557	0.83952	0.84277	0.84155	0.843885	0.831753	0.824921	0.836994	0.836684	0.833453	0.83527	0.849359	0.849348	0.836178	0.823634	0.832193	0.841325	0.835633	0.833622	0.835479
Arab_3d_F_Cal00077.spc	0.969429	0.946798	0.975461	0.955345	0.928704	0.919886	0.945708	0.947556	0.935402	0.932811	0.964415	0.960089	0.922637	0.940742	0.973494	0.988774	0.961758	0.926352	0.909714	0.918812	0.917943	0.926198	0.941557	0.942277	0.943442	0.953292	0.971211	0.949	0.933007	0.940122	0.931882	0.930928	0.939485	0.949139	0.940424	0.933526	0.943142	0.936292	0.931529	0.937122	0.948884	0.953343	0.946076	0.930775	0.943434	0.953828	0.940324	0.936151	0.942444
Arab_3d_F_Cal00078.spc	0.695865	0.751361	0.724661	0.772624	0.776607	0.729685	0.684045	0.754436	0.809774	0.728359	0.717894	0.746146	0.773459	0.731997	0.732282	0.757967	0.753862	0.737045	0.740676	0.77028	0.75236	0.739113	0.7471	0.768917	0.756659	0.741667	0.759919	0.764647	0.756696	0.749757	0.778344	0.783174	0.765543	0.761644	0.766415	0.767714	0.758533	0.756668	0.763665	0.772618	0.762766	0.766422	0.775384	0.767995	0.761396	0.76231	0.770542	0.770112	0.769322
Arab_3d_F_Cal00079.spc	0.546363	0.53679	0.599534	0.559611	0.564525	0.600108	0.574565	0.597296	0.622473	0.599657	0.5753	0.573364	0.591801	0.60139	0.595397	0.582854	0.578242	0.582651	0.58672	0.584906	0.585502	0.584223	0.5844	0.596374	0.59282	0.587779	0.598096	0.593134	0.586859	0.588437	0.594924	0.599764	0.599338	0.592583	0.590682	0.591615	0.592072	0.594413	0.596651	0.597751	0.597684	0.600932	0.602122	0.594146	0.597714	0.600829	0.59459	0.591589	0.59405
Arab_3d_F_Cal00080.spc	0.843239	0.773482	0.869606	0.870683	0.852639	0.85011	0.873214	0.909067	0.953297	0.992007	0.948401	0.937707	0.968819	0.9247	0.923327	0.950879	0.954229	0.949102	0.937373	0.921132	0.896881	0.906729	0.942003	0.943281	0.946485	0.944794	0.928399	0.929413	0.930033	0.921113	0.911591	0.921802	0.936741	0.921426	0.923627	0.93177	0.93006	0.931085	0.929724	0.9246	0.918665	0.922354	0.924916	0.911339	0.923439	0.937078	0.931065	0.92351	0.922732
Arab_3d_F_Cal00081.spc	0.653713	0.672474	0.698345	0.66812	0.679479	0.717746	0.71026	0.712745	0.726461	0.739149	0.725043	0.718835	0.732374	0.757734	0.746759	0.72068	0.719248	0.722647	0.718598	0.706703	0.711449	0.717794	0.722187	0.730451	0.733968	0.732153	0.728579	0.736352	0.744937	0.7449	0.728566	0.728276	0.739327	0.73743	0.735985	0.735874	0.735469	0.731124	0.731076	0.736679	0.740391	0.74337	0.743121	0.737551	0.74123	0.744434	0.740174	0.739578	0.739398
Arab_3d_F_Cal00082.spc	0.61333	0.651169	0.721066	0.694883	0.681319	0.688915	0.681318	0.710599	0.738162	0.722833	0.684005	0.679971	0.715653	0.741989	0.731083	0.706821	0.706365	0.710219	0.70757	0.696314	0.690116	0.689601	0.697471	0.718986	0.711184	0.696774	0.705031	0.708309	0.709871	0.712815	0.715973	0.715337	0.710111	0.702049	0.705569	0.712301	0.712642	0.709894	0.708436	0.70918	0.708461	0.710302	0.713372	0.714419	0.713591	0.7115	0.709445	0.710216	0.713486
Arab_3d_F_Cal00083.spc	0.709194	0.733217	0.71158	0.759894	0.762015	0.724474	0.713758	0.744217	0.769472	0.750399	0.727643	0.735133	0.767818	0.769343	0.774766	0.774526	0.751154	0.74727	0.743095	0.728942	0.732856	0.737776	0.743455	0.764461	0.760873	0.754912	0.773035	0.766968	0.757891	0.760067	0.769701	0.776579	0.774699	0.762301	0.763622	0.765355	0.756352	0.761012	0.768694	0.770912	0.761753	0.758284	0.759459	0.757926	0.757806	0.76009	0.763777	0.763317	0.761108
Arab_3d_F_Cal00084.spc	0.617776	0.67724	0.802553	0.76426	0.764757	0.797161	0.74922	0.712335	0.716212	0.757204	0.746821	0.738478	0.749553	0.752352	0.742355	0.742224	0.775036	0.758808	0.727755	0.716985	0.735036	0.740005	0.732875	0.753461	0.753056	0.740431	0.736765	0.745528	0.74892	0.739983	0.731474	0.73642	0.744966	0.734755	0.735674	0.743811	0.749562	0.746135	0.74228	0.741356	0.73955	0.736669	0.734166	0.734011	0.735902	0.735396	0.732005	0.739249	0.741473
Arab_3d_F_Cal00085.spc	1.19922	1.2449	1.25899	1.06667	1.07704	1.20066	1.13245	1.13272	1.18652	1.22511	1.14031	1.07343	1.06951	1.13954	1.16084	1.13394	1.12264	1.14193	1.12095	1.0523	1.06347	1.07065	1.06177	1.08164	1.0887	1.08251	1.07641	1.09436	1.0963	1.07503	1.09187	1.10578	1.09838	1.06763	1.0607	1.07446	1.09417	1.09116	1.08368	1.08055	1.07542	1.082	1.08957	1.08072	1.0854	1.09455	1.09621	1.08523	1.08194
Arab_3d_F_Cal00086.spc	0.81164	0.832888	0.795579	0.742731	0.747627	0.792664	0.818673	0.826529	0.831018	0.836782	0.782542	0.780158	0.84254	0.869869	0.860301	0.844354	0.855265	0.822979	0.800805	0.814796	0.805272	0.797552	0.802966	0.824262	0.817055	0.807063	0.825202	0.82733	0.816532	0.804733	0.811531	0.823195	0.829444	0.822082	0.822546	0.82414	0.819131	0.815594	0.819521	0.827228	0.820081	0.824329	0.830525	0.818758	0.817315	0.823563	0.829263	0.820706	0.816665
Arab_3d_F_Cal00087.spc	0.673712	0.657292	0.686021	0.658081	0.667772	0.71209	0.739514	0.728376	0.718281	0.732442	0.701556	0.674994	0.67353	0.695995	0.701641	0.694137	0.694422	0.696872	0.700294	0.702515	0.698725	0.690594	0.687941	0.709066	0.701588	0.69106	0.709269	0.708428	0.695644	0.683497	0.685641	0.69174	0.69433	0.687655	0.686029	0.690947	0.69845	0.692129	0.690799	0.697505	0.693077	0.690439	0.689813	0.687631	0.690061	0.692386	0.691035	0.689474	0.692088
Arab_3d_F_Cal00088.spc	0.963813	0.972102	0.91572	0.885275	0.943489	1.03631	0.995063	1.00908	1.03798	1.02284	1.00336	1.01622	1.0437	0.982741	1.02574	1.10979	1.06291	1.06503	1.06554	1.03461	1.05243	1.04144	1.0151	1.06002	1.05977	1.04269	1.06095	1.06661	1.05591	1.0386	1.03709	1.05317	1.06473	1.03704	1.04459	1.05991	1.05067	1.04328	1.04654	1.05697	1.05465	1.05423	1.05379	1.04743	1.05359	1.06301	1.06615	1.06548	1.06321
Arab_3d_F_Cal00089.spc	0.808851	0.923507	0.935906	0.797117	0.829696	0.959792	0.876969	0.910409	0.986915	0.975446	0.894237	0.871236	0.904819	0.869144	0.868679	0.903726	0.937	0.897842	0.873305	0.905456	0.911749	0.893702	0.883599	0.943774	0.918169	0.87271	0.891721	0.902873	0.900759	0.894928	0.913581	0.920424	0.913517	0.911012	0.918492	0.926779	0.925215	0.907918	0.905434	0.919861	0.915781	0.912964	0.911572	0.906497	0.909946	0.91613	0.918172	0.913123	0.909202
Arab_3d_F_Cal00090.spc	1.09542	1.20997	1.40566	1.15821	1.14622	1.30794	1.33404	1.3727	1.37101	1.30111	1.31391	1.35206	1.38313	1.41947	1.33364	1.2517	1.28533	1.26446	1.25137	1.282	1.25992	1.24637	1.2784	1.40079	1.39053	1.3302	1.34986	1.3435	1.30308	1.2622	1.30567	1.35055	1.35478	1.31359	1.31698	1.33379	1.32622	1.31927	1.33075	1.35129	1.32831	1.32152	1.31791	1.28764	1.29431	1.31402	1.31823	1.29829	1.29956
Arab_3d_F_Cal00091.spc	0.648878	0.644415	0.632349	0.645946	0.643324	0.620912	0.593544	0.598948	0.61348	0.611886	0.603765	0.618074	0.649014	0.640405	0.633623	0.630763	0.622495	0.614235	0.614589	0.621557	0.602459	0.593846	0.604899	0.625936	0.624408	0.614111	0.615926	0.614482	0.612593	0.612241	0.611132	0.615566	0.621345	0.618776	0.62131	0.624701	0.623469	0.62014	0.618401	0.618823	0.61813	0.617382	0.616191	0.614303	0.619375	0.620964	0.613532	0.612298	0.614012
Arab_3d_F_Cal00092.spc	0.499996	0.501769	0.529742	0.527311	0.519772	0.517148	0.521391	0.525466	0.522792	0.513224	0.512865	0.517837	0.522891	0.521312	0.515621	0.510895	0.511817	0.511584	0.508202	0.503516	0.506502	0.508701	0.511373	0.524432	0.525806	0.520327	0.518617	0.519689	0.522462	0.525833	0.529597	0.527082	0.522299	0.52465	0.524604	0.524943	0.528157	0.526392	0.525169	0.526253	0.525843	0.528595	0.530011	0.523869	0.52693	0.530978	0.52872	0.52517	0.526746
Arab_3d_F_Cal00093.spc	0.663588	0.714057	0.73667	0.699696	0.711205	0.744179	0.703907	0.67352	0.681451	0.722234	0.69522	0.677475	0.694104	0.719151	0.709613	0.691864	0.708214	0.704648	0.690671	0.681952	0.688773	0.688406	0.68476	0.705182	0.707057	0.698036	0.696348	0.697444	0.700661	0.703545	0.69793	0.703377	0.712705	0.704627	0.707426	0.714388	0.714613	0.706029	0.704055	0.7107	0.711014	0.706186	0.701273	0.702638	0.709204	0.713186	0.710632	0.711857	0.711403
Arab_3d_F_Cal00094.spc	0.86204	0.891191	0.996388	0.909631	0.892874	0.930764	0.901937	0.917901	0.968424	1.00704	0.923501	0.908497	0.979574	0.973469	0.943594	0.912771	0.893441	0.906581	0.904412	0.871526	0.885975	0.895008	0.897299	0.938835	0.919448	0.882289	0.88572	0.90656	0.909226	0.888311	0.892485	0.901808	0.907634	0.906087	0.904259	0.908961	0.918582	0.894974	0.891957	0.915023	0.903025	0.902937	0.905389	0.886648	0.897149	0.911347	0.906952	0.906146	0.909781
Arab_5d_F_Cal00001.spc	0.71009	0.789454	0.87252	0.819025	0.787328	0.78705	0.771823	0.797035	0.830299	0.834908	0.835401	0.837994	0.8419	0.838385	0.838366	0.845415	0.856093	0.822979	0.799913	0.81438	0.821088	0.811538	0.803548	0.839231	0.839847	0.819023	0.811418	0.817272	0.821542	0.819362	0.826672	0.838981	0.840867	0.813724	0.813464	0.830049	0.84085	0.817832	0.810722	0.827269	0.821017	0.819785	0.823602	0.823769	0.826684	0.827286	0.822951	0.822618	0.819654
Arab_5d_F_Cal00002.spc	1.1355	1.29662	1.30395	1.21728	1.12418	1.11701	1.35766	1.55121	1.44312	1.25888	1.34211	1.40181	1.334	1.35108	1.3798	1.41046	1.44391	1.41382	1.33475	1.26103	1.26943	1.28941	1.31276	1.38796	1.35915	1.30458	1.32307	1.39133	1.37947	1.28922	1.33661	1.34096	1.29642	1.28834	1.3044	1.31786	1.31133	1.32635	1.35432	1.37088	1.32295	1.31837	1.33742	1.32258	1.33449	1.34621	1.33271	1.30903	1.3099
Arab_5d_F_Cal00003.spc	0.542531	0.601086	0.707174	0.652315	0.623427	0.643263	0.671201	0.648373	0.626992	0.646667	0.661106	0.663489	0.658599	0.663963	0.664731	0.65751	0.646028	0.657846	0.66789	0.659303	0.656064	0.650948	0.649771	0.670085	0.673472	0.666599	0.666174	0.669185	0.669317	0.66602	0.669447	0.675526	0.678858	0.673423	0.667861	0.668861	0.677182	0.672682	0.669462	0.672406	0.67367	0.675112	0.672892	0.663461	0.66775	0.672664	0.668645	0.671273	0.672976
Arab_5d_F_Cal00004.spc	0.743852	0.764957	0.738091	0.742814	0.725984	0.697342	0.690231	0.694367	0.71911	0.758952	0.726561	0.708045	0.720505	0.704226	0.702293	0.716452	0.732212	0.71281	0.694506	0.698605	0.694307	0.692798	0.70047	0.721289	0.721855	0.711464	0.709087	0.718462	0.721766	0.715362	0.725028	0.73421	0.732987	0.716517	0.710991	0.715596	0.722427	0.715192	0.708806	0.710773	0.720675	0.724254	0.719369	0.710831	0.714306	0.718806	0.715953	0.716596	0.717749
Arab_5d_F_Cal00005.spc	0.756036	0.820385	0.781186	0.730836	0.736801	0.781647	0.807603	0.819292	0.810273	0.787127	0.78589	0.793431	0.799871	0.798618	0.800628	0.809409	0.821654	0.792315	0.772096	0.787451	0.793676	0.795789	0.797926	0.804168	0.803292	0.801736	0.807015	0.806618	0.798081	0.787556	0.795644	0.800987	0.801429	0.804918	0.802469	0.801097	0.805317	0.797674	0.797465	0.806422	0.800487	0.805453	0.812331	0.801943	0.801747	0.80657	0.808001	0.800164	0.797872
Arab_5d_F_Cal00006.spc	0.764728	0.780194	0.751547	0.751224	0.756245	0.755855	0.745027	0.749263	0.751017	0.735259	0.714802	0.724349	0.755324	0.737128	0.733596	0.742046	0.739291	0.725544	0.723857	0.73903	0.721862	0.710591	0.720821	0.755481	0.740749	0.718056	0.736649	0.733984	0.722309	0.717574	0.73702	0.738822	0.725326	0.723537	0.729628	0.732421	0.725389	0.725086	0.733454	0.742858	0.72997	0.729153	0.735259	0.730334	0.729867	0.733963	0.738492	0.731966	0.729039
Arab_5d_F_Cal00007.spc	0.667509	0.716709	0.737496	0.667305	0.637938	0.661577	0.719551	0.722645	0.709713	0.724389	0.712277	0.709786	0.720505	0.704226	0.703679	0.712954	0.711804	0.714321	0.710729	0.699536	0.705617	0.70459	0.700214	0.720686	0.721855	0.711837	0.709566	0.711782	0.70493	0.692307	0.710244	0.718921	0.712477	0.704939	0.697763	0.697161	0.704786	0.703855	0.702278	0.703314	0.702861	0.705321	0.707466	0.704247	0.705839	0.70755	0.705426	0.703693	0.701423
Arab_5d_F_Cal00008.spc	1.065	1.14388	1.05325	1.19016	1.32797	1.32877	1.23121	1.22796	1.28091	1.3196	1.27166	1.25414	1.29128	1.32479	1.25341	1.20138	1.2924	1.24483	1.19493	1.22911	1.25497	1.24209	1.23232	1.34168	1.3415	1.27681	1.2593	1.27784	1.2706	1.23036	1.24402	1.26852	1.28333	1.2779	1.27269	1.27037	1.26721	1.24394	1.25443	1.29668	1.2796	1.27315	1.27643	1.26702	1.26713	1.27464	1.28104	1.26581	1.26117
Arab_5d_F_Cal00009.spc	0.758117	0.788226	0.87305	0.772864	0.724987	0.740328	0.769288	0.730617	0.70598	0.748054	0.763239	0.755014	0.743857	0.768129	0.755965	0.732829	0.747241	0.757372	0.736499	0.697158	0.7233	0.737553	0.729497	0.750071	0.748864	0.740463	0.747666	0.740528	0.733869	0.73698	0.747828	0.749447	0.743189	0.740933	0.739356	0.741426	0.747539	0.744363	0.740222	0.739814	0.743098	0.745873	0.746608	0.745604	0.750829	0.751434	0.742687	0.744201	0.75048
Arab_5d_F_Cal00010.spc	0.86825	0.887233	0.99489	0.974205	0.988064	1.00667	0.908866	0.990914	1.0982	1.01774	0.984131	1.0162	1.09508	1.12694	1.08882	1.05204	1.08578	1.05245	1.03202	1.06299	1.0325	1.01877	1.04333	1.09334	1.07115	1.03392	1.0522	1.09747	1.10353	1.05976	1.05847	1.05173	1.03988	1.04435	1.06505	1.07248	1.04858	1.03769	1.04809	1.07037	1.06806	1.06719	1.06375	1.04698	1.05026	1.06095	1.06402	1.05537	1.05317
Arab_5d_F_Cal00011.spc	0.726841	0.757718	0.838307	0.744008	0.725721	0.767413	0.756277	0.752649	0.775204	0.815179	0.772308	0.760101	0.793187	0.77491	0.73882	0.729011	0.779341	0.782179	0.758261	0.743881	0.761561	0.766775	0.756164	0.762398	0.773773	0.779761	0.773717	0.770808	0.771015	0.770975	0.761394	0.764127	0.773884	0.770569	0.760335	0.758418	0.771464	0.767914	0.765446	0.769286	0.766431	0.761311	0.758534	0.762044	0.76383	0.763793	0.76297	0.761526	0.762
Arab_5d_F_Cal00012.spc	1.48529	1.69491	3.60158	1.4643	1.39975	1.6996	1.74672	1.5698	1.47082	1.51601	1.56557	1.53216	1.43528	1.35909	1.35061	1.38806	1.42138	1.38743	1.33341	1.31115	1.38154	1.39875	1.36583	1.44327	1.45014	1.42352	1.44241	1.42027	1.40962	1.43283	1.45183	1.47735	1.4813	1.42282	1.39316	1.39567	1.41607	1.40968	1.41669	1.43686	1.40315	1.40476	1.42093	1.39845	1.407	1.42406	1.42391	1.41071	1.40487
Arab_5d_F_Cal00013.spc	0.582332	0.594259	0.661239	0.646974	0.619436	0.611442	0.637231	0.637481	0.63551	0.6539	0.649821	0.641554	0.639768	0.647071	0.63761	0.624251	0.629049	0.636463	0.632114	0.616503	0.624554	0.621714	0.611902	0.631248	0.643778	0.643469	0.635413	0.630015	0.631253	0.63714	0.636087	0.634784	0.635566	0.638512	0.637701	0.63763	0.641325	0.638156	0.634798	0.634732	0.637239	0.639806	0.641422	0.641976	0.64361	0.643804	0.641642	0.642728	0.64413
Arab_5d_F_Cal00014.spc	0.894837	0.862622	0.97084	0.960241	0.928704	0.918945	0.941915	0.982807	1.00774	0.996026	0.983187	0.969827	0.970122	1.03286	1.0329	0.984073	0.956376	0.96623	0.970772	0.95096	0.967338	0.974794	0.97074	0.990452	1.00026	1.00109	0.999526	0.970533	0.953133	0.96039	0.964859	0.96849	0.977377	0.999806	0.992141	0.980374	0.988964	0.989063	0.988968	0.989899	0.979759	0.986246	0.99358	0.97427	0.978685	0.984891	0.97661	0.984788	0.988274
Arab_5d_F_Cal00015.spc	0.79897	0.812384	0.77979	0.776535	0.782349	0.771293	0.719784	0.788775	0.855884	0.79171	0.807005	0.832549	0.834604	0.831497	0.833711	0.835188	0.824776	0.802572	0.803484	0.83318	0.809517	0.790165	0.801145	0.85439	0.836466	0.801671	0.820341	0.833735	0.830208	0.816627	0.823044	0.835305	0.839359	0.821989	0.818619	0.82392	0.827033	0.825285	0.82417	0.825349	0.825027	0.828359	0.828567	0.816975	0.815833	0.822125	0.827875	0.819414	0.815745
Arab_5d_F_Cal00016.spc	0.607938	0.617068	0.684761	0.630851	0.605156	0.630745	0.689457	0.654649	0.61362	0.6347	0.650066	0.651968	0.649349	0.674449	0.659922	0.630797	0.63491	0.652886	0.657058	0.637981	0.633455	0.636454	0.6438	0.654434	0.654195	0.649583	0.649911	0.645198	0.649515	0.661595	0.64565	0.640193	0.648803	0.657591	0.657162	0.65787	0.666436	0.658319	0.650385	0.649919	0.651832	0.654127	0.65405	0.649936	0.652964	0.655629	0.652664	0.653151	0.65428
Arab_5d_F_Cal00017.spc	0.776082	0.815672	0.839611	0.840386	0.80588	0.764388	0.750483	0.780662	0.804626	0.781002	0.754524	0.760551	0.793418	0.795523	0.784215	0.771256	0.765853	0.763903	0.771665	0.78432	0.762976	0.749025	0.758562	0.793826	0.784677	0.766389	0.784728	0.788646	0.780384	0.771033	0.779516	0.78674	0.78437	0.771257	0.770839	0.777985	0.782654	0.776213	0.777019	0.78658	0.782229	0.784102	0.787059	0.778704	0.77589	0.777865	0.780845	0.779105	0.778429
Arab_5d_F_Cal00018.spc	0.6706	0.684748	0.710608	0.684861	0.653352	0.641379	0.665799	0.688511	0.68349	0.653032	0.657992	0.6647	0.658345	0.64604	0.648172	0.664386	0.682279	0.656342	0.63346	0.641716	0.65161	0.65186	0.650018	0.671602	0.659747	0.644916	0.663223	0.663823	0.658105	0.655574	0.652431	0.655468	0.660096	0.655729	0.652207	0.649567	0.647437	0.651537	0.656656	0.659003	0.656299	0.656462	0.655724	0.647647	0.649616	0.652705	0.649897	0.650245	0.653096
Arab_5d_F_Cal00019.spc	0.837332	0.917527	1.02194	0.933442	0.872866	0.881703	0.960771	0.981127	0.964915	0.959394	0.914248	0.904908	0.941197	0.968101	0.954792	0.920138	0.899998	0.908923	0.926795	0.931886	0.912559	0.896928	0.902059	0.942661	0.933842	0.913357	0.931881	0.928122	0.915155	0.909479	0.929327	0.928877	0.908565	0.895071	0.897987	0.914611	0.934068	0.920677	0.911677	0.917435	0.913016	0.910818	0.909734	0.90502	0.90336	0.904815	0.907768	0.908145	0.911665
Arab_5d_F_Cal00020.spc	1.04929	1.0874	1.10936	1.05907	1.06579	1.09678	1.04544	1.05467	1.10341	1.14217	1.11935	1.11909	1.15022	1.12482	1.09762	1.09506	1.12748	1.11699	1.11336	1.14355	1.13567	1.1144	1.10968	1.16209	1.15711	1.12242	1.11488	1.1313	1.14232	1.13885	1.15746	1.16743	1.15989	1.14075	1.13527	1.14632	1.16612	1.15618	1.16055	1.18168	1.1564	1.16193	1.17563	1.14684	1.16431	1.18472	1.1698	1.15919	1.16223
Arab_5d_F_Cal00021.spc	0.640892	0.679705	0.749021	0.643154	0.619226	0.668072	0.695153	0.688167	0.682299	0.698375	0.670081	0.656377	0.673616	0.697087	0.703025	0.691259	0.676534	0.689054	0.692259	0.669677	0.674923	0.676667	0.67198	0.681091	0.687061	0.687859	0.68633	0.688341	0.687107	0.683257	0.694924	0.69384	0.685507	0.692796	0.696684	0.697737	0.698946	0.697014	0.696206	0.697526	0.697332	0.700773	0.700874	0.689193	0.695549	0.702593	0.696578	0.694328	0.694997
Arab_5d_F_Cal00022.spc	0.973318	1.06874	1.21038	1.05554	1.01056	1.06211	1.08996	1.07085	1.06198	1.10331	1.14185	1.14748	1.12104	1.09602	1.07438	1.07337	1.10572	1.103	1.07207	1.04199	1.0577	1.06305	1.05428	1.07254	1.09781	1.11304	1.10525	1.07956	1.07435	1.0963	1.09734	1.09734	1.09529	1.08143	1.08057	1.08679	1.09126	1.09949	1.09252	1.07731	1.09669	1.10781	1.09959	1.07918	1.08901	1.10615	1.10678	1.09484	1.09102
Arab_5d_F_Cal00023.spc	0.631742	0.71775	0.737108	0.703082	0.690826	0.698353	0.691681	0.696785	0.712567	0.72601	0.69161	0.68799	0.720697	0.708325	0.681573	0.672751	0.704911	0.705877	0.690671	0.681952	0.689811	0.682274	0.670137	0.700343	0.716499	0.707896	0.686336	0.691543	0.698231	0.692378	0.686622	0.693464	0.701537	0.686979	0.69306	0.706149	0.706433	0.692672	0.691038	0.703313	0.698856	0.695252	0.695482	0.697417	0.697534	0.6962	0.694922	0.697017	0.697285
Arab_5d_F_Cal00024.spc	0.745197	0.784545	0.703281	0.663123	0.681983	0.714064	0.674727	0.692266	0.722729	0.709183	0.672375	0.67169	0.704274	0.691716	0.677314	0.682407	0.71496	0.701874	0.683383	0.688094	0.685409	0.678007	0.675745	0.696139	0.698415	0.689606	0.688149	0.698765	0.699402	0.685793	0.687773	0.694378	0.695409	0.681573	0.682772	0.693343	0.700496	0.68842	0.686592	0.698965	0.694741	0.69173	0.691154	0.689045	0.68828	0.687879	0.686948	0.686269	0.684693
Arab_5d_F_Cal00025.spc	0.968894	0.979759	1.10501	1.00021	0.882674	0.86311	1.06684	1.0865	0.998772	0.991909	1.0246	1.01254	0.969866	1.02737	1.05157	1.03735	1.03516	1.0237	1.01578	1.01792	1.00697	1.04476	1.10399	1.04673	1.02219	1.03286	1.05074	1.03718	1.02337	1.028	1.04981	1.03978	1.01401	1.01994	1.0281	1.03528	1.04132	1.03837	1.03501	1.0345	1.03264	1.03469	1.03256	1.0178	1.03741	1.0542	1.04002	1.0379	1.03814
Arab_5d_F_Cal00026.spc	0.873562	0.988594	1.0021	0.91072	0.854736	0.873487	1.01432	1.00563	0.95822	1.00088	0.998467	0.988142	0.978608	0.931368	0.929051	0.965109	0.99876	0.953604	0.914264	0.924446	0.925363	0.919661	0.922569	0.964241	0.955477	0.926902	0.928463	0.947606	0.955549	0.944575	0.94805	0.956242	0.957888	0.94131	0.933604	0.937245	0.946321	0.939052	0.93473	0.939536	0.942491	0.941946	0.9402	0.941017	0.939765	0.939119	0.940624	0.939824	0.937736
Arab_5d_F_Cal00027.spc	0.852916	0.964231	0.978418	0.888092	0.877832	0.916638	0.891923	0.871753	0.90049	0.985066	0.95144	0.937707	0.968819	0.9247	0.921031	0.956947	0.990544	0.94651	0.90808	0.918523	0.919704	0.915651	0.915718	0.935349	0.948098	0.944156	0.927607	0.9419	0.951245	0.940565	0.944178	0.952462	0.953996	0.937159	0.938232	0.950227	0.958529	0.948461	0.954441	0.976033	0.959469	0.955879	0.957818	0.941747	0.94756	0.955001	0.948485	0.95176	0.952995
Arab_5d_F_Cal00028.spc	0.7022	0.710395	0.736233	0.703082	0.688271	0.701903	0.72869	0.725178	0.69481	0.663595	0.686942	0.703476	0.693693	0.696299	0.706623	0.71135	0.695876	0.670087	0.662321	0.68036	0.678721	0.677831	0.68445	0.69494	0.683802	0.675309	0.693465	0.692517	0.684118	0.681015	0.692758	0.692335	0.682679	0.682934	0.690313	0.694847	0.689903	0.687167	0.687596	0.688938	0.684308	0.685722	0.688163	0.681878	0.683136	0.686047	0.68501	0.684076	0.684981
Arab_5d_F_Cal00029.spc	1.01367	1.00296	1.28596	1.11513	1.04684	1.11338	1.23782	1.24186	1.17742	1.14629	1.17197	1.17273	1.15127	1.23204	1.25276	1.21381	1.19448	1.21378	1.18355	1.10241	1.14006	1.18378	1.19761	1.22112	1.19459	1.16706	1.18581	1.18228	1.18583	1.20639	1.20445	1.18334	1.16096	1.16038	1.17762	1.19447	1.194	1.18138	1.16566	1.16086	1.19761	1.20144	1.17611	1.16017	1.17223	1.18672	1.18374	1.18371	1.19172
Arab_5d_F_Cal00030.spc	0.815577	0.807757	0.838013	0.900137	0.844919	0.771501	0.838384	0.836024	0.806985	0.815848	0.819012	0.824374	0.827059	0.799003	0.806894	0.830145	0.820018	0.799141	0.793441	0.806254	0.781746	0.774172	0.796621	0.834775	0.81126	0.783913	0.814866	0.831318	0.82698	0.813637	0.821019	0.82711	0.822487	0.805984	0.811679	0.817616	0.804805	0.807533	0.813696	0.813768	0.800242	0.806651	0.819281	0.808548	0.803282	0.806265	0.812812	0.805459	0.802278
Arab_5d_F_Cal00031.spc	0.940038	1.04522	1.17499	0.958498	0.895175	0.95907	1.05459	1.01166	0.98553	1.08299	1.03542	1.00467	1.04575	1.12319	1.07691	1.01611	1.08441	1.0992	1.05201	0.998594	1.03528	1.05791	1.04753	1.06738	1.07491	1.07039	1.06518	1.06305	1.06305	1.06388	1.06285	1.07757	1.08905	1.05949	1.05367	1.0626	1.0678	1.06227	1.06376	1.07375	1.07153	1.06316	1.05307	1.04645	1.06114	1.07368	1.06708	1.06416	1.06717
Arab_5d_F_Cal00032.spc	0.810072	0.81105	0.839056	0.840386	0.802552	0.768524	0.793129	0.8059	0.809136	0.816583	0.821592	0.81174	0.793077	0.789164	0.808859	0.83076	0.82121	0.784384	0.774247	0.804879	0.782806	0.775162	0.795556	0.818135	0.802372	0.780137	0.786617	0.787747	0.779773	0.770939	0.790423	0.789356	0.77354	0.777497	0.783826	0.78596	0.782968	0.788711	0.790759	0.786606	0.788078	0.78939	0.786667	0.778177	0.778999	0.786331	0.793266	0.787504	0.783423
Arab_5d_F_Cal00033.spc	0.815202	0.831436	0.928426	0.922173	0.89666	0.890087	0.913116	0.962386	0.954096	0.87011	0.883819	0.910432	0.904673	0.867522	0.870713	0.898354	0.904745	0.904198	0.886054	0.856174	0.852949	0.863608	0.8822	0.906657	0.867994	0.839444	0.886925	0.907814	0.89096	0.861006	0.878486	0.881631	0.865244	0.854874	0.860984	0.871118	0.872037	0.867045	0.867687	0.874337	0.872126	0.873066	0.870745	0.855541	0.856566	0.867929	0.877334	0.865553	0.861014
Arab_5d_F_Cal00034.spc	0.883136	0.907544	1.01951	0.995244	0.997052	1.04309	1.07461	1.00659	0.983403	1.08067	1.08242	1.05115	1.04545	1.11643	1.10806	1.05553	1.05228	1.04363	1.02288	0.998066	0.98925	0.99604	1.0144	1.03489	1.04223	1.0395	1.03576	1.03497	1.03619	1.03814	1.03969	1.04434	1.04178	1.01698	1.01419	1.02408	1.03045	1.02805	1.02451	1.02536	1.03539	1.03469	1.02575	1.02089	1.03666	1.04673	1.03341	1.02424	1.02519
Arab_5d_F_Cal00035.spc	1.16622	1.11079	1.14058	1.07668	1.13494	1.25979	1.17476	1.24798	1.35579	1.28512	1.15892	1.15263	1.25123	1.22237	1.14348	1.1107	1.18823	1.1961	1.1504	1.10953	1.12439	1.12566	1.11784	1.1709	1.16539	1.12872	1.12052	1.16084	1.17835	1.14612	1.1407	1.14155	1.13687	1.11882	1.12922	1.14872	1.1501	1.12392	1.12059	1.14412	1.13788	1.13231	1.12749	1.11588	1.12067	1.12404	1.11486	1.11757	1.12341
Arab_5d_F_Cal00036.spc	0.656446	0.65959	0.733563	0.709249	0.673818	0.654212	0.648492	0.681729	0.699239	0.665523	0.669238	0.674085	0.668266	0.670598	0.695328	0.705692	0.660398	0.662912	0.675014	0.665831	0.661263	0.663362	0.668743	0.668586	0.662195	0.663465	0.681442	0.673448	0.661393	0.659626	0.663961	0.665396	0.664126	0.665589	0.66855	0.669297	0.665937	0.664978	0.663929	0.661605	0.657793	0.663751	0.669868	0.660764	0.661888	0.664698	0.66118	0.65801	0.658522
Arab_5d_F_Cal00037.spc	0.605493	0.626568	0.652473	0.635071	0.611352	0.604152	0.629909	0.630697	0.62935	0.648022	0.64613	0.628364	0.613024	0.635737	0.633624	0.623331	0.64218	0.632861	0.610792	0.598707	0.615993	0.625149	0.622026	0.632785	0.633316	0.632612	0.642001	0.633663	0.628623	0.635123	0.63362	0.637373	0.641304	0.631647	0.631155	0.636477	0.639987	0.636773	0.633793	0.633446	0.631739	0.63294	0.63436	0.63155	0.632508	0.633623	0.631924	0.630452	0.632427
Arab_5d_F_Cal00038.spc	0.854267	0.845707	0.873862	0.866695	0.852639	0.850914	0.87645	0.886577	0.868187	0.836932	0.859137	0.881557	0.880253	0.872361	0.889585	0.909448	0.891565	0.865739	0.847137	0.840095	0.824838	0.824658	0.846135	0.884576	0.878645	0.863412	0.881925	0.870224	0.847453	0.834796	0.851597	0.869121	0.87079	0.850229	0.852285	0.863412	0.864646	0.860062	0.861537	0.867832	0.858723	0.857041	0.855828	0.841439	0.853613	0.8667	0.859067	0.850156	0.853497
Arab_5d_F_Cal00039.spc	1.16622	1.10425	1.13849	1.1854	1.23175	1.27119	1.30152	1.2523	1.22364	1.26592	1.22173	1.25256	1.35595	1.23047	1.24358	1.30971	1.22514	1.17715	1.1769	1.20728	1.19172	1.18243	1.21314	1.32523	1.2597	1.17779	1.22969	1.23594	1.22015	1.21424	1.23296	1.24129	1.22845	1.20181	1.20822	1.23389	1.25289	1.23794	1.22841	1.23291	1.21877	1.21893	1.22109	1.20147	1.19909	1.21474	1.23547	1.21512	1.2061
Arab_5d_F_Cal00040.spc	0.961549	1.18391	1.18132	1.02568	0.990931	1.04184	1.06951	1.04722	1.0676	1.17527	1.05761	1.02928	1.10655	1.00705	0.959341	0.971153	1.00414	0.978319	0.962791	0.994145	0.996873	0.97166	0.956096	1.02133	1.01814	0.980722	0.980318	1.00112	0.99867	0.969691	0.985546	1.00265	0.997834	0.963521	0.968244	0.990049	0.996805	0.984808	0.982884	0.99573	0.996227	0.999172	0.999643	0.988434	0.988206	0.991105	0.989936	0.992554	0.9909
Arab_5d_F_Cal00041.spc	0.625659	0.614111	0.73091	0.715505	0.652731	0.620013	0.672255	0.706683	0.69647	0.664112	0.688844	0.695177	0.668268	0.67232	0.673633	0.665705	0.653457	0.665148	0.675683	0.666127	0.651205	0.646976	0.654996	0.665413	0.663032	0.664133	0.682341	0.657803	0.647418	0.669615	0.668519	0.664247	0.66484	0.672807	0.677691	0.677516	0.673736	0.672409	0.670983	0.668271	0.664108	0.669852	0.675742	0.666214	0.666774	0.670769	0.670411	0.667236	0.667076
Arab_5d_F_Cal00042.spc	1.06434	1.21335	1.21844	1.04946	1.01056	1.06211	1.08996	1.07085	1.06453	1.10577	1.08837	1.09019	1.12116	1.09511	1.10186	1.12639	1.11794	1.07093	1.03631	1.03962	1.0597	1.06114	1.05653	1.10496	1.101	1.08033	1.09872	1.10321	1.08867	1.06952	1.08648	1.10046	1.09301	1.06208	1.06824	1.08848	1.09219	1.08493	1.08623	1.09461	1.07834	1.0706	1.07259	1.07513	1.08437	1.08818	1.08132	1.08624	1.08824
Arab_5d_F_Cal00043.spc	0.749545	0.822354	0.910226	0.848754	0.808651	0.813498	0.836664	0.879663	0.894238	0.857536	0.850008	0.852051	0.857261	0.881693	0.874344	0.85571	0.864704	0.865626	0.859398	0.850277	0.832525	0.843308	0.876334	0.882119	0.86447	0.84775	0.851975	0.859778	0.860714	0.857089	0.87776	0.870814	0.850158	0.861501	0.860987	0.852004	0.845838	0.847447	0.858807	0.872136	0.863167	0.860293	0.860698	0.85245	0.856982	0.861148	0.854441	0.846024	0.849534
Arab_5d_F_Cal00044.spc	0.539628	0.589782	0.61194	0.568089	0.556899	0.57427	0.574992	0.586653	0.607806	0.626577	0.606489	0.600706	0.617117	0.609758	0.603618	0.609565	0.629078	0.60959	0.586771	0.586995	0.595962	0.604698	0.611962	0.623754	0.618867	0.609067	0.610856	0.623695	0.624061	0.608852	0.612922	0.622317	0.625107	0.610775	0.609817	0.614536	0.613765	0.610105	0.613577	0.622435	0.618253	0.61236	0.609489	0.611635	0.61505	0.615383	0.611519	0.611167	0.611093
Arab_5d_F_Cal00045.spc	0.797447	0.794701	0.822642	0.821059	0.812664	0.814236	0.839638	0.851629	0.839023	0.811938	0.808839	0.816857	0.820007	0.792707	0.800823	0.824145	0.814553	0.797318	0.776861	0.760283	0.763148	0.768204	0.771347	0.779152	0.769795	0.764304	0.782457	0.77586	0.766203	0.768044	0.77751	0.784177	0.781755	0.768445	0.77469	0.785009	0.781688	0.773785	0.775624	0.784745	0.774089	0.776851	0.786563	0.783445	0.781306	0.784673	0.79191	0.785928	0.784361
Arab_5d_F_Cal00046.spc	0.557498	0.621746	0.604106	0.555714	0.564525	0.600559	0.576189	0.580579	0.597019	0.596831	0.575114	0.581616	0.612676	0.593111	0.570606	0.574778	0.620372	0.599761	0.568262	0.570475	0.591243	0.589882	0.571927	0.582559	0.593894	0.593979	0.581054	0.583832	0.585517	0.579876	0.58598	0.591937	0.590711	0.578885	0.579228	0.587034	0.592163	0.58264	0.581365	0.592116	0.593052	0.59362	0.592188	0.585023	0.586296	0.588591	0.586173	0.587102	0.588346
Arab_5d_F_Cal00047.spc	0.653455	0.689689	0.76196	0.687408	0.679009	0.715239	0.678829	0.651795	0.659234	0.700009	0.71839	0.704857	0.678244	0.681895	0.6814	0.677255	0.679122	0.671203	0.666388	0.671285	0.669316	0.662767	0.661124	0.681473	0.684381	0.676828	0.676001	0.678658	0.678364	0.674592	0.678353	0.679767	0.676424	0.670436	0.675681	0.68151	0.677253	0.669875	0.670114	0.677886	0.679195	0.679757	0.678343	0.672711	0.674508	0.677735	0.677106	0.676883	0.676221
Arab_5d_F_Cal00048.spc	0.912623	1.11169	1.11339	0.981738	0.95889	0.996871	0.959959	0.978063	1.00774	0.996026	0.979448	0.990686	1.02168	1.00786	0.997596	0.985537	0.957422	0.968578	0.961705	0.921332	0.957018	0.964889	0.943646	0.98584	0.976606	0.945712	0.946612	0.967261	0.965514	0.940652	0.970845	0.99447	0.991715	0.971637	0.972189	0.978942	0.974897	0.972961	0.974425	0.976034	0.966796	0.973698	0.981458	0.963262	0.967397	0.977419	0.976411	0.972831	0.972233
Arab_5d_F_Cal00049.spc	0.684065	0.697386	0.723235	0.692219	0.681319	0.68947	0.683396	0.691409	0.697788	0.687992	0.672637	0.684131	0.715075	0.700261	0.698888	0.709763	0.710308	0.677394	0.653495	0.660797	0.671199	0.663874	0.652995	0.683416	0.691682	0.679742	0.669618	0.677688	0.684111	0.679058	0.674653	0.676339	0.681382	0.682159	0.684149	0.684206	0.680079	0.677476	0.680938	0.687561	0.68366	0.681513	0.68146	0.679893	0.67955	0.679533	0.679008	0.678744	0.677772
Arab_5d_F_Cal00050.spc	0.713552	0.735989	0.712359	0.712341	0.745981	0.775186	0.730523	0.696389	0.70042	0.741384	0.756221	0.751549	0.737417	0.718638	0.71838	0.727499	0.725809	0.714343	0.705509	0.708901	0.72982	0.727005	0.709636	0.730515	0.723095	0.707746	0.715788	0.718684	0.719812	0.722371	0.724481	0.728961	0.728508	0.712059	0.711871	0.721212	0.727634	0.725326	0.722249	0.722738	0.727059	0.727601	0.72399	0.719637	0.724139	0.727951	0.724605	0.724813	0.725343
Arab_5d_F_Cal00051.spc	0.624373	0.624444	0.612676	0.594192	0.596175	0.609381	0.608208	0.620196	0.631536	0.628305	0.621975	0.618452	0.617003	0.607675	0.613846	0.623836	0.616053	0.608764	0.603291	0.601208	0.611246	0.608299	0.599471	0.619935	0.619625	0.609361	0.611238	0.617649	0.613113	0.599554	0.610186	0.622878	0.625107	0.610775	0.609817	0.614309	0.61357	0.61493	0.616554	0.616373	0.611078	0.613853	0.619929	0.618183	0.613965	0.612326	0.615094	0.615607	0.614907
Arab_5d_F_Cal00052.spc	0.917596	1.08329	1.21416	0.978784	0.915126	0.969107	0.996188	0.982129	1.00523	1.10304	1.00519	0.975714	1.05715	1.08467	1.08132	1.06758	1.0631	1.05539	1.02056	0.971774	0.982845	1.00292	1.02273	1.06965	1.0684	1.04424	1.04087	1.04044	1.04144	1.04317	1.04452	1.04773	1.04795	1.03752	1.03994	1.04328	1.03563	1.03051	1.02848	1.0283	1.02674	1.02823	1.02935	1.02487	1.02563	1.02638	1.02339	1.02377	1.02464
Arab_5d_F_Cal00053.spc	0.788082	0.832835	0.856682	0.850941	0.838898	0.838338	0.863827	0.867369	0.879574	0.919919	0.887828	0.880352	0.913935	0.90997	0.8865	0.869389	0.878425	0.859855	0.847696	0.858895	0.843044	0.8513	0.886977	0.909825	0.896201	0.876007	0.879582	0.874989	0.866714	0.863668	0.88239	0.891828	0.882495	0.860756	0.862807	0.873717	0.874528	0.868643	0.873748	0.887443	0.877485	0.873278	0.874522	0.871686	0.877463	0.880119	0.872316	0.867815	0.870038
Arab_5d_F_Cal00054.spc	0.674857	0.667725	0.653643	0.65949	0.694566	0.72347	0.682847	0.700088	0.729191	0.71495	0.696227	0.707992	0.737361	0.702039	0.692638	0.704287	0.704229	0.695454	0.683288	0.675179	0.682213	0.682097	0.678729	0.699132	0.701276	0.692636	0.691171	0.69406	0.688744	0.676884	0.686649	0.697125	0.697405	0.683417	0.685084	0.693233	0.694341	0.687017	0.686356	0.693205	0.688621	0.689563	0.691946	0.685561	0.682868	0.686038	0.692454	0.689456	0.685537
Arab_5d_F_Cal00055.spc	1.11152	1.08237	1.45123	1.3656	1.21043	1.19763	1.52079	1.43104	1.26021	1.30705	1.44989	1.4894	1.40998	1.54564	1.57333	1.44694	1.32332	1.3696	1.39341	1.30184	1.35185	1.45329	1.51032	1.40385	1.37665	1.42479	1.49966	1.43924	1.39407	1.42038	1.447	1.41517	1.36946	1.39095	1.38703	1.39485	1.44819	1.45194	1.41977	1.39255	1.4375	1.46556	1.4385	1.37015	1.39907	1.45184	1.44769	1.41161	1.41613
Arab_5d_F_Cal00056.spc	0.771052	0.822406	0.841708	0.741025	0.722953	0.771579	0.799526	0.779188	0.771908	0.813189	0.799773	0.774377	0.761506	0.762617	0.754578	0.748917	0.763126	0.755951	0.737813	0.724971	0.729215	0.734231	0.739994	0.760984	0.759574	0.746464	0.742519	0.75115	0.753755	0.744955	0.745342	0.749054	0.749166	0.738585	0.739666	0.748003	0.753597	0.743134	0.741256	0.752745	0.757097	0.751246	0.744231	0.748384	0.75131	0.750163	0.745801	0.744631	0.746424
Arab_5d_F_Cal00057.spc	0.961079	0.974912	1.10308	1.0653	1.05381	1.11485	1.24535	1.17983	1.07697	1.06163	1.08966	1.09878	1.08155	1.10424	1.10495	1.08785	1.08061	1.09672	1.09461	1.05904	1.04555	1.05099	1.06934	1.08837	1.11237	1.1274	1.11881	1.09179	1.08588	1.10788	1.10845	1.10651	1.10776	1.11148	1.10098	1.09899	1.11941	1.11542	1.10544	1.10205	1.10925	1.1135	1.10591	1.0849	1.09459	1.11121	1.11179	1.10764	1.10869
Arab_5d_F_Cal00058.spc	0.979043	1.03734	1.3372	1.15401	1.02963	1.02664	1.12967	1.14385	1.09863	1.07836	1.10492	1.11328	1.09451	1.11723	1.11368	1.10748	1.14127	1.10627	1.05223	1.02625	1.03786	1.07551	1.11544	1.11	1.08239	1.06742	1.08576	1.08869	1.08704	1.08583	1.06553	1.06965	1.08603	1.07304	1.07187	1.07902	1.08368	1.07846	1.07113	1.07054	1.0916	1.0935	1.0795	1.07144	1.07723	1.08657	1.08857	1.07815	1.07526
Arab_5d_F_Cal00059.spc	1.12261	1.08859	1.45553	1.21003	1.12471	1.18062	1.20973	1.18247	1.13624	1.111	1.13715	1.14381	1.12166	1.14445	1.14298	1.12316	1.11408	1.09677	1.08552	1.08232	1.04304	1.04644	1.09332	1.11673	1.09655	1.08612	1.12999	1.11669	1.09466	1.09662	1.1172	1.1158	1.09465	1.08066	1.08057	1.08746	1.09185	1.08617	1.07917	1.07721	1.08413	1.09687	1.1001	1.0796	1.08988	1.1033	1.09464	1.08297	1.07563
Arab_5d_F_Cal00060.spc	0.653455	0.689689	0.76196	0.6907	0.660055	0.672226	0.66728	0.676201	0.683703	0.67538	0.663097	0.664331	0.678417	0.684012	0.6814	0.677255	0.679122	0.672391	0.661218	0.655184	0.674454	0.674722	0.661017	0.6817	0.67729	0.665425	0.674268	0.679357	0.678848	0.674667	0.670527	0.672911	0.676807	0.671178	0.670897	0.674315	0.676425	0.670768	0.667721	0.6711	0.677101	0.68052	0.677617	0.667843	0.671976	0.676933	0.672611	0.671728	0.673434
Arab_5d_F_Cal00061.spc	0.572548	0.595069	0.620996	0.605006	0.606078	0.614301	0.588064	0.594651	0.602557	0.583101	0.575509	0.584262	0.599892	0.592511	0.598449	0.609434	0.60324	0.587693	0.575962	0.576291	0.587054	0.585788	0.576933	0.588246	0.592576	0.588739	0.583661	0.587642	0.592045	0.592128	0.591348	0.600956	0.61033	0.59718	0.596635	0.602245	0.601978	0.590912	0.590087	0.599993	0.592461	0.591672	0.594807	0.59081	0.592433	0.59553	0.595637	0.59377	0.594353
Arab_5d_F_Cal00062.spc	0.889657	0.907544	1.01951	1.00196	0.968116	0.944579	0.913302	0.935312	0.96597	0.958661	0.945868	0.95855	0.98961	0.980936	0.947155	0.929964	0.962988	0.944238	0.923402	0.931292	0.9091	0.915989	0.954903	0.9784	0.957433	0.936253	0.954873	0.94849	0.942499	0.948245	0.938282	0.947074	0.962018	0.94523	0.936749	0.939793	0.948857	0.950432	0.952122	0.954748	0.947543	0.949562	0.951077	0.935584	0.941593	0.949873	0.943431	0.935667	0.930075
Arab_5d_F_Cal00063.spc	0.653455	0.687196	0.761086	0.732166	0.690149	0.674609	0.700698	0.693506	0.69328	0.73421	0.751515	0.733214	0.704515	0.727477	0.719495	0.700741	0.716798	0.711485	0.702387	0.705609	0.714545	0.70562	0.69049	0.709899	0.719712	0.71808	0.715263	0.715307	0.717835	0.720047	0.714204	0.714378	0.716451	0.707718	0.716418	0.725394	0.718499	0.719437	0.721498	0.721175	0.720731	0.715641	0.710265	0.711344	0.714308	0.715336	0.712805	0.710027	0.711507
Arab_5d_F_Cal00064.spc	0.749545	0.82576	0.911458	0.799501	0.746299	0.759258	0.784478	0.795939	0.801374	0.809303	0.787636	0.774362	0.787402	0.837542	0.828688	0.795572	0.808105	0.79725	0.781053	0.779745	0.799332	0.801395	0.790851	0.81166	0.807057	0.793727	0.799399	0.809475	0.807438	0.79601	0.814613	0.819191	0.807799	0.801989	0.796428	0.798344	0.8105	0.811851	0.806928	0.80286	0.810515	0.809743	0.800075	0.790272	0.799665	0.809767	0.805805	0.8013	0.802039
Arab_5d_F_Cal00065.spc	0.814341	0.915026	0.933303	0.917685	0.89666	0.890969	0.916665	0.924577	0.901197	0.864857	0.886437	0.908302	0.905121	0.897791	0.894392	0.897873	0.905265	0.883548	0.868573	0.879432	0.883642	0.870167	0.858809	0.896802	0.893149	0.871394	0.874929	0.882145	0.882873	0.87744	0.883135	0.893666	0.895333	0.872496	0.873591	0.883852	0.884278	0.887156	0.887929	0.885225	0.88144	0.886511	0.890992	0.880535	0.883255	0.888458	0.885842	0.882325	0.877803
Arab_5d_F_Cal00066.spc	0.825453	0.943752	1.16665	1.03728	0.996076	1.03534	0.996413	0.967184	0.974599	1.01539	1.00681	1.0135	1.04452	1.02886	1.01698	1.005	0.97617	0.939997	0.919861	0.929662	0.970731	0.987618	0.984536	1.02979	1.01625	0.981416	0.981213	0.983726	0.988973	0.991148	0.962618	0.972174	1.00069	0.980089	0.978011	0.98924	0.996532	0.983825	0.987843	1.01023	1.00222	0.987085	0.975629	0.974056	0.98297	0.994228	0.999804	0.995339	0.99705
Arab_5d_F_Cal00067.spc	0.679717	0.712992	0.789976	0.748741	0.747627	0.792664	0.818673	0.82981	0.819651	0.795244	0.793409	0.80055	0.806602	0.805	0.80846	0.81141	0.803098	0.784359	0.777818	0.792042	0.797905	0.799878	0.80206	0.809054	0.798647	0.787008	0.792848	0.803053	0.801973	0.790424	0.799231	0.797939	0.792016	0.8046	0.805525	0.803309	0.807454	0.800323	0.796153	0.799161	0.800475	0.800393	0.798146	0.794001	0.800656	0.806631	0.803099	0.799225	0.797547
Arab_5d_F_Cal00068.spc	0.674314	0.702465	0.776189	0.701525	0.666672	0.684168	0.710838	0.706278	0.686898	0.679252	0.70884	0.711051	0.683541	0.704998	0.711341	0.70352	0.703645	0.6942	0.68804	0.69174	0.68663	0.693436	0.708677	0.706361	0.706036	0.706477	0.704044	0.714077	0.713512	0.699243	0.709179	0.71326	0.708994	0.708427	0.709003	0.710081	0.710782	0.708262	0.707245	0.707644	0.701583	0.705699	0.710064	0.697803	0.700136	0.705633	0.703405	0.701722	0.699329
Arab_5d_F_Cal00069.spc	0.657546	0.672474	0.698345	0.671268	0.660505	0.675568	0.702183	0.698345	0.682091	0.674848	0.664897	0.655553	0.654055	0.677837	0.673487	0.655832	0.659166	0.654065	0.644787	0.639706	0.64781	0.64895	0.647102	0.668038	0.663913	0.653329	0.662497	0.661583	0.652207	0.643365	0.655033	0.657143	0.648628	0.64447	0.645953	0.650037	0.653082	0.653289	0.654871	0.657681	0.654687	0.657695	0.660449	0.652028	0.653669	0.656782	0.653694	0.650955	0.652003
Arab_5d_F_Cal00070.spc	0.607938	0.612859	0.6833	0.699101	0.703672	0.707421	0.700127	0.709655	0.704779	0.671113	0.67497	0.679479	0.673268	0.67673	0.686302	0.695338	0.695888	0.686398	0.680024	0.684505	0.692951	0.691594	0.687941	0.709066	0.702458	0.68872	0.697132	0.702303	0.695822	0.683459	0.693089	0.702864	0.70438	0.697087	0.695546	0.697737	0.698946	0.696507	0.699112	0.70469	0.694548	0.692651	0.696164	0.693602	0.69563	0.697551	0.696007	0.69799	0.698212
Arab_5d_F_Cal00071.spc	0.75061	0.736519	0.820386	0.773896	0.773196	0.811687	0.796955	0.792848	0.799981	0.808061	0.813574	0.802768	0.786893	0.80777	0.822929	0.82253	0.812628	0.810888	0.800556	0.781043	0.798232	0.801395	0.790851	0.81166	0.805951	0.796709	0.814815	0.81733	0.807208	0.796058	0.803938	0.809027	0.809124	0.812314	0.809477	0.807411	0.81145	0.811276	0.807377	0.80277	0.80307	0.807138	0.809672	0.80499	0.806965	0.809051	0.805642	0.8013	0.80175
Arab_5d_F_Cal00072.spc	0.768201	0.783838	0.946448	0.884797	0.831082	0.843247	0.920046	0.90617	0.866041	0.8707	0.870157	0.868517	0.872636	0.892703	0.925066	0.935193	0.890141	0.854545	0.852634	0.88346	0.888558	0.884615	0.886191	0.907968	0.894843	0.878515	0.896715	0.908203	0.900424	0.881225	0.885692	0.896061	0.899958	0.88785	0.884216	0.886313	0.886995	0.881356	0.880789	0.887584	0.892995	0.890514	0.883844	0.880722	0.880462	0.883106	0.886816	0.884218	0.879553
Arab_5d_F_Cal00073.spc	1.26169	1.29268	1.30538	1.09287	1.09456	1.24438	1.28244	1.1652	1.095	1.13907	1.11425	1.13786	1.2334	1.2639	1.24732	1.2153	1.1973	1.17644	1.13786	1.09969	1.14842	1.14677	1.11087	1.19536	1.20033	1.16706	1.18581	1.1872	1.16564	1.13931	1.15596	1.16743	1.15947	1.13945	1.14935	1.16882	1.16938	1.13981	1.14303	1.18195	1.17429	1.16564	1.15836	1.14387	1.15575	1.17155	1.16897	1.15104	1.14813
Arab_5d_F_Cal00074.spc	1.00147	1.02008	0.880129	0.91027	0.970331	0.995747	0.95604	1.02622	1.06435	0.948611	0.88634	0.902104	0.969508	0.961409	0.950151	0.951148	0.956439	0.908643	0.884795	0.91703	0.922935	0.902688	0.894424	0.975866	0.954255	0.90154	0.920508	0.945886	0.945714	0.921399	0.924438	0.934038	0.936045	0.920108	0.931255	0.948643	0.945577	0.926351	0.923449	0.936876	0.922832	0.919773	0.929181	0.938481	0.927068	0.922054	0.937652	0.934185	0.92482
Arab_5d_F_Cal00075.spc	1.45354	1.47891	1.48454	1.1825	1.17457	1.35117	1.39327	1.23208	1.17044	1.30272	1.27808	1.25414	1.29092	1.31257	1.33634	1.36889	1.40452	1.32132	1.2439	1.23218	1.24805	1.26784	1.28442	1.30618	1.30139	1.27898	1.26033	1.2748	1.28237	1.27033	1.28889	1.29355	1.28235	1.27669	1.27057	1.2763	1.29631	1.27834	1.26335	1.26925	1.28923	1.3034	1.29811	1.27066	1.26453	1.27814	1.29938	1.29864	1.29271
Arab_5d_F_Cal00076.spc	0.932823	1.00405	0.936845	0.907763	0.929878	0.963602	0.933669	0.912387	0.925424	0.965932	0.927257	0.916291	0.950047	0.941438	0.933476	0.934688	0.940069	0.917193	0.888787	0.879834	0.917552	0.924763	0.906463	0.945513	0.953362	0.934323	0.919131	0.919626	0.928043	0.932497	0.911837	0.906397	0.913938	0.911532	0.918492	0.92585	0.924416	0.92568	0.924004	0.919879	0.923077	0.924562	0.921673	0.915702	0.924756	0.932552	0.927265	0.925983	0.925036
Arab_5d_F_Cal00077.spc	0.76333	0.766735	0.79252	0.749492	0.72551	0.743612	0.811119	0.781075	0.737143	0.751428	0.75902	0.767614	0.773682	0.752698	0.749368	0.7571	0.753207	0.742606	0.720361	0.696404	0.710434	0.731613	0.746435	0.755231	0.748811	0.738239	0.734932	0.725303	0.724903	0.736839	0.739232	0.742042	0.742456	0.732336	0.734308	0.73984	0.739004	0.740447	0.741494	0.739703	0.732166	0.730164	0.733728	0.738286	0.741627	0.739103	0.731377	0.733492	0.740388
Arab_5d_F_Cal00078.spc	0.745865	0.736519	0.820386	0.773896	0.770109	0.817045	0.847722	0.794356	0.76156	0.804017	0.789733	0.777494	0.78672	0.786132	0.788744	0.797471	0.809592	0.79884	0.776861	0.760283	0.763148	0.768204	0.771184	0.77818	0.778587	0.778236	0.784111	0.784679	0.776895	0.768245	0.786907	0.793056	0.781267	0.767518	0.780089	0.796632	0.792363	0.777482	0.774248	0.784893	0.787133	0.787314	0.785781	0.782379	0.789381	0.795453	0.792611	0.793727	0.792302
Arab_5d_F_Cal00079.spc	0.690209	0.761804	0.83886	0.744008	0.725721	0.768743	0.761231	0.708937	0.700069	0.76941	0.741637	0.7198	0.731772	0.71454	0.714847	0.719685	0.702397	0.70218	0.695013	0.672845	0.677126	0.685062	0.690427	0.700119	0.697506	0.689961	0.688606	0.690797	0.689942	0.685549	0.688283	0.69381	0.696322	0.689526	0.687253	0.694494	0.708058	0.697723	0.689328	0.691815	0.691873	0.695155	0.696766	0.689913	0.690828	0.693264	0.691935	0.693802	0.695978
Arab_5d_F_Cal00080.spc	0.528524	0.536454	0.531409	0.521004	0.547492	0.577322	0.533548	0.533386	0.553838	0.557201	0.539893	0.548259	0.579287	0.562641	0.546008	0.543217	0.553356	0.537229	0.521582	0.525705	0.53695	0.542121	0.543151	0.556247	0.549661	0.541424	0.552578	0.550685	0.544415	0.541593	0.543399	0.547786	0.548959	0.540006	0.542454	0.54954	0.551471	0.547997	0.547553	0.55119	0.549832	0.551106	0.552309	0.547937	0.546428	0.545254	0.542616	0.54301	0.545128
Arab_5d_F_Cal00081.spc	0.624131	0.637601	0.663498	0.644587	0.619436	0.611442	0.637231	0.637481	0.63551	0.6539	0.649821	0.641554	0.639727	0.645772	0.646242	0.644537	0.64844	0.642318	0.639718	0.64571	0.634145	0.629275	0.639172	0.660994	0.650205	0.633346	0.642983	0.649968	0.646858	0.637471	0.641224	0.649042	0.651856	0.641189	0.645091	0.652117	0.649379	0.648611	0.651093	0.653728	0.646872	0.645165	0.646456	0.64307	0.640091	0.640951	0.645632	0.644747	0.643677
Arab_5d_F_Cal00082.spc	0.788892	0.762558	0.85259	0.859634	0.811767	0.784172	0.855452	0.81768	0.777143	0.819788	0.832066	0.819164	0.799698	0.795403	0.816837	0.831623	0.800387	0.807669	0.813394	0.790706	0.776713	0.780283	0.799492	0.822103	0.804906	0.786342	0.804909	0.797347	0.785621	0.787149	0.80764	0.805153	0.788087	0.791489	0.797354	0.799279	0.795581	0.793884	0.795263	0.797247	0.790989	0.800974	0.811604	0.795616	0.797907	0.806681	0.807937	0.804508	0.802238
Arab_5d_F_Cal00083.spc	0.932823	1.00405	0.936845	0.907763	0.925457	0.969107	0.996188	0.991584	0.978366	0.971519	0.927674	0.900733	0.905494	0.927839	0.938484	0.929694	0.909052	0.900243	0.892553	0.881066	0.879079	0.886781	0.90751	0.948975	0.940279	0.913312	0.915333	0.935851	0.936459	0.913693	0.932175	0.930498	0.914604	0.924051	0.926231	0.928285	0.937565	0.931692	0.923829	0.919778	0.914116	0.917359	0.922207	0.916426	0.919225	0.925132	0.926786	0.921196	0.916811
Arab_5d_F_Cal00084.spc	0.729456	0.674066	0.663629	0.715913	0.698186	0.648424	0.672366	0.696269	0.688318	0.657223	0.70121	0.720084	0.688319	0.687382	0.723533	0.75373	0.717288	0.682851	0.681858	0.711824	0.685456	0.684097	0.712446	0.711678	0.693223	0.687717	0.715782	0.716952	0.701816	0.690018	0.708682	0.712047	0.700593	0.700347	0.702164	0.701117	0.696115	0.69774	0.704149	0.709076	0.697855	0.702657	0.711799	0.699691	0.694313	0.699042	0.708771	0.701518	0.698216
Arab_5d_F_Cal00085.spc	0.664196	0.65959	0.733563	0.705814	0.688271	0.701903	0.72869	0.720033	0.709713	0.724389	0.714294	0.70005	0.693739	0.697758	0.695354	0.689744	0.690326	0.695433	0.686869	0.665915	0.682285	0.690214	0.683937	0.692774	0.698322	0.698969	0.697095	0.690288	0.687632	0.69201	0.695926	0.695574	0.693001	0.693509	0.689313	0.688834	0.696651	0.690564	0.689313	0.696071	0.691719	0.689153	0.688593	0.68648	0.688956	0.691324	0.690025	0.688822	0.689283
Arab_5d_F_Cal00086.spc	0.898645	0.909273	0.860746	0.79805	0.769296	0.784716	0.854476	0.85386	0.800099	0.75143	0.746051	0.769139	0.799986	0.800002	0.802367	0.805661	0.797841	0.782597	0.763451	0.748191	0.75154	0.755949	0.76135	0.783261	0.768889	0.75657	0.786609	0.783755	0.768168	0.760309	0.769086	0.775894	0.775795	0.771896	0.768357	0.768887	0.774191	0.775633	0.774088	0.770925	0.76627	0.773104	0.781231	0.773261	0.770529	0.772712	0.775899	0.774429	0.773987
Arab_5d_F_Cal00087.spc	1.11781	1.14813	1.17435	1.23148	1.21414	1.14138	1.08138	1.08596	1.16243	1.2851	1.19329	1.14526	1.18092	1.14427	1.1819	1.25265	1.23128	1.16842	1.10508	1.07328	1.11795	1.13722	1.12614	1.17989	1.17126	1.1437	1.16234	1.16228	1.15531	1.15175	1.1464	1.15863	1.17198	1.15104	1.16142	1.17284	1.15558	1.15535	1.16221	1.169	1.17384	1.18387	1.18329	1.15455	1.15176	1.16392	1.17356	1.16731	1.16335
Arab_5d_F_Cal00088.spc	0.659439	0.733039	0.806652	0.720474	0.705367	0.747492	0.739644	0.714901	0.718512	0.759415	0.705219	0.685061	0.720893	0.725948	0.718219	0.715664	0.731589	0.71281	0.693109	0.697968	0.719059	0.715846	0.700812	0.73331	0.730153	0.713339	0.721269	0.72482	0.721043	0.715319	0.725028	0.733588	0.733824	0.724641	0.721082	0.724458	0.731065	0.72818	0.728196	0.7335	0.732376	0.729562	0.727453	0.727646	0.729412	0.731174	0.731891	0.732415	0.732313
Arab_5d_F_Cal00089.spc	1.21283	1.22731	1.25354	1.29934	1.35742	1.36889	1.2612	1.26428	1.28428	1.23201	1.18362	1.18338	1.21428	1.17329	1.2119	1.28584	1.26059	1.18861	1.13812	1.13489	1.15478	1.15021	1.14602	1.24235	1.19247	1.12291	1.17014	1.20435	1.19681	1.16543	1.18386	1.17899	1.15518	1.15487	1.17385	1.18335	1.16523	1.16456	1.17111	1.17762	1.18338	1.18259	1.17369	1.15879	1.14978	1.15753	1.17889	1.16467	1.15383
Arab_5d_F_Cal00090.spc	0.934309	1.1025	1.25033	1.19102	1.10545	1.08953	1.21156	1.14287	1.0928	1.20835	1.2003	1.15503	1.13589	1.15872	1.15252	1.14196	1.17458	1.1682	1.13136	1.09242	1.0767	1.07931	1.10267	1.1574	1.12863	1.08465	1.10343	1.12867	1.12593	1.10292	1.14223	1.1519	1.12531	1.10804	1.1195	1.13825	1.14012	1.12979	1.12802	1.13608	1.12846	1.13345	1.13644	1.11273	1.11291	1.12179	1.12241	1.11777	1.11715
Arab_5d_F_Cal00091.spc	0.597574	0.617928	0.642391	0.590349	0.592229	0.633251	0.632538	0.621938	0.624208	0.643074	0.621536	0.61343	0.630706	0.639182	0.629411	0.617172	0.622779	0.619581	0.612521	0.609794	0.618735	0.62156	0.619407	0.630215	0.631607	0.628555	0.629747	0.62029	0.616565	0.623426	0.62245	0.626576	0.63088	0.621916	0.621883	0.627745	0.631539	0.624446	0.618702	0.620108	0.627682	0.63089	0.626495	0.616677	0.621905	0.627763	0.622807	0.618813	0.618007
Arab_5d_F_Cal00092.spc	0.739904	0.706763	0.735796	0.699696	0.708527	0.747492	0.739644	0.717436	0.708584	0.723368	0.736098	0.721094	0.693924	0.716855	0.711022	0.689002	0.689761	0.69418	0.692356	0.682426	0.677055	0.677831	0.684317	0.694139	0.69185	0.68466	0.68352	0.68512	0.688301	0.692051	0.695926	0.696143	0.691951	0.685026	0.689196	0.696414	0.697418	0.695431	0.695048	0.696041	0.691023	0.692142	0.69429	0.687602	0.688616	0.691324	0.690025	0.689125	0.687622
Arab_5d_F_Cal00093.spc	0.822301	0.883108	1.0739	0.846473	0.811705	0.902755	0.877819	0.900258	0.919172	0.878325	0.838373	0.839249	0.872563	0.870864	0.84932	0.842196	0.876247	0.833404	0.786972	0.787563	0.822445	0.833763	0.817752	0.822969	0.82184	0.818858	0.823523	0.832738	0.830208	0.816627	0.824822	0.823109	0.813806	0.816278	0.820882	0.822185	0.817247	0.806568	0.809484	0.825416	0.826382	0.824274	0.820982	0.815813	0.812902	0.812939	0.814439	0.810782	0.807882
Arab_5d_F_Cal00094.spc	0.661414	0.672474	0.698345	0.671268	0.662901	0.672226	0.66728	0.676201	0.68158	0.673557	0.702646	0.706585	0.678244	0.681895	0.6814	0.677688	0.679984	0.660164	0.652618	0.670575	0.657934	0.65776	0.675684	0.686661	0.675606	0.667305	0.685321	0.693028	0.68641	0.674714	0.684524	0.694472	0.696322	0.689526	0.68836	0.690838	0.692325	0.690215	0.693084	0.698885	0.689124	0.687868	0.690487	0.683901	0.68819	0.693727	0.69211	0.691039	0.68966
Arab_5d_F_Cal00095.spc	1.06153	1.16265	1.34466	1.29012	1.05501	0.948144	1.20131	1.21249	1.11039	1.15477	1.1958	1.19405	1.16585	1.18876	1.18049	1.16747	1.20019	1.18838	1.16655	1.15703	1.10733	1.10653	1.16255	1.22165	1.20655	1.17622	1.19539	1.17048	1.14517	1.14497	1.16381	1.17194	1.168	1.16828	1.17131	1.16646	1.15044	1.15082	1.15782	1.16476	1.16975	1.17987	1.17914	1.15043	1.15799	1.1742	1.17168	1.16368	1.16131
Arab_5d_F_Cal00096.spc	0.860366	0.849302	0.874995	0.806763	0.832967	0.919254	0.897629	0.847627	0.835812	0.877475	0.851688	0.847167	0.880461	0.876201	0.870484	0.881618	0.914981	0.883218	0.843744	0.838974	0.857083	0.866589	0.867297	0.888956	0.87727	0.862883	0.881213	0.881099	0.865661	0.85079	0.868443	0.878061	0.87134	0.860171	0.873846	0.887846	0.87835	0.870346	0.876551	0.889565	0.870855	0.873901	0.884347	0.867699	0.873531	0.883896	0.881215	0.87741	0.876166
Arab_5d_F_Cal00097.spc	0.89673	0.883359	0.91169	0.900008	0.881479	0.876343	0.899399	0.94387	0.954485	0.907582	0.895492	0.892394	0.897572	0.956299	0.937674	0.887812	0.89538	0.895862	0.885577	0.87522	0.894234	0.892801	0.876048	0.896175	0.896128	0.8925	0.910507	0.907364	0.896678	0.891408	0.897796	0.899783	0.893222	0.881487	0.877798	0.883387	0.893631	0.888591	0.891741	0.905721	0.903008	0.89543	0.890424	0.893391	0.900752	0.90198	0.892743	0.886967	0.888337
Arab_5d_F_Cal00098.spc	0.754656	0.80238	0.824184	0.774692	0.746848	0.764004	0.833722	0.800526	0.753101	0.766492	0.773255	0.779538	0.786776	0.787927	0.776806	0.769432	0.782854	0.772988	0.759529	0.759246	0.764163	0.76723	0.772191	0.793332	0.789117	0.777985	0.784336	0.774988	0.766203	0.768044	0.77831	0.778713	0.770552	0.766463	0.770031	0.773689	0.771269	0.77012	0.775749	0.784831	0.781049	0.778828	0.778514	0.775906	0.775383	0.775006	0.773708	0.775501	0.77793
Arab_7d_F_Cal00001.spc	0.693047	0.718166	0.692879	0.663373	0.629566	0.61596	0.658901	0.646454	0.629102	0.651572	0.65431	0.637891	0.619254	0.628332	0.64265	0.642506	0.617959	0.63855	0.651927	0.626735	0.628573	0.645094	0.65808	0.640313	0.631852	0.632283	0.633119	0.638575	0.634855	0.621837	0.622155	0.633542	0.64338	0.633062	0.635102	0.640589	0.638431	0.641408	0.642089	0.638517	0.636428	0.636845	0.637441	0.635302	0.641153	0.6441	0.638168	0.640002	0.641009
Arab_7d_F_Cal00002.spc	0.905702	0.853773	0.814124	0.761915	0.707203	0.68956	0.768542	0.777892	0.763758	0.785941	0.772003	0.764464	0.774878	0.778988	0.786623	0.775916	0.732076	0.766433	0.790237	0.746783	0.744393	0.751036	0.753517	0.751027	0.743144	0.744032	0.763116	0.757747	0.746059	0.742501	0.749139	0.755658	0.75504	0.743711	0.741872	0.749817	0.76317	0.777771	0.777666	0.765231	0.766802	0.772535	0.775263	0.769721	0.774271	0.776957	0.770573	0.77407	0.776083
Arab_7d_F_Cal00003.spc	0.986601	0.89077	0.92865	0.921067	0.853769	0.812017	0.904773	0.897098	0.879369	0.946251	0.960589	0.930131	0.897639	0.921107	0.956838	0.959299	0.904947	0.950761	0.983947	0.929562	0.938118	0.96427	0.973055	0.93391	0.915557	0.929622	0.967299	0.948154	0.931934	0.942726	0.929897	0.93641	0.954998	0.951072	0.944045	0.944014	0.953501	0.954041	0.946702	0.939659	0.95068	0.959952	0.96205	0.958612	0.963487	0.965141	0.958074	0.965227	0.969102
Arab_7d_F_Cal00004.spc	0.762745	0.724932	0.760281	0.775194	0.709918	0.66338	0.777271	0.804271	0.772236	0.763133	0.772674	0.77205	0.754854	0.735871	0.750068	0.760356	0.71884	0.750641	0.781952	0.754533	0.739103	0.745735	0.76038	0.744192	0.740716	0.748773	0.755758	0.747843	0.738294	0.734755	0.732774	0.73526	0.736323	0.726336	0.725949	0.731881	0.738465	0.75255	0.750421	0.734507	0.743205	0.750009	0.74611	0.732148	0.738193	0.751	0.754368	0.739793	0.738013
Arab_7d_F_Cal00005.spc	0.704799	0.670287	0.703141	0.673839	0.656139	0.66914	0.713134	0.691988	0.667909	0.690682	0.709488	0.712058	0.700962	0.687103	0.702346	0.714774	0.680555	0.699225	0.716779	0.697798	0.713088	0.721432	0.708598	0.684721	0.680075	0.693511	0.712312	0.70023	0.691807	0.699755	0.690619	0.7001	0.716064	0.700593	0.693683	0.693854	0.695462	0.708366	0.712442	0.704129	0.702855	0.709138	0.712844	0.701708	0.702152	0.707736	0.709299	0.701715	0.700257
Arab_7d_F_Cal00006.spc	0.615489	0.62413	0.701684	0.639746	0.604738	0.628474	0.70608	0.675419	0.633997	0.657454	0.658366	0.652249	0.648056	0.639991	0.645632	0.646641	0.621585	0.642175	0.655502	0.62992	0.632601	0.642223	0.646595	0.639411	0.634483	0.636976	0.646686	0.645016	0.643058	0.644098	0.630954	0.633711	0.646083	0.642231	0.641491	0.641303	0.639392	0.652905	0.654088	0.639852	0.641718	0.644472	0.644436	0.642065	0.644356	0.646051	0.643548	0.642473	0.64316
Arab_7d_F_Cal00007.spc	0.570919	0.58782	0.617452	0.604195	0.577637	0.569411	0.611974	0.605241	0.593476	0.615692	0.600294	0.598206	0.614325	0.593291	0.602638	0.619934	0.598781	0.596237	0.607845	0.62115	0.619879	0.615756	0.612444	0.607179	0.604386	0.608125	0.618467	0.611403	0.605904	0.60966	0.605752	0.608734	0.615208	0.612711	0.618314	0.621958	0.615421	0.618653	0.617989	0.611609	0.614875	0.61881	0.619141	0.614315	0.61666	0.619857	0.618738	0.618896	0.620881
Arab_7d_F_Cal00008.spc	0.553106	0.533722	0.604548	0.56609	0.528947	0.527377	0.569631	0.569469	0.554182	0.556959	0.562192	0.556745	0.546407	0.558206	0.573976	0.577971	0.56121	0.572744	0.579107	0.561856	0.566977	0.578887	0.582465	0.561727	0.561183	0.569274	0.564812	0.556559	0.558727	0.57059	0.563044	0.564891	0.571252	0.560537	0.559452	0.565627	0.571853	0.574449	0.572645	0.568964	0.570237	0.571708	0.571476	0.569327	0.574509	0.575923	0.568185	0.56931	0.574171
Arab_7d_F_Cal00009.spc	0.766657	0.71163	0.807057	0.768815	0.707203	0.690785	0.773969	0.730273	0.687781	0.739504	0.736718	0.732195	0.742393	0.725771	0.737429	0.753685	0.731099	0.741166	0.746377	0.724948	0.724704	0.740259	0.75195	0.724179	0.717096	0.726586	0.734113	0.726593	0.722837	0.729371	0.728425	0.730495	0.731767	0.722098	0.722528	0.726186	0.7261	0.738416	0.74098	0.731194	0.735068	0.73487	0.730268	0.727354	0.734247	0.737344	0.728979	0.725867	0.728291
Arab_7d_F_Cal00010.spc	0.809784	0.84541	0.951851	0.813042	0.769653	0.828918	0.928714	0.879182	0.835563	0.899284	0.883215	0.84368	0.824457	0.848473	0.884596	0.884555	0.821123	0.855916	0.88824	0.848411	0.858706	0.883221	0.893272	0.862892	0.863675	0.882269	0.885121	0.853297	0.838131	0.852405	0.845995	0.848477	0.855281	0.845521	0.848396	0.859754	0.870749	0.884747	0.873302	0.847056	0.867401	0.874619	0.865595	0.860162	0.873579	0.877336	0.857738	0.859706	0.868966
Arab_7d_F_Cal00011.spc	0.899711	0.92997	1.05895	0.953129	0.872995	0.88836	1.06393	1.06071	0.997048	1.02108	1.01264	1.02625	1.05532	0.993157	1.0411	1.1177	1.03164	1.02326	1.03991	1.03334	1.0195	1.04153	1.08087	1.05151	1.03221	1.03594	1.05514	1.04216	1.02151	1.01081	1.00769	1.02159	1.03794	1.02807	1.02698	1.0326	1.03922	1.05817	1.06734	1.06095	1.05759	1.05741	1.05528	1.04571	1.05368	1.06155	1.05578	1.05144	1.05402
Arab_7d_F_Cal00012.spc	0.78709	0.740522	0.776069	0.789687	0.72112	0.674376	0.796801	0.735369	0.678032	0.759166	0.765809	0.729707	0.701359	0.724988	0.761018	0.762781	0.70441	0.732394	0.757249	0.718439	0.715017	0.739074	0.763486	0.734035	0.734026	0.753162	0.759856	0.741327	0.730699	0.737157	0.726519	0.729453	0.738913	0.728826	0.727986	0.734171	0.740655	0.748082	0.745345	0.736194	0.745642	0.747526	0.741832	0.738455	0.740414	0.743327	0.743363	0.740838	0.741231
Arab_7d_F_Cal00013.spc	0.840755	0.756742	0.733694	0.69045	0.697865	0.736255	0.741491	0.726192	0.722491	0.744451	0.734715	0.732195	0.742393	0.725771	0.739	0.750222	0.710788	0.730729	0.741861	0.706308	0.718413	0.734106	0.734285	0.720662	0.710023	0.712604	0.731475	0.737549	0.730056	0.717269	0.714453	0.723799	0.73102	0.713505	0.716825	0.726957	0.726518	0.732282	0.735078	0.73109	0.72367	0.722153	0.723765	0.721525	0.720086	0.7223	0.72772	0.727085	0.726392
Arab_7d_F_Cal00014.spc	0.840222	0.796605	0.994924	0.923181	0.819468	0.787793	0.880082	0.843725	0.804483	0.865088	0.883669	0.865551	0.839344	0.836389	0.857862	0.8673	0.828211	0.871821	0.896085	0.835048	0.807664	0.833408	0.877428	0.83295	0.837898	0.870102	0.872942	0.840881	0.832988	0.859052	0.841065	0.844022	0.861958	0.852333	0.847971	0.848915	0.851371	0.863245	0.857972	0.840699	0.860881	0.873211	0.86896	0.856916	0.862097	0.867221	0.859912	0.858739	0.864238
Arab_7d_F_Cal00015.spc	0.67524	0.672943	0.758619	0.732566	0.654763	0.621001	0.731087	0.709996	0.659431	0.683159	0.704928	0.694237	0.66884	0.694181	0.716974	0.705997	0.657898	0.684418	0.715287	0.694925	0.682658	0.699074	0.722442	0.686888	0.677154	0.688546	0.697066	0.682951	0.680303	0.697155	0.690275	0.688539	0.693731	0.694098	0.692981	0.692051	0.693734	0.707206	0.708034	0.695035	0.699501	0.704923	0.705138	0.698954	0.705217	0.709853	0.703277	0.701552	0.704778
Arab_7d_F_Cal00016.spc	0.948666	0.868897	0.906383	0.895716	0.870588	0.862693	0.903811	0.919881	0.908331	0.887453	0.884892	0.887931	0.888641	0.883837	0.903258	0.911648	0.866273	0.890801	0.905349	0.8643	0.876233	0.887473	0.885135	0.890393	0.891154	0.897576	0.916656	0.899251	0.881905	0.880851	0.870695	0.881243	0.895219	0.87115	0.876672	0.896308	0.906067	0.917648	0.914249	0.899144	0.902781	0.906087	0.900966	0.886211	0.894944	0.905998	0.901937	0.89988	0.899652
Arab_7d_F_Cal00017.spc	0.873409	0.881672	1.11826	1.0043	0.91583	0.911416	0.96215	0.851054	0.81243	0.961739	0.91659	0.860256	0.872506	0.934026	0.938314	0.898935	0.880308	0.89487	0.891124	0.853205	0.86392	0.889901	0.897068	0.848743	0.854818	0.886461	0.88834	0.881064	0.876172	0.87385	0.853424	0.849747	0.859693	0.860577	0.858887	0.862197	0.873506	0.877892	0.870568	0.860065	0.873458	0.876026	0.867709	0.862384	0.86961	0.873929	0.866183	0.865161	0.866982
Arab_7d_F_Cal00018.spc	0.84861	0.838212	1.18697	1.07093	0.909881	0.873494	1.05017	0.95397	0.874475	0.992996	0.975685	0.914667	0.889254	0.94502	0.997685	0.99582	0.935491	0.963098	0.966186	0.894116	0.899025	0.937659	0.966824	0.926682	0.936792	0.97061	0.969355	0.940749	0.927645	0.938566	0.926009	0.932621	0.951227	0.947515	0.940699	0.939804	0.94949	0.970687	0.970326	0.95036	0.961356	0.96566	0.957813	0.946211	0.956173	0.961448	0.947257	0.952979	0.961622
Arab_7d_F_Cal00019.spc	1.21216	1.13308	1.16725	1.11997	0.993019	0.935049	1.12771	1.12079	1.04141	1.06601	1.11425	1.09793	1.03079	1.00903	1.05182	1.09705	1.04946	1.07907	1.11852	1.10393	1.08413	1.10706	1.15046	1.11448	1.06669	1.06376	1.13624	1.13237	1.08841	1.0523	1.04401	1.07135	1.09955	1.06542	1.09611	1.12888	1.09687	1.10991	1.11266	1.08977	1.08107	1.10527	1.12974	1.10274	1.10404	1.11062	1.10185	1.10398	1.10345
Arab_7d_F_Cal00020.spc	0.857245	0.864412	1.08632	0.909417	0.812238	0.826574	0.922195	0.914239	0.882511	0.905466	0.880412	0.841737	0.824917	0.881112	0.891545	0.852111	0.816299	0.84201	0.856015	0.822056	0.85148	0.874693	0.869	0.858058	0.855099	0.858704	0.862387	0.856235	0.858706	0.869974	0.849948	0.854214	0.869805	0.8487	0.84839	0.857361	0.859084	0.869835	0.869457	0.857775	0.862921	0.867801	0.864915	0.85294	0.863708	0.870636	0.857237	0.861041	0.864083
Arab_7d_F_Cal00021.spc	0.524859	0.502207	0.501872	0.502324	0.477517	0.458866	0.50033	0.507696	0.499773	0.504482	0.498148	0.497387	0.504979	0.507434	0.50927	0.510658	0.511255	0.519172	0.519866	0.508044	0.507739	0.510514	0.510586	0.503684	0.503794	0.506851	0.505511	0.501454	0.503436	0.511134	0.505674	0.513701	0.52423	0.507064	0.509464	0.516716	0.511614	0.513843	0.515669	0.51498	0.519011	0.518678	0.514941	0.512759	0.516784	0.520206	0.518535	0.518453	0.518573
Arab_7d_F_Cal00022.spc	0.762376	0.750041	0.844852	0.745592	0.685279	0.718652	0.899768	0.861258	0.775876	0.800839	0.8187	0.796369	0.754969	0.754255	0.79357	0.819709	0.768791	0.784686	0.809993	0.797512	0.797369	0.801609	0.800044	0.779887	0.773052	0.788786	0.821254	0.793243	0.76896	0.775083	0.771501	0.776258	0.787214	0.791657	0.788083	0.781699	0.779244	0.790216	0.793708	0.787118	0.794544	0.80332	0.79981	0.77569	0.783267	0.794459	0.786356	0.784122	0.787975
Arab_7d_F_Cal00023.spc	0.617474	0.570822	0.605713	0.597602	0.551236	0.531483	0.627466	0.619933	0.58544	0.608502	0.614611	0.602624	0.587765	0.598074	0.613046	0.614993	0.594123	0.604941	0.610915	0.590348	0.58428	0.595228	0.60956	0.595908	0.590047	0.592545	0.595052	0.586219	0.589966	0.607504	0.592135	0.588387	0.596797	0.595824	0.592797	0.592611	0.598214	0.608946	0.608604	0.598131	0.602007	0.604105	0.601852	0.598039	0.601217	0.60521	0.604774	0.602886	0.603922
Arab_7d_F_Cal00024.spc	0.756595	0.769895	0.946987	0.826717	0.726113	0.710692	0.796051	0.748113	0.702568	0.755443	0.756097	0.720331	0.696347	0.765273	0.79391	0.755567	0.698816	0.726528	0.757727	0.733377	0.733606	0.741447	0.74023	0.711912	0.722064	0.750575	0.757012	0.737474	0.731513	0.747455	0.737773	0.733844	0.737373	0.73555	0.731132	0.733514	0.747391	0.756774	0.749883	0.734507	0.743205	0.749566	0.747003	0.738113	0.74337	0.744101	0.731278	0.738327	0.747598
Arab_7d_F_Cal00025.spc	0.786699	0.759936	0.861657	0.874873	0.781939	0.722616	0.85102	0.839488	0.786994	0.810731	0.824635	0.813555	0.795569	0.821747	0.840568	0.823816	0.772498	0.78977	0.816113	0.802666	0.78447	0.797528	0.826646	0.804789	0.796175	0.807445	0.82649	0.804191	0.792695	0.807403	0.793089	0.792223	0.801723	0.795927	0.794806	0.7978	0.802191	0.814816	0.813081	0.798403	0.804575	0.816617	0.820627	0.806093	0.81157	0.8172	0.807817	0.804073	0.809471
Arab_7d_F_Cal00026.spc	1.19707	1.13308	1.16725	1.11033	1.0457	1.01728	1.0592	1.05691	1.0478	1.06989	1.05533	1.06333	1.09604	1.07183	1.11567	1.15261	1.05714	1.07605	1.12047	1.10478	1.05645	1.06043	1.10784	1.10526	1.07108	1.05879	1.1039	1.09156	1.07382	1.07901	1.07608	1.07498	1.07719	1.08071	1.09792	1.10695	1.09424	1.10973	1.11875	1.10899	1.10186	1.10756	1.11306	1.09921	1.10497	1.11062	1.10185	1.10398	1.10345
Arab_7d_F_Cal00027.spc	1.03822	0.946073	1.23835	1.0836	0.967343	0.965435	1.08018	1.10851	1.06426	1.02705	1.06144	1.05158	0.996595	1.01606	1.08215	1.11437	1.02833	1.05031	1.07594	1.03507	1.04529	1.07	1.07987	1.04826	1.05139	1.05826	1.03018	1.04327	1.0533	1.03634	1.01201	1.04045	1.08341	1.03675	1.03453	1.05376	1.05909	1.07899	1.08075	1.0609	1.05685	1.05651	1.05681	1.05744	1.06995	1.06831	1.04475	1.05412	1.06297
Arab_7d_F_Cal00028.spc	0.601666	0.584747	0.617082	0.607176	0.563165	0.533341	0.575223	0.573655	0.564329	0.586419	0.593454	0.584757	0.570526	0.566126	0.585456	0.598	0.56664	0.583337	0.598394	0.578711	0.584026	0.589649	0.585382	0.572583	0.574585	0.583731	0.586229	0.585251	0.586986	0.590765	0.582025	0.578536	0.582514	0.58781	0.586855	0.588651	0.599386	0.602003	0.597882	0.593384	0.60149	0.608481	0.607267	0.59587	0.59716	0.600332	0.597146	0.601041	0.602708
Arab_7d_F_Cal00029.spc	0.913242	0.877385	1.00036	0.918248	0.81569	0.792611	0.942653	0.874034	0.812133	0.916068	0.906769	0.85885	0.840092	0.895019	0.924303	0.902023	0.857683	0.903869	0.926001	0.860493	0.866168	0.90598	0.92885	0.859213	0.856454	0.894925	0.913071	0.893717	0.88469	0.895517	0.861559	0.857803	0.878978	0.879586	0.867873	0.866661	0.888039	0.894031	0.885028	0.873477	0.886009	0.893638	0.888613	0.874834	0.885048	0.891243	0.876205	0.878738	0.88383
Arab_7d_F_Cal00030.spc	0.768235	0.727983	0.76125	0.725433	0.672704	0.664988	0.78193	0.776815	0.735383	0.758669	0.777375	0.758523	0.724565	0.749677	0.770589	0.75944	0.718208	0.752129	0.776676	0.734775	0.716531	0.7405	0.779664	0.74953	0.73966	0.748773	0.755758	0.74689	0.742486	0.747748	0.737175	0.733193	0.738258	0.744417	0.743524	0.739557	0.739149	0.750818	0.756542	0.751236	0.747402	0.75491	0.762395	0.752405	0.755442	0.761539	0.760427	0.756888	0.757032
Arab_7d_F_Cal00031.spc	1.1626	1.19674	10	1.72521	1.18857	1.11058	1.64953	1.345	1.09558	1.20296	1.50349	1.42621	1.14047	1.20835	1.35013	1.35509	1.14646	1.27848	1.43169	1.25725	1.24128	1.37243	1.5386	1.2704	1.22828	1.30883	1.37226	1.32692	1.29802	1.32583	1.30874	1.30955	1.33436	1.35918	1.33173	1.30525	1.32798	1.40673	1.41935	1.35509	1.37335	1.38944	1.37509	1.33258	1.35534	1.38368	1.36575	1.34853	1.36678
Arab_7d_F_Cal00032.spc	1.45989	1.42293	1.88982	1.34398	1.13645	1.11732	1.26805	1.27706	1.22774	1.25121	1.29621	1.28941	1.24538	1.26844	1.31429	1.28616	1.1501	1.25737	1.35199	1.20665	1.16185	1.21365	1.30622	1.24088	1.25193	1.31344	1.33184	1.2496	1.22459	1.28619	1.27494	1.27728	1.29628	1.2913	1.26134	1.24338	1.26578	1.33838	1.34106	1.26767	1.26401	1.28738	1.29387	1.24521	1.26353	1.28525	1.26085	1.26287	1.28359
Arab_7d_F_Cal00033.spc	1.06002	0.907265	1.05309	1.16146	0.961147	0.817665	1.03287	1.07255	0.977668	0.952264	1.08338	1.11552	0.995819	0.972835	1.04782	1.1085	0.990122	1.0293	1.06981	0.99916	0.977791	1.01705	1.08152	1.05287	1.03025	1.0415	1.08513	1.05649	1.01888	1.01055	1.02571	1.03651	1.03945	1.04599	1.03871	1.03042	1.03782	1.08607	1.08937	1.04389	1.06289	1.07649	1.06856	1.04739	1.06078	1.07268	1.05673	1.0501	1.05806
Arab_7d_F_Cal00034.spc	0.718227	0.654891	0.803566	0.767953	0.733686	0.735039	0.739761	0.726192	0.721283	0.743289	0.761885	0.746435	0.712477	0.714275	0.752235	0.778394	0.734404	0.753648	0.765193	0.726156	0.72253	0.746721	0.771426	0.74185	0.733093	0.742744	0.750021	0.731703	0.725543	0.742062	0.741487	0.741841	0.744145	0.74158	0.743851	0.74643	0.745369	0.751315	0.749327	0.739439	0.742082	0.74912	0.751659	0.742432	0.746495	0.750954	0.746079	0.746412	0.749662
Arab_7d_F_Cal00035.spc	0.582801	0.599141	0.628764	0.613923	0.585875	0.576834	0.619454	0.611846	0.599368	0.621618	0.603877	0.60902	0.643312	0.638741	0.632331	0.621725	0.599783	0.62086	0.633842	0.610875	0.625255	0.635843	0.62818	0.611272	0.618064	0.633328	0.633636	0.637834	0.638155	0.631821	0.625562	0.633456	0.642669	0.626185	0.625418	0.635521	0.644734	0.650576	0.644037	0.632062	0.64369	0.64836	0.641799	0.631557	0.63503	0.640171	0.637865	0.639957	0.642569
Arab_7d_F_Cal00036.spc	1.01405	0.96291	0.833469	0.875385	0.892198	0.878331	0.922397	0.897025	0.871272	0.894145	0.867412	0.849543	0.855325	0.854918	0.85328	0.855989	0.865954	0.84748	0.83064	0.839025	0.876834	0.886832	0.863723	0.852683	0.852097	0.850362	0.839622	0.857926	0.861169	0.833738	0.81255	0.82639	0.851893	0.832541	0.8317	0.845358	0.856535	0.844511	0.838107	0.844814	0.844501	0.840337	0.837108	0.840049	0.845146	0.845423	0.839882	0.845849	0.846222
Arab_7d_F_Cal00037.spc	1.05237	0.938145	0.976946	0.962918	0.881331	0.843081	1.00197	1.00795	0.952673	0.976375	1.02203	1.01545	0.963992	0.948862	0.994836	1.02084	0.927454	0.94124	0.969105	0.941102	0.931803	0.940593	0.957466	0.960243	0.956847	0.960916	0.979927	0.971987	0.957575	0.951487	0.953343	0.950183	0.942299	0.937615	0.951666	0.964603	0.96084	0.979273	0.980071	0.958422	0.957376	0.976898	0.988274	0.957089	0.966343	0.982244	0.972869	0.959236	0.958385
Arab_7d_F_Cal00038.spc	1.29873	1.13459	1.68715	1.30596	1.10788	1.0952	1.25182	1.10666	1.04799	1.31863	1.46914	1.30986	1.14087	1.21711	1.30055	1.27018	1.14057	1.20541	1.24723	1.13735	1.17107	1.25448	1.28663	1.15514	1.11838	1.16704	1.25426	1.17751	1.13977	1.19518	1.16498	1.15883	1.17978	1.17987	1.17592	1.18114	1.20221	1.22879	1.20887	1.16342	1.19901	1.21505	1.19752	1.17504	1.2112	1.23674	1.20362	1.20796	1.21577
Arab_7d_F_Cal00039.spc	0.648267	0.604276	0.686271	0.716059	0.643029	0.577623	0.647805	0.650977	0.621647	0.621716	0.659157	0.669623	0.642972	0.633106	0.651637	0.662386	0.622081	0.626797	0.63736	0.625774	0.629363	0.645094	0.658213	0.641055	0.624453	0.62345	0.642517	0.644107	0.637064	0.631712	0.633547	0.635904	0.633639	0.623583	0.630945	0.64097	0.638556	0.641877	0.639406	0.632016	0.638621	0.646822	0.647962	0.637251	0.639857	0.646698	0.647308	0.640303	0.638884
Arab_7d_F_Cal00040.spc	0.77693	0.785183	0.812244	0.712814	0.688816	0.74485	0.835716	0.776324	0.725735	0.780501	0.776697	0.752744	0.742884	0.769158	0.788583	0.776486	0.733095	0.752154	0.77033	0.745517	0.744173	0.757661	0.773066	0.76985	0.761199	0.757941	0.765024	0.754917	0.754637	0.769379	0.757529	0.758786	0.767477	0.755313	0.753223	0.758317	0.764061	0.777212	0.777224	0.765305	0.773501	0.77889	0.773405	0.757425	0.759099	0.765238	0.764018	0.764552	0.764008
Arab_7d_F_Cal00041.spc	0.686801	0.722926	0.809286	0.723635	0.65237	0.644128	0.720808	0.713513	0.673612	0.671289	0.731135	0.752067	0.712274	0.696333	0.712507	0.724105	0.68806	0.719094	0.749564	0.725695	0.712389	0.720527	0.733443	0.706946	0.709587	0.724938	0.721329	0.711856	0.710265	0.716855	0.708096	0.706098	0.710665	0.710207	0.70772	0.70868	0.716216	0.724411	0.722841	0.715171	0.725138	0.728332	0.722563	0.715301	0.720774	0.726209	0.722767	0.724534	0.726457
Arab_7d_F_Cal00042.spc	1.04699	1.0743	1.24949	1.07648	0.962042	0.975062	1.19832	1.052	0.945259	1.08399	1.10066	1.06766	1.05655	1.08461	1.08921	1.05846	1.01664	1.0822	1.11716	1.03754	1.04075	1.08608	1.12041	1.05771	1.04517	1.07006	1.08867	1.07048	1.05746	1.06237	1.04051	1.0425	1.06336	1.06843	1.07249	1.07002	1.06052	1.0766	1.0855	1.07897	1.08819	1.08434	1.06935	1.0581	1.08298	1.10047	1.0818	1.08303	1.08473
Arab_7d_F_Cal00043.spc	1.08045	1.03517	1.06422	0.947845	0.877308	0.883317	0.987423	0.96652	0.939893	1.01429	1.02528	0.984873	0.944433	0.97027	0.981399	0.963451	0.936096	0.968223	0.991863	0.961194	0.948601	0.969808	1.00963	1.01354	0.974239	0.952124	0.991736	0.987053	0.978712	0.986763	0.972134	0.96848	0.973574	0.967774	0.969894	0.977698	0.98586	0.995187	0.992224	0.98132	0.992207	0.994662	0.984577	0.970651	0.986433	0.99603	0.978724	0.989683	1.00128
Arab_7d_F_Cal00044.spc	0.816324	0.818102	0.847507	0.789586	0.751174	0.76543	0.855685	0.824958	0.776585	0.800286	0.843001	0.852721	0.823735	0.795454	0.825488	0.848163	0.772798	0.784755	0.803426	0.775348	0.787174	0.810454	0.822053	0.801106	0.781755	0.790218	0.836726	0.823392	0.79103	0.775456	0.791138	0.794759	0.786556	0.790834	0.787353	0.783357	0.788623	0.808438	0.812108	0.796442	0.796631	0.801258	0.802691	0.795443	0.798972	0.80082	0.79281	0.790384	0.793683
Arab_7d_F_Cal00045.spc	0.849107	0.969943	0.982714	0.834895	0.734614	0.72446	0.856546	0.80979	0.750209	0.807095	0.798322	0.786064	0.795443	0.800348	0.788815	0.770552	0.763823	0.792895	0.816113	0.802666	0.787222	0.780996	0.785625	0.795307	0.792258	0.782265	0.776217	0.772171	0.779061	0.792468	0.779906	0.773831	0.775382	0.770654	0.77722	0.787708	0.792053	0.791222	0.781392	0.770729	0.785585	0.787994	0.780585	0.780624	0.777743	0.77636	0.779829	0.78496	0.783301
Arab_7d_F_Cal00046.spc	0.685493	0.706759	0.860779	0.762529	0.701603	0.721514	0.806594	0.786593	0.73638	0.730625	0.740223	0.749534	0.762409	0.817913	0.813164	0.766579	0.742336	0.767936	0.785493	0.758602	0.743056	0.748609	0.765096	0.761519	0.763251	0.766208	0.760829	0.748042	0.748343	0.763708	0.763031	0.757677	0.74981	0.738396	0.742861	0.757516	0.770332	0.765586	0.752818	0.744607	0.759316	0.767948	0.762642	0.747542	0.749655	0.755896	0.755234	0.760417	0.760872
Arab_7d_F_Cal00047.spc	0.7597	0.677439	0.715612	0.726449	0.722724	0.728555	0.773251	0.74286	0.710526	0.733665	0.780262	0.767632	0.706333	0.687005	0.728901	0.774311	0.731369	0.736676	0.737158	0.702665	0.699243	0.730399	0.76801	0.739977	0.72155	0.725559	0.744737	0.729676	0.724	0.739619	0.721087	0.718733	0.730499	0.728374	0.737729	0.740573	0.725763	0.741755	0.746004	0.729525	0.732688	0.73685	0.735438	0.72732	0.73216	0.737388	0.733231	0.73088	0.73004
Arab_7d_F_Cal00048.spc	0.601666	0.582552	0.616386	0.638075	0.625749	0.605194	0.619554	0.603181	0.592579	0.614828	0.620063	0.608621	0.591856	0.584788	0.612267	0.641044	0.617696	0.604976	0.602866	0.60611	0.612154	0.627904	0.63967	0.614001	0.602114	0.609565	0.628357	0.631001	0.621837	0.610051	0.604308	0.61211	0.624314	0.621675	0.622351	0.621352	0.615097	0.62247	0.627353	0.6242	0.622827	0.623881	0.625202	0.623839	0.627545	0.627217	0.619218	0.621428	0.623512
Arab_7d_F_Cal00049.spc	0.890301	0.874828	0.907103	0.895716	0.874877	0.857937	0.849491	0.84625	0.872498	0.936694	0.911048	0.885142	0.888641	0.883837	0.905562	0.906675	0.838777	0.872192	0.914185	0.891426	0.903778	0.927669	0.937163	0.902623	0.888175	0.896966	0.915837	0.911592	0.901854	0.899302	0.899471	0.924189	0.94855	0.919553	0.914313	0.924898	0.934468	0.954376	0.961915	0.950112	0.933944	0.925415	0.925981	0.932251	0.940745	0.943143	0.937333	0.938688	0.942828
Arab_7d_F_Cal00050.spc	0.98849	0.974455	1.28616	1.23426	1.11673	1.0921	1.23571	1.24733	1.20692	1.23006	1.20191	1.16191	1.14072	1.16463	1.20118	1.1987	1.13128	1.20102	1.28791	1.2515	1.17832	1.18368	1.22881	1.14266	1.1471	1.18958	1.1754	1.16758	1.15061	1.12786	1.14234	1.15102	1.14834	1.14969	1.14817	1.15506	1.176	1.18054	1.18155	1.18602	1.19177	1.18779	1.18217	1.18944	1.21271	1.21512	1.18601	1.20202	1.21754
Arab_7d_F_Cal00051.spc	0.737929	0.698177	0.731224	0.700722	0.65545	0.644128	0.720808	0.710919	0.684232	0.707027	0.680719	0.66844	0.684767	0.693078	0.703631	0.699628	0.667653	0.686944	0.7053	0.687055	0.689305	0.697093	0.699564	0.687942	0.688591	0.694596	0.692689	0.685302	0.685129	0.692689	0.685268	0.68484	0.688807	0.682328	0.678841	0.681217	0.689546	0.704826	0.702801	0.684518	0.683205	0.693523	0.703164	0.697387	0.696224	0.696758	0.695271	0.695326	0.694875
Arab_7d_F_Cal00052.spc	1.2497	1.18282	1.2115	1.0505	0.914578	0.865856	0.963012	0.993468	0.985837	1.00761	1.00353	0.993017	0.985513	0.975916	0.968972	0.954057	0.927051	0.983892	1.01721	0.956445	0.940651	0.966667	0.998995	0.955649	0.951164	0.968755	0.967871	0.954346	0.95082	0.959857	0.94581	0.952989	0.968917	0.950945	0.93862	0.942698	0.963901	0.986464	0.990033	0.978437	0.990197	0.985707	0.970748	0.966589	0.978889	0.983012	0.966936	0.965658	0.969163
Arab_7d_F_Cal00053.spc	1.06925	1.029	1.06227	1.01867	1.02399	1.05569	1.02312	0.994431	1.01619	1.09914	1.04402	1.01658	1.05688	1.09118	1.06465	1.00723	0.974253	1.00862	1.03107	0.99623	1.00948	1.017	1.00763	1.00588	1.02074	1.02631	1.00133	1.01662	1.01879	0.98778	0.967488	0.98532	1.01416	0.990836	0.996188	1.01422	1.02082	1.04182	1.03796	1.01144	1.02101	1.02199	1.01231	1.00561	1.01591	1.02128	1.00995	1.01516	1.01638
Arab_7d_F_Cal00054.spc	0.667144	0.602007	0.638859	0.662772	0.622688	0.586044	0.657355	0.656033	0.635497	0.658008	0.658366	0.650998	0.648231	0.65571	0.680837	0.688116	0.642869	0.669886	0.694015	0.663296	0.663509	0.680881	0.691749	0.659624	0.652103	0.663076	0.671893	0.677995	0.671134	0.655019	0.654698	0.660614	0.664707	0.659383	0.662883	0.666687	0.663206	0.670739	0.670118	0.660301	0.666368	0.669943	0.667978	0.664017	0.671612	0.677879	0.673122	0.666624	0.667645
Arab_7d_F_Cal00055.spc	0.951068	0.892583	0.849546	0.838544	0.825025	0.821367	0.862314	0.8811	0.87353	0.855648	0.855607	0.862826	0.863007	0.833295	0.839518	0.858789	0.84405	0.855543	0.864055	0.847499	0.825693	0.835988	0.871136	0.879052	0.869736	0.854173	0.843759	0.848346	0.855032	0.85302	0.833252	0.838742	0.854289	0.834141	0.841618	0.858404	0.859651	0.861554	0.861006	0.857728	0.855773	0.857101	0.85541	0.844133	0.854578	0.86433	0.856907	0.856728	0.856264
Arab_7d_F_Cal00056.spc	0.957118	0.873152	0.907741	0.836211	0.789288	0.800757	0.892917	0.892238	0.847704	0.833402	0.868692	0.877231	0.84723	0.845827	0.848251	0.844331	0.831237	0.841961	0.858892	0.862233	0.844777	0.833007	0.838412	0.863836	0.849789	0.831606	0.851157	0.850968	0.846851	0.846211	0.827981	0.8263	0.834696	0.826341	0.830728	0.839704	0.84211	0.844867	0.84507	0.842633	0.840853	0.847345	0.8525	0.842083	0.837138	0.839127	0.844967	0.847328	0.846937
Arab_7d_F_Cal00057.spc	0.945715	0.871367	1.11489	1.11384	0.937239	0.840659	0.994263	1.05579	1.01524	0.983768	1.01381	1.03413	1.01922	1.00379	1.02171	1.02462	0.958606	0.981506	1.00623	0.974491	0.983648	1.02342	1.05547	1.00369	0.992929	1.02487	1.06715	1.02044	0.984587	0.995779	0.996362	0.99956	1.00218	0.99457	0.995603	1.00215	1.00968	1.02863	1.0393	1.03366	1.0189	1.03088	1.04409	1.01551	1.02507	1.04185	1.03681	1.03412	1.03393
Arab_7d_F_Cal00058.spc	1.23218	1.2489	1.50718	1.08519	0.971788	1.05982	1.33788	1.12555	1.01703	1.26845	1.21885	1.11964	1.11153	1.19555	1.22634	1.16013	1.06219	1.11747	1.17156	1.11476	1.15937	1.18422	1.15972	1.14806	1.15868	1.17019	1.15817	1.1498	1.14863	1.14736	1.1175	1.1165	1.13741	1.13946	1.13755	1.14473	1.16565	1.17211	1.16293	1.15482	1.19457	1.1872	1.15162	1.1465	1.1778	1.1872	1.14931	1.16382	1.18067
Arab_7d_F_Cal00059.spc	0.772197	0.71163	0.807057	0.764497	0.727502	0.743609	0.833567	0.776324	0.724519	0.779239	0.804031	0.781506	0.742398	0.742451	0.781353	0.808111	0.759768	0.76319	0.76909	0.745312	0.744173	0.759687	0.771107	0.741188	0.731126	0.747976	0.779127	0.754346	0.73895	0.755479	0.745368	0.740404	0.745213	0.751127	0.749923	0.745623	0.744932	0.757726	0.755848	0.739475	0.747574	0.757442	0.75927	0.749701	0.749247	0.751948	0.75164	0.752825	0.753136
Arab_7d_F_Cal00060.spc	0.996465	0.860558	0.829157	0.885494	0.858676	0.811207	0.901098	0.933695	0.935543	0.956923	0.883564	0.861598	0.897088	0.862431	0.88563	0.922284	0.876448	0.859732	0.86097	0.866463	0.884499	0.895605	0.887694	0.857457	0.859294	0.876123	0.878611	0.88597	0.882956	0.867036	0.856484	0.867147	0.883677	0.87199	0.875143	0.879219	0.870436	0.879151	0.879018	0.866633	0.871467	0.874838	0.875066	0.876322	0.879744	0.878288	0.87067	0.875019	0.876347
Arab_7d_F_Cal00061.spc	0.864547	0.835922	0.949553	0.880325	0.791899	0.76413	0.853436	0.824958	0.777957	0.801611	0.815934	0.805763	0.788625	0.814816	0.829823	0.825105	0.813882	0.826761	0.835968	0.821888	0.802311	0.815227	0.844625	0.820038	0.821744	0.840158	0.844387	0.818058	0.800554	0.804526	0.799509	0.804182	0.812505	0.806041	0.803687	0.809214	0.821572	0.835552	0.832185	0.815991	0.822681	0.824584	0.82012	0.817504	0.826124	0.832345	0.827118	0.824352	0.820264
Arab_7d_F_Cal00062.spc	1.07721	0.996891	1.15929	1.12785	0.998714	0.929437	1.04024	1.01944	0.968382	0.992137	0.990448	0.978618	0.975264	1.00314	1.01103	0.991049	0.960965	0.968263	0.980082	0.978801	1.02091	1.04343	1.02708	1.00211	0.989002	0.993178	1.01201	1.01693	1.02156	1.02571	0.990702	0.988753	1.00532	0.983384	0.978447	0.99092	1.01168	1.03553	1.03105	1.00521	1.01408	1.02292	1.01924	1.00246	1.01744	1.02615	1.00617	1.01644	1.02688
Arab_7d_F_Cal00063.spc	1.42835	1.2103	1.10026	1.04603	0.994532	0.986566	1.11434	1.01347	0.978275	1.20081	1.10381	1.00715	1.00816	1.03289	1.06952	1.06404	0.987795	1.06926	1.11884	1.00834	1.01072	1.04062	1.0474	0.996194	0.988815	1.0127	1.03123	1.01756	1.00852	1.01545	0.997376	1.00324	1.01796	0.994113	0.999995	1.01862	1.02503	1.03316	1.02818	1.01462	1.02474	1.02407	1.01641	1.01889	1.03254	1.03365	1.01311	1.00867	1.01459
Arab_7d_F_Cal00064.spc	1.33474	1.36565	1.72815	1.13743	1.06973	1.23251	1.28034	1.23836	1.20692	1.23006	1.19526	1.19263	1.22542	1.18477	1.23462	1.27676	1.14751	1.13217	1.14594	1.13207	1.14575	1.16999	1.17787	1.1335	1.12588	1.15741	1.20747	1.21639	1.17945	1.12867	1.11565	1.14473	1.17526	1.13316	1.13313	1.14995	1.15175	1.18806	1.1936	1.16335	1.18496	1.18176	1.1601	1.15487	1.17336	1.18432	1.1695	1.16824	1.16492
Arab_7d_F_Cal00065.spc	0.864547	0.839865	0.951053	0.817874	0.747338	0.764702	0.852402	0.85575	0.818789	0.806541	0.816283	0.794627	0.755304	0.778487	0.814222	0.818659	0.768082	0.786296	0.804367	0.775749	0.77165	0.795661	0.821217	0.785686	0.772994	0.785197	0.804029	0.794833	0.786444	0.789737	0.775662	0.776139	0.786037	0.781187	0.780739	0.783885	0.7888	0.808438	0.812108	0.796429	0.796099	0.805327	0.810337	0.796613	0.801956	0.809901	0.805994	0.803945	0.803668
Arab_7d_F_Cal00066.spc	1.02026	1.01422	1.34904	1.04508	0.900983	0.921205	1.11401	1.05282	0.949565	0.975221	1.01763	1.03413	1.01922	1.00379	1.02171	1.02462	0.958606	0.978984	1.01675	1.01009	0.99754	1.0193	1.05753	1.03075	1.01316	1.01664	1.03551	1.04149	1.03496	1.02097	0.999467	1.01622	1.04601	1.02017	1.01371	1.02093	1.02791	1.04924	1.04499	1.01771	1.02624	1.03386	1.03234	1.02467	1.02605	1.02835	1.02499	1.0232	1.02305
Arab_7d_F_Cal00067.spc	0.814562	0.798064	0.904059	0.845439	0.765968	0.740993	0.82524	0.82961	0.806418	0.828981	0.87773	0.849441	0.774769	0.79645	0.830261	0.844778	0.830778	0.861503	0.875665	0.838173	0.830631	0.855752	0.882274	0.8376	0.832595	0.851819	0.855498	0.839144	0.827789	0.829618	0.823292	0.827242	0.834905	0.827003	0.824386	0.825882	0.829274	0.84898	0.850579	0.832234	0.838976	0.835724	0.824902	0.821837	0.835665	0.843299	0.831869	0.832064	0.833488
Arab_7d_F_Cal00068.spc	0.695355	0.667614	0.702292	0.717734	0.689082	0.67175	0.752956	0.715744	0.665231	0.689059	0.735078	0.725643	0.673731	0.678033	0.70251	0.717965	0.699469	0.710276	0.715683	0.697615	0.711926	0.727618	0.726186	0.700829	0.695646	0.705478	0.713496	0.708072	0.701273	0.699934	0.69936	0.702348	0.706369	0.706123	0.703837	0.704662	0.712341	0.726855	0.726349	0.711937	0.715778	0.720593	0.720024	0.712905	0.718676	0.722783	0.71538	0.713011	0.715993
Arab_7d_F_Cal00069.spc	0.890301	0.879142	0.908463	0.836211	0.792842	0.798199	0.846267	0.773273	0.724519	0.779239	0.796059	0.816574	0.847155	0.822726	0.814256	0.809393	0.779968	0.78787	0.798536	0.787981	0.787076	0.799132	0.814124	0.807497	0.806168	0.811144	0.816289	0.816011	0.803668	0.784382	0.777562	0.790037	0.807425	0.801376	0.799598	0.802417	0.806643	0.819203	0.817254	0.802271	0.809386	0.811359	0.809505	0.813987	0.810726	0.807123	0.809278	0.81285	0.81206
Arab_7d_F_Cal00070.spc	0.796175	0.799517	0.828944	0.775088	0.739173	0.754024	0.842879	0.817514	0.761479	0.754253	0.767399	0.753225	0.718297	0.719765	0.757903	0.78406	0.739152	0.756869	0.775031	0.749708	0.748172	0.761634	0.777018	0.773571	0.764689	0.760829	0.767692	0.767826	0.76917	0.772502	0.759533	0.761321	0.769583	0.756468	0.767663	0.77872	0.767934	0.78492	0.786578	0.767043	0.774339	0.783472	0.783772	0.772083	0.779417	0.784071	0.772331	0.774961	0.777245
Arab_7d_F_Cal00071.spc	0.907254	0.92997	1.05895	0.953129	0.881665	0.877387	0.91857	0.929318	0.931611	0.953145	0.953441	0.945418	0.944517	0.969552	1.00447	1.00424	0.941408	0.992073	1.01481	0.931185	0.93457	0.973485	1.00749	0.985848	0.973437	0.971589	0.970642	0.993033	0.984762	0.943811	0.954947	0.980063	0.992746	0.971992	0.969885	0.974017	0.97025	0.987899	0.993891	0.981197	0.981177	0.985027	0.986535	0.981383	0.99268	0.995851	0.978824	0.983366	0.990592
Arab_7d_F_Cal00072.spc	1.12348	1.14883	1.35758	1.12763	1.05103	1.12191	1.28264	1.20011	1.13297	1.24126	1.22958	1.17981	1.1565	1.18029	1.22207	1.20385	1.09258	1.18408	1.28181	1.20145	1.25133	1.28154	1.24145	1.18632	1.17984	1.2048	1.22363	1.19506	1.15572	1.13419	1.14679	1.17114	1.1837	1.16188	1.15188	1.16032	1.18127	1.18728	1.17821	1.1678	1.18779	1.20608	1.2006	1.1647	1.18411	1.20648	1.18919	1.1857	1.18702
Arab_7d_F_Cal00073.spc	0.774175	0.706991	0.691173	0.698719	0.703417	0.70387	0.710896	0.700969	0.698346	0.720234	0.737336	0.736182	0.724406	0.729832	0.738823	0.737146	0.716631	0.726251	0.738071	0.731951	0.734612	0.740475	0.741382	0.726427	0.724441	0.732811	0.740188	0.734141	0.720122	0.709654	0.724684	0.736789	0.736323	0.726336	0.725949	0.732193	0.738738	0.746215	0.743981	0.734471	0.737767	0.740958	0.740482	0.736983	0.742527	0.748685	0.748224	0.745364	0.745801
Arab_7d_F_Cal00074.spc	1.0231	1.04769	1.20682	0.966454	0.852297	0.873296	1.04344	1.04241	0.982483	1.00637	1.00779	0.970745	0.93519	1.0002	1.0006	0.958159	0.959889	1.00811	1.00305	0.923961	0.950891	0.994365	0.996666	0.931745	0.933568	0.973935	0.991865	0.98044	0.974945	0.982322	0.950791	0.959203	0.989158	0.968879	0.966334	0.970047	0.966542	0.996751	0.997527	0.964084	0.97343	0.98474	0.981164	0.959082	0.971446	0.98583	0.976474	0.975721	0.979215
Arab_7d_F_Cal00075.spc	0.655136	0.634009	0.664933	0.604129	0.596744	0.643759	0.689705	0.65061	0.614203	0.637534	0.662495	0.647654	0.609903	0.617241	0.644198	0.65342	0.614072	0.630307	0.644863	0.620433	0.623458	0.633981	0.63708	0.620265	0.619093	0.630349	0.640045	0.630684	0.62784	0.637611	0.626158	0.624052	0.631913	0.635045	0.637017	0.637026	0.63528	0.63849	0.639296	0.635879	0.633924	0.634799	0.634588	0.6287	0.633298	0.638376	0.636105	0.635633	0.63484
Arab_7d_F_Cal00076.spc	0.763927	0.761266	0.793006	0.799991	0.760751	0.72736	0.771389	0.740086	0.719692	0.772705	0.768893	0.745958	0.736724	0.763008	0.780763	0.774548	0.749582	0.759854	0.763591	0.74079	0.754628	0.769203	0.767774	0.750557	0.747399	0.755324	0.762144	0.753833	0.743849	0.739964	0.737001	0.74465	0.752959	0.741867	0.739767	0.748412	0.761724	0.763129	0.758679	0.754777	0.758082	0.755931	0.751225	0.752269	0.759425	0.762567	0.756991	0.757536	0.75553
Arab_7d_F_Cal00077.spc	0.702695	0.716952	0.746471	0.712898	0.667986	0.650012	0.693256	0.673891	0.661228	0.709906	0.711068	0.696581	0.690131	0.697158	0.70723	0.70795	0.691172	0.689505	0.692447	0.689752	0.681182	0.688155	0.70317	0.691611	0.691542	0.696706	0.694455	0.705695	0.703749	0.684023	0.681843	0.692306	0.700451	0.685489	0.689805	0.700761	0.701477	0.702546	0.702445	0.701104	0.701112	0.699859	0.697939	0.697054	0.697395	0.699052	0.701359	0.701725	0.700211
Arab_7d_F_Cal00078.spc	1.20444	1.37088	1.72394	1.29414	1.10788	1.0921	1.23571	1.25631	1.18635	1.13203	1.09804	1.10743	1.14017	1.11083	1.15656	1.19456	1.088	1.10679	1.1489	1.13257	1.14261	1.19033	1.2298	1.1474	1.1054	1.11704	1.16536	1.14994	1.11584	1.09707	1.08974	1.10284	1.11752	1.09983	1.12334	1.14732	1.1308	1.1471	1.14608	1.12097	1.12602	1.13911	1.13897	1.11066	1.12132	1.13483	1.124	1.13406	1.13757
Arab_7d_F_Cal00079.spc	0.755059	0.751919	1.01937	0.88225	0.758688	0.744621	0.876428	0.89231	0.860324	0.883118	0.860867	0.829017	0.809424	0.808402	0.831987	0.83694	0.782524	0.816101	0.848325	0.81333	0.806989	0.831646	0.857683	0.816464	0.811391	0.835147	0.853858	0.829723	0.810908	0.813854	0.797264	0.802948	0.821328	0.814861	0.805741	0.8015	0.80614	0.826708	0.824888	0.802312	0.815805	0.822023	0.815782	0.807499	0.815628	0.818107	0.803836	0.808973	0.814764
Arab_7d_F_Cal00080.spc	0.981971	1.01071	1.16302	1.02287	0.933971	0.925776	0.970403	0.9287	0.929421	1.05822	0.983651	0.920887	0.924722	0.914815	0.951959	0.994181	0.963179	0.970723	0.971785	0.946179	0.983014	1.00862	0.991076	0.946362	0.959802	0.987119	0.965397	0.962043	0.970562	0.977689	0.963608	0.960359	0.966018	0.961313	0.953174	0.956757	0.97789	0.979676	0.969221	0.961486	0.982701	0.990107	0.979543	0.966009	0.981852	0.991967	0.974875	0.980067	0.983368
Arab_7d_F_Cal00081.spc	0.73167	0.790068	0.812823	0.720512	0.65237	0.64468	0.723231	0.68619	0.6588	0.735939	0.743369	0.710679	0.684819	0.710098	0.73129	0.723767	0.688391	0.708959	0.719719	0.687327	0.71317	0.730879	0.714351	0.677466	0.684588	0.713458	0.720962	0.695408	0.690628	0.716396	0.700428	0.699062	0.71011	0.702341	0.69748	0.699428	0.707227	0.716195	0.711698	0.699687	0.714656	0.72486	0.722073	0.710115	0.714975	0.717577	0.706656	0.711352	0.717035
Arab_7d_F_Cal00082.spc	1.02581	1.12488	1.58574	1.13303	0.955825	0.971535	1.17708	1.23666	1.16069	1.11041	1.14477	1.12186	1.05678	1.12677	1.19502	1.17628	1.07378	1.12849	1.18803	1.12643	1.10241	1.10757	1.1237	1.11558	1.12284	1.14418	1.16291	1.138	1.11921	1.12125	1.09234	1.10751	1.13906	1.10173	1.10153	1.12594	1.14607	1.15268	1.14679	1.13743	1.14388	1.14445	1.1385	1.13448	1.15369	1.16009	1.13654	1.14457	1.14971
Arab_7d_F_Cal00083.spc	1.23218	1.22904	1.49649	1.36504	1.22036	1.16483	1.21345	1.12209	1.07608	1.17248	1.16727	1.12817	1.11077	1.13489	1.17488	1.16382	1.06578	1.08606	1.12908	1.11356	1.09293	1.116	1.1591	1.11828	1.11242	1.13618	1.15489	1.12845	1.12262	1.14686	1.09497	1.11069	1.16408	1.12462	1.10899	1.11917	1.14012	1.16256	1.16757	1.1543	1.14539	1.13939	1.1349	1.1311	1.14926	1.16137	1.14817	1.13771	1.13548
Arab_7d_F_Cal00084.spc	0.732807	0.701045	0.732131	0.65508	0.641603	0.688539	0.731482	0.731633	0.714452	0.708839	0.721248	0.724692	0.712424	0.699008	0.699138	0.705327	0.704206	0.721592	0.718615	0.687148	0.712008	0.735279	0.734127	0.719771	0.719051	0.724292	0.721012	0.712735	0.706916	0.704826	0.693913	0.708755	0.731929	0.715216	0.705894	0.710377	0.72458	0.734447	0.72925	0.715094	0.719249	0.720131	0.716396	0.714229	0.721554	0.724753	0.717369	0.722286	0.727029
Arab_7d_F_Cal00085.spc	0.882557	0.901497	1.02736	1.01533	0.92504	0.861975	0.904975	0.880546	0.868217	0.933839	0.948733	0.922295	0.888492	0.882082	0.903258	0.911648	0.866273	0.890801	0.905349	0.8643	0.874543	0.899361	0.909127	0.876889	0.878461	0.890556	0.876892	0.879428	0.884112	0.880983	0.870695	0.881243	0.895459	0.871884	0.869628	0.881914	0.892391	0.895925	0.887487	0.875773	0.888905	0.890799	0.881275	0.874882	0.886859	0.895152	0.885658	0.883526	0.885227
Arab_7d_F_Cal00086.spc	0.829277	0.788874	0.762464	0.817583	0.804093	0.759616	0.801823	0.797789	0.770882	0.76192	0.799748	0.796889	0.75536	0.780333	0.797392	0.794838	0.786413	0.801435	0.802088	0.775129	0.788556	0.80186	0.800997	0.794789	0.795888	0.797311	0.790091	0.787026	0.783331	0.775598	0.760743	0.768707	0.785378	0.771938	0.768651	0.773591	0.778793	0.784528	0.784205	0.77776	0.772435	0.779121	0.785781	0.774113	0.776219	0.781563	0.779401	0.774769	0.773735
Arab_7d_F_Cal00087.spc	0.835591	0.816575	0.926204	0.857174	0.802771	0.814284	0.911033	0.867036	0.823933	0.886504	0.904292	0.881524	0.85547	0.879264	0.91628	0.915088	0.846144	0.861943	0.888396	0.868906	0.86216	0.885206	0.915225	0.883867	0.868583	0.882912	0.91854	0.906101	0.879944	0.866786	0.869127	0.878457	0.883266	0.871494	0.874251	0.881736	0.882415	0.892719	0.891275	0.87795	0.881745	0.890252	0.894471	0.887688	0.887117	0.890841	0.894379	0.89437	0.891121
Arab_7d_F_Cal00088.spc	0.661822	0.674031	0.703592	0.677341	0.63636	0.627525	0.704485	0.673043	0.640666	0.688944	0.669994	0.658591	0.673817	0.664675	0.666908	0.67125	0.65825	0.659382	0.656225	0.644445	0.672739	0.681896	0.660235	0.640748	0.639624	0.65062	0.659924	0.649247	0.64531	0.6545	0.641358	0.643296	0.655624	0.651534	0.644699	0.644086	0.653595	0.663836	0.66305	0.653361	0.655295	0.653925	0.650674	0.652062	0.655627	0.654748	0.6484	0.652849	0.655315
Arab_7d_F_Cal00089.spc	0.797864	0.823421	0.781913	0.682336	0.698083	0.762846	0.693743	0.680904	0.717926	0.768213	0.712893	0.693898	0.730384	0.719102	0.702373	0.698172	0.714447	0.724345	0.709309	0.679738	0.705817	0.72164	0.70922	0.695807	0.70535	0.71617	0.70245	0.701669	0.699246	0.688482	0.677795	0.693853	0.715343	0.692412	0.687185	0.698439	0.712467	0.710199	0.705191	0.704172	0.704037	0.702634	0.700313	0.698985	0.707178	0.709401	0.699068	0.704709	0.70661
Arab_7d_F_Cal00090.spc	1.05761	1.0743	1.24949	1.08539	0.932666	0.881611	0.98438	0.971203	0.92671	0.95018	0.995182	0.988384	0.944347	0.967415	1.00447	1.00521	0.943058	0.968328	0.98192	0.92925	0.934228	0.988021	1.03959	0.969088	0.953207	0.97827	0.996761	0.987203	0.972518	0.964629	0.948906	0.956961	0.972271	0.952757	0.96095	0.974837	0.970519	0.98894	0.987882	0.967051	0.98769	0.994758	0.986368	0.981572	0.985892	0.986895	0.978262	0.977043	0.983572
Arab_7d_F_Cal00091.spc	0.669595	0.64408	0.676764	0.655154	0.618073	0.611022	0.686516	0.662589	0.614015	0.615286	0.65319	0.662725	0.638327	0.646617	0.660517	0.660166	0.634274	0.631424	0.636806	0.63764	0.644563	0.646219	0.640517	0.633439	0.62932	0.632308	0.642216	0.632961	0.62953	0.639613	0.634928	0.63645	0.642008	0.638018	0.642798	0.645054	0.637149	0.649493	0.650887	0.637243	0.643417	0.651745	0.652765	0.64185	0.641297	0.645088	0.646086	0.645129	0.647307
Arab_7d_F_Cal00092.spc	0.66492	0.659557	0.743433	0.715966	0.667986	0.649454	0.690995	0.69791	0.684585	0.680611	0.694382	0.699781	0.689842	0.67697	0.691005	0.708276	0.690839	0.701839	0.709022	0.690866	0.679215	0.694755	0.719744	0.695741	0.689706	0.699244	0.707274	0.710484	0.710231	0.707293	0.698273	0.697829	0.700993	0.693053	0.699863	0.709746	0.710091	0.717451	0.714108	0.701094	0.704918	0.713855	0.717056	0.705778	0.702993	0.703151	0.70147	0.708053	0.711168
Arab_7d_F_Cal00093.spc	0.565487	0.554737	0.585499	0.544134	0.52752	0.549118	0.59331	0.571068	0.546994	0.569772	0.576646	0.577665	0.579058	0.575972	0.584104	0.588379	0.570123	0.591757	0.601221	0.570979	0.574297	0.586139	0.590732	0.577769	0.579826	0.586533	0.581089	0.579215	0.578689	0.576309	0.566785	0.572408	0.584791	0.578644	0.578307	0.5837	0.589321	0.587522	0.579599	0.572423	0.581195	0.586289	0.583861	0.577581	0.58085	0.584732	0.582295	0.581105	0.583523
Arab_7d_F_Cal00094.spc	0.647615	0.660621	0.690193	0.669549	0.610936	0.578469	0.649205	0.646495	0.635695	0.682623	0.665829	0.645256	0.6431	0.635418	0.641248	0.642506	0.617959	0.637404	0.65588	0.642064	0.646918	0.649291	0.643427	0.636156	0.631895	0.634471	0.644227	0.643425	0.637064	0.631712	0.632947	0.639498	0.643144	0.632777	0.634588	0.641787	0.645192	0.654265	0.654319	0.645213	0.647118	0.649369	0.649088	0.646468	0.648566	0.65007	0.647347	0.646078	0.64638
Arab_7d_F_Cal00095.spc	0.673049	0.616061	0.651497	0.634046	0.600525	0.594632	0.66712	0.668121	0.629687	0.607653	0.620977	0.631429	0.628767	0.638376	0.65149	0.651244	0.626039	0.636111	0.641097	0.617442	0.6089	0.626075	0.648551	0.621629	0.616552	0.625724	0.62668	0.624449	0.619915	0.615671	0.618033	0.620417	0.62034	0.617788	0.61817	0.621064	0.625467	0.634631	0.638643	0.63451	0.627822	0.629723	0.63364	0.627794	0.632601	0.63638	0.63086	0.630132	0.62984
Arab_7d_F_Cal00096.spc	1.10784	1.05447	1.09245	1.16617	1.08357	0.975751	1.01628	1.02134	1.01335	1.03536	1.0813	1.06541	1.00787	1.02714	1.09795	1.11862	0.997517	1.0354	1.08989	1.04443	1.02749	1.03633	1.04908	1.021	1.02123	1.04278	1.06106	1.06753	1.04878	1.01627	1.00841	1.04687	1.08891	1.04221	1.02723	1.04081	1.06158	1.07193	1.06281	1.04739	1.06875	1.07218	1.05779	1.04809	1.05552	1.06689	1.06988	1.06687	1.06329
Arab_7d_F_Cal00097.spc	0.77532	0.763243	0.862882	0.817982	0.720551	0.669532	0.746028	0.758813	0.7455	0.767636	0.782768	0.775911	0.761956	0.790028	0.794346	0.763936	0.722143	0.755339	0.784975	0.758041	0.769932	0.794042	0.803634	0.769869	0.75998	0.768735	0.775209	0.764084	0.763321	0.777874	0.766295	0.760242	0.764326	0.769545	0.766767	0.764148	0.770018	0.783907	0.780179	0.761752	0.769693	0.774645	0.771749	0.766251	0.775138	0.781623	0.774611	0.773073	0.777943
Arab_7d_F_Cal00098.spc	0.866041	0.883434	1.00125	0.906171	0.882825	0.921103	0.906531	0.902448	0.896413	0.876586	0.87176	0.892244	0.92513	0.924373	0.899931	0.869475	0.853298	0.884305	0.90721	0.88586	0.879831	0.890848	0.90522	0.891999	0.885011	0.892414	0.911276	0.908654	0.892699	0.877509	0.878379	0.895966	0.908629	0.883202	0.889256	0.905313	0.904493	0.914126	0.911635	0.896739	0.900467	0.903237	0.900152	0.892785	0.897521	0.905596	0.908178	0.906862	0.905865
Arab_7d_F_Cal00099.spc	0.666463	0.658039	0.642374	0.618305	0.609832	0.625167	0.668701	0.653718	0.635497	0.658008	0.658366	0.652249	0.648099	0.641332	0.634145	0.630469	0.634589	0.6518	0.658526	0.645201	0.649107	0.658458	0.660729	0.6418	0.640419	0.648006	0.647971	0.651914	0.651509	0.644256	0.63735	0.644445	0.654755	0.643926	0.640446	0.643264	0.64683	0.650698	0.650575	0.64652	0.643656	0.646212	0.651164	0.652642	0.652828	0.649596	0.643691	0.645102	0.647507
Arab_7d_F_Cal00100.spc	0.961324	0.976637	1.12326	1.08773	1.02238	0.998371	1.04399	0.992659	0.966682	1.0448	1.04938	1.02725	1.01984	1.04781	1.05397	1.02843	0.992166	1.0287	1.03716	0.975655	1.00734	1.04871	1.05658	1.02765	1.0276	1.05009	1.06867	1.05404	1.03224	1.0207	1.01714	1.03354	1.04328	1.00193	1.00143	1.02534	1.04555	1.06822	1.0685	1.05067	1.05991	1.05832	1.04596	1.03707	1.04569	1.05336	1.04825	1.05261	1.05561
Arab_7d_F_Cal00101.spc	1.13989	1.2042	1.21571	0.954302	0.885311	0.951721	1.07329	0.990894	0.922247	0.996504	1.05006	1.05789	1.04386	1.06839	1.1061	1.10032	1.01787	1.044	1.0548	0.990067	1.01983	1.08032	1.11175	1.05058	1.03853	1.0633	1.0819	1.06824	1.03607	1.00639	1.00055	1.02824	1.05327	1.01072	1.00917	1.03317	1.05337	1.07739	1.07052	1.04047	1.04836	1.05617	1.05051	1.031	1.04386	1.05962	1.0535	1.04915	1.05182
Arab_7d_F_Cal00102.spc	0.77494	0.787219	0.971498	0.84825	0.711022	0.676892	0.841359	0.81311	0.748922	0.805753	0.827099	0.815376	0.795201	0.795054	0.81677	0.828351	0.795571	0.82127	0.829858	0.781394	0.774806	0.799998	0.82544	0.788502	0.784895	0.808227	0.826894	0.804191	0.792695	0.807403	0.793089	0.791478	0.802749	0.806132	0.808421	0.806934	0.80285	0.820919	0.824228	0.808098	0.815033	0.817792	0.812525	0.804664	0.807071	0.812762	0.813935	0.807555	0.806494
Arab_7d_F_Cal00103.spc	1.13531	1.19139	1.84381	1.66045	1.19009	0.997962	1.11179	1.20428	1.2376	1.25716	1.22338	1.18405	1.15565	1.12159	1.16266	1.2282	1.20549	1.21807	1.20166	1.14406	1.18813	1.23984	1.24291	1.1908	1.15686	1.16517	1.21718	1.19482	1.1652	1.16731	1.18189	1.20705	1.21387	1.16607	1.16372	1.18896	1.20908	1.21379	1.20415	1.19062	1.19397	1.20088	1.20788	1.21477	1.22477	1.22243	1.20531	1.21322	1.21312
Arab_7d_F_Cal00104.spc	0.654185	0.709125	0.733096	0.65508	0.641603	0.689149	0.733966	0.705731	0.691726	0.742484	0.695051	0.666755	0.684815	0.694594	0.691939	0.678921	0.664818	0.677471	0.683172	0.668396	0.695936	0.711763	0.698247	0.674072	0.688176	0.705637	0.682444	0.677597	0.690065	0.704595	0.680815	0.676325	0.690011	0.690973	0.683489	0.682948	0.697759	0.702878	0.69545	0.684693	0.695895	0.693783	0.68313	0.682701	0.692093	0.693457	0.680478	0.685562	0.692424
Arab_7d_F_Cal00105.spc	0.592945	0.57595	0.606753	0.563915	0.530895	0.524754	0.542017	0.552374	0.55543	0.557399	0.560658	0.564171	0.566483	0.564228	0.572779	0.578693	0.562586	0.554543	0.555278	0.560446	0.560538	0.558995	0.559462	0.566193	0.563561	0.558772	0.562441	0.570226	0.571086	0.562349	0.553057	0.559869	0.571453	0.560779	0.559884	0.56441	0.565952	0.567876	0.566445	0.56341	0.569075	0.569655	0.567233	0.56905	0.567012	0.565428	0.567355	0.567744	0.568999
Arab_7d_F_Cal00106.spc	0.641134	0.619364	0.651897	0.630876	0.618705	0.634148	0.67942	0.643393	0.608108	0.631389	0.652681	0.658084	0.653334	0.66332	0.6648	0.650105	0.624733	0.645831	0.659106	0.633128	0.635691	0.645265	0.649415	0.64142	0.643904	0.650937	0.650895	0.646682	0.644809	0.646131	0.640432	0.642212	0.647844	0.64413	0.638522	0.636249	0.640337	0.650242	0.647612	0.634621	0.641244	0.646082	0.645594	0.643161	0.645072	0.648092	0.648948	0.648134	0.648528
Arab_7d_F_Cal00107.spc	0.84869	0.812837	0.924787	0.926033	0.853769	0.812829	0.908479	0.867036	0.823933	0.886504	0.904292	0.883654	0.855117	0.851092	0.872473	0.88207	0.841403	0.865719	0.881666	0.843367	0.835516	0.860737	0.887588	0.843133	0.824913	0.841277	0.875452	0.852931	0.829493	0.832679	0.838142	0.839756	0.838531	0.840274	0.840797	0.840833	0.843648	0.863381	0.864379	0.844771	0.849353	0.860941	0.861338	0.836876	0.843479	0.854809	0.847899	0.842527	0.845722
Arab_9d_F_Cal00001.spc	0.754576	0.671047	0.723522	0.891392	0.852317	0.708012	0.715817	0.774201	0.798736	0.742987	0.761178	0.770729	0.749814	0.756715	0.776668	0.782761	0.751565	0.774092	0.800355	0.787581	0.769863	0.765481	0.771059	0.765106	0.755849	0.753308	0.762836	0.758784	0.753908	0.758262	0.776026	0.78307	0.777446	0.771504	0.767194	0.762218	0.75794	0.777357	0.787562	0.778034	0.770259	0.77495	0.783995	0.781868	0.777804	0.775568	0.776761	0.780165	0.784423
Arab_9d_F_Cal00002.spc	0.786104	0.725407	0.83408	0.824191	0.803194	0.788395	0.753196	0.763711	0.777236	0.755951	0.755299	0.746975	0.730532	0.738512	0.758559	0.765214	0.736303	0.760379	0.778352	0.751428	0.748295	0.755327	0.75774	0.737641	0.74471	0.756049	0.740798	0.741998	0.742606	0.736217	0.742745	0.751938	0.756863	0.752239	0.748653	0.745385	0.74189	0.748523	0.749987	0.744929	0.752313	0.756034	0.75323	0.747055	0.748215	0.750152	0.747349	0.742432	0.748218
Arab_9d_F_Cal00003.spc	0.604351	0.585569	0.672166	0.637731	0.617531	0.625093	0.617242	0.593215	0.583788	0.607176	0.622361	0.612696	0.591755	0.606654	0.619266	0.613728	0.58878	0.598478	0.609542	0.599617	0.60246	0.613956	0.618468	0.589762	0.600013	0.620308	0.60585	0.594418	0.595095	0.604851	0.601885	0.601398	0.605507	0.609194	0.599053	0.592185	0.601128	0.604312	0.602731	0.600836	0.607214	0.611314	0.612474	0.613884	0.615824	0.613911	0.607382	0.606216	0.610757
Arab_9d_F_Cal00004.spc	0.66447	0.640769	0.685693	0.729342	0.722794	0.674344	0.6274	0.638582	0.64027	0.59227	0.612409	0.61943	0.596305	0.609773	0.631345	0.642241	0.628151	0.630655	0.624868	0.603111	0.615762	0.626392	0.622684	0.613616	0.617319	0.623657	0.618081	0.60908	0.604578	0.606993	0.610724	0.609204	0.607646	0.617267	0.613924	0.607826	0.610654	0.616943	0.618527	0.615066	0.616445	0.618476	0.618632	0.615627	0.618928	0.62111	0.617376	0.616157	0.620286
Arab_9d_F_Cal00005.spc	0.896731	0.953896	0.989167	0.950088	0.901578	0.903865	1.02231	0.988526	0.9112	0.913157	0.984642	0.999955	0.946359	0.977591	0.983343	0.965924	0.964589	0.980412	0.992052	0.989158	1.00459	1.01464	0.999882	0.94854	0.978107	1.01909	0.974522	0.980319	0.979876	0.951436	0.94689	0.981551	1.01801	0.977132	0.968373	0.979155	0.984964	0.995557	0.992916	0.980013	0.988457	0.995626	0.995204	0.987977	0.983163	0.983716	0.988617	0.988485	0.991532
Arab_9d_F_Cal00006.spc	1.0202	0.881905	1.03243	1.22164	1.16517	1.02376	1.06945	1.1199	1.09561	1.01386	1.08158	1.09444	1.02593	1.10008	1.16065	1.14899	1.08556	1.15698	1.21387	1.14668	1.19275	1.22282	1.19036	1.13915	1.13643	1.15252	1.14343	1.12891	1.13257	1.15853	1.17868	1.1808	1.17212	1.17179	1.15591	1.14046	1.14153	1.16436	1.16268	1.13201	1.11884	1.13271	1.14875	1.12961	1.12308	1.12344	1.1222	1.12265	1.13077
Arab_9d_F_Cal00007.spc	0.803407	0.773182	0.75767	0.791378	0.811556	0.783503	0.711566	0.738972	0.769708	0.719734	0.740946	0.738919	0.700082	0.708561	0.728369	0.740987	0.733494	0.748599	0.751915	0.729254	0.741087	0.756619	0.757914	0.738611	0.735741	0.740935	0.73859	0.743877	0.738193	0.722897	0.738064	0.753495	0.755881	0.742638	0.736075	0.736676	0.740993	0.749074	0.75086	0.744804	0.739936	0.738245	0.738599	0.738545	0.741242	0.744873	0.746938	0.743509	0.744306
Arab_9d_F_Cal00008.spc	1.31395	1.55506	2.22557	1.2025	1.11614	1.28463	1.22245	1.08162	1.01351	1.06189	1.10675	1.07463	1.01379	1.09049	1.11329	1.07851	1.06694	1.12026	1.1235	1.04171	1.07716	1.10664	1.08571	1.04741	1.07156	1.09516	1.04032	1.00176	1.00936	1.05547	1.05571	1.06315	1.07604	1.06268	1.03484	1.02341	1.04381	1.0552	1.05393	1.04968	1.07071	1.07204	1.05609	1.04447	1.04595	1.04261	1.02701	1.02814	1.04443
Arab_9d_F_Cal00009.spc	1.04422	0.904371	1.06172	1.2925	1.08735	0.860555	0.905281	0.949536	0.960866	0.954122	0.984052	0.974748	0.92539	0.912512	1.00162	1.09075	0.970374	0.981093	1.01168	0.977029	0.959935	0.986085	1.02294	0.972075	0.965251	0.984735	0.98529	0.967212	0.947193	0.941673	0.975098	0.982903	0.96838	0.975875	0.97395	0.970994	0.977584	0.988628	0.98711	0.973835	0.971999	0.975002	0.976194	0.96981	0.973458	0.977785	0.974455	0.966397	0.970925
Arab_9d_F_Cal00010.spc	0.857454	0.813047	1.03116	1.00771	0.943944	0.930856	0.981412	0.974047	0.943304	0.940292	0.971334	0.960419	0.916331	0.944936	0.974167	0.985166	0.981156	1.03319	1.01276	0.905127	0.948929	1.00952	1.01451	0.961535	0.990261	1.03364	0.987508	0.955918	0.956807	0.982568	0.985352	0.983984	0.9862	0.994017	0.979828	0.966546	0.973797	0.985206	0.983116	0.970937	0.979606	0.987056	0.986809	0.979774	0.982994	0.986525	0.982869	0.981011	0.989184
Arab_9d_F_Cal00011.spc	1.07209	0.99295	1.16739	1.24704	1.12414	1.0015	1.04348	1.16063	1.16783	1.00712	1.06137	1.07912	1.01368	1.08662	1.14597	1.1367	1.07689	1.10955	1.15087	1.13353	1.14784	1.14978	1.13253	1.1202	1.13059	1.14402	1.13549	1.12387	1.11631	1.11775	1.13152	1.16713	1.19862	1.17366	1.14837	1.13599	1.13715	1.14083	1.14539	1.15006	1.15514	1.15046	1.15036	1.17326	1.15547	1.13857	1.1491	1.14042	1.13975
Arab_9d_F_Cal00012.spc	1.07209	0.99295	1.16739	1.22134	1.26891	1.26288	1.09982	1.07847	1.09621	1.07245	1.0966	1.10058	1.07839	1.112	1.10145	1.09421	1.1741	1.17707	1.14249	1.13153	1.18411	1.21087	1.17931	1.12779	1.15306	1.17411	1.10463	1.12765	1.14703	1.1186	1.12997	1.16713	1.19862	1.17366	1.14837	1.13599	1.13715	1.14239	1.1386	1.12796	1.13288	1.13033	1.13086	1.15318	1.14923	1.13209	1.11998	1.11813	1.1324
Arab_9d_F_Cal00013.spc	1.48859	1.96413	1.23885	1.09143	1.26171	1.53558	1.05356	1.08301	1.25713	1.1992	1.08455	1.07481	1.17254	1.21854	1.15174	1.11146	1.24997	1.26898	1.21554	1.19934	1.31181	1.33823	1.24824	1.21993	1.30003	1.34234	1.20007	1.2128	1.25191	1.23911	1.21724	1.28387	1.37381	1.26531	1.22421	1.2447	1.28968	1.27397	1.25398	1.25747	1.28069	1.26271	1.24229	1.28263	1.29105	1.26085	1.22423	1.26693	1.2872
Arab_9d_F_Cal00014.spc	0.951874	0.895077	1.162	1.11978	1.03056	1.0064	1.05739	1.04335	1.00307	0.993596	1.02011	1.02794	1.01336	1.04341	1.07177	1.08052	1.06843	1.11661	1.13804	1.08563	1.09243	1.12202	1.12823	1.05525	1.08412	1.14241	1.10502	1.0653	1.05804	1.08533	1.10337	1.11916	1.138	1.16362	1.12281	1.08817	1.10961	1.12136	1.10873	1.08706	1.1063	1.11446	1.10818	1.10423	1.11398	1.1184	1.10594	1.09467	1.1094
Arab_9d_F_Cal00015.spc	1.55611	1.6517	10	2.0138	1.51939	1.99617	1.63294	1.41867	1.34866	1.39745	1.45552	1.35226	1.22885	1.43925	1.42656	1.30441	1.41335	1.59089	1.49412	1.24889	1.3947	1.60022	1.54192	1.29772	1.35388	1.48625	1.33703	1.28002	1.30465	1.36815	1.30806	1.32815	1.42661	1.45938	1.33196	1.26298	1.34288	1.38714	1.35878	1.30642	1.3475	1.37294	1.36173	1.33832	1.35414	1.35818	1.32268	1.31682	1.36344
Arab_9d_F_Cal00016.spc	0.980749	0.952808	1.47893	1.21006	1.10976	1.13307	1.01198	1.04754	1.1182	1.08872	1.17657	1.18479	1.09226	1.11895	1.15589	1.14899	1.08556	1.15698	1.21642	1.14767	1.14906	1.20292	1.2462	1.15062	1.15647	1.19263	1.14906	1.12913	1.12182	1.12416	1.16388	1.19657	1.20812	1.20742	1.16898	1.14319	1.16434	1.21323	1.19542	1.13259	1.18358	1.19604	1.16844	1.16099	1.16953	1.17095	1.15465	1.14857	1.17455
Arab_9d_F_Cal00017.spc	0.742412	0.764318	0.744274	0.726045	0.754078	0.768718	0.668696	0.681239	0.725521	0.709956	0.709609	0.717792	0.724126	0.712956	0.721146	0.736145	0.729622	0.729459	0.728293	0.723807	0.740615	0.73685	0.717632	0.726575	0.726751	0.720756	0.719747	0.72675	0.717488	0.694873	0.709389	0.725432	0.728722	0.717497	0.712483	0.714422	0.719409	0.721511	0.723239	0.72575	0.728072	0.728834	0.730642	0.736557	0.733142	0.730122	0.733185	0.726855	0.72637
Arab_9d_F_Cal00018.spc	0.511739	0.47147	0.486191	0.525961	0.518782	0.48495	0.490116	0.499767	0.493763	0.470657	0.480696	0.485374	0.475995	0.482886	0.492477	0.49426	0.482028	0.495053	0.504874	0.493151	0.491341	0.490428	0.486212	0.477696	0.482941	0.493571	0.494861	0.482013	0.47313	0.476439	0.482904	0.490761	0.494435	0.487249	0.484107	0.485296	0.487707	0.486227	0.486655	0.489793	0.489066	0.491251	0.493608	0.490741	0.490688	0.491961	0.49197	0.487762	0.488844
Arab_9d_F_Cal00019.spc	1.13476	1.18795	1.22074	1.13624	1.06203	1.01776	0.990326	1.05955	1.10335	1.01733	1.03034	1.04153	1.02581	1.06282	1.02889	0.993484	1.0618	1.10812	1.07869	1.00807	1.04253	1.06889	1.0554	1.04839	1.06443	1.06274	1.013	1.01726	1.02412	1.00852	1.00252	1.03584	1.08278	1.06929	1.03925	1.02815	1.04851	1.04704	1.03873	1.03541	1.04308	1.04582	1.04762	1.05848	1.05544	1.05007	1.05263	1.05714	1.06262
Arab_9d_F_Cal00020.spc	0.634832	0.608285	0.697605	0.66276	0.616873	0.601867	0.623406	0.611062	0.591644	0.59344	0.586572	0.579972	0.578067	0.576933	0.601649	0.623293	0.596962	0.606588	0.612585	0.591129	0.593652	0.598731	0.597465	0.59064	0.588069	0.590745	0.595509	0.589871	0.585335	0.589009	0.599985	0.602808	0.599905	0.603747	0.594751	0.586326	0.590102	0.592283	0.594628	0.596941	0.594603	0.598366	0.602633	0.59689	0.593149	0.595922	0.603593	0.599301	0.598199
Arab_9d_F_Cal00021.spc	0.78362	0.756462	0.742882	0.785685	0.742873	0.670036	0.683291	0.713668	0.714966	0.676075	0.696668	0.708771	0.694361	0.704248	0.72289	0.736145	0.729622	0.729459	0.729124	0.724181	0.725939	0.723725	0.717105	0.713891	0.709242	0.705571	0.70543	0.703136	0.692727	0.682258	0.706967	0.721595	0.716618	0.706173	0.702168	0.70484	0.71009	0.706797	0.705719	0.708983	0.705868	0.708999	0.71549	0.716826	0.713279	0.709859	0.709518	0.707968	0.708662
Arab_9d_F_Cal00022.spc	0.859409	0.83371	0.958568	0.940592	0.858583	0.809832	0.861551	0.836347	0.779396	0.760359	0.813032	0.836946	0.805858	0.809352	0.827011	0.837754	0.821262	0.83125	0.848431	0.852915	0.850351	0.851994	0.849962	0.820592	0.823986	0.838801	0.83055	0.819167	0.812554	0.813559	0.818061	0.832979	0.843231	0.822265	0.816922	0.820607	0.821566	0.826158	0.827201	0.824802	0.829629	0.833602	0.833241	0.828012	0.831377	0.83265	0.824943	0.81954	0.824836
Arab_9d_F_Cal00023.spc	0.641295	0.645757	0.738393	0.740658	0.704506	0.668564	0.65314	0.648085	0.644982	0.640723	0.647794	0.647258	0.640056	0.652537	0.672979	0.682482	0.663805	0.675282	0.683248	0.667007	0.666427	0.68394	0.697508	0.661138	0.65369	0.660008	0.65196	0.655325	0.664203	0.67028	0.662597	0.669683	0.683744	0.676044	0.667356	0.668562	0.681583	0.681674	0.678149	0.677456	0.681664	0.681909	0.680392	0.683077	0.685596	0.685199	0.681772	0.680965	0.683656
Arab_9d_F_Cal00024.spc	0.836967	0.822053	0.93815	0.791657	0.748617	0.794768	0.801237	0.789945	0.78341	0.794146	0.797539	0.781741	0.763519	0.795174	0.808421	0.797847	0.785462	0.800576	0.800726	0.773083	0.800139	0.826372	0.820516	0.779657	0.778853	0.794725	0.789043	0.789358	0.798303	0.810177	0.805771	0.806153	0.812526	0.814974	0.802249	0.794408	0.805657	0.814309	0.806538	0.791981	0.8122	0.814727	0.804574	0.807377	0.809329	0.806811	0.801055	0.802083	0.80863
Arab_9d_F_Cal00025.spc	0.860952	0.733504	0.850612	0.913883	0.835232	0.746021	0.792258	0.84187	0.813278	0.726816	0.82622	0.847579	0.736479	0.738833	0.777069	0.802741	0.769295	0.774119	0.79623	0.801645	0.751406	0.755847	0.805063	0.78353	0.764479	0.767255	0.789532	0.767921	0.741155	0.738523	0.776062	0.78728	0.772804	0.776231	0.775863	0.766921	0.754645	0.772569	0.782992	0.774264	0.772672	0.785358	0.796172	0.781553	0.773421	0.774953	0.780869	0.771639	0.770179
Arab_9d_F_Cal00026.spc	0.970443	1.03311	1.07188	1.11641	1.10487	1.03079	0.936202	1.02418	1.1257	1.03162	1.09804	1.11785	1.03728	1.01828	1.05677	1.10831	1.09449	1.10539	1.11399	1.10215	1.11714	1.12012	1.10527	1.09492	1.10822	1.1136	1.08082	1.06871	1.05615	1.0401	1.05272	1.08788	1.11268	1.07585	1.06491	1.07895	1.09801	1.07675	1.07159	1.09498	1.10255	1.10099	1.10011	1.10971	1.10357	1.09561	1.09605	1.08907	1.09152
Arab_9d_F_Cal00027.spc	0.782357	0.720638	0.714276	0.748542	0.766678	0.752458	0.723335	0.735075	0.749566	0.732012	0.73301	0.72491	0.71244	0.745888	0.746332	0.723248	0.717513	0.734147	0.738027	0.716814	0.728791	0.745405	0.744986	0.712725	0.724089	0.746545	0.73173	0.733868	0.730167	0.715099	0.721316	0.732107	0.735608	0.723099	0.730052	0.74033	0.736425	0.736098	0.737682	0.739587	0.741365	0.741963	0.741935	0.742102	0.736376	0.734859	0.742447	0.744434	0.745129
Arab_9d_F_Cal00028.spc	0.9655	0.946817	0.988318	0.943457	0.94533	0.98075	0.963211	0.975822	0.993358	0.982851	0.970761	0.934847	0.897539	0.928902	0.933816	0.927222	0.95804	0.985642	0.984603	0.95491	0.943911	0.943482	0.936284	0.896498	0.897034	0.909876	0.896226	0.907159	0.915459	0.90832	0.909496	0.923144	0.934642	0.917597	0.899177	0.897	0.916933	0.931637	0.932069	0.922734	0.923943	0.92172	0.922183	0.935829	0.933803	0.927948	0.927755	0.916966	0.92011
Arab_9d_F_Cal00029.spc	0.786104	0.722386	0.832961	0.90035	0.794359	0.681775	0.727703	0.769975	0.777236	0.755951	0.755299	0.746975	0.730532	0.738512	0.758559	0.765214	0.736303	0.760379	0.778352	0.751428	0.745649	0.770578	0.799136	0.762763	0.752099	0.758354	0.755232	0.749428	0.741146	0.736072	0.752935	0.760335	0.75752	0.761649	0.762335	0.751946	0.733269	0.742979	0.753761	0.753866	0.754569	0.758889	0.761403	0.75471	0.75484	0.758798	0.760104	0.74672	0.749336
Arab_9d_F_Cal00030.spc	0.538037	0.520761	0.529296	0.539284	0.514501	0.487403	0.514635	0.515578	0.492609	0.470293	0.480696	0.484489	0.47621	0.49707	0.494449	0.482047	0.492152	0.494882	0.493242	0.492292	0.491212	0.494808	0.496613	0.480329	0.482909	0.491673	0.486371	0.482823	0.482697	0.484191	0.479617	0.484996	0.495151	0.492776	0.490713	0.49105	0.493268	0.495374	0.495855	0.494758	0.49388	0.493679	0.493831	0.493857	0.496877	0.499346	0.498967	0.499207	0.500029
Arab_9d_F_Cal00031.spc	1.00815	1.04306	1.21465	1.04276	0.942959	0.923004	0.90941	0.971587	1.01262	0.948248	0.963882	0.980233	0.967152	0.960207	0.971063	0.986135	0.983064	0.997451	1.01031	1.00545	0.987966	1.03195	1.09047	0.979518	0.970822	1.00462	0.98263	0.975494	0.968873	0.959849	0.976113	0.985414	0.9862	0.994017	0.979828	0.965982	0.973301	0.995751	1.00136	0.98604	0.982771	0.991927	1.00143	0.99411	0.980928	0.978651	0.992206	0.993281	0.996577
Arab_9d_F_Cal00032.spc	0.783228	0.783412	0.821678	0.750727	0.746744	0.772685	0.703899	0.726937	0.769996	0.748515	0.747743	0.741622	0.723911	0.708493	0.7458	0.792074	0.760517	0.752047	0.751161	0.745092	0.760526	0.766297	0.753483	0.733381	0.741224	0.753074	0.738204	0.729302	0.728813	0.733287	0.730808	0.740433	0.754642	0.750239	0.746391	0.74358	0.740142	0.739958	0.741369	0.743128	0.745252	0.741451	0.737765	0.74327	0.744028	0.74185	0.739718	0.736074	0.737244
Arab_9d_F_Cal00033.spc	10	1.80748	1.91614	1.54696	1.3287	1.24416	1.28358	1.47046	1.44922	1.16091	1.28695	1.50033	1.4869	1.30394	1.37089	1.53177	1.36144	1.47569	1.58709	1.41463	1.33802	1.41255	1.55359	1.36515	1.35159	1.43095	1.45095	1.43241	1.34921	1.26645	1.3443	1.41303	1.41563	1.39825	1.37952	1.37961	1.39932	1.3625	1.36419	1.41637	1.41067	1.3998	1.40394	1.42753	1.39465	1.37206	1.39504	1.38394	1.37482
Arab_9d_F_Cal00034.spc	1.05322	1.02463	1.07086	1.11641	1.08997	1.04976	1.10103	1.07634	1.05455	1.10062	1.08398	1.0513	1.03817	1.06808	1.0968	1.10489	1.09046	1.14395	1.14623	1.05934	1.09558	1.12311	1.10489	1.09272	1.13224	1.14159	1.0535	1.06786	1.1012	1.09888	1.09302	1.10252	1.1146	1.09722	1.07849	1.07639	1.09631	1.10614	1.10214	1.09504	1.11625	1.11326	1.09955	1.10921	1.10357	1.09509	1.09574	1.0976	1.10584
Arab_9d_F_Cal00035.spc	0.600277	0.596751	0.735482	0.743976	0.704506	0.667966	0.651069	0.666826	0.683387	0.673961	0.678623	0.676034	0.66636	0.677623	0.696479	0.710133	0.705681	0.706632	0.707358	0.703873	0.705111	0.712151	0.716421	0.700676	0.700522	0.703936	0.693044	0.68683	0.688131	0.694318	0.693544	0.703673	0.718113	0.715729	0.713789	0.712928	0.710925	0.706297	0.705326	0.709063	0.712469	0.710874	0.707768	0.709303	0.710606	0.708693	0.704053	0.705333	0.710913
Arab_9d_F_Cal00036.spc	0.694927	0.669322	0.712817	0.711637	0.679594	0.653602	0.67187	0.657244	0.621619	0.599217	0.642654	0.659336	0.629922	0.643242	0.653678	0.649771	0.634608	0.647242	0.656004	0.642213	0.643629	0.652869	0.659342	0.648667	0.643453	0.640897	0.634422	0.631968	0.631647	0.63213	0.633735	0.640619	0.649182	0.650786	0.642613	0.635289	0.637109	0.642011	0.645078	0.645127	0.64552	0.645594	0.645345	0.645119	0.648364	0.648853	0.643572	0.64035	0.646716
Arab_9d_F_Cal00037.spc	0.809022	0.818237	1.0321	1.01541	0.91476	0.842768	0.835869	0.936939	1.00221	0.894752	0.906694	0.908972	0.87015	0.866934	0.90295	0.937633	0.90953	0.918348	0.923328	0.90116	0.913688	0.925145	0.919791	0.899585	0.922146	0.943534	0.909467	0.901916	0.90133	0.896216	0.896752	0.919854	0.940829	0.909359	0.90543	0.917996	0.925411	0.926681	0.926817	0.928183	0.93045	0.92164	0.914927	0.928723	0.927395	0.921586	0.921811	0.917868	0.920926
Arab_9d_F_Cal00038.spc	0.577669	0.600842	0.639281	0.607821	0.577423	0.5572	0.530961	0.542015	0.564357	0.567012	0.563028	0.549177	0.536136	0.554205	0.556868	0.550379	0.55699	0.556396	0.550876	0.546512	0.552909	0.553184	0.545737	0.541744	0.543134	0.542339	0.533922	0.540004	0.545714	0.54316	0.541717	0.544522	0.549042	0.549039	0.545381	0.544321	0.549214	0.549316	0.548887	0.549016	0.545113	0.546816	0.550285	0.547484	0.548022	0.546809	0.541256	0.540646	0.545037
Arab_9d_F_Cal00039.spc	0.651223	0.644284	0.640513	0.639871	0.622299	0.598677	0.592154	0.589402	0.597627	0.619493	0.633733	0.623102	0.601026	0.61682	0.615295	0.608052	0.624895	0.6355	0.632989	0.62187	0.625139	0.629292	0.6248	0.605232	0.612825	0.62484	0.610265	0.5988	0.598847	0.608842	0.612566	0.615727	0.617325	0.61349	0.61086	0.608346	0.605434	0.610279	0.615317	0.616359	0.61341	0.612935	0.614966	0.61655	0.611848	0.607649	0.608514	0.608988	0.609776
Arab_9d_F_Cal00040.spc	0.709261	0.69011	0.851558	0.742796	0.678566	0.696957	0.750459	0.71128	0.654781	0.651433	0.680962	0.679667	0.65057	0.681362	0.697788	0.694411	0.691296	0.693489	0.695572	0.692475	0.680579	0.688981	0.705246	0.679182	0.67408	0.682318	0.682968	0.681289	0.673341	0.663503	0.671733	0.677591	0.677746	0.677964	0.667064	0.66249	0.675887	0.68231	0.679865	0.672826	0.671286	0.673187	0.676892	0.680028	0.675713	0.669881	0.667671	0.667699	0.670955
Arab_9d_F_Cal00041.spc	1.08667	1.06657	1.4902	1.39095	1.14495	1.02376	1.06945	1.1199	1.09561	1.01386	1.07644	1.12165	1.09251	1.12207	1.15589	1.15041	1.08799	1.12464	1.14528	1.09354	1.17299	1.22662	1.18989	1.13672	1.15936	1.19263	1.14906	1.13153	1.11278	1.09253	1.12853	1.16148	1.17297	1.17284	1.15772	1.13482	1.11807	1.15146	1.17021	1.15451	1.15728	1.16558	1.17015	1.16297	1.15881	1.1563	1.1534	1.15229	1.15873
Arab_9d_F_Cal00042.spc	1.05249	1.06926	1.25704	1.17977	1.08859	1.03947	1.00849	1.0795	1.12727	1.03485	0.997625	1.004	1.0385	1.07459	1.0675	1.05169	1.08259	1.11238	1.10415	1.05823	1.03485	1.06266	1.10232	1.03668	1.04758	1.07032	1.01855	1.04225	1.05052	1.01387	1.04647	1.06725	1.05932	1.04622	1.03252	1.03263	1.05241	1.06328	1.06339	1.05661	1.05017	1.05564	1.06543	1.06448	1.05741	1.05275	1.0552	1.05961	1.06441
Arab_9d_F_Cal00043.spc	1.12195	1.17925	1.21802	1.26649	1.23678	1.12825	1.00406	1.10279	1.22435	1.10107	1.10336	1.14538	1.17117	1.14524	1.147	1.15816	1.13819	1.19127	1.21027	1.14614	1.19646	1.1999	1.14124	1.12728	1.13919	1.15138	1.142	1.15608	1.15078	1.1249	1.16221	1.19657	1.2076	1.20573	1.1859	1.1689	1.16872	1.17114	1.17567	1.17784	1.16303	1.17171	1.19405	1.20033	1.199	1.18738	1.1706	1.17832	1.18381
Arab_9d_F_Cal00044.spc	1.35043	1.34152	1.72096	1.48695	1.28351	1.21195	1.25824	1.30378	1.2939	1.23562	1.2566	1.24501	1.20881	1.31725	1.32914	1.27971	1.31085	1.34061	1.33507	1.29989	1.31374	1.3049	1.27861	1.29861	1.32782	1.32076	1.25816	1.22951	1.21743	1.21314	1.22592	1.26414	1.30457	1.29595	1.28656	1.27907	1.27267	1.29344	1.29418	1.26884	1.2667	1.26979	1.27384	1.27734	1.26925	1.2644	1.27027	1.26209	1.27872
Arab_9d_F_Cal00045.spc	0.721183	0.681847	0.783342	0.782686	0.736582	0.701336	0.714446	0.718745	0.698135	0.66304	0.662322	0.672833	0.683088	0.696137	0.702791	0.696103	0.676081	0.687876	0.694698	0.677746	0.69131	0.699719	0.691515	0.676713	0.686791	0.695863	0.675027	0.676793	0.676573	0.665867	0.673312	0.684009	0.69099	0.69065	0.677895	0.675216	0.695083	0.69706	0.685605	0.674496	0.689239	0.691267	0.684174	0.686723	0.689257	0.688674	0.68506	0.683754	0.688472
Arab_9d_F_Cal00046.spc	0.75576	0.714528	0.756498	0.703002	0.674151	0.681846	0.69527	0.725335	0.715981	0.652543	0.671061	0.675078	0.645056	0.654934	0.688119	0.712745	0.690583	0.699452	0.712764	0.708055	0.710168	0.70864	0.702619	0.698707	0.713057	0.72096	0.697893	0.689614	0.686809	0.684628	0.692448	0.702998	0.707531	0.697433	0.699687	0.70549	0.703537	0.69918	0.698175	0.702616	0.711881	0.712856	0.709182	0.710656	0.711487	0.711613	0.710885	0.704867	0.707727
Arab_9d_F_Cal00047.spc	0.529482	0.501368	0.54558	0.561305	0.515935	0.467634	0.493271	0.527792	0.525663	0.48097	0.500446	0.515267	0.501041	0.494085	0.497891	0.500766	0.488243	0.491482	0.502565	0.509408	0.499866	0.502523	0.512348	0.495421	0.492036	0.49504	0.489721	0.486754	0.482803	0.4796	0.491101	0.498662	0.496953	0.489328	0.490045	0.492457	0.49026	0.495128	0.498526	0.496727	0.49233	0.490159	0.492298	0.498652	0.498761	0.496844	0.496813	0.494794	0.495527
Arab_9d_F_Cal00048.spc	0.809022	0.8145	1.03033	1.11025	1.02531	0.922159	0.910594	0.930075	0.948737	0.943218	0.931065	0.918532	0.916497	0.947027	0.976975	0.978991	0.943835	1.00344	1.03622	0.970556	1.00518	1.0155	0.982979	0.980943	0.980971	0.971976	0.953775	0.964549	0.970291	0.959932	0.974727	0.996456	1.00516	0.980984	0.967792	0.967398	0.974084	0.985206	0.981627	0.97119	1.00313	1.00522	0.98784	0.990822	0.98319	0.973582	0.971583	0.97728	0.9898
Arab_9d_F_Cal00049.spc	0.962989	0.92495	1.06845	0.947032	0.87092	0.859734	0.854031	0.912142	0.951608	0.89994	0.92074	0.916864	0.879372	0.908291	0.939529	0.944768	0.915991	0.923314	0.938276	0.938639	0.956376	0.952284	0.925101	0.903829	0.927444	0.948869	0.914164	0.906364	0.904676	0.900048	0.914097	0.944992	0.965487	0.932387	0.908904	0.903427	0.91219	0.924823	0.925056	0.917613	0.938435	0.940279	0.924745	0.913393	0.917548	0.924605	0.923948	0.919659	0.923062
Arab_9d_F_Cal00050.spc	0.888818	0.805735	0.933151	0.98701	0.981865	0.934546	0.86741	0.912062	0.939306	0.8509	0.862362	0.883871	0.879136	0.879158	0.894254	0.903457	0.879742	0.890305	0.897487	0.877384	0.869077	0.880948	0.898077	0.881485	0.887281	0.905047	0.908949	0.897589	0.878322	0.86227	0.864053	0.878752	0.890534	0.876493	0.871492	0.871635	0.870492	0.880846	0.890186	0.891646	0.885372	0.887306	0.893372	0.892112	0.887674	0.885362	0.88717	0.885162	0.889947
Arab_9d_F_Cal00051.spc	1.23981	1.13166	1.36228	1.26018	1.14716	1.08802	1.05244	1.07089	1.05767	0.985119	1.04562	1.0861	1.0652	1.15088	1.17041	1.1298	1.1146	1.12826	1.13409	1.12154	1.17274	1.19633	1.17222	1.15892	1.14811	1.1268	1.09287	1.09944	1.11284	1.11156	1.10327	1.12598	1.15773	1.13572	1.1304	1.12645	1.10953	1.12689	1.13537	1.12368	1.12875	1.12753	1.12523	1.13418	1.12749	1.11259	1.10206	1.11289	1.11616
Arab_9d_F_Cal00052.spc	1.18673	1.13934	1.69377	1.50578	1.2951	1.19909	1.13706	1.22341	1.26964	1.13441	1.21262	1.22498	1.12204	1.14403	1.22542	1.25212	1.11946	1.17048	1.2813	1.29885	1.26476	1.26498	1.26966	1.16519	1.19704	1.2679	1.2126	1.161	1.13403	1.13761	1.18039	1.19745	1.18511	1.18301	1.1807	1.18718	1.20657	1.21282	1.20201	1.18791	1.20671	1.22161	1.22232	1.21171	1.20448	1.19932	1.19406	1.18863	1.20694
Arab_9d_F_Cal00053.spc	0.9562	0.978345	1.13378	1.08164	1.01333	0.977345	0.956128	1.0222	1.0676	0.990429	0.963319	0.956115	0.94545	0.905058	0.923123	0.96996	0.968789	0.958607	0.950994	0.95214	0.96804	0.978684	0.967202	0.923223	0.924231	0.930595	0.898097	0.920419	0.93324	0.908767	0.907377	0.931608	0.952983	0.920721	0.907163	0.910899	0.918969	0.920761	0.921179	0.922752	0.923757	0.9274	0.9333	0.93857	0.927563	0.917121	0.917915	0.913745	0.920217
Arab_9d_F_Cal00054.spc	0.718694	0.727821	0.770341	0.815385	0.792617	0.744268	0.753879	0.755873	0.728482	0.688307	0.733961	0.74633	0.706295	0.736858	0.752496	0.744953	0.736706	0.766993	0.782438	0.755476	0.768162	0.774844	0.761564	0.741537	0.739183	0.74472	0.742321	0.73617	0.733926	0.738659	0.746876	0.748923	0.74759	0.752518	0.744639	0.740203	0.752303	0.762336	0.758646	0.746674	0.753155	0.761584	0.762331	0.75031	0.744646	0.747235	0.75412	0.751074	0.7512
Arab_9d_F_Cal00055.spc	0.875866	0.853773	0.983156	0.955474	0.911176	0.891215	0.88436	0.910529	0.892907	0.817703	0.896983	0.947225	0.897053	0.894049	0.910725	0.918683	0.892328	0.925611	0.938679	0.890682	0.898059	0.923245	0.938395	0.919506	0.912379	0.909499	0.896545	0.895816	0.887593	0.869716	0.871162	0.885843	0.897282	0.882145	0.885157	0.892949	0.890391	0.90093	0.904882	0.896629	0.889575	0.891178	0.898854	0.90501	0.902051	0.898692	0.899813	0.89153	0.892654
Arab_9d_F_Cal00056.spc	0.582286	0.626781	0.711811	0.67407	0.631286	0.603598	0.569704	0.581093	0.594363	0.574029	0.580241	0.586218	0.582634	0.584678	0.578503	0.57113	0.575808	0.593681	0.60406	0.593971	0.576441	0.581818	0.59979	0.582967	0.590913	0.600715	0.579891	0.569071	0.56774	0.571873	0.576129	0.580715	0.583616	0.581892	0.576293	0.573237	0.577249	0.584592	0.587567	0.585743	0.588618	0.589181	0.587481	0.586226	0.58814	0.589371	0.58741	0.585267	0.58719
Arab_9d_F_Cal00057.spc	0.670107	0.671954	0.76817	0.768214	0.724566	0.691231	0.705119	0.709935	0.68907	0.655506	0.67917	0.679667	0.65057	0.681362	0.699272	0.691239	0.671749	0.682296	0.695899	0.692317	0.69495	0.694977	0.688278	0.674435	0.675029	0.682318	0.682968	0.679584	0.680431	0.686926	0.687886	0.688076	0.688362	0.68771	0.681944	0.679382	0.685685	0.689846	0.689991	0.68824	0.691641	0.694752	0.697094	0.699408	0.693123	0.689529	0.694334	0.690423	0.691694
Arab_9d_F_Cal00058.spc	0.985402	0.838573	1.08656	1.35631	1.10786	0.880634	0.985113	1.06968	1.02226	0.912436	1.00864	1.03711	0.935793	0.959418	1.02176	1.04707	0.969875	0.989424	1.03174	1.02279	0.980925	0.990937	1.03029	0.978287	0.969327	0.995821	1.01755	0.983378	0.956759	0.968342	1.00447	1.01058	0.99406	1.00073	0.997443	0.993227	0.999197	1.00975	1.00791	0.99215	0.977156	0.988258	1.0072	0.999141	0.992136	0.996676	1.00903	0.985869	0.98817
Arab_9d_F_Cal00059.spc	0.91419	0.820716	0.954807	1.11469	1.07677	0.963684	1.00971	1.06343	1.02484	0.914168	0.964936	0.987583	0.936055	0.964482	0.996976	0.999159	0.962078	0.997518	1.00761	0.948753	0.980581	1.00575	0.997034	0.994957	0.993202	0.983449	0.964247	0.974895	0.980319	0.969189	0.983919	1.00449	1.01676	1.00843	0.975622	0.95884	0.979477	0.981482	0.977948	0.976879	0.974669	0.982627	0.994577	0.99717	0.987267	0.981244	0.986517	0.978458	0.986234
Arab_9d_F_Cal00060.spc	1.11836	1.13469	1.3605	1.44373	1.38541	1.20805	0.986316	1.04964	1.19539	1.14988	1.16928	1.16896	1.13837	1.17215	1.16122	1.13719	1.16817	1.19987	1.17833	1.12325	1.21192	1.24295	1.16771	1.11509	1.16475	1.21516	1.13722	1.13359	1.1487	1.14531	1.13497	1.15821	1.19112	1.16582	1.15501	1.16493	1.18419	1.17399	1.15493	1.14566	1.1658	1.16864	1.16592	1.18837	1.18106	1.16576	1.16301	1.16159	1.16696
Arab_9d_F_Cal00061.spc	1.28966	1.34663	1.37681	1.23627	1.21746	1.225	1.07204	1.10853	1.19341	1.15113	1.11288	1.0805	1.06449	1.09424	1.11944	1.13949	1.17005	1.19987	1.18303	1.12513	1.13148	1.15688	1.17306	1.16073	1.14543	1.13396	1.12687	1.11889	1.10064	1.08048	1.09261	1.12967	1.15526	1.11285	1.09912	1.11185	1.13103	1.12428	1.10942	1.10305	1.12313	1.12879	1.12488	1.13337	1.13637	1.1297	1.11718	1.1162	1.12458
Arab_9d_F_Cal00062.spc	0.679427	0.656097	0.69945	0.695584	0.691179	0.689058	0.671299	0.663474	0.660374	0.654443	0.641612	0.629259	0.625004	0.63815	0.6573	0.671502	0.669922	0.673742	0.670324	0.656031	0.658199	0.659624	0.656517	0.655762	0.66304	0.663858	0.646235	0.640874	0.640835	0.640829	0.642112	0.648824	0.657079	0.657993	0.654264	0.651246	0.652168	0.651305	0.650254	0.650869	0.655966	0.658152	0.655854	0.650785	0.65179	0.655344	0.657134	0.655214	0.654759
Arab_9d_F_Cal00063.spc	0.740908	0.746635	0.787127	0.77906	0.736582	0.701336	0.714446	0.718745	0.695703	0.661098	0.708041	0.709723	0.655743	0.685456	0.704462	0.696103	0.676081	0.687876	0.694698	0.677746	0.690148	0.706833	0.708481	0.681734	0.676162	0.68781	0.698752	0.688714	0.682251	0.689332	0.690243	0.689728	0.691394	0.69828	0.695656	0.686589	0.679617	0.693652	0.696087	0.681997	0.685009	0.689018	0.691355	0.693568	0.695428	0.694736	0.69072	0.685648	0.687673
Arab_9d_F_Cal00064.spc	0.847293	0.880785	1.01009	0.977938	0.92977	0.906297	0.894885	0.955941	0.998971	0.937482	0.91668	0.910604	0.906537	0.904528	0.919198	0.927768	0.901126	0.911164	0.9164	0.894953	0.905633	0.930938	0.942785	0.902714	0.902033	0.916135	0.902419	0.884922	0.88073	0.891846	0.895015	0.90681	0.920687	0.916855	0.912514	0.914555	0.92249	0.91476	0.90867	0.912274	0.923552	0.927052	0.920704	0.909885	0.907448	0.912669	0.91963	0.910914	0.910258
Arab_9d_F_Cal00065.spc	0.423378	0.447181	0.518086	0.507753	0.47242	0.449205	0.457627	0.468667	0.465702	0.446451	0.445516	0.443255	0.439318	0.461112	0.462134	0.446763	0.438929	0.45419	0.461548	0.445224	0.444259	0.446236	0.443443	0.431148	0.43575	0.445502	0.442773	0.441545	0.44075	0.439257	0.4372	0.438242	0.441093	0.441539	0.439757	0.438024	0.438521	0.442796	0.442333	0.437679	0.441936	0.446074	0.447741	0.447291	0.448112	0.446687	0.441922	0.442006	0.443668
Arab_9d_F_Cal00066.spc	0.707178	0.721655	0.757935	0.65993	0.641192	0.680334	0.664306	0.655711	0.652061	0.647059	0.655721	0.643425	0.620275	0.651179	0.669379	0.663159	0.646639	0.660307	0.662498	0.635938	0.648089	0.658197	0.652551	0.640743	0.651498	0.662033	0.644421	0.630785	0.629408	0.638398	0.641147	0.642903	0.644818	0.646215	0.643446	0.640455	0.641852	0.652494	0.652783	0.642328	0.647526	0.647256	0.642592	0.642362	0.649402	0.651028	0.64185	0.64182	0.64684
Arab_9d_F_Cal00067.spc	0.883088	0.849719	0.981579	1.03686	1.02698	0.972208	0.898723	0.897795	0.921346	0.918671	0.90879	0.900513	0.897292	0.898401	0.889103	0.887474	0.91827	0.9453	0.946161	0.920912	0.911955	0.909751	0.910217	0.912307	0.914023	0.908847	0.895736	0.908598	0.909817	0.888803	0.888325	0.91219	0.933096	0.902505	0.898967	0.912145	0.91966	0.910952	0.910554	0.922808	0.925078	0.922416	0.920993	0.926432	0.921866	0.919323	0.926707	0.931315	0.926196
Arab_9d_F_Cal00068.spc	1.19195	1.13479	1.17777	1.09481	1.08325	1.11664	1.07722	1.09138	1.07914	1.00136	1.0162	1.02794	1.01326	1.03993	1.09764	1.14936	1.13282	1.11259	1.07894	1.03945	1.04809	1.07428	1.0864	1.04882	1.07156	1.09316	1.03807	1.03903	1.05493	1.05673	1.05145	1.07488	1.10124	1.06583	1.05704	1.06428	1.06737	1.07587	1.0676	1.04963	1.06992	1.07008	1.05965	1.07028	1.06606	1.06472	1.07607	1.06353	1.06196
Arab_9d_F_Cal00069.spc	1.08667	1.06657	1.4902	1.37289	1.22475	1.1317	1.01348	0.998527	1.04094	1.08434	1.06803	1.03741	1.0257	1.05918	1.05562	1.04074	1.07164	1.1012	1.09177	1.04856	1.05661	1.08748	1.09027	0.998387	1.03547	1.10495	1.04693	1.02774	1.02864	1.03413	1.0486	1.08069	1.10997	1.09411	1.06199	1.04926	1.06971	1.06584	1.06402	1.07153	1.06596	1.0622	1.0614	1.0603	1.06297	1.06199	1.05391	1.04794	1.05387
Arab_9d_F_Cal00070.spc	0.514999	0.549012	0.586108	0.527208	0.526183	0.556428	0.509044	0.513336	0.53053	0.518389	0.528976	0.528781	0.516495	0.535191	0.538675	0.532901	0.540067	0.550131	0.548397	0.53373	0.537325	0.550309	0.557104	0.535191	0.540797	0.55448	0.545032	0.537907	0.538203	0.542997	0.535818	0.538954	0.54936	0.549662	0.541887	0.537294	0.542604	0.543506	0.541008	0.537853	0.538089	0.541749	0.545898	0.546713	0.548295	0.546661	0.541169	0.543044	0.549056
Arab_9d_F_Cal00071.spc	0.594628	0.639123	0.725562	0.682056	0.661669	0.652968	0.582961	0.599635	0.641248	0.635536	0.64188	0.642995	0.634802	0.631797	0.631512	0.638096	0.654321	0.650892	0.642586	0.644137	0.661139	0.661697	0.646966	0.646363	0.654424	0.655582	0.638655	0.63289	0.636905	0.645041	0.646872	0.65413	0.659583	0.646393	0.638244	0.638878	0.646258	0.651834	0.654069	0.653694	0.653716	0.65302	0.65351	0.657413	0.65781	0.655916	0.654205	0.654827	0.658615
Arab_9d_F_Cal00072.spc	1.23981	1.124	1.35851	1.44373	1.34405	1.24641	1.29254	1.35109	1.29295	1.15273	1.23505	1.24149	1.13866	1.22598	1.29435	1.2895	1.253	1.31624	1.33798	1.24557	1.24793	1.27233	1.29364	1.31815	1.30703	1.27903	1.26131	1.24496	1.21298	1.18193	1.21976	1.28037	1.30665	1.2402	1.21705	1.21756	1.21437	1.23514	1.23708	1.21861	1.23888	1.23698	1.23484	1.27671	1.2398	1.20876	1.2322	1.21853	1.21907
Arab_9d_F_Cal00073.spc	0.655462	0.661265	0.753957	0.706043	0.676972	0.679237	0.66285	0.655711	0.652061	0.647059	0.653786	0.652861	0.645235	0.658877	0.667837	0.663159	0.646639	0.659038	0.668193	0.652982	0.641658	0.651667	0.668155	0.645134	0.649747	0.664103	0.65576	0.643515	0.640866	0.64946	0.651827	0.653812	0.65402	0.648035	0.642335	0.642522	0.649783	0.650672	0.646234	0.642387	0.652386	0.657252	0.654721	0.649871	0.6481	0.64756	0.646194	0.644047	0.646337
Arab_9d_F_Cal00074.spc	0.710991	0.682954	0.7266	0.720352	0.716785	0.704667	0.650525	0.675682	0.717144	0.702636	0.704964	0.700509	0.688712	0.701959	0.694338	0.681846	0.696196	0.703548	0.703132	0.699922	0.702492	0.701289	0.695855	0.693054	0.698372	0.700487	0.68971	0.6937	0.691968	0.680059	0.687164	0.698331	0.703324	0.69425	0.684628	0.685074	0.697882	0.697203	0.692415	0.691441	0.700643	0.70245	0.699504	0.701566	0.699261	0.696421	0.696773	0.699781	0.701337
Arab_9d_F_Cal00075.spc	0.680369	0.705561	0.870085	0.806097	0.755085	0.757011	0.766167	0.759587	0.75675	0.769313	0.747099	0.734276	0.743404	0.751898	0.768801	0.780701	0.769733	0.78432	0.787112	0.760153	0.756833	0.762588	0.766644	0.759251	0.772247	0.778147	0.749086	0.747262	0.748516	0.741725	0.74811	0.756497	0.762997	0.767008	0.764839	0.763421	0.766782	0.759592	0.758667	0.766808	0.76784	0.766791	0.765336	0.764193	0.762041	0.758799	0.755964	0.758699	0.769265
Arab_9d_F_Cal00076.spc	1.07209	0.998599	1.16981	1.11194	1.03699	0.997078	0.972885	1.04628	1.06419	0.939525	0.990377	1.01567	0.956259	0.948308	0.961521	0.976701	0.974325	0.988845	1.00186	0.997577	0.98524	0.995395	1.00773	0.957156	0.966919	1.00387	1.00294	0.982926	0.962559	0.95521	0.970201	0.991867	1.00034	0.975934	0.97453	0.9795	0.97242	0.979789	0.985352	0.982971	0.979627	0.995715	1.01141	0.993457	0.984835	0.986015	0.990836	0.990593	0.99355
Arab_9d_F_Cal00077.spc	1.11836	1.13469	1.3605	1.44373	1.35741	1.23471	1.16952	1.17668	1.18391	1.14642	1.16928	1.16896	1.13823	1.16748	1.19788	1.20289	1.17777	1.23882	1.23667	1.12737	1.16006	1.24629	1.28021	1.13777	1.18021	1.27164	1.1811	1.14485	1.168	1.22048	1.18592	1.17358	1.19713	1.22337	1.17218	1.13693	1.17873	1.20901	1.20902	1.1929	1.21313	1.21526	1.2058	1.21182	1.21105	1.19852	1.18082	1.18609	1.20522
Arab_9d_F_Cal00078.spc	0.700652	0.7204	0.890022	0.816956	0.803483	0.820135	0.706362	0.691682	0.722516	0.736243	0.74475	0.72033	0.689165	0.744206	0.740435	0.704307	0.716863	0.755009	0.7622	0.722174	0.731797	0.750498	0.747963	0.703111	0.710882	0.730845	0.706386	0.704991	0.712283	0.717232	0.72586	0.729226	0.726946	0.723915	0.720919	0.72435	0.736336	0.74096	0.731105	0.715632	0.722659	0.731848	0.735187	0.730238	0.728598	0.725862	0.720319	0.724954	0.729765
Arab_9d_F_Cal00079.spc	0.86636	0.837618	0.960063	0.863138	0.840025	0.872348	0.821979	0.82736	0.838502	0.808191	0.803633	0.787616	0.770657	0.827842	0.854618	0.83221	0.794304	0.819606	0.83609	0.802631	0.811749	0.838072	0.849248	0.804897	0.802193	0.818451	0.811492	0.801251	0.796351	0.79762	0.792897	0.793621	0.802156	0.815073	0.805634	0.796819	0.808028	0.815876	0.812868	0.803899	0.808993	0.814176	0.814951	0.810984	0.810449	0.808611	0.802654	0.798235	0.807131
Arab_9d_F_Cal00080.spc	0.756128	0.691427	0.687863	0.730142	0.696058	0.63357	0.649545	0.679843	0.684331	0.65054	0.652102	0.652861	0.645235	0.658877	0.666457	0.666132	0.665065	0.668343	0.670734	0.669553	0.674197	0.667347	0.653142	0.652232	0.659279	0.663518	0.655478	0.645084	0.633904	0.627852	0.64426	0.65515	0.653727	0.647103	0.652323	0.657466	0.651512	0.649289	0.649101	0.649379	0.649199	0.652128	0.655687	0.65526	0.650404	0.649673	0.655758	0.651403	0.648948
Arab_9d_F_Cal00081.spc	0.487724	0.517629	0.556126	0.535514	0.512706	0.504722	0.508336	0.516195	0.508111	0.482964	0.50728	0.511493	0.486747	0.505642	0.512029	0.505096	0.502832	0.510708	0.511714	0.500196	0.506287	0.509481	0.503587	0.494354	0.494029	0.498346	0.499444	0.497594	0.492943	0.488843	0.494433	0.502026	0.506401	0.503605	0.497699	0.494367	0.496643	0.498698	0.498778	0.497811	0.500535	0.499428	0.496289	0.496213	0.499494	0.500825	0.497767	0.497448	0.500078
Arab_9d_F_Cal00082.spc	0.947667	0.972952	1.13155	1.20618	1.10287	0.976387	0.957447	0.980826	0.977508	0.922392	0.939906	0.956895	0.945903	0.938095	0.974482	1.01081	0.971763	1.00349	1.02748	0.991484	1.00262	1.01083	1.00396	1.00151	0.999453	0.989304	0.969583	0.980164	0.985424	0.973895	0.988592	1.00921	1.02109	1.01171	0.989102	0.981325	1.0015	1.00112	1.00322	1.01157	0.998061	0.991325	1.00025	1.02324	1.00231	0.984732	0.998924	0.992208	0.994611
Arab_9d_F_Cal00083.spc	0.864713	1.00046	1.579	1.11506	1.03638	1.18068	1.13977	1.02406	0.966875	1.01476	1.0582	1.03209	0.979108	1.05572	1.04699	0.996852	1.0269	1.09025	1.08959	1.01581	1.08256	1.11487	1.05802	0.994999	1.0467	1.10589	1.02451	1.0195	1.03845	1.04008	1.01766	1.02984	1.06101	1.04897	1.02056	1.01622	1.05142	1.04135	1.01647	1.00543	1.03746	1.04547	1.03312	1.03341	1.03764	1.0384	1.03162	1.01878	1.02579
Arab_9d_F_Cal00084.spc	0.857454	0.816772	1.03293	0.92482	0.884477	0.92709	0.919582	0.900475	0.866356	0.833145	0.892297	0.892771	0.829521	0.888723	0.91559	0.894336	0.871894	0.883571	0.889755	0.870985	0.883809	0.89712	0.890747	0.855617	0.870931	0.894126	0.86584	0.848326	0.840275	0.840418	0.857116	0.867964	0.872794	0.884243	0.870561	0.853414	0.853884	0.866706	0.866386	0.853565	0.864295	0.876048	0.879284	0.871215	0.871757	0.87345	0.869143	0.861334	0.867461
Arab_9d_F_Cal00085.spc	1.08985	1.14718	10	2.12644	1.50192	1.37301	1.42759	1.34938	1.2829	1.33094	1.38509	1.29918	1.19079	1.37577	1.45293	1.33336	1.22786	1.32303	1.40166	1.28987	1.28537	1.35349	1.40647	1.26737	1.26581	1.31851	1.29446	1.30293	1.30978	1.29461	1.276	1.275	1.30266	1.36314	1.31963	1.28272	1.33279	1.34104	1.31775	1.29356	1.31399	1.31123	1.29325	1.2947	1.31615	1.32871	1.31275	1.28457	1.29238
Arab_9d_F_Cal00086.spc	0.564077	0.536322	0.546301	0.620082	0.623202	0.563759	0.536099	0.551713	0.559098	0.525366	0.530795	0.540343	0.540066	0.544862	0.540072	0.538491	0.557718	0.560521	0.554404	0.549534	0.545972	0.546437	0.548264	0.54386	0.550429	0.556195	0.546837	0.540444	0.536494	0.536015	0.547209	0.552797	0.549584	0.543507	0.546711	0.552137	0.55151	0.546012	0.545525	0.550174	0.546742	0.545173	0.547311	0.551622	0.551016	0.549178	0.549465	0.549628	0.551515
Arab_9d_F_Cal00087.spc	0.63275	0.666496	0.816302	0.716761	0.663214	0.669633	0.654563	0.648085	0.644982	0.640723	0.651619	0.62882	0.592118	0.640245	0.656363	0.635628	0.621535	0.648457	0.65411	0.616443	0.650163	0.669728	0.647672	0.615092	0.625052	0.648259	0.640676	0.628352	0.630567	0.647099	0.643409	0.635871	0.633913	0.64314	0.632464	0.625217	0.639237	0.637526	0.627334	0.620508	0.635797	0.640743	0.634742	0.630735	0.636941	0.639637	0.631136	0.628299	0.63385
Arab_9d_F_Cal00088.spc	0.806421	0.716442	0.768351	0.878396	0.840101	0.746735	0.795127	0.810703	0.774729	0.726033	0.74599	0.757832	0.736583	0.723052	0.73213	0.746441	0.738488	0.755102	0.750545	0.71341	0.737039	0.762085	0.762065	0.743209	0.732379	0.72476	0.712532	0.715271	0.717549	0.712352	0.709946	0.719773	0.73589	0.741426	0.734224	0.728167	0.733035	0.735326	0.733189	0.729144	0.730993	0.732865	0.731804	0.726887	0.728996	0.732015	0.730058	0.722746	0.725093
Arab_9d_F_Cal00089.spc	1.05015	0.99295	1.16739	1.234	1.19052	1.11365	1.07346	1.08493	1.09927	1.07496	1.04843	1.02089	1.014	1.09342	1.11329	1.07851	1.06694	1.11661	1.14017	1.08648	1.06283	1.07379	1.08449	1.02127	1.02964	1.06953	1.06514	1.03595	1.02991	1.05599	1.05274	1.07337	1.10425	1.08885	1.05878	1.03975	1.04502	1.06778	1.06878	1.04961	1.06887	1.0781	1.07466	1.07331	1.06608	1.06089	1.06301	1.06631	1.07667
Arab_9d_F_Cal00090.spc	0.665732	0.654565	0.651424	0.685377	0.70891	0.694491	0.642467	0.672624	0.69368	0.634098	0.648786	0.675979	0.682792	0.675407	0.684745	0.70065	0.69745	0.686315	0.676818	0.676432	0.693438	0.691807	0.676364	0.686426	0.689134	0.682065	0.672835	0.677562	0.67604	0.665785	0.681982	0.69243	0.689547	0.680957	0.67897	0.680287	0.679741	0.676824	0.677653	0.681995	0.680206	0.684361	0.691834	0.694347	0.688593	0.683498	0.684568	0.685026	0.682758
Arab_9d_F_Cal00091.spc	0.549865	0.566893	0.648515	0.62027	0.583663	0.567548	0.564602	0.565686	0.568856	0.571897	0.566373	0.56025	0.561015	0.579078	0.579757	0.571503	0.576557	0.585667	0.581465	0.564022	0.577042	0.590406	0.584492	0.550524	0.5586	0.578847	0.5673	0.571928	0.576632	0.572179	0.568894	0.575144	0.583176	0.575649	0.568261	0.566518	0.570707	0.569368	0.569863	0.573549	0.572653	0.574398	0.577169	0.576532	0.576362	0.574393	0.570309	0.571297	0.575679
Arab_9d_F_Cal00092.spc	1.17961	0.979732	1.16371	1.44419	1.24358	1.00049	1.04509	1.10469	1.05433	0.934799	1.0837	1.15456	1.0121	0.987687	1.09345	1.199	1.04279	1.07777	1.15623	1.13501	1.1113	1.11418	1.13371	1.12421	1.11155	1.10123	1.09579	1.11314	1.09914	1.05738	1.09167	1.11135	1.10415	1.10595	1.11071	1.10626	1.09089	1.10694	1.12594	1.12766	1.10231	1.10733	1.12858	1.12474	1.10181	1.09559	1.11756	1.10261	1.10187
Arab_9d_F_Cal00093.spc	0.771806	0.783412	0.821678	0.75497	0.71854	0.723486	0.735432	0.734054	0.722884	0.709778	0.689196	0.6816	0.694815	0.729393	0.729422	0.707398	0.702381	0.732618	0.749345	0.725647	0.723647	0.732245	0.733445	0.701764	0.723726	0.748983	0.711388	0.706989	0.715614	0.719953	0.718795	0.723188	0.729993	0.727673	0.71327	0.703602	0.709507	0.712902	0.711519	0.709076	0.716946	0.725607	0.729067	0.724286	0.727164	0.726366	0.716158	0.716133	0.721865
Arab_9d_F_Cal00094.spc	0.556163	0.529621	0.574201	0.582877	0.56948	0.55278	0.551453	0.553353	0.557224	0.561287	0.556614	0.55226	0.552404	0.556427	0.551988	0.546545	0.552984	0.562719	0.560338	0.544593	0.54953	0.550601	0.54321	0.538847	0.545975	0.551869	0.542801	0.535998	0.535988	0.541186	0.539933	0.54685	0.554273	0.542829	0.539076	0.544943	0.554393	0.547032	0.540575	0.542356	0.546778	0.549207	0.549651	0.550311	0.55157	0.551055	0.548167	0.547896	0.550234
Arab_9d_F_Cal00095.spc	0.995948	0.973016	1.01469	0.972267	0.924735	0.913849	0.964318	0.958313	0.931641	0.929719	0.923358	0.891406	0.862457	0.925671	0.950938	0.923826	0.895401	0.977743	1.01987	0.930671	0.959836	0.97435	0.942644	0.918468	0.958317	0.990923	0.931995	0.915706	0.932097	0.954937	0.926359	0.931963	0.958573	0.938953	0.927237	0.933706	0.953141	0.94563	0.936104	0.939368	0.96084	0.960328	0.945038	0.940546	0.946749	0.949244	0.94012	0.93318	0.939876
Arab_9d_F_Cal00096.spc	1.47653	1.25722	1.59103	1.75665	1.40745	1.17466	1.21357	1.38009	1.36783	1.1211	1.25304	1.32654	1.18872	1.20407	1.33917	1.47244	1.32537	1.368	1.39227	1.28775	1.34636	1.37746	1.3312	1.30041	1.30661	1.31754	1.29526	1.2719	1.25396	1.24727	1.25964	1.30226	1.33844	1.29565	1.27639	1.27179	1.26579	1.28439	1.29723	1.29333	1.28951	1.30549	1.32133	1.30296	1.2868	1.28308	1.28803	1.26531	1.27176
Arab_9d_F_Cal00097.spc	0.611214	0.6544	0.740674	0.655042	0.617066	0.620656	0.582869	0.610765	0.642108	0.614054	0.617455	0.620271	0.615339	0.631518	0.629505	0.617938	0.620205	0.628066	0.621372	0.599977	0.611688	0.629295	0.633873	0.613775	0.620649	0.632203	0.616937	0.613421	0.611006	0.605188	0.607701	0.611907	0.613638	0.610009	0.60655	0.608547	0.616624	0.613812	0.611098	0.613832	0.620814	0.618093	0.612909	0.618607	0.615254	0.610383	0.611188	0.614455	0.616572
[truncated: 2,102 more columns]
