# Supplementary material for: Age grading An. gambiae and An. arabiensis using near infrared spectra and artificial neural networks
Source: PLoS One. 2019 Aug 14;14(8):e0209451. doi: 10.1371/journal.pone.0209451 (PMC6693756; doi:10.1371/journal.pone.0209451)
Supplement: S5 Appendix — (ZIP) [file pone.0209451.s021.zip]

Archive with 25 entries (24 files):
- DS1.xlsx
- __MACOSX/
- __MACOSX/._DS1.xlsx
- DS10.xlsx
- __MACOSX/._DS10.xlsx
- DS11.xlsx
- __MACOSX/._DS11.xlsx
- DS12.xlsx
- __MACOSX/._DS12.xlsx
- DS13.xlsx
- __MACOSX/._DS13.xlsx
- DS14.xlsx
- __MACOSX/._DS14.xlsx
- DS2.xlsx
- __MACOSX/._DS2.xlsx
- DS3.xlsx
- __MACOSX/._DS3.xlsx
- DS4.xlsx
- __MACOSX/._DS4.xlsx
- DS7.xlsx
- __MACOSX/._DS7.xlsx
- DS8.xlsx
- __MACOSX/._DS8.xlsx
- DS9.xlsx
- __MACOSX/._DS9.xlsx
