# Supplementary material for: Age grading An. gambiae and An. arabiensis using near infrared spectra and artificial neural networks
Source: PLoS One. 2019 Aug 14;14(8):e0209451. doi: 10.1371/journal.pone.0209451 (PMC6693756; doi:10.1371/journal.pone.0209451)
Supplement: S5 Appendix — (ZIP) [file pone.0209451.s021.zip › DS1.xlsx]

## Sheet: Sheet1
MosquitoID	Path	Age_class	Actual age	Species	f350	f351	f352	f353	f354	f355	f356	f357	f358	f359	f360	f361	f362	f363	f364	f365	f366	f367	f368	f369	f370	f371	f372	f373	f374	f375	f376	f377	f378	f379	f380	f381	f382	f383	f384	f385	f386	f387	f388	f389	f390	f391	f392	f393	f394
19Sept3D00000	D_3/Model/	0	3	An. gambiae s.s	0.846963	0.842654	0.85478	0.859526	0.840821	0.859519	0.888952	0.894819	0.886577	0.86799	0.850631	0.845184	0.860297	0.853413	0.828024	0.834458	0.859484	0.868568	0.848757	0.858701	0.872397	0.868289	0.839211	0.844043	0.844375	0.833919	0.846268	0.843059	0.836362	0.840014	0.847218	0.849441	0.851297	0.86057	0.86213	0.855939	0.849889	0.857445	0.84558	0.838926	0.854213	0.863866	0.846598	0.831957	0.856149
19Sept3D00001	D_3/Model/	0	3	An. gambiae s.s	0.898057	0.860128	0.874976	0.889234	0.880758	0.880225	0.902344	0.940155	0.930563	0.915177	0.900718	0.88094	0.878152	0.890051	0.91084	0.931508	0.940437	0.92371	0.892039	0.904158	0.949738	0.972854	0.917015	0.914852	0.915774	0.908247	0.931528	0.932189	0.916505	0.903448	0.905654	0.919245	0.93099	0.928044	0.939635	0.942076	0.930007	0.922633	0.921525	0.920519	0.919475	0.942764	0.94607	0.935933	0.939738
19Sept3D00002	D_3/Model/	0	3	An. gambiae s.s	0.876754	0.838226	0.808168	0.823263	0.819262	0.817371	0.815245	0.812477	0.830225	0.804753	0.779188	0.814469	0.833893	0.818587	0.794839	0.81895	0.823736	0.82185	0.829783	0.824638	0.842285	0.855302	0.820913	0.804	0.80462	0.816376	0.829622	0.811176	0.799983	0.817435	0.809383	0.816338	0.831145	0.828769	0.825198	0.82925	0.837188	0.8325	0.820699	0.816752	0.825321	0.821792	0.817914	0.820047	0.828449
19Sept3D00003	D_3/Model/	0	3	An. gambiae s.s	0.876161	0.847169	0.843896	0.852648	0.782074	0.852028	0.954822	0.934545	0.920948	0.885315	0.867169	0.902175	0.850365	0.861631	0.938719	0.889718	0.905104	0.921913	0.887833	0.913284	0.930771	0.92128	0.897161	0.893419	0.905971	0.920055	0.912163	0.921721	0.925278	0.908062	0.909601	0.911505	0.919191	0.93927	0.909332	0.907106	0.936687	0.915422	0.908656	0.906725	0.89906	0.910221	0.919516	0.927046	0.938641
19Sept3D00004	D_3/Model/	0	3	An. gambiae s.s	1.056	1.09276	0.998762	0.904639	0.919446	0.970339	1.04233	1.09967	1.01526	0.971308	0.978976	0.996282	0.995334	0.983853	0.975499	0.984841	1.02375	1.04747	1.02538	1.01147	1.02016	1.0238	0.991402	0.997429	0.999282	0.99024	1.00913	1.00415	1.0044	1.02427	0.991363	0.982277	1.00099	1.02037	1.01368	1.01345	1.02399	1.01437	1.00491	1.01069	1.03089	1.02374	1.01257	1.00888	1.01475
19Sept3D00005	D_3/Model/	0	3	An. gambiae s.s	0.707728	0.710672	0.73616	0.757791	0.69028	0.76424	0.835273	0.756465	0.761573	0.749849	0.729443	0.740118	0.74749	0.737969	0.726633	0.753073	0.748511	0.742147	0.758058	0.752855	0.752283	0.748964	0.731027	0.74866	0.755169	0.742264	0.751573	0.743751	0.735842	0.743989	0.758474	0.759902	0.755153	0.760205	0.761153	0.75754	0.750678	0.742467	0.732357	0.734316	0.751376	0.750197	0.751392	0.752945	0.745436
19Sept3D00006	D_3/Model/	0	3	An. gambiae s.s	0.870534	0.934001	0.980388	0.941909	0.91659	0.927231	0.989266	1.07311	0.973438	0.917788	0.928113	0.966295	0.982829	0.972024	0.965198	1.02232	1.01647	0.986404	0.983516	1.00309	1.01547	1.00719	0.983764	0.998307	1.01088	1.00173	0.984595	0.992154	0.991089	0.968311	0.996131	1.00875	1.01366	1.04234	1.01486	1.00017	1.01524	1.0166	1.00526	0.995635	0.999986	1.02606	1.01686	0.994613	1.0048
19Sept3D00007	D_3/Model/	0	3	An. gambiae s.s	0.861777	0.909618	0.937326	0.927453	0.907403	0.891894	0.877185	0.865997	0.895455	0.877524	0.866304	0.939982	0.866445	0.83497	0.870746	0.843943	0.836098	0.851826	0.878644	0.888009	0.895363	0.893103	0.871988	0.878214	0.875338	0.864678	0.89155	0.879142	0.868314	0.883578	0.84455	0.850624	0.878962	0.864636	0.864937	0.873129	0.877144	0.865118	0.857503	0.857361	0.861105	0.856303	0.866884	0.879933	0.87018
19Sept3D00008	D_3/Model/	0	3	An. gambiae s.s	0.91604	0.970896	1.07152	1.11588	1.0606	1.01181	1.02584	1.10248	1.08545	1.01968	0.989241	1.04123	1.00701	1.01126	1.07076	1.05512	1.05316	1.05892	1.05744	1.05761	1.07278	1.07422	1.03584	1.06964	1.06998	1.03351	1.07853	1.06132	1.04466	1.07397	1.0455	1.03331	1.04968	1.07554	1.04813	1.04392	1.07338	1.06757	1.04791	1.04786	1.07527	1.06361	1.05571	1.05369	1.04576
19Sept3D00012	D_3/Model/	0	3	An. gambiae s.s	1.02577	0.946554	1.03381	1.27459	1.03671	1.05662	1.12604	1.05452	1.08876	1.12416	1.06388	0.929268	1.04343	1.13276	1.06901	1.11021	1.12568	1.09557	1.05152	1.07011	1.0598	1.03496	1.04615	1.08439	1.08484	1.05139	1.0619	1.06536	1.06797	1.07921	1.08618	1.0962	1.09333	1.06419	1.06875	1.07357	1.06826	1.07439	1.0803	1.08079	1.07586	1.07397	1.07883	1.07909	1.06565
19Sept3D00013	D_3/Model/	0	3	An. gambiae s.s	0.887706	0.948454	1.06022	1.03579	0.96132	1.04359	1.15307	1.10234	1.08693	1.06534	1.05231	1.07662	1.13728	1.0922	1.00759	1.10103	1.14078	1.09343	1.03238	1.07416	1.08783	1.07134	1.07975	1.08895	1.09801	1.10281	1.09463	1.11527	1.12545	1.09738	1.07853	1.07266	1.0892	1.12555	1.06879	1.05803	1.11021	1.10613	1.09348	1.08997	1.09619	1.08054	1.10068	1.12558	1.09552
19Sept3D00015	D_3/Model/	0	3	An. gambiae s.s	0.603075	0.607551	0.65335	0.678672	0.63908	0.628305	0.636847	0.648409	0.675765	0.672688	0.655728	0.659934	0.650316	0.648348	0.663135	0.687034	0.689594	0.67775	0.669593	0.689482	0.700431	0.695396	0.685361	0.687887	0.688029	0.681611	0.678405	0.679031	0.683408	0.687058	0.672568	0.676223	0.684941	0.671253	0.667861	0.673888	0.682836	0.684631	0.682808	0.680752	0.680333	0.678825	0.682496	0.685373	0.679545
19Sept3D00017	D_3/Model/	0	3	An. gambiae s.s	0.649436	0.655636	0.67713	0.680073	0.706754	0.729318	0.731096	0.718646	0.77198	0.746578	0.699086	0.732352	0.74744	0.739296	0.730799	0.761139	0.758598	0.74572	0.748362	0.751464	0.743131	0.742086	0.769531	0.764965	0.761049	0.76508	0.750502	0.761696	0.770053	0.755336	0.760311	0.758745	0.757687	0.771996	0.766888	0.764146	0.768457	0.762071	0.766865	0.768035	0.757722	0.766626	0.762949	0.756185	0.76855
19Sept3D00018	D_3/Model/	0	3	An. gambiae s.s	0.864847	0.966809	1.04451	0.972966	1.00027	1.03963	1.05015	1.01872	1.00286	0.986084	0.968745	0.965027	1.04712	1.07517	1.0294	1.0764	1.04806	0.998261	0.992287	1.06093	1.08607	1.04891	1.00843	1.03933	1.04782	1.02355	1.06158	1.06638	1.06792	1.08645	1.03362	1.00594	1.00878	1.02127	1.06043	1.0663	1.03703	1.04043	1.0313	1.02116	1.02478	1.04135	1.0449	1.03852	1.03765
19Sept3D00019	D_3/Model/	0	3	An. gambiae s.s	0.86724	0.927294	0.952373	0.893222	0.949685	0.978874	0.999729	1.03026	0.97482	0.933133	0.925237	0.943466	0.952212	0.974571	0.995364	0.951545	0.975325	0.98974	0.9464	0.984549	1.00013	0.984267	0.975775	0.97842	0.992719	1.00607	0.992157	0.993325	1.00714	1.01643	0.987957	0.968778	0.975445	1.00489	0.989174	0.987814	1.00933	0.997276	0.999251	0.99187	0.964856	0.969774	0.975107	0.977935	0.986494
19Sept3D00020	D_3/Model/	0	3	An. gambiae s.s	0.882647	0.955491	1.02431	0.94495	1.00174	1.03119	1.0052	0.959309	0.953009	1.03371	1.12665	1.07226	1.05409	1.09764	1.1533	1.08053	1.09467	1.1376	1.13612	1.13485	1.1186	1.09487	1.08031	1.09692	1.10173	1.08661	1.0873	1.1127	1.10764	1.0614	1.10088	1.11567	1.09758	1.09171	1.12417	1.13377	1.10802	1.09989	1.11289	1.11457	1.09351	1.11663	1.1094	1.09245	1.11585
19Sept3D00022	D_3/Model/	0	3	An. gambiae s.s	0.660171	0.704228	0.696259	0.633162	0.682165	0.743542	0.755896	0.712842	0.712807	0.732358	0.751075	0.751056	0.739712	0.741023	0.754625	0.753456	0.759016	0.767126	0.772383	0.782876	0.776783	0.762323	0.758575	0.767421	0.762998	0.750966	0.770166	0.776949	0.767788	0.754062	0.757151	0.76559	0.771203	0.76948	0.770107	0.766632	0.763627	0.777905	0.785952	0.782515	0.772079	0.769446	0.76832	0.765429	0.760913
19Sept3D00024	D_3/Model/	0	3	An. gambiae s.s	0.713146	0.762321	0.761997	0.702716	0.786581	0.846736	0.831683	0.775263	0.761112	0.800491	0.84668	0.826436	0.814525	0.805989	0.797989	0.794668	0.809825	0.81696	0.806261	0.837747	0.850966	0.83631	0.817351	0.832263	0.834099	0.815236	0.816675	0.821397	0.821659	0.819378	0.841232	0.838407	0.819037	0.814884	0.836455	0.843486	0.830401	0.835417	0.837948	0.833852	0.827184	0.834578	0.835246	0.833741	0.842632
19Sept3D00025	D_3/Model/	0	3	An. gambiae s.s	0.630124	0.682048	0.682799	0.643564	0.712278	0.759985	0.730155	0.666466	0.738145	0.750163	0.714032	0.734128	0.744991	0.745302	0.742624	0.747573	0.752348	0.735775	0.706466	0.744927	0.767835	0.757003	0.738096	0.747324	0.766889	0.776819	0.761876	0.759067	0.748895	0.725043	0.738322	0.741735	0.734007	0.733158	0.736414	0.739573	0.739856	0.736623	0.736642	0.739759	0.744263	0.750718	0.741151	0.73213	0.74661
19Sept3D00026	D_3/Model/	0	3	An. gambiae s.s	0.585436	0.640234	0.633078	0.560819	0.635216	0.689407	0.680604	0.643163	0.675629	0.692433	0.686639	0.689894	0.684947	0.684594	0.686984	0.673299	0.675043	0.683738	0.688189	0.692899	0.689888	0.682719	0.680418	0.693688	0.695395	0.684116	0.688659	0.690768	0.684938	0.676229	0.690762	0.691938	0.681816	0.679386	0.690667	0.68868	0.675313	0.684422	0.687239	0.686157	0.687876	0.694039	0.687837	0.679361	0.68615
19Sept3D00029	D_3/Model/	0	3	An. gambiae s.s	0.860465	0.829837	0.791598	0.79163	0.923193	0.893901	0.808919	0.800066	0.876131	0.904282	0.87257	0.854175	0.887256	0.888502	0.856623	0.887312	0.882061	0.8804	0.911436	0.900658	0.882223	0.873956	0.882284	0.89418	0.894288	0.890328	0.913333	0.90593	0.888906	0.887669	0.902065	0.89979	0.892855	0.907422	0.925924	0.917472	0.894265	0.908653	0.899259	0.885055	0.889105	0.910333	0.902815	0.891003	0.917211
19Sept3D00032	D_3/Model/	0	3	An. gambiae s.s	0.795657	0.83952	0.846082	0.785912	0.789917	0.827703	0.874534	0.900203	0.873372	0.871348	0.898064	0.921172	0.882251	0.857822	0.868751	0.884208	0.914364	0.903982	0.853714	0.925634	0.924009	0.881942	0.912824	0.920209	0.918432	0.92078	0.927723	0.9183	0.903268	0.897445	0.911319	0.924696	0.927303	0.918361	0.915999	0.914605	0.912715	0.91507	0.911522	0.912896	0.925817	0.937396	0.92509	0.910796	0.92477
19Sept3D00035	D_3/Model/	0	3	An. gambiae s.s	0.759014	0.790401	0.804398	0.777789	0.761138	0.787697	0.825808	0.831672	0.787305	0.777145	0.817967	0.892229	0.842953	0.831948	0.882765	0.862022	0.857495	0.859488	0.858303	0.899721	0.906716	0.881662	0.8655	0.864945	0.878675	0.891285	0.874183	0.879098	0.886458	0.878291	0.879843	0.886401	0.890532	0.885255	0.876181	0.875861	0.884856	0.890839	0.890512	0.891827	0.899782	0.907011	0.89355	0.881899	0.901711
19Sept3D00036	D_3/Model/	0	3	An. gambiae s.s	0.766664	0.858194	0.901107	0.803613	0.806619	0.91247	0.969525	0.86392	0.853838	0.887015	0.914285	0.891879	0.900168	0.902207	0.889654	0.892302	0.92946	0.939523	0.896276	0.916015	0.918601	0.907184	0.914698	0.914055	0.920619	0.934128	0.934048	0.936434	0.940431	0.943391	0.947707	0.952944	0.950852	0.936417	0.944257	0.943261	0.927114	0.920403	0.929536	0.932589	0.91949	0.926968	0.938164	0.944711	0.943914
19Sept3D00037	D_3/Model/	0	3	An. gambiae s.s	0.699301	0.75029	0.792649	0.763822	0.753755	0.837407	0.88041	0.789765	0.826384	0.84631	0.824271	0.794402	0.751221	0.767158	0.820882	0.775985	0.789772	0.810252	0.7902	0.815812	0.831495	0.820639	0.795409	0.800266	0.818294	0.828349	0.811929	0.814017	0.821313	0.81692	0.804763	0.811071	0.829988	0.840148	0.83249	0.820973	0.815982	0.821563	0.807834	0.805883	0.829734	0.814552	0.810601	0.821993	0.832349
19Sept3D00041	D_3/Model/	0	3	An. gambiae s.s	0.778649	0.811748	0.867488	0.874369	0.762173	0.771562	0.834633	0.861424	0.878636	0.832678	0.795486	0.839408	0.826759	0.82691	0.860411	0.875397	0.882643	0.884292	0.881698	0.877302	0.868119	0.870641	0.89937	0.895751	0.877765	0.871056	0.898881	0.887701	0.884441	0.917358	0.893037	0.876355	0.882825	0.902658	0.884701	0.874587	0.882017	0.873991	0.871562	0.87798	0.889897	0.895445	0.897754	0.898131	0.896183
19Sept3D00044	D_3/Model/	0	3	An. gambiae s.s	0.900555	0.889815	0.887109	0.924873	0.893247	0.877349	0.91892	1.02506	1.0736	1.05451	1.02145	1.02189	0.980754	0.981119	1.0205	0.998279	0.99807	1.01089	1.01725	1.01669	1.02687	1.04618	1.06339	1.07249	1.05901	1.02755	0.997865	1.01331	1.04082	1.04164	1.01327	1.00991	1.03232	1.0548	1.02938	1.02879	1.06209	1.05978	1.03429	1.02118	1.0349	1.03332	1.04061	1.05199	1.0517
19Sept3D00045	D_3/Model/	0	3	An. gambiae s.s	0.688824	0.697826	0.72037	0.741558	0.707425	0.73507	0.759655	0.727005	0.730636	0.743868	0.751399	0.745474	0.726612	0.732108	0.754122	0.734588	0.720573	0.723294	0.740249	0.751762	0.754385	0.749587	0.743585	0.752278	0.759012	0.754197	0.740157	0.747449	0.761399	0.762613	0.745086	0.742358	0.755127	0.767328	0.751244	0.740559	0.745052	0.746704	0.746232	0.748049	0.75341	0.75166	0.75607	0.761278	0.75647
19Sept3D00047	D_3/Model/	0	3	An. gambiae s.s	0.678779	0.719942	0.767548	0.772015	0.750702	0.78318	0.807295	0.781407	0.830075	0.838734	0.801463	0.772124	0.777928	0.807284	0.830543	0.798359	0.808276	0.829641	0.825224	0.815877	0.804246	0.800114	0.811048	0.817857	0.822639	0.826393	0.826849	0.82894	0.833988	0.839778	0.837304	0.827392	0.820872	0.826251	0.808466	0.805489	0.822623	0.825686	0.820775	0.816744	0.818073	0.815816	0.822062	0.828054	0.819546
19Sept3D00049	D_3/Model/	0	3	An. gambiae s.s	0.791102	0.856889	0.921024	0.938815	0.973728	0.940251	0.917707	0.961952	1.03954	0.990531	0.911371	0.926674	0.91335	0.912653	0.931949	0.930654	0.925476	0.930071	0.942999	0.923078	0.911684	0.922661	0.953136	0.964327	0.94841	0.925855	0.933704	0.960204	0.967507	0.942577	0.953981	0.939652	0.921778	0.941054	0.930316	0.921277	0.927696	0.93705	0.927698	0.919988	0.92801	0.929046	0.936938	0.943637	0.935432
19Sept3D00050	D_3/Model/	0	3	An. gambiae s.s	0.566446	0.598011	0.62558	0.623695	0.592547	0.577019	0.580649	0.594418	0.59244	0.589819	0.587543	0.582956	0.592203	0.601021	0.60405	0.609155	0.606144	0.611079	0.627502	0.608425	0.602877	0.614189	0.626144	0.62609	0.612913	0.59782	0.599949	0.607774	0.609092	0.602172	0.613397	0.616483	0.610665	0.606675	0.604369	0.606232	0.608496	0.601291	0.606786	0.614883	0.614552	0.610782	0.609694	0.610158	0.608648
19Sept3D00051	D_3/Model/	0	3	An. gambiae s.s	0.93166	0.905397	0.84752	0.813542	0.865746	0.931322	0.950198	0.904222	0.871277	0.833091	0.826425	0.891848	0.902864	0.933797	0.978809	0.907734	0.897257	0.916918	0.925247	0.935064	0.932292	0.930339	0.945607	0.934866	0.915403	0.901445	0.897731	0.928608	0.947378	0.923107	0.918457	0.919916	0.920473	0.917716	0.929677	0.924984	0.909379	0.92879	0.932978	0.933734	0.942154	0.92855	0.920757	0.918512	0.912646
19Sept3D00054	D_3/Model/	0	3	An. gambiae s.s	0.943048	0.80844	0.77437	0.869626	0.862442	0.846975	0.891683	0.999924	0.881284	0.831973	0.863966	0.918094	0.914955	0.909696	0.914341	0.88282	0.90951	0.945345	0.935833	0.912693	0.908925	0.931046	0.967354	0.944612	0.942112	0.959109	0.904681	0.905542	0.928855	0.930217	0.910826	0.913996	0.929966	0.928981	0.92751	0.924976	0.918819	0.906166	0.919014	0.927336	0.911368	0.91351	0.924476	0.925267	0.902933
19Sept3D00055	D_3/Model/	0	3	An. gambiae s.s	1.04798	1.06768	1.0182	0.958809	0.936938	0.993096	0.990377	0.888056	0.959405	0.980462	0.957177	0.996392	1.00446	0.99632	0.988445	0.985671	1.01277	1.02654	1.00539	1.03882	1.00508	0.968164	1.02203	1.04431	1.00448	0.955647	0.989807	1.0107	1.0085	0.996636	0.987632	0.985621	0.989898	0.997152	1.0086	1.00393	0.986861	0.985614	0.991487	1.00126	1.00701	0.983227	0.985268	0.997711	0.983396
19Sept3D00058	D_3/Model/	0	3	An. gambiae s.s	0.643963	0.637277	0.672633	0.739306	0.66777	0.63654	0.64912	0.680211	0.677758	0.663326	0.661408	0.687546	0.694504	0.692751	0.690883	0.688895	0.695847	0.703168	0.703872	0.70518	0.707923	0.708003	0.702184	0.706864	0.709131	0.702676	0.69165	0.697869	0.703802	0.697637	0.706363	0.705192	0.696193	0.693124	0.701909	0.70377	0.696402	0.697317	0.700034	0.701068	0.698789	0.694503	0.69157	0.690891	0.692402
19Sept3D00060	D_3/Model/	0	3	An. gambiae s.s	0.724861	0.778532	0.777649	0.726046	0.75273	0.742984	0.719232	0.717665	0.750041	0.744891	0.721659	0.732787	0.769843	0.775124	0.743353	0.731817	0.758555	0.777205	0.761086	0.785688	0.806337	0.799645	0.769173	0.783056	0.792829	0.77564	0.749533	0.764625	0.77247	0.743895	0.752127	0.772045	0.782009	0.769129	0.77584	0.779437	0.773754	0.776145	0.780928	0.78081	0.774186	0.774626	0.778227	0.778521	0.771718
19Sept3D00064	D_3/Model/	0	3	An. gambiae s.s	0.526579	0.541829	0.530577	0.512019	0.542228	0.547114	0.525096	0.502756	0.524296	0.543944	0.550914	0.55295	0.539813	0.528443	0.528201	0.539223	0.5422	0.541686	0.545067	0.555179	0.550592	0.53595	0.527814	0.539836	0.54315	0.53429	0.540102	0.537498	0.53754	0.547143	0.543975	0.546652	0.551427	0.547337	0.546856	0.546336	0.542758	0.535559	0.541434	0.5466	0.540928	0.541876	0.542605	0.541128	0.538937
19_Sept_3D	D_3/Model/	0	3	An. gambiae s.s	0.846963	0.842654	0.85478	0.859526	0.840821	0.859519	0.888952	0.894819	0.886577	0.86799	0.850631	0.845184	0.860297	0.853413	0.828024	0.834458	0.859484	0.868568	0.848757	0.858701	0.872397	0.868289	0.839211	0.844043	0.844375	0.833919	0.846268	0.843059	0.836362	0.840014	0.847218	0.849441	0.851297	0.86057	0.86213	0.855939	0.849889	0.857445	0.84558	0.838926	0.854213	0.863866	0.846598	0.831957	0.856149
19Sept3D00028	D_3/validation/	0	3	An. gambiae s.s	0.840352	0.9563	0.951443	0.815701	0.955287	0.998479	0.945114	0.916438	0.955098	1.0185	1.04763	1.00303	1.00613	1.01262	1.01317	1.0499	1.0708	1.06694	1.0473	1.02441	1.0292	1.04934	1.05548	1.05832	1.05792	1.05228	1.03856	1.01479	1.00981	1.03468	1.04454	1.0365	1.03112	1.05047	1.06032	1.0515	1.0415	1.06953	1.06368	1.03609	1.0196	1.05547	1.05395	1.03635	1.06181
19Sept3D00031	D_3/validation/	0	3	An. gambiae s.s	0.84583	0.813189	0.756164	0.706434	0.724994	0.77437	0.822619	0.842448	0.840692	0.841084	0.837484	0.817443	0.81448	0.823898	0.837722	0.847113	0.879262	0.892239	0.866057	0.885952	0.883172	0.864118	0.863275	0.87504	0.880853	0.876191	0.873705	0.868505	0.87321	0.888281	0.870451	0.875057	0.89053	0.882351	0.881579	0.881684	0.881046	0.886096	0.894166	0.890664	0.87354	0.875996	0.878603	0.880116	0.886188
19Sept3D00034	D_3/validation/	0	3	An. gambiae s.s	0.645059	0.579163	0.544676	0.561224	0.588134	0.595227	0.595053	0.60209	0.601608	0.597469	0.591882	0.586719	0.584117	0.595256	0.613126	0.609826	0.612955	0.611538	0.59959	0.60281	0.60995	0.615553	0.617303	0.619207	0.62118	0.619869	0.609681	0.621334	0.623507	0.600772	0.609719	0.623247	0.626932	0.616956	0.616376	0.621656	0.623807	0.611341	0.613736	0.620235	0.618415	0.613163	0.614907	0.62224	0.627659
19Sept3D00040	D_3/validation/	0	3	An. gambiae s.s	0.739884	0.759473	0.777206	0.765221	0.789185	0.800302	0.808354	0.827771	0.84903	0.833989	0.807772	0.810054	0.821462	0.833824	0.838107	0.823773	0.832255	0.841011	0.832883	0.841637	0.850194	0.853601	0.853595	0.85475	0.846033	0.834658	0.845202	0.85303	0.857589	0.862323	0.868326	0.849328	0.831712	0.848614	0.844593	0.833437	0.828905	0.838182	0.847225	0.845409	0.834105	0.840508	0.848314	0.850951	0.848337
19Sept3D00042	D_3/validation/	0	3	An. gambiae s.s	0.808727	0.797733	0.778736	0.793108	0.791355	0.815425	0.837478	0.836873	0.870688	0.829259	0.776134	0.797487	0.802765	0.830102	0.868444	0.830138	0.827861	0.837693	0.8335	0.852041	0.863822	0.860721	0.850961	0.866874	0.859976	0.83478	0.851148	0.859394	0.866029	0.876349	0.856008	0.840475	0.843279	0.862268	0.844718	0.838301	0.850852	0.84205	0.840448	0.842233	0.842395	0.851224	0.847438	0.842481	0.854642
19Sept3D00046	D_3/validation/	0	3	An. gambiae s.s	0.566773	0.597134	0.61984	0.620969	0.652576	0.654873	0.647706	0.653964	0.654489	0.644945	0.640701	0.654746	0.62942	0.62366	0.644659	0.641114	0.647009	0.652642	0.647686	0.642072	0.645927	0.653938	0.654911	0.651264	0.643791	0.639422	0.650445	0.652329	0.656639	0.668513	0.65198	0.642334	0.64913	0.666342	0.654394	0.642305	0.643987	0.652882	0.649509	0.642259	0.641647	0.649073	0.654078	0.657577	0.663588
19Sept3D00053	D_3/validation/	0	3	An. gambiae s.s	0.809753	0.895034	0.917371	0.857704	0.889037	0.902261	0.897783	0.90195	0.957119	0.958533	0.931142	0.945739	0.946388	0.918422	0.887577	0.904571	0.943295	0.961191	0.9445	0.982892	0.97155	0.941182	0.960244	0.978378	0.969584	0.946235	0.951995	0.962304	0.959426	0.94307	0.951473	0.960642	0.951553	0.923743	0.962105	0.975348	0.943214	0.945755	0.951578	0.958502	0.967156	0.972526	0.973627	0.969147	0.960383
19Sept3D00056	D_3/validation/	0	3	An. gambiae s.s	0.659257	0.672452	0.670838	0.667299	0.634139	0.625224	0.636504	0.654289	0.662746	0.647811	0.641008	0.677471	0.685986	0.675864	0.665558	0.670911	0.681264	0.685188	0.680816	0.695892	0.676429	0.657017	0.686939	0.693304	0.688921	0.68568	0.684099	0.684357	0.688496	0.693762	0.682684	0.68133	0.687589	0.688926	0.694392	0.692431	0.683749	0.682903	0.68908	0.694727	0.693772	0.6873	0.687688	0.692421	0.693207
19Sept3D00057	D_3/validation/	0	3	An. gambiae s.s	0.632847	0.63691	0.657882	0.655998	0.622282	0.615396	0.642654	0.688329	0.672936	0.653896	0.650885	0.664126	0.681234	0.682437	0.672443	0.68117	0.712189	0.721396	0.690744	0.701315	0.697062	0.68499	0.691927	0.697639	0.705134	0.708167	0.690191	0.690798	0.698679	0.699873	0.701353	0.701939	0.701746	0.701897	0.707164	0.708013	0.70301	0.700537	0.694753	0.694463	0.704003	0.710908	0.708749	0.704174	0.707993
19Sept3D00059	D_3/validation/	0	3	An. gambiae s.s	0.622187	0.661713	0.662049	0.637963	0.686476	0.661343	0.639022	0.676368	0.684688	0.664615	0.665074	0.730421	0.704702	0.694042	0.721102	0.701688	0.731936	0.753891	0.72043	0.712558	0.707356	0.705795	0.715131	0.726953	0.717546	0.695122	0.696934	0.702127	0.708001	0.71383	0.715917	0.710425	0.707484	0.718213	0.720683	0.714912	0.708829	0.715055	0.712086	0.708652	0.712863	0.715833	0.7137	0.711579	0.715732
NIRScalib6D00000	D6/model/	0	6	An. gambiae s.s	0.61065	0.641394	0.664851	0.646546	0.663878	0.69855	0.704282	0.671717	0.697474	0.706105	0.687864	0.671985	0.695648	0.716491	0.713385	0.705687	0.720562	0.722844	0.696383	0.703602	0.704433	0.702784	0.716256	0.717913	0.721669	0.726839	0.713767	0.717218	0.716653	0.700975	0.712716	0.705286	0.6929	0.70631	0.71138	0.706867	0.701862	0.711771	0.716235	0.712002	0.704367	0.70905	0.709992	0.709123	0.713841
NIRScalib6D00001	D6/model/	0	6	An. gambiae s.s	0.75938	0.817803	0.800991	0.725572	0.76821	0.775352	0.772361	0.801855	0.847881	0.812864	0.768137	0.811408	0.841656	0.848765	0.84626	0.863878	0.827818	0.808931	0.843657	0.838408	0.836274	0.836978	0.825857	0.819791	0.834293	0.855511	0.835575	0.825933	0.824572	0.824696	0.835676	0.838962	0.839998	0.849259	0.828012	0.827175	0.850079	0.843525	0.838719	0.832285	0.821751	0.822708	0.828461	0.830737	0.824159
NIRScalib6D00002	D6/model/	0	6	An. gambiae s.s	0.804833	0.776605	0.751208	0.759523	0.805587	0.857875	0.844574	0.773817	0.804398	0.839808	0.837108	0.804706	0.840993	0.872049	0.858032	0.834574	0.837241	0.835446	0.813497	0.825938	0.829758	0.823509	0.823553	0.830233	0.842869	0.847601	0.818383	0.832757	0.845498	0.823026	0.831935	0.843252	0.842867	0.829651	0.835605	0.838801	0.833787	0.837556	0.848383	0.848399	0.833746	0.844934	0.849379	0.841898	0.833031
NIRScalib6D00005	D6/model/	0	6	An. gambiae s.s	0.639801	0.598062	0.58508	0.617652	0.60491	0.64982	0.677185	0.634399	0.663323	0.674373	0.657446	0.644599	0.64624	0.661403	0.675358	0.661691	0.660383	0.662552	0.65693	0.650998	0.645113	0.653467	0.687052	0.683767	0.666823	0.657415	0.665236	0.66671	0.663647	0.660654	0.653021	0.655811	0.661927	0.657611	0.654323	0.656444	0.662208	0.663941	0.653691	0.64945	0.661386	0.669067	0.667238	0.65944	0.654198
NIRScalib6D00006	D6/model/	0	6	An. gambiae s.s	0.641386	0.715304	0.778545	0.728198	0.725585	0.764897	0.783935	0.749659	0.757237	0.760511	0.759523	0.773326	0.808267	0.805551	0.77719	0.812121	0.789223	0.770508	0.798163	0.786599	0.784906	0.786852	0.771844	0.786804	0.794301	0.786389	0.794027	0.795973	0.78577	0.772859	0.801112	0.801582	0.783381	0.785618	0.794222	0.789704	0.778833	0.794416	0.793217	0.783502	0.780323	0.787072	0.790592	0.790443	0.791847
NIRScalib6D00007	D6/model/	0	6	An. gambiae s.s	0.612948	0.606562	0.59335	0.590357	0.65495	0.667542	0.638307	0.616166	0.630703	0.657518	0.665038	0.636433	0.649869	0.671899	0.676292	0.661521	0.663354	0.677823	0.690853	0.683587	0.669404	0.664328	0.678464	0.680349	0.68063	0.679353	0.662388	0.677651	0.684405	0.65863	0.667765	0.674921	0.674666	0.675003	0.672183	0.674847	0.680792	0.675668	0.672736	0.672567	0.673706	0.677929	0.671035	0.665137	0.677212
NIRScalib6D00008	D6/model/	0	6	An. gambiae s.s	0.667887	0.692887	0.691698	0.670405	0.694804	0.71987	0.714224	0.683267	0.698968	0.706692	0.698647	0.692963	0.713257	0.721827	0.711162	0.715462	0.713983	0.719356	0.734468	0.717018	0.712323	0.719195	0.718437	0.707662	0.715196	0.733789	0.715115	0.708226	0.706545	0.700853	0.701901	0.710133	0.717754	0.715258	0.707983	0.706855	0.712345	0.713789	0.715206	0.713477	0.708608	0.711417	0.716712	0.717311	0.70939
NIRScalib6D00010	D6/model/	0	6	An. gambiae s.s	0.840659	0.793728	0.751306	0.754224	0.763862	0.791909	0.795881	0.760548	0.754741	0.774555	0.783308	0.74856	0.781651	0.813317	0.804517	0.783338	0.780544	0.787674	0.790493	0.779735	0.790691	0.800775	0.775772	0.783889	0.796595	0.798939	0.800501	0.791495	0.789002	0.801786	0.806262	0.800967	0.790429	0.783233	0.793114	0.79465	0.785846	0.792711	0.789454	0.784845	0.788457	0.794891	0.796783	0.793086	0.787606
NIRScalib6D00011	D6/model/	0	6	An. gambiae s.s	0.638766	0.664847	0.672578	0.675655	0.686285	0.668546	0.68164	0.747791	0.715666	0.698506	0.704029	0.701632	0.717173	0.739363	0.74555	0.710983	0.714398	0.728601	0.723404	0.715387	0.714737	0.71883	0.72078	0.72991	0.732573	0.729272	0.737352	0.722612	0.719366	0.745405	0.741521	0.734413	0.731914	0.732266	0.7289	0.72395	0.720961	0.723767	0.7266	0.725834	0.721204	0.718249	0.722378	0.726024	0.719449
NIRScalib6D00012	D6/model/	0	6	An. gambiae s.s	0.659227	0.727589	0.748743	0.696705	0.695538	0.735253	0.729205	0.661443	0.707217	0.742798	0.726539	0.685928	0.710028	0.728942	0.712158	0.694191	0.695612	0.709508	0.721277	0.710716	0.712032	0.720165	0.718014	0.736124	0.736932	0.720773	0.733118	0.730714	0.722315	0.721357	0.727135	0.725924	0.719568	0.716848	0.720239	0.717303	0.709112	0.711384	0.709564	0.709232	0.713964	0.710784	0.711408	0.717867	0.725972
NIRScalib6D00013	D6/model/	0	6	An. gambiae s.s	0.771387	0.816253	0.842664	0.828846	0.787848	0.815823	0.851203	0.836158	0.836643	0.848855	0.855251	0.838449	0.826534	0.847682	0.87164	0.808324	0.819834	0.838421	0.80762	0.810829	0.831035	0.847151	0.841891	0.848987	0.855687	0.859937	0.875629	0.863857	0.844133	0.838363	0.848212	0.861544	0.860131	0.834954	0.835061	0.83384	0.826861	0.837826	0.839227	0.831922	0.824227	0.82527	0.835007	0.843525	0.83949
NIRScalib6D00014	D6/model/	0	6	An. gambiae s.s	0.64599	0.616958	0.664627	0.760289	0.690795	0.714507	0.754304	0.722615	0.705583	0.732379	0.75847	0.720122	0.726222	0.746756	0.754419	0.74029	0.721106	0.718426	0.737597	0.747597	0.752201	0.753992	0.75439	0.74482	0.741833	0.750068	0.759641	0.758845	0.754703	0.754572	0.755288	0.760488	0.761108	0.748699	0.754349	0.754331	0.746293	0.75436	0.751563	0.745524	0.744645	0.739171	0.748191	0.758888	0.749602
NIRScalib6D00015	D6/model/	0	6	An. gambiae s.s	0.6528	0.702202	0.726229	0.706358	0.756987	0.779742	0.773197	0.763587	0.76823	0.774375	0.767254	0.742973	0.762484	0.761854	0.739723	0.767351	0.764196	0.759595	0.776523	0.758718	0.763693	0.778229	0.76738	0.778608	0.77318	0.755074	0.776583	0.772062	0.768687	0.789067	0.794205	0.787963	0.775501	0.764869	0.774966	0.77482	0.765042	0.782939	0.772526	0.759578	0.766382	0.766548	0.764853	0.763296	0.763964
NIRScalib6D00016	D6/model/	0	6	An. gambiae s.s	0.722379	0.71037	0.711539	0.724705	0.729281	0.728297	0.739727	0.761623	0.720476	0.739499	0.781476	0.74863	0.737371	0.744093	0.751906	0.738495	0.743977	0.758711	0.764481	0.745152	0.745581	0.7575	0.754127	0.754279	0.750272	0.747627	0.766668	0.765694	0.758694	0.76066	0.756853	0.760535	0.763574	0.753619	0.755262	0.761318	0.765004	0.763024	0.755819	0.750532	0.750949	0.749694	0.751825	0.756385	0.759178
NIRScalib6D00017	D6/model/	0	6	An. gambiae s.s	0.696228	0.711771	0.736259	0.743466	0.738486	0.762811	0.777038	0.751932	0.729448	0.738962	0.755656	0.741335	0.766802	0.788135	0.773077	0.725576	0.742635	0.770406	0.756909	0.744031	0.757299	0.769422	0.744024	0.757222	0.775208	0.776822	0.76819	0.762073	0.758872	0.758013	0.764327	0.772678	0.768759	0.745898	0.758757	0.76802	0.761291	0.764922	0.761186	0.75859	0.762303	0.755325	0.750315	0.752362	0.761425
NIRScalib6D00018	D6/model/	0	6	An. gambiae s.s	0.728029	0.723364	0.741358	0.784941	0.741076	0.778808	0.794479	0.723377	0.743856	0.75522	0.748106	0.753008	0.764611	0.747398	0.718418	0.738231	0.759311	0.773944	0.780172	0.76313	0.746376	0.748769	0.777056	0.775286	0.761609	0.758657	0.783993	0.771021	0.760706	0.781075	0.77181	0.764741	0.764347	0.763641	0.761051	0.764528	0.771214	0.766136	0.762179	0.763731	0.76747	0.75179	0.760762	0.778418	0.768189
NIRScalib6D00019	D6/model/	0	6	An. gambiae s.s	0.767241	0.839634	0.887777	0.843199	0.863276	0.901414	0.907361	0.867574	0.851401	0.863073	0.880077	0.874664	0.900799	0.926423	0.921639	0.879778	0.902733	0.933645	0.916665	0.89774	0.919753	0.938167	0.89203	0.902188	0.918649	0.917215	0.917903	0.913557	0.918973	0.936855	0.925032	0.918576	0.920057	0.919958	0.930326	0.928729	0.912821	0.903861	0.915349	0.920076	0.902515	0.899918	0.907731	0.916214	0.915272
NIRScalib6D00020	D6/model/	0	6	An. gambiae s.s	0.89091	0.995231	1.12323	1.10939	0.971747	0.946777	0.987862	1.03207	1.01961	1.01263	1.02823	1.05657	1.04022	1.06147	1.11812	1.08911	1.0688	1.03806	0.997967	1.0456	1.07944	1.06375	1.0213	1.0348	1.04595	1.04591	1.09196	1.07548	1.05338	1.06935	1.05816	1.03678	1.03169	1.06144	1.0617	1.04841	1.04009	1.04763	1.05465	1.06113	1.06639	1.05631	1.05154	1.05798	1.07144
NIRScalib6D00021	D6/model/	0	6	An. gambiae s.s	0.666811	0.665079	0.652428	0.657015	0.678674	0.660879	0.656196	0.691585	0.665857	0.672828	0.690774	0.663596	0.687246	0.710115	0.707401	0.703263	0.69804	0.695886	0.696825	0.689152	0.703316	0.715266	0.689241	0.691749	0.701539	0.705326	0.705036	0.709457	0.710323	0.702764	0.698472	0.701343	0.704113	0.698214	0.70264	0.706984	0.705837	0.702119	0.705745	0.70789	0.70398	0.712098	0.714709	0.710966	0.707845
NIRScalib6D00022	D6/model/	0	6	An. gambiae s.s	0.559264	0.58155	0.607161	0.610865	0.604694	0.607455	0.610365	0.608072	0.621752	0.624359	0.623247	0.637138	0.64857	0.649373	0.646365	0.660111	0.654216	0.645801	0.648882	0.644222	0.643785	0.647291	0.648769	0.640024	0.642443	0.656144	0.656237	0.649236	0.647142	0.653246	0.64568	0.645508	0.651342	0.652426	0.644998	0.643451	0.649215	0.649053	0.652569	0.657493	0.659222	0.652347	0.65231	0.653165	0.644177
NIRScalib6D00024	D6/model/	0	6	An. gambiae s.s	0.74946	0.803603	0.819236	0.779289	0.784566	0.771724	0.783045	0.834528	0.787191	0.817568	0.872032	0.811784	0.84805	0.874003	0.85199	0.859081	0.875287	0.86518	0.830387	0.866635	0.863379	0.836719	0.845902	0.844031	0.854166	0.875547	0.873271	0.867615	0.866513	0.868016	0.849092	0.856568	0.873077	0.860165	0.850055	0.851568	0.860832	0.862605	0.861015	0.859939	0.862971	0.875548	0.870586	0.859792	0.866833
NIRScalib6D00025	D6/model/	0	6	An. gambiae s.s	0.974165	1.068	1.03946	0.937234	0.97035	0.993776	0.983514	0.957371	0.946958	0.998889	1.02752	0.928975	0.941435	0.977017	0.990447	1.01094	0.972084	0.960026	1.01389	0.993137	0.996979	1.0122	0.99215	1.01669	1.02537	1.00498	1.00614	0.994336	0.983445	0.988156	1.01113	1.00137	0.990312	1.02849	1.03744	1.00765	0.972607	0.98629	1.01321	1.0093	0.969759	0.980631	0.988082	0.988186	0.996713
NIRScalib6D00030	D6/model/	0	6	An. gambiae s.s	0.519416	0.523439	0.555079	0.576412	0.559188	0.574233	0.586325	0.56695	0.566224	0.588355	0.59396	0.548984	0.5761	0.597079	0.582708	0.582561	0.579517	0.581821	0.592405	0.586844	0.600164	0.608936	0.579011	0.58442	0.586	0.577651	0.595898	0.597333	0.58846	0.585019	0.599351	0.601253	0.593841	0.593316	0.592161	0.583658	0.576681	0.59487	0.594366	0.586066	0.584749	0.581522	0.583936	0.58954	0.591606
NIRScalib6D00031	D6/model/	0	6	An. gambiae s.s	0.883615	0.836262	0.780973	0.775248	0.876218	0.872661	0.822596	0.817848	0.85359	0.915374	0.912703	0.795937	0.805329	0.8488	0.865831	0.853563	0.862625	0.882189	0.893748	0.893538	0.886071	0.884409	0.89757	0.886698	0.881432	0.888083	0.884367	0.890073	0.880824	0.85474	0.886422	0.891421	0.877248	0.886462	0.882009	0.870588	0.866752	0.888984	0.879964	0.8606	0.856505	0.864755	0.867686	0.868834	0.878448
NIRScalib6D00032	D6/model/	0	6	An. gambiae s.s	0.756022	0.705023	0.714614	0.774066	0.732236	0.739742	0.768138	0.769304	0.743044	0.751465	0.763107	0.723816	0.711292	0.723439	0.744004	0.746565	0.733716	0.735635	0.764057	0.769388	0.77358	0.774587	0.763879	0.76456	0.754817	0.741081	0.75932	0.764506	0.753372	0.740773	0.762679	0.762871	0.75102	0.759673	0.758631	0.756236	0.757691	0.761553	0.759775	0.754217	0.749183	0.74826	0.752742	0.758165	0.75861
NIRScalib6D00033	D6/model/	0	6	An. gambiae s.s	0.740958	0.801201	0.801713	0.75123	0.812887	0.797583	0.767118	0.78182	0.764621	0.781757	0.808674	0.789637	0.786395	0.796092	0.800359	0.772129	0.77055	0.788541	0.805188	0.793114	0.782016	0.789212	0.817912	0.805467	0.791627	0.796865	0.814054	0.803849	0.793768	0.803249	0.797513	0.796814	0.805071	0.816394	0.808798	0.795352	0.790713	0.808025	0.813987	0.806819	0.795548	0.792174	0.795098	0.799028	0.799193
NIRScalib6D00034	D6/model/	0	6	An. gambiae s.s	0.655552	0.684596	0.673012	0.641497	0.731599	0.747509	0.712674	0.698515	0.718781	0.710699	0.691429	0.702429	0.707303	0.706928	0.711466	0.737782	0.717859	0.701877	0.724714	0.739035	0.729693	0.724214	0.752883	0.738178	0.720284	0.720623	0.73302	0.730181	0.722288	0.72212	0.729279	0.728467	0.726265	0.735582	0.742355	0.731581	0.717141	0.738461	0.744738	0.734135	0.720999	0.725922	0.73278	0.737542	0.740808
NIRScalib6D00035	D6/model/	0	6	An. gambiae s.s	0.62805	0.643538	0.608418	0.567973	0.649835	0.648124	0.625703	0.655797	0.664231	0.655977	0.647346	0.655589	0.685108	0.679321	0.643531	0.647372	0.659346	0.667349	0.66735	0.666515	0.675174	0.684404	0.678151	0.65945	0.650454	0.660942	0.688822	0.688088	0.674792	0.670761	0.67473	0.676558	0.674435	0.671713	0.675602	0.67913	0.678298	0.674069	0.675121	0.679512	0.681498	0.669861	0.673342	0.682956	0.676517
NIRScalib6D00037	D6/model/	0	6	An. gambiae s.s	0.659263	0.736661	0.707649	0.617033	0.673169	0.690531	0.693546	0.721829	0.708555	0.693864	0.688338	0.688165	0.691924	0.709042	0.728349	0.714101	0.710559	0.708575	0.701493	0.718027	0.721252	0.715634	0.720198	0.717614	0.702046	0.690006	0.716748	0.722792	0.719068	0.722104	0.717461	0.719037	0.721631	0.715127	0.717611	0.711273	0.698253	0.70258	0.712565	0.720688	0.721779	0.714001	0.714804	0.721119	0.721123
NIRScalib6D00038	D6/model/	0	6	An. gambiae s.s	0.679357	0.687545	0.694467	0.695444	0.722924	0.747321	0.756206	0.748039	0.733199	0.75067	0.764652	0.726436	0.747567	0.770981	0.768774	0.765847	0.769694	0.764481	0.748218	0.768559	0.763832	0.748802	0.762295	0.772423	0.772866	0.767182	0.766258	0.767937	0.76973	0.769308	0.764399	0.766385	0.772938	0.776679	0.785973	0.782737	0.768429	0.765976	0.769741	0.772598	0.770808	0.770571	0.776022	0.781852	0.77936
NIRScalib6D00039	D6/model/	0	6	An. gambiae s.s	0.954524	0.880706	0.819852	0.838007	0.867694	0.887465	0.884582	0.865635	0.863668	0.896106	0.912427	0.861162	0.917613	0.918374	0.847449	0.865478	0.901499	0.917421	0.901509	0.900242	0.91019	0.911842	0.89091	0.921673	0.91782	0.880464	0.90852	0.921026	0.914731	0.906283	0.913224	0.9223	0.918003	0.894677	0.89983	0.913973	0.921608	0.918166	0.911353	0.907745	0.910966	0.920203	0.924102	0.921501	0.917208
NIRScalib6D00040	D6/model/	0	6	An. gambiae s.s	0.643527	0.669402	0.688078	0.688218	0.669559	0.683573	0.692611	0.67262	0.687548	0.717587	0.721912	0.677815	0.708446	0.716236	0.684484	0.702907	0.707947	0.694675	0.680381	0.709123	0.71327	0.697147	0.696016	0.711957	0.704566	0.684097	0.712107	0.719212	0.708398	0.698035	0.697223	0.705217	0.715315	0.717759	0.707374	0.706699	0.714965	0.705354	0.708431	0.708669	0.696856	0.70498	0.708601	0.705177	0.703091
NIRScalib6D00041	D6/model/	0	6	An. gambiae s.s	0.702956	0.706543	0.660214	0.637235	0.65663	0.643759	0.643478	0.681544	0.659643	0.661821	0.682835	0.680175	0.666686	0.659426	0.666958	0.689521	0.687205	0.682875	0.692133	0.674335	0.67637	0.690671	0.689755	0.683933	0.68666	0.692671	0.677824	0.680928	0.693296	0.696824	0.671344	0.684438	0.708179	0.683661	0.680728	0.691524	0.699126	0.683502	0.686625	0.695589	0.694613	0.691413	0.694392	0.697417	0.691216
NIRScalib6D00042	D6/model/	0	6	An. gambiae s.s	0.645221	0.658102	0.650363	0.658999	0.71488	0.695476	0.659356	0.662191	0.665449	0.675764	0.682582	0.675017	0.695543	0.688669	0.661013	0.687114	0.705774	0.698365	0.676007	0.693761	0.701786	0.698463	0.701387	0.694577	0.698302	0.712344	0.711859	0.708008	0.701888	0.695753	0.699192	0.704605	0.708565	0.709107	0.699333	0.701809	0.714216	0.705641	0.701591	0.702396	0.704405	0.707534	0.708348	0.708266	0.710042
NIRScalib6D00044	D6/model/	0	6	An. gambiae s.s	0.486496	0.478434	0.478694	0.496561	0.498318	0.496631	0.5063	0.52581	0.504412	0.510069	0.529807	0.521944	0.533444	0.53748	0.529547	0.535639	0.536752	0.53242	0.527386	0.5303	0.531639	0.532059	0.536212	0.545235	0.542279	0.530964	0.536091	0.54362	0.544061	0.535677	0.531735	0.538979	0.544506	0.532289	0.530264	0.533453	0.537596	0.54184	0.54079	0.537913	0.53699	0.537258	0.540088	0.543102	0.54282
NIRScalib6D00045	D6/model/	0	6	An. gambiae s.s	0.770973	0.819179	0.815116	0.780295	0.824695	0.822964	0.807901	0.820634	0.846813	0.822684	0.806111	0.870401	0.843086	0.814654	0.824793	0.845127	0.867119	0.867379	0.843976	0.845413	0.856054	0.869359	0.881157	0.879723	0.875948	0.876216	0.879808	0.866142	0.857937	0.868928	0.873765	0.86786	0.857145	0.850938	0.84632	0.851251	0.864394	0.872735	0.846947	0.834105	0.85991	0.865835	0.86531	0.86133	0.853608
NIRScalib6D00046	D6/model/	0	6	An. gambiae s.s	0.769531	0.758294	0.7179	0.71075	0.752343	0.767525	0.764374	0.767149	0.793855	0.763595	0.734488	0.783225	0.768637	0.75392	0.766523	0.779707	0.770709	0.77107	0.792867	0.764451	0.760659	0.776661	0.777797	0.766291	0.768417	0.787331	0.79909	0.784424	0.768272	0.770398	0.784976	0.778456	0.765906	0.77454	0.763596	0.764467	0.780029	0.776789	0.770684	0.775542	0.790751	0.77508	0.771722	0.777042	0.771073
NIRScalib6D00047	D6/model/	0	6	An. gambiae s.s	0.754013	0.751489	0.716278	0.670868	0.663416	0.682834	0.711162	0.731158	0.737572	0.707868	0.688844	0.725807	0.695771	0.684166	0.712745	0.725653	0.718206	0.707668	0.706148	0.702231	0.713047	0.723986	0.712978	0.710962	0.714696	0.720332	0.725977	0.72165	0.717333	0.719543	0.715057	0.722031	0.728876	0.717227	0.718393	0.718818	0.716227	0.723669	0.721673	0.714728	0.712895	0.730031	0.733463	0.724238	0.718996
NIRScalib6D00048	D6/model/	0	6	An. gambiae s.s	0.726062	0.676407	0.671581	0.730822	0.725072	0.686995	0.683665	0.738043	0.742037	0.716917	0.713684	0.769002	0.747116	0.71489	0.716712	0.760369	0.748919	0.732708	0.751611	0.745386	0.732279	0.734106	0.762449	0.746803	0.736453	0.744346	0.738131	0.742055	0.746634	0.744073	0.748293	0.754664	0.755755	0.746772	0.746846	0.746051	0.744176	0.753292	0.747685	0.746314	0.759323	0.747451	0.745948	0.753072	0.751963
NIRScalib6D00049	D6/model/	0	6	An. gambiae s.s	0.806603	0.753018	0.695047	0.714222	0.750562	0.736592	0.73945	0.79491	0.763033	0.717286	0.713781	0.780122	0.778669	0.751605	0.741622	0.765589	0.762917	0.767341	0.797271	0.767891	0.759199	0.775729	0.789132	0.76673	0.759034	0.774998	0.776689	0.76721	0.769182	0.788252	0.771607	0.776251	0.785342	0.761566	0.756852	0.761092	0.768334	0.781183	0.770946	0.764613	0.778103	0.768895	0.767356	0.772084	0.770098
NIRScalib6D00003	D6/validation/	0	6	An. gambiae s.s	0.546554	0.608652	0.6506	0.616682	0.639081	0.672927	0.670787	0.632072	0.662349	0.66993	0.656505	0.663731	0.667088	0.670511	0.679027	0.697362	0.695268	0.689189	0.692053	0.681503	0.678604	0.686779	0.699599	0.697265	0.693196	0.693836	0.695378	0.693763	0.68862	0.686328	0.712821	0.712605	0.699422	0.709284	0.702175	0.692301	0.691762	0.705563	0.695036	0.687054	0.701326	0.707793	0.697762	0.689368	0.703236
NIRScalib6D00004	D6/validation/	0	6	An. gambiae s.s	0.70978	0.829825	0.825695	0.692573	0.756134	0.83528	0.831989	0.758857	0.7845	0.808355	0.814649	0.827765	0.833575	0.832897	0.830601	0.834204	0.842719	0.844343	0.835336	0.834941	0.843832	0.854316	0.854852	0.838479	0.838268	0.854301	0.850083	0.84497	0.838348	0.832168	0.846689	0.848869	0.846194	0.857868	0.846139	0.8458	0.860924	0.857269	0.841191	0.83442	0.84577	0.846398	0.843004	0.843731	0.853585
NIRScalib6D00009	D6/validation/	0	6	An. gambiae s.s	0.756101	0.731661	0.719515	0.758866	0.821127	0.786964	0.75507	0.795794	0.830824	0.812099	0.774295	0.774564	0.817644	0.827175	0.800009	0.826453	0.816512	0.797711	0.799379	0.802414	0.80221	0.805721	0.818842	0.798544	0.797436	0.817964	0.804264	0.797846	0.801298	0.809124	0.816665	0.807215	0.795563	0.802475	0.803257	0.799542	0.796991	0.802432	0.794599	0.789686	0.799269	0.805475	0.803323	0.801719	0.810816
NIRScalib6D00023	D6/validation/	0	6	An. gambiae s.s	0.854077	0.790883	0.735322	0.748493	0.728797	0.739739	0.773322	0.803322	0.772267	0.783221	0.826844	0.840512	0.811662	0.808267	0.842007	0.864315	0.844491	0.828504	0.843793	0.847848	0.843767	0.833484	0.822446	0.84007	0.845319	0.833497	0.844314	0.835995	0.835639	0.856307	0.835146	0.838438	0.854224	0.843092	0.828832	0.827487	0.839725	0.85111	0.841238	0.834884	0.847184	0.845295	0.848175	0.852183	0.847293
NIRScalib6D00026	D6/validation/	0	6	An. gambiae s.s	0.689717	0.648198	0.659555	0.715747	0.704787	0.708643	0.719161	0.721776	0.739576	0.753147	0.738262	0.691183	0.69286	0.721537	0.744043	0.723171	0.724222	0.743179	0.759247	0.737706	0.744589	0.764659	0.755899	0.759726	0.753904	0.740182	0.747875	0.755539	0.752853	0.743685	0.761945	0.769229	0.76226	0.754558	0.744765	0.74475	0.755165	0.764896	0.763284	0.754311	0.747041	0.754149	0.755353	0.75303	0.757559
NIRScalib6D00027	D6/validation/	0	6	An. gambiae s.s	0.618892	0.66055	0.689654	0.664385	0.645124	0.653653	0.668036	0.663878	0.635641	0.651985	0.671778	0.624899	0.602516	0.615928	0.645275	0.639601	0.641803	0.656884	0.674279	0.656501	0.655677	0.665204	0.658464	0.651975	0.653205	0.660459	0.663567	0.664317	0.660648	0.653731	0.653349	0.657505	0.662278	0.663156	0.658265	0.656956	0.658795	0.65301	0.658955	0.659283	0.645158	0.648126	0.651753	0.653158	0.655003
NIRScalib6D00028	D6/validation/	0	6	An. gambiae s.s	0.776028	0.796899	0.80227	0.779991	0.870201	0.92428	0.894495	0.839044	0.915011	0.935392	0.889653	0.866571	0.86291	0.868615	0.87623	0.882766	0.876753	0.879952	0.902374	0.904667	0.904927	0.909161	0.915227	0.904587	0.89884	0.903973	0.907552	0.905661	0.893431	0.87889	0.903922	0.903836	0.898736	0.930645	0.898474	0.867573	0.870807	0.906662	0.900736	0.880381	0.878138	0.878671	0.88936	0.897649	0.888219
NIRScalib6D00029	D6/validation/	0	6	An. gambiae s.s	0.685541	0.673824	0.700718	0.755511	0.73585	0.734277	0.743381	0.742452	0.730949	0.730936	0.729281	0.707813	0.713799	0.727931	0.736247	0.738349	0.717813	0.72459	0.774427	0.746287	0.73977	0.761424	0.778138	0.760235	0.740612	0.741635	0.772253	0.761259	0.740639	0.743141	0.754043	0.759724	0.758798	0.756867	0.759567	0.752272	0.740048	0.747916	0.757103	0.754096	0.739791	0.746046	0.744195	0.739618	0.748326
NIRScalib6D00036	D6/validation/	0	6	An. gambiae s.s	1.04447	1.03315	0.988941	0.971564	0.987193	1.09202	1.1315	1.02176	1.08126	1.13635	1.08636	0.973392	1.05104	1.08793	1.03112	1.11306	1.09835	1.06291	1.08579	1.10491	1.08021	1.06914	1.13592	1.08811	1.06406	1.09969	1.11728	1.12496	1.11613	1.09358	1.07841	1.08778	1.09891	1.0815	1.09758	1.0947	1.07404	1.0999	1.11549	1.11968	1.11974	1.10752	1.09194	1.08744	1.10426
NIRScalib6D00043	D6/validation/	0	6	An. gambiae s.s	0.731573	0.749169	0.736272	0.72464	0.768062	0.757603	0.722533	0.710515	0.741698	0.760225	0.755209	0.748366	0.779887	0.783723	0.752399	0.751248	0.755476	0.76391	0.774255	0.768095	0.77107	0.781974	0.786034	0.764502	0.762502	0.780077	0.7676	0.761955	0.769477	0.782955	0.773704	0.770709	0.772716	0.768808	0.777605	0.786769	0.78658	0.77468	0.776218	0.779903	0.774572	0.769013	0.774264	0.781524	0.776136
20Sept9D00002	D9/model/	1	9	An. gambiae s.s	0.778675	0.816229	0.834363	0.820947	0.839323	0.788006	0.777762	0.860236	0.837891	0.801105	0.794695	0.827645	0.777484	0.771928	0.828508	0.833102	0.811616	0.798665	0.810243	0.820188	0.828139	0.827052	0.812458	0.801301	0.801551	0.810397	0.814575	0.805068	0.803151	0.817471	0.805485	0.809091	0.822934	0.822589	0.810075	0.814275	0.830486	0.816294	0.814736	0.819818	0.818643	0.804806	0.806811	0.818721	0.820485
20Sept9D00003	D9/model/	1	9	An. gambiae s.s	0.811403	0.790951	0.821815	0.882633	0.88462	0.839096	0.821962	0.856336	0.823551	0.831618	0.86342	0.850053	0.823333	0.830429	0.86765	0.870874	0.860129	0.85569	0.863294	0.852467	0.850794	0.8621	0.875506	0.853338	0.85648	0.881313	0.849514	0.837962	0.84623	0.859704	0.860614	0.862063	0.864573	0.863405	0.857821	0.86188	0.871194	0.860999	0.863728	0.873847	0.877683	0.860794	0.854631	0.858649	0.859325
20Sept9D00005	D9/model/	1	9	An. gambiae s.s	0.669863	0.656142	0.657418	0.675098	0.695954	0.661634	0.657943	0.722824	0.690956	0.667971	0.679342	0.711038	0.686265	0.678515	0.706266	0.721198	0.711879	0.702102	0.708493	0.714482	0.708578	0.701472	0.707696	0.703233	0.696945	0.691899	0.682895	0.69336	0.711479	0.717796	0.692996	0.697388	0.71622	0.708359	0.705359	0.7037	0.700424	0.696075	0.70003	0.709401	0.71587	0.703198	0.700298	0.704507	0.701463
20Sept9D00006	D9/model/	1	9	An. gambiae s.s	0.686985	0.676001	0.736006	0.820244	0.775504	0.749429	0.751494	0.76334	0.762442	0.754066	0.74475	0.739762	0.715671	0.728235	0.781108	0.806028	0.775293	0.746008	0.756024	0.780787	0.78961	0.78324	0.777695	0.761086	0.753477	0.759529	0.76689	0.759221	0.756658	0.770829	0.770817	0.774523	0.777264	0.768866	0.771214	0.779222	0.782648	0.769181	0.773415	0.778087	0.768887	0.768027	0.771261	0.774552	0.774704
20Sept9D00008	D9/model/	1	9	An. gambiae s.s	0.664089	0.723805	0.780149	0.762318	0.764742	0.769712	0.756836	0.727841	0.732366	0.749812	0.762798	0.755958	0.74914	0.741221	0.746509	0.799212	0.799602	0.770571	0.754097	0.756872	0.759117	0.76251	0.774643	0.772271	0.774482	0.782838	0.776735	0.773854	0.768839	0.759751	0.764298	0.769422	0.774315	0.781301	0.776863	0.764281	0.756918	0.775547	0.784371	0.780392	0.77262	0.778923	0.770637	0.762007	0.776845
20Sept9D00009	D9/model/	1	9	An. gambiae s.s	0.576751	0.600848	0.659351	0.676917	0.637809	0.64141	0.648564	0.623646	0.606618	0.623448	0.649713	0.639572	0.637017	0.643934	0.651037	0.640524	0.649747	0.661562	0.658721	0.65651	0.65577	0.6573	0.660168	0.655381	0.649362	0.647063	0.650314	0.648677	0.644286	0.641663	0.644451	0.64549	0.643216	0.639095	0.634323	0.635772	0.640151	0.633569	0.641659	0.648359	0.639334	0.627924	0.626459	0.632299	0.636439
20Sept9D00010	D9/model/	1	9	An. gambiae s.s	0.713838	0.782589	0.803885	0.767883	0.797694	0.785012	0.758419	0.752559	0.749904	0.762854	0.78552	0.797017	0.773743	0.767435	0.783042	0.773795	0.80413	0.815519	0.77797	0.806215	0.824219	0.817722	0.806164	0.794618	0.787852	0.788005	0.794875	0.789424	0.78878	0.799948	0.779589	0.789207	0.810358	0.79682	0.789974	0.792852	0.796586	0.783604	0.793316	0.802438	0.792461	0.795917	0.792703	0.78791	0.793469
20Sept9D00011	D9/model/	1	9	An. gambiae s.s	0.486079	0.542655	0.578509	0.555418	0.559054	0.541321	0.531984	0.548022	0.541557	0.540703	0.55627	0.582393	0.561181	0.550956	0.56669	0.572315	0.577015	0.577204	0.572176	0.572969	0.574787	0.574609	0.571963	0.577152	0.578781	0.574341	0.572601	0.567937	0.568977	0.577737	0.570717	0.56925	0.574779	0.579333	0.57465	0.574121	0.578546	0.573977	0.577196	0.580406	0.577182	0.578994	0.575763	0.572887	0.578619
20Sept9D00012	D9/model/	1	9	An. gambiae s.s	0.850701	0.898066	0.941153	0.931335	0.923917	0.942757	0.961189	0.950492	0.91715	0.878456	0.866455	0.903542	0.863012	0.855382	0.902517	0.919073	0.90727	0.897972	0.907249	0.902295	0.891295	0.89339	0.921091	0.909529	0.897536	0.89977	0.897917	0.894835	0.907822	0.933253	0.893573	0.886909	0.908423	0.915005	0.908473	0.903544	0.900778	0.885845	0.896803	0.908938	0.900432	0.896854	0.888051	0.885933	0.903584
20Sept9D00013	D9/model/	1	9	An. gambiae s.s	0.434143	0.468918	0.479879	0.450171	0.447254	0.449055	0.450224	0.448315	0.440275	0.436601	0.438906	0.443107	0.432677	0.432641	0.443715	0.437838	0.433159	0.436325	0.445346	0.442679	0.440903	0.441866	0.441332	0.427313	0.426518	0.441	0.444372	0.443227	0.443059	0.445215	0.439851	0.435377	0.436644	0.44361	0.434085	0.433619	0.443439	0.43582	0.43662	0.441663	0.442494	0.435621	0.432077	0.433589	0.436651
21Sept9D00000	D9/model/	1	9	An. gambiae s.s	1.01048	0.973899	0.989299	1.05389	1.03765	0.995025	1.00713	1.10927	1.15005	1.10886	1.0698	1.11067	1.15338	1.14319	1.10559	1.13154	1.12998	1.11633	1.11381	1.10853	1.12567	1.13381	1.09522	1.09773	1.09176	1.0765	1.10777	1.11089	1.10372	1.10641	1.08827	1.06984	1.07368	1.11486	1.14479	1.13648	1.11366	1.14046	1.11364	1.09016	1.10826	1.09306	1.09302	1.10295	1.09988
21Sept9D00001	D9/model/	1	9	An. gambiae s.s	0.771878	0.784027	0.79107	0.811414	0.769126	0.796546	0.809956	0.756847	0.797107	0.800402	0.78476	0.822584	0.847963	0.832328	0.798249	0.802804	0.797232	0.794843	0.8073	0.815747	0.807987	0.799197	0.808499	0.804428	0.802225	0.809862	0.823503	0.807372	0.788189	0.788746	0.798995	0.794932	0.792125	0.814945	0.818184	0.806179	0.794491	0.802227	0.803436	0.798953	0.796051	0.803901	0.804027	0.802266	0.81138
21Sept9D00003	D9/model/	1	9	An. gambiae s.s	1.07283	0.986093	1.03625	1.17095	0.931424	0.926192	1.01601	1.04357	0.979098	1.00475	1.06882	1.02783	1.03021	1.07953	1.12889	1.07374	1.0664	1.09148	1.10236	1.03831	1.02573	1.05706	1.07709	1.07005	1.04446	1.03146	1.07792	1.0672	1.03674	1.03546	1.06651	1.06714	1.06036	1.09435	1.08487	1.04777	1.02279	1.05576	1.06565	1.05714	1.05141	1.05306	1.05378	1.0502	1.04568
21Sept9D00004	D9/model/	1	9	An. gambiae s.s	0.648469	0.672684	0.703135	0.692772	0.683497	0.71198	0.742796	0.738125	0.724396	0.733859	0.750344	0.741559	0.735554	0.749042	0.765608	0.735029	0.740725	0.747471	0.729602	0.74281	0.758798	0.763295	0.752984	0.738679	0.735627	0.747094	0.764215	0.757023	0.741637	0.736112	0.741105	0.72836	0.722631	0.756506	0.754038	0.735866	0.727235	0.74563	0.74746	0.739164	0.73563	0.744155	0.73918	0.730855	0.739751
21Sept9D00005	D9/model/	1	9	An. gambiae s.s	1.14185	1.02423	0.86676	0.799962	0.841594	0.857579	0.879073	0.945822	0.97499	0.944089	0.925323	0.989409	0.957519	0.971594	1.04055	0.98087	0.994653	1.03435	1.03078	0.9972	0.988683	1.00455	1.0201	1.0064	0.988262	0.981096	0.987093	1.00918	1.02977	1.03256	1.0212	1.03623	1.05173	1.02345	1.01485	1.01293	1.00903	1.00436	1.00548	1.00627	1.00281	1.00168	1.02428	1.03953	1.00731
21Sept9D00006	D9/model/	1	9	An. gambiae s.s	0.951736	0.949661	0.911813	0.863937	0.913746	0.950735	0.960321	0.96137	0.979229	1.00638	1.0268	1.02344	1.03386	1.02401	0.993567	0.979105	1.01551	1.03911	1.01144	1.03946	1.05252	1.034	1.00575	1.03563	1.05246	1.02831	1.00364	1.03057	1.05522	1.03037	1.0042	1.03029	1.06468	1.03018	1.02878	1.03325	1.02964	1.02801	1.03672	1.03515	1.01478	1.01024	1.01777	1.02927	1.0345
21Sept9D00008	D9/model/	1	9	An. gambiae s.s	1.15687	1.18689	1.07665	0.960482	1.00167	1.06415	1.10305	1.1048	1.08013	1.09989	1.13089	1.0984	1.04826	1.06005	1.11922	1.09428	1.10139	1.11979	1.11726	1.10932	1.07191	1.06849	1.16412	1.12596	1.08029	1.07969	1.08592	1.11527	1.11749	1.08182	1.13725	1.13868	1.10655	1.12492	1.15089	1.12725	1.08327	1.11618	1.10929	1.09508	1.10677	1.09319	1.11478	1.14437	1.12303
21Sept9D00009	D9/model/	1	9	An. gambiae s.s	0.992727	0.962054	0.942487	0.928837	0.889931	0.870387	0.859642	0.85904	0.950183	0.959095	0.919342	0.949404	0.931029	0.915223	0.918955	0.915149	0.881136	0.875288	0.922999	0.933085	0.917703	0.906484	0.925227	0.943727	0.945998	0.935912	0.935624	0.935718	0.927731	0.913434	0.918415	0.914605	0.913589	0.934736	0.924741	0.920302	0.930204	0.926652	0.919245	0.91563	0.919679	0.928541	0.928611	0.922731	0.920637
21Sept9D00010	D9/model/	1	9	An. gambiae s.s	0.669214	0.719797	0.728475	0.687016	0.774666	0.780225	0.732094	0.706825	0.721307	0.718428	0.712597	0.738172	0.722316	0.732093	0.772026	0.762033	0.744313	0.733037	0.730797	0.72809	0.73924	0.742802	0.716026	0.728599	0.731657	0.722431	0.756454	0.747664	0.731728	0.741647	0.741375	0.73758	0.73503	0.736741	0.738171	0.733589	0.728537	0.739373	0.743919	0.739719	0.732045	0.732005	0.737761	0.743859	0.744256
21Sept9D00012	D9/model/	1	9	An. gambiae s.s	1.04556	1.03559	0.97782	0.924417	1.03417	1.03794	0.979563	0.96317	1.012	1.04743	1.05643	1.06365	1.03675	1.02894	1.0484	1.05511	1.08873	1.09342	1.04698	1.05706	1.03871	1.01718	1.04305	1.05258	1.05977	1.07011	1.07133	1.07079	1.05615	1.0289	1.02686	1.037	1.04817	1.0522	1.06886	1.07587	1.06135	1.03299	1.03951	1.06028	1.06838	1.06326	1.05632	1.06195	1.08507
21Sept9D00014	D9/model/	1	9	An. gambiae s.s	0.683327	0.667956	0.640074	0.640833	0.662569	0.649016	0.646158	0.680164	0.663721	0.662638	0.676415	0.677183	0.672712	0.678398	0.689269	0.678117	0.668773	0.660764	0.656882	0.685128	0.696646	0.685879	0.672411	0.669869	0.676256	0.684745	0.684957	0.68501	0.683872	0.680079	0.674784	0.6763	0.681064	0.681756	0.686177	0.689768	0.686943	0.67347	0.679236	0.688522	0.686243	0.68667	0.687138	0.687574	0.688137
21Sept9D00015	D9/model/	1	9	An. gambiae s.s	0.634741	0.641845	0.643944	0.636457	0.606852	0.626618	0.645052	0.627103	0.669656	0.683329	0.676702	0.698646	0.685837	0.678708	0.688694	0.690666	0.687392	0.683942	0.68439	0.690221	0.686725	0.686848	0.706418	0.693886	0.684756	0.691975	0.698834	0.690519	0.680984	0.683412	0.69889	0.690628	0.67902	0.698274	0.703223	0.694324	0.681583	0.678546	0.687558	0.693721	0.68892	0.695011	0.694068	0.689991	0.693318
21Sept9D00016	D9/model/	1	9	An. gambiae s.s	0.743627	0.900326	1.04899	0.999538	1.01739	0.899152	0.832265	0.889419	0.956388	0.956352	0.908537	0.880422	0.906967	0.924869	0.923413	0.963977	0.94788	0.936467	0.968823	0.940452	0.935135	0.954004	0.965536	0.960786	0.969916	0.987714	0.96756	0.958967	0.958618	0.959365	0.972847	0.980419	0.983621	0.989369	0.965842	0.960676	0.977416	0.970411	0.97567	0.974634	0.959529	0.979439	0.987225	0.976976	0.965886
21Sept9D00017	D9/model/	1	9	An. gambiae s.s	0.798629	0.847508	0.837587	0.811093	0.874693	0.894936	0.850551	0.797671	0.850594	0.839813	0.794457	0.813511	0.862762	0.883064	0.876208	0.921436	0.92484	0.884066	0.843516	0.891166	0.888838	0.860967	0.885559	0.87376	0.87124	0.889927	0.895596	0.895975	0.894315	0.895152	0.91066	0.906242	0.892834	0.895367	0.887604	0.892375	0.908404	0.904204	0.910005	0.911577	0.900158	0.905643	0.902541	0.894139	0.893968
NIRScalib9D00000	D9/model/	1	9	An. gambiae s.s	0.980081	1.14993	1.38753	1.28323	1.1025	1.15267	1.19156	1.05983	1.07749	1.12895	1.16386	1.15776	1.15967	1.15944	1.15559	1.16081	1.22414	1.23372	1.14818	1.17642	1.20747	1.19216	1.13913	1.16109	1.19916	1.20839	1.18287	1.17994	1.18445	1.18264	1.20824	1.19698	1.17433	1.19095	1.21231	1.20566	1.18051	1.18463	1.1762	1.1723	1.18756	1.20684	1.18638	1.15387	1.15598
NIRScalib9D00002	D9/model/	1	9	An. gambiae s.s	0.827542	0.84829	0.846426	0.867678	0.870424	0.901602	0.917515	0.885309	0.870386	0.85493	0.853869	0.888295	0.922365	0.908316	0.873779	0.909585	0.921747	0.923138	0.934353	0.922923	0.929225	0.93308	0.903646	0.917225	0.943662	0.954229	0.934446	0.924358	0.918655	0.913045	0.933816	0.925027	0.907649	0.923213	0.923639	0.919535	0.91859	0.919554	0.922412	0.920641	0.914397	0.923794	0.935621	0.933965	0.911832
NIRScalib9D00003	D9/model/	1	9	An. gambiae s.s	0.873533	0.915245	0.934885	0.947892	0.916118	0.910714	0.932916	0.960656	0.923569	0.933281	0.947874	0.893813	0.950556	0.963848	0.915154	0.96872	0.971112	0.94593	0.945008	0.992624	0.991566	0.967272	0.986815	0.981869	0.975077	0.975151	0.969025	0.976535	0.984635	0.979676	0.962931	0.957983	0.966136	0.978205	0.989239	0.982044	0.963719	0.96381	0.971159	0.974273	0.968392	0.966446	0.967761	0.965291	0.95494
NIRScalib9D00004	D9/model/	1	9	An. gambiae s.s	1.03962	0.988649	0.949636	0.961347	0.875671	0.872984	0.91968	0.965242	0.978176	0.969246	0.95058	0.937733	0.982809	0.997613	0.966143	0.971126	0.953438	0.937053	0.943763	0.963904	0.954929	0.940257	0.960734	0.978504	0.960505	0.93089	0.96007	0.96102	0.954228	0.966881	0.985856	0.975641	0.951148	0.945877	0.974243	0.988808	0.972967	0.956652	0.968053	0.972135	0.949979	0.960719	0.971475	0.967069	0.948468
NIRScalib9D00006	D9/model/	1	9	An. gambiae s.s	0.704059	0.706748	0.692933	0.701113	0.775163	0.775786	0.746643	0.741147	0.722394	0.725595	0.745434	0.75789	0.747853	0.734213	0.729586	0.738184	0.744838	0.747983	0.751875	0.770444	0.761945	0.747837	0.763281	0.748808	0.75313	0.773741	0.745344	0.749762	0.760859	0.753702	0.765899	0.767157	0.756355	0.748007	0.763031	0.765861	0.753586	0.763127	0.759871	0.75067	0.746826	0.749895	0.751483	0.752686	0.757532
NIRScalib9D00007	D9/model/	1	9	An. gambiae s.s	0.785736	0.795743	0.779966	0.775859	0.797303	0.798479	0.775038	0.755541	0.843796	0.839253	0.78454	0.810919	0.813719	0.797072	0.782575	0.796087	0.799817	0.795438	0.794215	0.812491	0.808923	0.797864	0.808189	0.792827	0.788826	0.806015	0.819829	0.808627	0.804146	0.822783	0.813131	0.810807	0.81337	0.806058	0.807293	0.806121	0.803443	0.814557	0.818871	0.810556	0.796169	0.801702	0.807878	0.809231	0.807863
NIRScalib9D00008	D9/model/	1	9	An. gambiae s.s	0.710292	0.727659	0.731031	0.744869	0.832486	0.836881	0.782985	0.746293	0.802772	0.796238	0.763665	0.803013	0.774244	0.770662	0.809065	0.809508	0.799724	0.81021	0.843763	0.817382	0.808565	0.819439	0.821916	0.802132	0.807026	0.830485	0.805354	0.818064	0.840613	0.836911	0.817625	0.811259	0.814214	0.811473	0.812108	0.811048	0.811461	0.825845	0.819516	0.810655	0.814475	0.810932	0.812258	0.813974	0.808122
NIRScalib9D00010	D9/model/	1	9	An. gambiae s.s	0.773264	0.786929	0.829552	0.897136	0.928322	0.879756	0.849948	0.887263	0.897131	0.886465	0.882886	0.909498	0.888898	0.877202	0.896504	0.92862	0.89478	0.88123	0.928807	0.894881	0.868218	0.88646	0.951635	0.904171	0.891968	0.938242	0.921978	0.900837	0.902418	0.924498	0.899355	0.896555	0.915321	0.925098	0.917956	0.907494	0.900796	0.896213	0.905217	0.919917	0.929097	0.924073	0.918212	0.918395	0.924791
NIRScalib9D00011	D9/model/	1	9	An. gambiae s.s	0.82555	0.828414	0.896247	0.985143	0.962123	0.926765	0.92802	0.963043	0.913701	0.94375	1.0284	1.03537	0.994703	0.967007	0.970037	0.989651	0.9994	1.00288	1.00744	1.00582	1.0226	1.0407	1.02785	0.995071	0.981316	0.997164	1.02894	1.0374	1.0404	1.05575	1.06239	1.03822	1.01667	1.03652	1.04599	1.03142	1.01461	1.04456	1.04411	1.03228	1.03316	1.02459	1.02857	1.03898	1.03819
NIRScalib9D00012	D9/model/	1	9	An. gambiae s.s	0.795875	0.882277	0.903376	0.844968	0.88715	0.90175	0.90649	0.924173	0.894445	0.846228	0.843697	0.941512	0.90743	0.85897	0.858759	0.896082	0.893187	0.895629	0.933598	0.913554	0.916454	0.938237	0.937673	0.899319	0.890518	0.915401	0.914065	0.921166	0.920364	0.903463	0.906465	0.902491	0.899251	0.912868	0.91228	0.90504	0.902512	0.915706	0.924675	0.929858	0.932725	0.921909	0.912933	0.917824	0.938789
NIRScalib9D00013	D9/model/	1	9	An. gambiae s.s	0.775294	0.748256	0.765973	0.838791	0.827141	0.836225	0.873964	0.906089	0.825318	0.860487	0.947036	0.884086	0.856	0.85551	0.864733	0.865586	0.879331	0.893016	0.890226	0.86048	0.865898	0.891394	0.892419	0.886027	0.87844	0.872591	0.868708	0.86985	0.874796	0.881363	0.889202	0.884644	0.880202	0.893611	0.898174	0.890408	0.879604	0.884057	0.890148	0.888519	0.878345	0.875288	0.879805	0.888573	0.894972
NIRScalib9D00015	D9/model/	1	9	An. gambiae s.s	0.967215	0.829697	0.784004	0.90558	0.870312	0.863662	0.895441	0.931306	0.898558	0.871849	0.882976	0.938499	0.933628	0.918533	0.915697	0.903257	0.915042	0.94132	0.955859	0.907566	0.918815	0.955401	0.929461	0.91784	0.92738	0.943515	0.933517	0.927182	0.928676	0.934709	0.937881	0.936523	0.935586	0.940404	0.938487	0.931748	0.924256	0.920524	0.919501	0.928355	0.946626	0.948605	0.940882	0.935091	0.940148
NIRScalib9D00016	D9/model/	1	9	An. gambiae s.s	0.743467	0.79652	0.792294	0.764234	0.784149	0.805975	0.829331	0.847685	0.800198	0.819632	0.869882	0.844342	0.831656	0.841996	0.863517	0.866012	0.84231	0.835213	0.860767	0.850951	0.845989	0.85606	0.873236	0.860843	0.842538	0.834721	0.841299	0.854768	0.86045	0.852635	0.850951	0.845042	0.844742	0.860328	0.845336	0.842058	0.856182	0.848986	0.847161	0.851243	0.854424	0.84298	0.843474	0.854263	0.86013
NIRScalib9D00017	D9/model/	1	9	An. gambiae s.s	0.682424	0.6277	0.6116	0.648753	0.617901	0.592802	0.616021	0.689264	0.685692	0.676375	0.670888	0.657011	0.687565	0.704134	0.693915	0.711246	0.688186	0.670852	0.690089	0.699675	0.696017	0.68802	0.688603	0.701976	0.693183	0.676306	0.714872	0.703079	0.683705	0.695264	0.690665	0.7019	0.715893	0.70545	0.702462	0.70018	0.695083	0.690226	0.69846	0.707254	0.704184	0.690484	0.692112	0.7033	0.705501
NIRScalib9D00020	D9/model/	1	9	An. gambiae s.s	0.902982	0.979405	0.96889	0.915802	0.997041	0.976371	0.973882	1.08506	1.05443	1.03603	1.03263	1.00202	1.06032	1.06933	1.00933	1.01342	1.03122	1.03234	1.01768	1.06845	1.06623	1.04599	1.08525	1.03271	1.01378	1.05313	1.06843	1.04239	1.0305	1.05824	1.04668	1.05505	1.07223	1.06169	1.05336	1.05263	1.05562	1.05094	1.05028	1.05914	1.07161	1.05069	1.04831	1.06196	1.06565
20Sept9D00001	D9/validation/	1	9	An. gambiae s.s	0.720463	0.70544	0.728318	0.767832	0.677983	0.6818	0.709211	0.684156	0.650617	0.655686	0.674565	0.658663	0.653714	0.655021	0.662405	0.683916	0.689885	0.68095	0.670873	0.683823	0.697528	0.699144	0.686876	0.684609	0.684781	0.681518	0.673878	0.672247	0.673877	0.674918	0.676013	0.676045	0.679507	0.689275	0.680073	0.676026	0.682659	0.682508	0.684009	0.686688	0.688056	0.68485	0.68128	0.680023	0.681555
20Sept9D00004	D9/validation/	1	9	An. gambiae s.s	0.387772	0.415707	0.431287	0.415892	0.41837	0.422374	0.429071	0.435263	0.416417	0.409357	0.416989	0.427029	0.426087	0.430843	0.440101	0.430962	0.434566	0.439573	0.434621	0.430437	0.430858	0.434811	0.437992	0.432054	0.431026	0.436119	0.433543	0.424123	0.424054	0.438031	0.431778	0.426876	0.430294	0.439484	0.433015	0.426788	0.426259	0.423171	0.429164	0.432717	0.425905	0.422341	0.423249	0.427012	0.429867
21Sept9D00002	D9/validation/	1	9	An. gambiae s.s	0.750037	0.756184	0.755181	0.738775	0.731611	0.754713	0.804836	0.854394	0.819804	0.801585	0.809218	0.816333	0.817053	0.830224	0.845909	0.821382	0.815856	0.810717	0.79535	0.817689	0.817298	0.809275	0.830751	0.821442	0.798678	0.790682	0.828009	0.824322	0.802941	0.79609	0.794523	0.794463	0.800526	0.81666	0.814199	0.808329	0.810492	0.823437	0.815857	0.800845	0.79428	0.795851	0.801474	0.80626	0.806742
21Sept9D00007	D9/validation/	1	9	An. gambiae s.s	0.84378	0.79103	0.7482	0.758094	0.780983	0.767446	0.758068	0.77844	0.771127	0.766959	0.761167	0.743467	0.765209	0.795427	0.812271	0.813564	0.800457	0.803871	0.828436	0.790751	0.788622	0.814013	0.819868	0.811695	0.811125	0.815601	0.797412	0.801427	0.81159	0.81073	0.813655	0.815806	0.818463	0.822391	0.807313	0.803501	0.810855	0.795427	0.795938	0.805486	0.810858	0.807065	0.806355	0.807027	0.803091
21Sept9D00011	D9/validation/	1	9	An. gambiae s.s	0.788715	0.906452	0.933505	0.813298	0.788945	0.861135	0.897488	0.814032	0.824402	0.864564	0.904762	0.92117	0.899448	0.875756	0.872731	0.900469	0.909414	0.896657	0.883717	0.923984	0.930904	0.914077	0.923312	0.937254	0.953526	0.955493	0.914583	0.914209	0.917893	0.895825	0.889728	0.901649	0.911699	0.89793	0.908308	0.912314	0.904503	0.913626	0.913643	0.906368	0.901644	0.915949	0.917807	0.911957	0.916192
NIRScalib9D00009	D9/validation/	1	9	An. gambiae s.s	0.865602	0.833446	0.822231	0.878226	1.03083	0.939215	0.844386	0.884342	0.960077	0.953572	0.909109	0.926634	0.956422	0.962125	0.946732	0.952296	0.927256	0.923296	0.969209	0.994682	0.954398	0.91479	0.944396	0.925491	0.936999	0.986501	0.977809	0.952715	0.957169	0.999046	0.977388	0.962557	0.968631	0.982215	0.969924	0.962822	0.966816	0.957066	0.94667	0.950136	0.967141	0.955769	0.951036	0.956982	0.96353
NIRScalib9D00018	D9/validation/	1	9	An. gambiae s.s	0.933098	0.970223	0.919591	0.852347	0.896227	0.876633	0.864203	0.926355	1.0015	1.01584	0.971237	0.925905	0.934203	0.977052	1.0175	1.0004	0.971495	0.974187	1.00945	0.96331	0.966104	0.998817	0.988232	0.960612	0.950127	0.965409	0.992461	0.992539	0.989553	1.00171	0.991838	0.987362	0.989391	0.987814	0.97561	0.983128	1.00422	0.989236	0.981454	0.983384	0.989068	0.991881	0.997135	1.0003	0.994872
NIRScalib9D00019	D9/validation/	1	9	An. gambiae s.s	0.904358	0.832309	0.833011	0.94364	0.86242	0.853193	0.896615	0.929623	0.891843	0.928438	0.993775	0.952692	0.911137	0.909916	0.939184	0.941163	0.950282	0.94142	0.913863	0.956416	0.953828	0.935817	0.97334	0.936609	0.923026	0.95177	0.951931	0.935936	0.941585	0.975733	0.941474	0.93845	0.951643	0.931457	0.934434	0.95312	0.96539	0.939261	0.940791	0.95076	0.946145	0.939251	0.944312	0.956907	0.962848
NIRScalib9D00021	D9/validation/	1	9	An. gambiae s.s	0.938206	0.983724	1.03327	1.01771	1.0147	1.02834	1.04281	1.04351	1.03164	1.09755	1.14721	1.03584	1.07156	1.11931	1.10021	1.05985	1.12192	1.14292	1.0529	1.15245	1.16095	1.08769	1.07515	1.11147	1.12335	1.10406	1.13028	1.12392	1.10428	1.09816	1.1001	1.13127	1.15147	1.11014	1.11293	1.11514	1.1078	1.13005	1.15359	1.15943	1.14603	1.14891	1.13899	1.12148	1.11589
14Sept00000	D12/model/	1	12	An. gambiae s.s	0.82075	0.834649	0.836705	0.83975	0.93097	0.925504	0.887506	0.897638	0.928646	0.892835	0.861341	0.924609	0.914376	0.90298	0.915129	0.904255	0.900124	0.911218	0.929105	0.905604	0.906609	0.918387	0.905251	0.930791	0.925014	0.890785	0.910694	0.93487	0.932013	0.902454	0.904655	0.918497	0.926332	0.915069	0.902752	0.908625	0.92548	0.917315	0.911403	0.911188	0.913335	0.908735	0.912544	0.921763	0.924521
14Sept00002	D12/model/	1	12	An. gambiae s.s	0.904359	1.01416	1.02221	0.928625	1.03571	1.07067	1.00923	0.952904	1.05003	1.07056	1.02507	1.03957	1.01854	1.01898	1.03642	0.995453	1.03647	1.06729	1.01711	1.04206	1.02384	0.991942	1.01579	1.04461	1.05756	1.0544	1.0561	1.06475	1.06082	1.04001	1.04428	1.05052	1.05031	1.04372	1.04068	1.04231	1.04741	1.05316	1.05748	1.05995	1.05996	1.05503	1.04411	1.04611	1.07628
14Sept00003	D12/model/	1	12	An. gambiae s.s	0.700228	0.696114	0.723819	0.747025	0.712944	0.72467	0.760568	0.780024	0.765898	0.775511	0.783863	0.748924	0.772691	0.790356	0.778012	0.772786	0.78022	0.774811	0.751935	0.776119	0.778943	0.761754	0.755924	0.765116	0.777272	0.78673	0.797362	0.794341	0.774529	0.751919	0.771416	0.77859	0.775379	0.78436	0.770518	0.770129	0.784733	0.774701	0.772241	0.774068	0.77453	0.782291	0.777533	0.772706	0.786956
14Sept00005	D12/model/	1	12	An. gambiae s.s	0.97383	1.0479	1.06721	0.986686	0.971894	1.06806	1.12339	1.02972	1.05672	1.1036	1.1121	1.07027	1.10823	1.13376	1.10593	1.07155	1.07659	1.08551	1.07844	1.13562	1.10383	1.04811	1.08018	1.11215	1.10175	1.06776	1.07618	1.07773	1.07853	1.08687	1.08769	1.08329	1.08446	1.10026	1.10112	1.09112	1.08612	1.10974	1.10122	1.09185	1.10708	1.10946	1.09333	1.08746	1.12061
14Sept00006	D12/model/	1	12	An. gambiae s.s	0.793121	0.836514	0.827896	0.785643	0.824273	0.866981	0.868099	0.833332	0.861351	0.858455	0.84152	0.862872	0.863392	0.865947	0.873764	0.861538	0.878574	0.877703	0.840822	0.873789	0.865475	0.833758	0.841347	0.879596	0.880308	0.848185	0.866858	0.874288	0.867225	0.858342	0.865742	0.865275	0.86181	0.868771	0.863981	0.860039	0.860294	0.856174	0.857244	0.861114	0.862801	0.856581	0.852982	0.857368	0.86857
NIRScalib12D00001	D12/model/	1	12	An. gambiae s.s	0.839324	0.750041	0.782502	0.895927	0.827808	0.829737	0.845243	0.815259	0.820603	0.817314	0.821717	0.861155	0.824217	0.801339	0.817176	0.828305	0.836882	0.839121	0.834718	0.82917	0.838258	0.848451	0.840059	0.849982	0.842273	0.822271	0.839806	0.869706	0.871791	0.837282	0.837701	0.847397	0.858027	0.865941	0.856931	0.846115	0.844395	0.856021	0.84847	0.843197	0.854617	0.850105	0.8456	0.841273	0.833969
NIRScalib12D00002	D12/model/	1	12	An. gambiae s.s	0.790351	0.819463	0.819137	0.790659	0.858093	0.842934	0.814127	0.832049	0.812949	0.80811	0.813996	0.808499	0.809638	0.801701	0.794934	0.827428	0.830052	0.825289	0.839609	0.858556	0.850003	0.83487	0.848426	0.87567	0.869407	0.84273	0.867347	0.869314	0.86192	0.864685	0.862286	0.863388	0.864934	0.860954	0.86124	0.864704	0.869243	0.872487	0.855942	0.853647	0.879552	0.866459	0.86938	0.8769	0.857734
NIRScalib12D00004	D12/model/	1	12	An. gambiae s.s	0.629522	0.632643	0.670197	0.695065	0.684036	0.666333	0.645896	0.627957	0.645828	0.671261	0.67292	0.638248	0.658559	0.672501	0.654657	0.63404	0.648294	0.662772	0.652926	0.667279	0.666131	0.651848	0.645445	0.661059	0.665557	0.654345	0.657589	0.668731	0.664961	0.642428	0.651069	0.651887	0.646898	0.653824	0.669204	0.668068	0.652668	0.654048	0.653117	0.6545	0.661874	0.664471	0.666181	0.66353	0.653735
NIRScalib12D00005	D12/model/	1	12	An. gambiae s.s	0.906952	0.871765	0.873591	0.899124	0.877938	0.890354	0.880764	0.835475	0.914271	0.924662	0.88189	0.890576	0.889078	0.885004	0.886434	0.896254	0.896375	0.900284	0.916204	0.920524	0.925256	0.925848	0.91545	0.918948	0.920082	0.914958	0.916059	0.923364	0.928496	0.925896	0.922536	0.9183	0.919309	0.930692	0.934128	0.930004	0.926463	0.936702	0.927122	0.918732	0.927688	0.931146	0.936163	0.93571	0.922448
NIRScalib12D00006	D12/model/	1	12	An. gambiae s.s	0.882805	0.815846	0.843476	0.941663	0.921741	0.940583	0.943153	0.89102	0.887648	0.917109	0.926406	0.875069	0.925177	0.944567	0.896486	0.880883	0.875857	0.877694	0.884193	0.894774	0.891857	0.889693	0.908189	0.905424	0.897077	0.893798	0.895447	0.927649	0.931446	0.88575	0.910644	0.914444	0.896555	0.895002	0.911896	0.918753	0.90547	0.886851	0.892992	0.907012	0.90878	0.897518	0.898743	0.905914	0.901687
NIRScalib12D00007	D12/model/	1	12	An. gambiae s.s	0.870129	0.885056	0.905124	0.88268	0.935712	0.91165	0.875119	0.885144	0.914738	0.922323	0.925036	0.95802	0.957587	0.932282	0.909742	0.921434	0.920962	0.920031	0.935493	0.978298	0.942468	0.891715	0.915068	0.923764	0.927381	0.937992	0.960158	0.954519	0.938852	0.936728	0.960206	0.952606	0.935336	0.951433	0.948302	0.945415	0.948075	0.940804	0.938751	0.940074	0.939725	0.932521	0.931399	0.940618	0.955887
NIRScalib12D00009	D12/model/	1	12	An. gambiae s.s	0.776328	0.718915	0.670042	0.6865	0.755913	0.727168	0.680298	0.684238	0.707819	0.718298	0.718624	0.726713	0.726746	0.719226	0.71531	0.73453	0.745708	0.754469	0.764806	0.750605	0.730624	0.730003	0.762527	0.752044	0.7343	0.732615	0.747578	0.76407	0.762107	0.739338	0.731851	0.737376	0.751128	0.763672	0.752669	0.744715	0.74723	0.744828	0.744905	0.75	0.758921	0.764561	0.756348	0.741776	0.735765
NIRScalib12D00010	D12/model/	1	12	An. gambiae s.s	0.644869	0.665616	0.698187	0.724223	0.721228	0.715732	0.721615	0.736307	0.716746	0.719148	0.734298	0.730317	0.726026	0.73622	0.751793	0.737586	0.745466	0.754294	0.746317	0.754944	0.746282	0.733369	0.742163	0.749144	0.752115	0.751427	0.748318	0.758676	0.765806	0.756402	0.743063	0.752162	0.769787	0.76631	0.755092	0.751156	0.757768	0.766227	0.76819	0.761519	0.750393	0.747706	0.75462	0.76032	0.752981
NIRScalib12D00011	D12/model/	1	12	An. gambiae s.s	0.830759	0.880784	0.967477	0.996424	1.00725	0.985199	0.94473	0.914395	0.967945	0.98011	0.962182	0.980546	0.971225	0.959086	0.957081	0.959	0.987805	1.01089	1.00158	0.993524	1.00926	1.02575	1.00612	0.989634	0.988279	0.995589	0.988944	0.986391	0.990175	0.998503	1.00801	1.018	1.02259	1.01643	1.01049	1.01056	1.01411	1.01079	1.01643	1.02037	1.01246	0.997135	0.988465	0.994806	1.01589
NIRScalib12D00012	D12/model/	1	12	An. gambiae s.s	0.831718	0.805385	0.760055	0.757169	0.87503	0.841449	0.788456	0.827009	0.844123	0.800797	0.767006	0.814546	0.834274	0.841069	0.841102	0.815506	0.838589	0.868884	0.858728	0.82533	0.830226	0.849599	0.832475	0.83006	0.840194	0.845342	0.81789	0.828713	0.849195	0.846459	0.837591	0.833912	0.836691	0.841449	0.841304	0.840271	0.843301	0.854869	0.847223	0.839216	0.844027	0.835388	0.835007	0.839779	0.837579
NIRScalib12D00013	D12/model/	1	12	An. gambiae s.s	0.667425	0.612703	0.572049	0.594645	0.658667	0.641246	0.60045	0.596295	0.620868	0.600227	0.57429	0.606088	0.616184	0.620993	0.627391	0.620522	0.614018	0.617766	0.628777	0.61181	0.601667	0.607766	0.623549	0.609797	0.604966	0.615538	0.609979	0.614287	0.619014	0.614626	0.609532	0.612859	0.614643	0.602029	0.601866	0.60792	0.612722	0.610521	0.611795	0.613347	0.611265	0.607076	0.604521	0.605521	0.609279
NIRScalib12D00015	D12/model/	1	12	An. gambiae s.s	0.736715	0.758238	0.788087	0.792671	0.800244	0.822096	0.82872	0.814541	0.877899	0.83994	0.787149	0.852419	0.850896	0.844201	0.856131	0.842019	0.834289	0.831271	0.832595	0.8643	0.84365	0.813146	0.841469	0.833058	0.821635	0.823614	0.827155	0.838903	0.840957	0.828826	0.845902	0.855696	0.856976	0.862236	0.851727	0.849067	0.855137	0.844704	0.848687	0.853694	0.846963	0.840766	0.840908	0.846859	0.853402
NIRScalib12D00016	D12/model/	1	12	An. gambiae s.s	0.909318	0.932356	0.997553	1.0306	1.00085	0.998008	1.00065	0.994781	1.06004	1.05255	0.999873	0.992794	1.03283	1.06064	1.047	1.01746	1.06431	1.09862	1.05211	1.0628	1.05738	1.04875	1.07273	1.06522	1.04775	1.03669	1.03523	1.05708	1.06738	1.04851	1.05898	1.07528	1.08282	1.07317	1.04951	1.05412	1.07962	1.06222	1.0528	1.059	1.07014	1.04594	1.03929	1.0492	1.05449
NIRScalib12D00017	D12/model/	1	12	An. gambiae s.s	1.20688	1.14967	1.13584	1.11875	1.10123	1.14701	1.1522	1.08063	1.16808	1.19955	1.14735	1.10725	1.12491	1.12862	1.11288	1.15238	1.18202	1.21052	1.23141	1.13449	1.17757	1.29212	1.23781	1.17215	1.15349	1.17612	1.18626	1.18723	1.18766	1.19423	1.20654	1.1895	1.17002	1.18766	1.21508	1.19863	1.16273	1.19966	1.20623	1.19285	1.18869	1.20037	1.2012	1.18807	1.1726
NIRScalib12D00018	D12/model/	1	12	An. gambiae s.s	0.871724	0.906736	1.0095	1.00216	0.923883	0.998027	1.07977	1.02402	1.13134	1.15476	1.10674	1.1256	1.10081	1.05363	1.0237	1.05105	1.08608	1.10232	1.0917	1.08207	1.0884	1.10179	1.10272	1.09191	1.06876	1.05865	1.11122	1.10752	1.0855	1.09136	1.10181	1.09579	1.09541	1.12852	1.11938	1.0991	1.09211	1.10538	1.11836	1.12251	1.11544	1.09971	1.09315	1.10065	1.11665
NIRScalib12D00019	D12/model/	1	12	An. gambiae s.s	0.96312	0.996256	1.12533	1.11919	0.974213	1.06507	1.21851	1.169	1.19845	1.21348	1.20778	1.20878	1.17137	1.15375	1.16215	1.15069	1.14589	1.17138	1.21676	1.16073	1.12631	1.15215	1.23688	1.20029	1.18191	1.2021	1.14512	1.15816	1.19622	1.19662	1.16122	1.14889	1.17188	1.21708	1.21025	1.18937	1.18558	1.21018	1.21956	1.20585	1.18306	1.18664	1.20833	1.22915	1.22445
NIRScalib12D00020	D12/model/	1	12	An. gambiae s.s	1.10614	0.992579	0.984582	1.0292	1.02581	1.05463	1.11756	1.1784	1.12077	1.1121	1.15315	1.1799	1.16905	1.12444	1.09614	1.16457	1.13636	1.11545	1.17672	1.16293	1.14884	1.15834	1.18137	1.12492	1.13389	1.20245	1.13964	1.14006	1.17291	1.1832	1.16223	1.14446	1.14348	1.16008	1.17745	1.17824	1.16756	1.17206	1.17403	1.16766	1.15732	1.16517	1.18025	1.18761	1.17653
NIRScalib12D00021	D12/model/	1	12	An. gambiae s.s	0.936667	0.910799	0.996429	1.08304	0.986049	0.98055	1.01326	1.02391	1.08156	1.14772	1.19205	1.18909	1.13701	1.07837	1.04646	1.06604	1.10073	1.12473	1.1251	1.13266	1.09306	1.07805	1.16796	1.13224	1.11204	1.14035	1.11511	1.10944	1.11975	1.12747	1.10914	1.1034	1.10728	1.1025	1.09542	1.08431	1.07522	1.08182	1.09441	1.10438	1.1032	1.07891	1.08505	1.10509	1.09727
NIRScalib12D00022	D12/model/	1	12	An. gambiae s.s	0.854213	0.872529	0.867376	0.817456	0.858753	0.952839	0.986867	0.912441	0.947685	0.997448	0.991094	0.919136	0.991118	1.01453	0.93825	0.924273	0.957308	1.00454	1.01614	0.93997	0.959227	1.02664	0.99958	0.960198	0.942935	0.95976	1.0104	1.00458	0.987078	1.00096	1.00838	0.989464	0.983199	1.03145	1.0212	0.989203	0.974262	0.999374	1.02216	1.02227	1.00431	1.01687	1.01821	1.01539	1.02981
NIRScalib12D00023	D12/model/	1	12	An. gambiae s.s	0.614565	0.669088	0.698539	0.665532	0.652096	0.703045	0.734231	0.685484	0.672095	0.676655	0.686836	0.692926	0.697654	0.702168	0.70351	0.695564	0.711758	0.714787	0.687939	0.69852	0.715933	0.725352	0.722762	0.723935	0.719449	0.71012	0.708484	0.720184	0.722863	0.707446	0.713101	0.723402	0.724443	0.710718	0.720367	0.720309	0.707607	0.716516	0.724376	0.730179	0.734793	0.731017	0.725234	0.721805	0.723185
NIRScalib12D00025	D12/model/	1	12	An. gambiae s.s	0.892132	0.883564	0.833277	0.811248	0.796234	0.842345	0.915514	0.946954	0.86538	0.814062	0.833568	0.928643	0.956387	0.943831	0.928227	0.916006	0.885305	0.878638	0.914423	0.933733	0.923193	0.907199	0.916328	0.921738	0.925202	0.930464	0.940471	0.930108	0.912694	0.905725	0.920685	0.932013	0.934372	0.933006	0.926546	0.920857	0.922219	0.936163	0.928096	0.922579	0.937028	0.941071	0.931437	0.92377	0.934141
NIRScalib12D00028	D12/model/	1	12	An. gambiae s.s	0.772933	0.865549	0.932647	0.837282	0.750694	0.746588	0.792291	0.841565	0.862494	0.828073	0.792532	0.812453	0.85504	0.883984	0.884597	0.880966	0.862905	0.851937	0.863658	0.902338	0.884208	0.848881	0.86568	0.874374	0.872647	0.866389	0.864103	0.885601	0.890538	0.861925	0.876861	0.873662	0.864244	0.884037	0.90484	0.895718	0.867369	0.867184	0.871167	0.869196	0.863552	0.885059	0.884409	0.871435	0.876452
NIRScalib12D00030	D12/model/	1	12	An. gambiae s.s	0.777303	0.819547	0.88338	0.898981	0.842453	0.906677	0.96567	0.895192	0.881279	0.862414	0.841864	0.844116	0.899784	0.925585	0.899482	0.900153	0.941785	0.946125	0.888361	0.920981	0.924009	0.888422	0.863892	0.919841	0.933847	0.882983	0.879384	0.921648	0.941363	0.900854	0.902529	0.90616	0.907872	0.915809	0.915702	0.919005	0.926857	0.927258	0.935286	0.934866	0.921361	0.937834	0.930467	0.912686	0.919356
NIRScalib12D00031	D12/model/	1	12	An. gambiae s.s	0.798808	0.766115	0.750842	0.742408	0.698818	0.723515	0.772761	0.786441	0.771043	0.754172	0.746811	0.750027	0.762926	0.792723	0.816824	0.783039	0.777268	0.780527	0.772915	0.780821	0.797561	0.796543	0.760697	0.770091	0.780203	0.773767	0.774324	0.784304	0.787437	0.776022	0.774337	0.776207	0.77469	0.767087	0.781534	0.790098	0.781123	0.768797	0.783717	0.792041	0.773863	0.786278	0.78307	0.774593	0.788534
NIRScalib12D00032	D12/model/	1	12	An. gambiae s.s	0.916321	0.987966	0.973336	0.85215	0.793057	0.854904	0.949441	0.950691	0.875987	0.868077	0.912689	0.943337	0.972837	0.969335	0.940113	0.931008	0.934195	0.92587	0.908775	0.966336	0.976854	0.948964	0.950752	0.955	0.949522	0.935695	0.926849	0.943147	0.943538	0.914804	0.948038	0.958782	0.941272	0.931055	0.949042	0.962992	0.959937	0.957485	0.949443	0.946851	0.956182	0.968497	0.961048	0.946642	0.948685
NIRScalib12D00033	D12/model/	1	12	An. gambiae s.s	0.77865	0.85767	0.860589	0.759831	0.76083	0.839061	0.909099	0.885992	0.876804	0.84674	0.822909	0.838697	0.84345	0.830945	0.824784	0.871363	0.878305	0.871413	0.881481	0.872181	0.861528	0.856919	0.859528	0.865161	0.855093	0.837072	0.842511	0.84763	0.850809	0.857084	0.881709	0.874127	0.853887	0.861092	0.865811	0.860813	0.850713	0.849514	0.861082	0.871674	0.866353	0.835494	0.832651	0.849762	0.85547
NIRScalib12D00034	D12/model/	1	12	An. gambiae s.s	0.475218	0.507941	0.529978	0.518401	0.509704	0.525445	0.534251	0.518082	0.531445	0.5367	0.531875	0.531121	0.538329	0.542068	0.540199	0.542177	0.550803	0.551926	0.539959	0.53625	0.548667	0.552875	0.524918	0.539006	0.549084	0.54013	0.542592	0.553939	0.560207	0.554106	0.553164	0.55235	0.551444	0.551753	0.552146	0.552524	0.553482	0.556197	0.557761	0.560365	0.563578	0.556347	0.553366	0.554773	0.55484
NIRScalib12D00035	D12/model/	1	12	An. gambiae s.s	0.754917	0.852277	0.8513	0.732959	0.823575	0.851499	0.864082	0.926233	0.846501	0.833477	0.864548	0.848756	0.836876	0.828964	0.835339	0.882625	0.906249	0.907039	0.901127	0.884495	0.872562	0.861756	0.847243	0.869807	0.87823	0.860801	0.858381	0.865774	0.867575	0.858184	0.862089	0.882971	0.890378	0.856804	0.872096	0.882367	0.868772	0.865129	0.870151	0.873519	0.867801	0.858577	0.852675	0.853567	0.86162
NIRScalib12D00037	D12/model/	1	12	An. gambiae s.s	0.842175	0.891462	0.89866	0.865052	0.904712	0.946405	0.951317	0.913973	0.866838	0.918989	0.991356	0.924953	0.954236	0.998458	1.00442	0.996269	1.00862	1.00757	0.979437	0.994219	1.00254	0.992883	0.977845	0.996702	1.00641	0.996973	1.00371	1.03257	1.03833	1.0055	1.02275	1.02612	1.02399	1.0483	1.05513	1.04125	1.02039	1.01501	1.02934	1.03718	1.02359	1.02183	1.01934	1.01969	1.03018
NIRScalib12D00038	D12/model/	1	12	An. gambiae s.s	0.729324	0.688394	0.684149	0.701205	0.727235	0.747459	0.736324	0.699967	0.707825	0.706196	0.699917	0.714512	0.742391	0.729765	0.694946	0.719433	0.739422	0.739695	0.726522	0.724906	0.723748	0.720438	0.7181	0.736852	0.731986	0.707018	0.716181	0.728919	0.740957	0.749223	0.73879	0.735525	0.739621	0.740465	0.737655	0.735797	0.736494	0.737576	0.732409	0.733069	0.742391	0.727352	0.726529	0.735964	0.735878
NIRScalib12D00039	D12/model/	1	12	An. gambiae s.s	0.676143	0.693295	0.769121	0.818124	0.694082	0.722145	0.792987	0.766771	0.728882	0.72836	0.75271	0.766359	0.771432	0.761033	0.748481	0.763194	0.774466	0.772682	0.763475	0.774966	0.78516	0.783013	0.769933	0.78467	0.787198	0.773329	0.782902	0.79387	0.795919	0.789639	0.797301	0.792151	0.784158	0.792175	0.784467	0.789534	0.80613	0.795599	0.786549	0.78478	0.787571	0.782056	0.784743	0.79047	0.787174
NIRScalib12D00040	D12/model/	1	12	An. gambiae s.s	0.931794	1.02926	1.06448	0.977892	0.935861	1.02192	1.14464	1.14054	1.0714	1.00013	0.973509	1.0196	1.10318	1.125	1.07988	1.08265	1.0844	1.0875	1.09682	1.10488	1.07415	1.05933	1.12086	1.11002	1.0812	1.07572	1.09885	1.11987	1.11305	1.08526	1.10927	1.10927	1.0897	1.08825	1.1074	1.11776	1.11159	1.11044	1.12027	1.12473	1.11342	1.1026	1.10531	1.11733	1.12507
NIRScalib12D00041	D12/model/	1	12	An. gambiae s.s	0.754908	0.822231	0.839238	0.749611	0.744171	0.814494	0.856213	0.800256	0.822134	0.833697	0.809894	0.773811	0.834851	0.878531	0.854178	0.844423	0.855443	0.85837	0.84041	0.850032	0.86835	0.863849	0.820849	0.830931	0.841766	0.832043	0.827039	0.844361	0.848748	0.826877	0.853877	0.867265	0.854681	0.837378	0.862134	0.870353	0.850203	0.852663	0.858213	0.857247	0.850296	0.861046	0.854816	0.844947	0.858113
NIRScalib12D00043	D12/model/	1	12	An. gambiae s.s	0.860412	0.889974	0.814527	0.723602	0.78238	0.826021	0.853636	0.892386	0.911575	0.877677	0.845007	0.870976	0.877259	0.869511	0.875497	0.938619	0.923088	0.879346	0.865703	0.861835	0.882783	0.911779	0.917133	0.89874	0.895726	0.911799	0.912229	0.890323	0.894803	0.939592	0.910538	0.891251	0.896862	0.911704	0.906194	0.911981	0.929433	0.918766	0.905722	0.912068	0.935944	0.910841	0.898868	0.902184	0.901625
14Sept00001	D12/validation/	1	12	An. gambiae s.s	0.824346	0.957806	1.06261	0.966325	0.937849	1.03699	1.11296	1.03835	1.13389	1.11945	1.0309	1.01746	1.07476	1.11924	1.0963	1.02516	1.0507	1.09638	1.07948	1.05495	1.07147	1.0952	1.06992	1.10005	1.0776	1.02504	1.08946	1.11418	1.10009	1.08819	1.09621	1.09034	1.08531	1.10527	1.08541	1.07014	1.07692	1.09107	1.1002	1.10012	1.09659	1.11586	1.11833	1.1053	1.09681
14Sept00004	D12/validation/	1	12	An. gambiae s.s	0.701286	0.732477	0.776928	0.777461	0.798251	0.802222	0.805159	0.818701	0.811831	0.788915	0.788822	0.843817	0.820503	0.790539	0.783704	0.778253	0.791713	0.794438	0.774261	0.790268	0.783638	0.773095	0.797761	0.801532	0.783691	0.767608	0.789638	0.79036	0.786971	0.79792	0.8001	0.796626	0.795796	0.803516	0.791383	0.790637	0.803062	0.795565	0.792249	0.798498	0.807457	0.786875	0.785628	0.79787	0.796641
NIRScalib12D00003	D12/validation/	1	12	An. gambiae s.s	0.891644	0.929053	0.946159	0.919427	0.994204	1.03024	1.02692	1.02212	1.01567	1.01161	1.02648	1.06979	1.03102	0.995034	0.995931	1.01743	1.02176	1.02514	1.0442	1.06518	1.06069	1.03889	1.02427	1.03818	1.04817	1.0474	1.06289	1.0803	1.08264	1.06571	1.05729	1.03835	1.03613	1.07983	1.0675	1.04919	1.04959	1.05447	1.05865	1.06402	1.06914	1.05708	1.04994	1.0534	1.06362
NIRScalib12D00014	D12/validation/	1	12	An. gambiae s.s	0.671385	0.682019	0.690359	0.671741	0.696709	0.71073	0.707589	0.700401	0.724092	0.720755	0.705339	0.715402	0.718164	0.720637	0.720308	0.701963	0.700759	0.717471	0.737138	0.71974	0.703834	0.710234	0.742439	0.732675	0.720214	0.719802	0.712603	0.714478	0.720752	0.723088	0.713129	0.717578	0.72539	0.714196	0.708161	0.713527	0.725001	0.726097	0.724956	0.719605	0.711844	0.718603	0.719139	0.715461	0.718247
NIRScalib12D00024	D12/validation/	1	12	An. gambiae s.s	0.636448	0.70208	0.749812	0.709019	0.67174	0.732719	0.796291	0.759897	0.727467	0.737656	0.756708	0.735573	0.772803	0.777412	0.735563	0.733092	0.760916	0.762334	0.723582	0.763001	0.768489	0.744109	0.744323	0.764934	0.755302	0.725825	0.74581	0.757284	0.748807	0.732813	0.751684	0.759307	0.75309	0.751497	0.76141	0.761293	0.749478	0.747747	0.767709	0.779843	0.766368	0.769758	0.758912	0.744881	0.749824
NIRScalib12D00026	D12/validation/	1	12	An. gambiae s.s	0.892178	0.965903	0.997162	0.965157	0.92343	0.949972	1.00841	1.03786	1.00353	0.97348	0.958826	0.95202	0.999111	1.03483	1.02984	1.03098	1.02889	0.998479	0.949347	0.955201	0.980674	1.00158	1.0018	1.00626	0.990171	0.955209	0.928452	0.94946	0.971426	0.961829	0.994847	0.994028	0.97518	0.986767	0.99996	0.9873	0.966909	0.997159	0.997958	0.984708	0.985396	1.00878	1.0003	0.973061	0.965715
NIRScalib12D00027	D12/validation/	1	12	An. gambiae s.s	0.686309	0.721669	0.761035	0.732512	0.685846	0.717108	0.777513	0.797531	0.777699	0.761768	0.769652	0.804457	0.833768	0.829064	0.805304	0.81429	0.847815	0.85302	0.815031	0.833594	0.846225	0.837413	0.821726	0.843534	0.848899	0.829467	0.834654	0.853132	0.861769	0.84938	0.845013	0.836945	0.836822	0.858809	0.869909	0.862673	0.850994	0.864518	0.859571	0.852993	0.861356	0.870858	0.866542	0.855253	0.85228
NIRScalib12D00029	D12/validation/	1	12	An. gambiae s.s	0.720396	0.716579	0.703642	0.677122	0.659081	0.695944	0.739439	0.74373	0.765889	0.75861	0.746689	0.771979	0.778779	0.78897	0.798256	0.76861	0.81053	0.825852	0.760386	0.784091	0.805998	0.800828	0.78279	0.78977	0.788372	0.778561	0.799552	0.806195	0.800716	0.795857	0.801686	0.801778	0.799433	0.804912	0.813839	0.810391	0.797495	0.797206	0.801425	0.803058	0.800173	0.804786	0.803178	0.795722	0.7907
NIRScalib12D00036	D12/validation/	1	12	An. gambiae s.s	0.742834	0.746962	0.748915	0.711263	0.711398	0.783871	0.825661	0.762083	0.758653	0.766113	0.760086	0.738176	0.776542	0.791349	0.764946	0.77257	0.803004	0.808599	0.772275	0.767961	0.782656	0.795658	0.786203	0.774892	0.780424	0.791929	0.769286	0.776716	0.786882	0.776696	0.787867	0.783818	0.778137	0.795952	0.786616	0.777715	0.778563	0.773316	0.781098	0.793144	0.797211	0.78675	0.788443	0.795926	0.791613
NIRScalib12D00042	D12/validation/	1	12	An. gambiae s.s	0.891686	0.914802	0.89869	0.84872	0.949268	0.932869	0.906812	0.970618	0.950152	0.926478	0.921246	0.932021	0.992639	0.995288	0.95551	1.03177	1.01225	0.985596	1.02269	0.989494	0.985996	1.00892	1.01453	0.99795	0.981006	0.975762	0.981889	0.976056	0.980282	1.00507	1.0049	0.99657	0.989638	0.989839	1.00471	1.02356	1.02552	0.986349	0.986118	0.997774	0.991924	0.989648	0.984479	0.984499	0.999482
23Sept00000	D15/model/	1	15	An. gambiae s.s	0.568355	0.5892	0.599495	0.588673	0.574257	0.581727	0.595818	0.595321	0.564187	0.57803	0.615425	0.612949	0.593549	0.588075	0.600417	0.608511	0.608214	0.608568	0.615096	0.617504	0.607692	0.606376	0.633525	0.619531	0.607091	0.615508	0.631914	0.633193	0.624105	0.616691	0.623559	0.625703	0.624088	0.627161	0.627265	0.627856	0.629573	0.629142	0.629781	0.625492	0.616169	0.621163	0.620975	0.616982	0.618523
23Sept00001	D15/model/	1	15	An. gambiae s.s	0.492492	0.471258	0.50981	0.57766	0.566837	0.573717	0.578836	0.560966	0.557355	0.570316	0.57069	0.534955	0.559172	0.581779	0.571815	0.553011	0.575151	0.594156	0.574373	0.565312	0.575512	0.584158	0.566231	0.56395	0.570931	0.579488	0.584508	0.584044	0.578766	0.572193	0.572722	0.57318	0.577407	0.58995	0.585369	0.582405	0.584007	0.57345	0.574885	0.580192	0.580361	0.582345	0.582049	0.580129	0.57913
23Sept00002	D15/model/	1	15	An. gambiae s.s	0.772867	0.779965	0.809091	0.808328	0.724462	0.776147	0.851932	0.818556	0.79644	0.805199	0.826577	0.826234	0.816832	0.807121	0.798645	0.785708	0.818472	0.841866	0.813637	0.799846	0.819681	0.844156	0.829646	0.822288	0.816873	0.811397	0.811134	0.818541	0.820212	0.809541	0.803894	0.806385	0.813036	0.816767	0.817161	0.819898	0.821882	0.810775	0.820178	0.82325	0.804631	0.811446	0.815816	0.816129	0.821312
23Sept00003	D15/model/	1	15	An. gambiae s.s	0.625441	0.613204	0.62046	0.650931	0.644375	0.623543	0.622635	0.648378	0.630341	0.619323	0.617645	0.6105	0.608214	0.612271	0.618663	0.618741	0.626941	0.639751	0.647716	0.636824	0.634013	0.638212	0.637244	0.631807	0.635788	0.647346	0.646907	0.642128	0.635845	0.631667	0.638327	0.64241	0.643138	0.644114	0.634069	0.633952	0.644013	0.640582	0.642323	0.645086	0.644004	0.645336	0.640467	0.636175	0.642429
23Sept00004	D15/model/	1	15	An. gambiae s.s	0.514017	0.515153	0.532829	0.542647	0.52058	0.51772	0.532158	0.547543	0.535678	0.526666	0.533426	0.553813	0.535709	0.531393	0.547157	0.536019	0.54006	0.554329	0.563554	0.551875	0.548009	0.550693	0.546622	0.534498	0.534784	0.544203	0.534178	0.540905	0.553953	0.55578	0.534056	0.537895	0.552917	0.543308	0.538706	0.544242	0.553522	0.54957	0.543907	0.540527	0.540822	0.544268	0.545795	0.546403	0.54869
23Sept00005	D15/model/	1	15	An. gambiae s.s	0.766998	0.805732	0.805179	0.761583	0.760242	0.771917	0.782365	0.789181	0.822687	0.835563	0.832942	0.840251	0.805057	0.791879	0.806749	0.795958	0.794663	0.805972	0.822475	0.823453	0.819763	0.821075	0.83122	0.821379	0.810923	0.815823	0.845438	0.830352	0.817656	0.839168	0.830698	0.816825	0.813922	0.82859	0.826009	0.816611	0.81116	0.815337	0.816366	0.816627	0.819263	0.820607	0.822363	0.822792	0.820439
23Sept00006	D15/model/	1	15	An. gambiae s.s	0.519855	0.522467	0.501077	0.481404	0.513018	0.505329	0.495015	0.514669	0.518019	0.519119	0.522005	0.526441	0.537844	0.545092	0.543299	0.536338	0.529352	0.527673	0.533538	0.543464	0.548503	0.545182	0.536218	0.540148	0.547068	0.55203	0.557829	0.554021	0.546362	0.543049	0.551493	0.556587	0.554217	0.547903	0.552808	0.550684	0.542155	0.5497	0.548245	0.544966	0.548633	0.555566	0.556475	0.551545	0.546948
23Sept00007	D15/model/	1	15	An. gambiae s.s	0.608992	0.616171	0.625797	0.637012	0.626082	0.618076	0.611881	0.606312	0.614217	0.616996	0.618101	0.629228	0.643859	0.644925	0.629978	0.612577	0.626059	0.638574	0.626967	0.629757	0.643059	0.648082	0.629306	0.63668	0.644173	0.641494	0.642055	0.636856	0.634707	0.640525	0.640891	0.644212	0.645973	0.638918	0.636567	0.632648	0.627807	0.63111	0.639889	0.638929	0.625407	0.633881	0.639128	0.637234	0.635188
23Sept00008	D15/model/	1	15	An. gambiae s.s	0.550111	0.56135	0.577021	0.569239	0.565977	0.582509	0.590851	0.578324	0.601937	0.60652	0.59382	0.592169	0.6038	0.612139	0.610188	0.603939	0.598149	0.604718	0.624232	0.622369	0.622812	0.623028	0.61366	0.619737	0.624482	0.619328	0.608912	0.613824	0.62117	0.61791	0.607904	0.614085	0.626724	0.624805	0.623586	0.626041	0.629959	0.628802	0.630012	0.624001	0.610425	0.620187	0.6229	0.618667	0.620752
23Sept00010	D15/model/	1	15	An. gambiae s.s	0.726335	0.685586	0.716756	0.783202	0.690352	0.674958	0.696036	0.700516	0.71368	0.730939	0.743665	0.746141	0.768089	0.76894	0.741688	0.72026	0.738829	0.756068	0.743504	0.759856	0.76249	0.751934	0.747368	0.754457	0.748864	0.732937	0.737138	0.738334	0.743595	0.755572	0.747414	0.742634	0.741906	0.738291	0.741838	0.746785	0.748931	0.747629	0.751778	0.754707	0.751622	0.751865	0.750602	0.747881	0.746777
23Sept00011	D15/model/	1	15	An. gambiae s.s	0.757964	0.744891	0.747967	0.774557	0.78982	0.793166	0.798496	0.819317	0.867699	0.901852	0.899266	0.870923	0.894026	0.915433	0.895076	0.833385	0.829056	0.858196	0.884547	0.891341	0.868162	0.853719	0.885676	0.886158	0.864912	0.845764	0.853454	0.869923	0.883451	0.8839	0.860305	0.855296	0.867978	0.878771	0.87375	0.863721	0.858785	0.86485	0.861223	0.857723	0.86156	0.854912	0.859606	0.869616	0.86848
28Sept00000	D15/model/	1	15	An. gambiae s.s	0.680623	0.747544	0.759487	0.708835	0.775778	0.779722	0.745825	0.738918	0.823592	0.81377	0.759104	0.784227	0.812526	0.80918	0.790417	0.81522	0.816783	0.796294	0.778603	0.804525	0.823561	0.81715	0.796435	0.808922	0.813048	0.800209	0.804106	0.798417	0.796088	0.80851	0.828495	0.819251	0.801178	0.810164	0.820587	0.820808	0.815706	0.825367	0.821183	0.814351	0.816272	0.818384	0.814466	0.813497	0.8254
28Sept00001	D15/model/	1	15	An. gambiae s.s	0.968634	0.901896	0.933588	1.01145	0.950312	0.940974	0.965698	0.978892	0.951638	0.943734	0.956883	0.972932	1.02546	1.00203	0.926262	0.931951	0.980382	0.999663	0.953096	0.925025	0.971167	1.01158	0.93265	0.958245	0.979058	0.954565	0.951599	0.949518	0.952649	0.963675	0.972676	0.966999	0.954077	0.948428	0.94884	0.960324	0.970572	0.949054	0.944522	0.953482	0.962439	0.956561	0.960365	0.967929	0.962889
28Sept00002	D15/model/	1	15	An. gambiae s.s	0.786352	0.817828	0.853613	0.882781	0.97334	0.877796	0.811968	0.875801	0.930303	0.900227	0.852057	0.871562	0.922049	0.933288	0.906726	0.927306	0.941009	0.917331	0.874038	0.918259	0.936482	0.914218	0.895285	0.918249	0.918761	0.893974	0.913841	0.925698	0.917217	0.900417	0.923602	0.912292	0.895531	0.927293	0.912281	0.898704	0.90633	0.914854	0.924095	0.929529	0.927995	0.919748	0.91226	0.909899	0.912581
28Sept00003	D15/model/	1	15	An. gambiae s.s	0.762082	0.710403	0.688471	0.741805	0.749617	0.781496	0.800069	0.772894	0.740179	0.73772	0.762306	0.790505	0.788994	0.790664	0.793144	0.75327	0.758066	0.784739	0.799371	0.795593	0.776833	0.762989	0.773791	0.791429	0.794043	0.784413	0.791451	0.799202	0.798067	0.787565	0.78431	0.786627	0.793419	0.800997	0.788355	0.789157	0.805906	0.803126	0.795019	0.792364	0.798821	0.8013	0.809722	0.814926	0.803742
28Sept00004	D15/model/	1	15	An. gambiae s.s	1.08996	1.04744	1.06708	1.10713	1.07346	1.0744	1.11512	1.15972	1.08701	1.10928	1.15548	1.07756	1.14754	1.20088	1.15367	1.11321	1.13131	1.15665	1.15336	1.21319	1.18408	1.11954	1.12583	1.16681	1.17256	1.14928	1.19118	1.21394	1.20053	1.17122	1.17953	1.18974	1.1889	1.17985	1.19759	1.19333	1.16589	1.16814	1.17078	1.17779	1.18749	1.16246	1.15751	1.17331	1.18513
28Sept00005	D15/model/	1	15	An. gambiae s.s	0.666393	0.733202	0.710456	0.641168	0.691226	0.73517	0.745875	0.729854	0.718599	0.721242	0.738369	0.762423	0.754024	0.773421	0.809887	0.758817	0.755359	0.773895	0.776243	0.76063	0.772474	0.792928	0.779091	0.760891	0.768689	0.790014	0.76587	0.765937	0.77562	0.77584	0.780668	0.782498	0.784941	0.792696	0.782813	0.781514	0.789833	0.779264	0.779425	0.785687	0.788895	0.786139	0.788065	0.787171	0.774145
28Sept00006	D15/model/	1	15	An. gambiae s.s	0.712487	0.708116	0.775828	0.840846	0.811994	0.78941	0.810024	0.86723	0.828316	0.812028	0.825681	0.834743	0.819433	0.834465	0.873982	0.851378	0.842869	0.847591	0.854176	0.861856	0.870634	0.876322	0.874841	0.872088	0.876291	0.878056	0.85189	0.860756	0.879414	0.878122	0.867353	0.869778	0.872803	0.856929	0.864283	0.879187	0.886479	0.878987	0.891161	0.892095	0.86578	0.866033	0.877619	0.883379	0.870303
28Sept00007	D15/model/	1	15	An. gambiae s.s	0.824215	0.92386	0.907513	0.800204	0.790307	0.853865	0.879631	0.818783	0.86683	0.888216	0.872397	0.869987	0.84802	0.845393	0.865422	0.870538	0.876762	0.872628	0.855575	0.856269	0.852025	0.855413	0.883318	0.871193	0.852775	0.852471	0.877296	0.865827	0.855791	0.875222	0.880527	0.8741	0.866104	0.866299	0.860845	0.852225	0.848479	0.86143	0.871233	0.877366	0.878377	0.855124	0.847129	0.856285	0.867557
28Sept00008	D15/model/	1	15	An. gambiae s.s	0.698007	0.693342	0.713905	0.745877	0.789099	0.751801	0.719548	0.749033	0.777453	0.782823	0.777114	0.782404	0.771963	0.766038	0.776041	0.801454	0.776741	0.752971	0.765121	0.774957	0.772216	0.769804	0.784972	0.789071	0.786257	0.783856	0.788319	0.789488	0.785896	0.779998	0.776657	0.791879	0.810096	0.803472	0.784633	0.782461	0.796761	0.79644	0.79345	0.794501	0.800048	0.796679	0.7902	0.787174	0.791839
29Sept00001	D15/model/	1	15	An. gambiae s.s	0.716556	0.732398	0.753728	0.752365	0.698329	0.728537	0.751996	0.707782	0.769432	0.74073	0.68695	0.73645	0.698054	0.686076	0.720419	0.70698	0.702472	0.705134	0.707773	0.718538	0.721249	0.717346	0.715721	0.715494	0.720564	0.723469	0.705544	0.703096	0.711061	0.717319	0.710877	0.720522	0.732028	0.718123	0.71172	0.712641	0.715648	0.713154	0.725544	0.734208	0.723611	0.707642	0.713311	0.725669	0.71666
NIRScalib15D00002	D15/model/	1	15	An. gambiae s.s	0.868707	0.884213	0.907	0.894073	0.890237	0.900448	0.92695	0.953531	0.905041	0.886336	0.888404	0.874298	0.90903	0.941818	0.935713	0.895245	0.919587	0.941175	0.903373	0.871967	0.909584	0.955354	0.904393	0.913588	0.91258	0.889616	0.906629	0.911255	0.910019	0.916561	0.932799	0.924518	0.905218	0.90512	0.930885	0.926339	0.898247	0.920486	0.90672	0.891974	0.906819	0.916742	0.915714	0.908006	0.904162
NIRScalib15D00004	D15/model/	1	15	An. gambiae s.s	0.722454	0.717977	0.711164	0.732257	0.679742	0.693901	0.716144	0.689497	0.675729	0.691745	0.727713	0.754658	0.732036	0.729796	0.750276	0.721548	0.73499	0.761455	0.760336	0.730036	0.732024	0.748194	0.734593	0.720993	0.729307	0.747148	0.726235	0.734039	0.748519	0.7448	0.743845	0.735641	0.732571	0.74914	0.752436	0.753223	0.7528	0.738646	0.743451	0.748902	0.739261	0.732485	0.738923	0.747632	0.741196
23Sept00009	D15/validation/	1	15	An. gambiae s.s	0.715077	0.704494	0.724256	0.746198	0.700601	0.724867	0.742719	0.701695	0.733447	0.762787	0.76275	0.745145	0.766634	0.768572	0.740655	0.732113	0.745159	0.754635	0.749791	0.782505	0.786197	0.766007	0.758239	0.76337	0.765349	0.760751	0.761062	0.756822	0.755467	0.761232	0.761938	0.764159	0.765173	0.761146	0.768938	0.772688	0.76811	0.766721	0.763562	0.761023	0.762024	0.769189	0.764125	0.756795	0.76543
23Sept00012	D15/validation/	1	15	An. gambiae s.s	0.630106	0.61183	0.600709	0.604993	0.63485	0.640899	0.636569	0.644724	0.680995	0.657332	0.622809	0.655731	0.665981	0.663107	0.662634	0.674011	0.667445	0.666575	0.688317	0.709606	0.69119	0.667598	0.685559	0.694351	0.685716	0.674093	0.690101	0.687314	0.675291	0.671096	0.682854	0.681783	0.676654	0.687037	0.686373	0.675344	0.666506	0.679965	0.677716	0.672586	0.678038	0.681442	0.677303	0.672823	0.678203
29Sept00000	D15/validation/	1	15	An. gambiae s.s	0.891863	0.930844	0.914792	0.861593	0.898218	0.882405	0.895448	0.985951	0.945706	0.87292	0.85026	0.922304	0.959923	0.94417	0.912639	0.928485	0.914363	0.912941	0.949802	0.94006	0.921229	0.913418	0.924534	0.94359	0.948902	0.943423	0.957717	0.937136	0.928356	0.955557	0.934209	0.939981	0.961915	0.954941	0.932892	0.926644	0.937594	0.937474	0.932512	0.938136	0.952499	0.916917	0.918304	0.941479	0.934892
NIRScalib15D00001	D15/validation/	1	15	An. gambiae s.s	0.769302	0.754875	0.779066	0.852873	0.807631	0.778532	0.822237	0.942564	0.923338	0.826625	0.776995	0.842658	0.829061	0.837656	0.885323	0.855457	0.859332	0.875248	0.872595	0.866142	0.860861	0.858944	0.863248	0.895979	0.902188	0.881732	0.90088	0.884548	0.863562	0.867515	0.879158	0.886158	0.879639	0.861858	0.878282	0.883425	0.872251	0.892025	0.881023	0.866475	0.873505	0.882167	0.885679	0.886203	0.889233
NIRScalib15D00003	D15/validation/	1	15	An. gambiae s.s	0.586126	0.595452	0.57464	0.546863	0.558807	0.585075	0.591023	0.56776	0.579338	0.590739	0.59891	0.614017	0.624257	0.632107	0.631859	0.608619	0.615761	0.628324	0.620486	0.605226	0.613043	0.635876	0.646008	0.616565	0.615412	0.645864	0.638377	0.638957	0.642195	0.638382	0.632355	0.633595	0.639834	0.643251	0.63887	0.632491	0.628445	0.628417	0.634735	0.636491	0.629704	0.63595	0.63801	0.635663	0.63606
[truncated: 2,106 more columns]
