# Supplementary material for: Age grading An. gambiae and An. arabiensis using near infrared spectra and artificial neural networks
Source: PLoS One. 2019 Aug 14;14(8):e0209451. doi: 10.1371/journal.pone.0209451 (PMC6693756; doi:10.1371/journal.pone.0209451)
Supplement: S5 Appendix — (ZIP) [file pone.0209451.s021.zip › DS10.xlsx]

## Sheet: Sheet1
Ae_13D_F00001	1	2017-10-22 07:25:48	13	Aedes aegypti	Lab-reared	Female	1.39354	1.1255	1.2217	1.46873	1.33745	1.17533	1.51832	1.58862	1.38762	1.30639	1.33163	1.3165	1.26812	1.37295	1.47023	1.44085	1.30115	1.28229	1.33989	1.42855	1.46216	1.43627	1.3985	1.4146	1.39487	1.37232	1.39051	1.41228	1.41295	1.38156	1.31994	1.30169	1.33097	1.38689	1.39265	1.38645	1.40672	1.36982	1.35503	1.37687	1.36956	1.38026	1.39801
Ae_13D_F00002	2	2017-10-22 07:25:48	13	Aedes aegypti	Lab-reared	Female	NaN	1.71154	1.23668	1.71391	2.21474	1.62274	1.63626	2.10939	2.2513	1.51736	1.48293	1.52907	1.57086	1.80976	1.7906	1.64925	1.68407	1.49221	1.45969	1.71319	1.64461	1.58025	1.63022	1.78592	1.66777	1.55854	1.67034	1.72674	1.70183	1.62611	1.50594	1.50073	1.5921	1.68383	1.67203	1.64232	1.66356	1.58542	1.54968	1.573	1.55076	1.55007	1.5838
Ae_13D_F00003	3	2017-10-22 07:25:48	13	Aedes aegypti	Lab-reared	Female	1.68407	1.51405	1.33003	1.58843	1.63116	1.42756	1.45844	1.49752	1.53025	1.5685	1.6212	1.5631	1.45406	1.47111	1.52529	1.49532	1.33552	1.37523	1.46485	1.47881	1.60162	1.5598	1.43658	1.52072	1.59842	1.55974	1.43787	1.48031	1.52598	1.47871	1.44388	1.43737	1.46827	1.54227	1.50398	1.45551	1.47793	1.46836	1.44741	1.43621	1.45707	1.45941	1.45437
Ae_13D_F00004	4	2017-10-22 07:25:48	13	Aedes aegypti	Lab-reared	Female	2.08631	1.47671	1.1559	1.51335	1.74693	1.50536	1.86741	2.37278	1.85885	1.42684	1.4188	1.39528	1.34015	1.60862	1.70914	1.54323	1.45735	1.44997	1.51694	1.64677	1.69262	1.62811	1.57152	1.69526	1.68569	1.62006	1.64054	1.59325	1.52992	1.49343	1.50992	1.52786	1.55461	1.63562	1.68759	1.68499	1.63842	1.5589	1.50147	1.49499	1.60135	1.60587	1.55992
Ae_13D_F00005	5	2017-10-22 07:25:48	13	Aedes aegypti	Lab-reared	Female	1.50357	1.27668	1.05926	1.1746	1.21296	1.16884	1.33208	1.32867	1.22212	1.17546	1.27831	1.33054	1.26698	1.28032	1.37288	1.46655	1.40047	1.27619	1.26896	1.42296	1.39937	1.33702	1.32337	1.39973	1.36017	1.31245	1.38054	1.42133	1.3922	1.32393	1.30214	1.30732	1.32794	1.34824	1.3137	1.31179	1.39749	1.38012	1.32929	1.30474	1.35071	1.35422	1.33268
Ae_13D_F00006	6	2017-10-22 07:25:48	13	Aedes aegypti	Lab-reared	Female	NaN	1.74361	1.23946	1.41406	1.47108	1.33456	1.37434	1.2956	1.28097	1.45471	1.41152	1.31472	1.26736	1.29283	1.27583	1.2469	1.27075	1.2981	1.32351	1.33868	1.29909	1.28722	1.32455	1.40295	1.36463	1.30486	1.32465	1.30995	1.28584	1.27145	1.26019	1.24369	1.24257	1.2922	1.28012	1.2596	1.28069	1.26017	1.24061	1.24241	1.26302	1.27199	1.27625
Ae_13D_F00007	7	2017-10-22 07:25:48	13	Aedes aegypti	Lab-reared	Female	NaN	NaN	1.46966	1.75422	2.44873	2.33682	2.37095	2.81977	1.99344	1.46791	1.44364	1.48858	1.52927	1.74345	1.76414	1.55523	1.37455	1.41162	1.55298	1.68565	1.73241	1.6691	1.59196	1.60919	1.56157	1.54145	1.64651	1.70671	1.63806	1.51231	1.46871	1.46403	1.49588	1.5739	1.53145	1.47879	1.5014	1.49023	1.46962	1.45422	1.43747	1.46593	1.51976
Ae_13D_F00008	8	2017-10-22 07:25:48	13	Aedes aegypti	Lab-reared	Female	1.20582	1.10033	0.956324	0.956442	1.00438	1.06085	1.10384	1.02875	0.949078	0.941882	1.02091	1.03902	0.977314	1.00284	0.987666	0.949752	0.942761	0.961202	0.985804	1.00267	1.02326	1.01375	0.990099	1.00422	1.01138	1.00931	1.00491	0.983041	0.969788	0.974665	0.979396	0.980437	0.984501	1.00356	0.991808	0.977064	0.984168	0.983411	0.972009	0.958956	0.968268	0.973686	0.976283
Ae_13D_F00009	9	2017-10-22 07:25:48	13	Aedes aegypti	Lab-reared	Female	1.62629	1.3513	1.09178	1.08514	1.13701	1.19058	1.22471	1.26418	1.26082	1.20341	1.22872	1.22808	1.18804	1.20813	1.24988	1.24804	1.16002	1.14894	1.21846	1.34734	1.33334	1.25471	1.20723	1.26401	1.2749	1.26055	1.27891	1.26936	1.23153	1.19255	1.21132	1.21424	1.21132	1.25722	1.27053	1.262	1.25617	1.2328	1.21714	1.21988	1.24204	1.23924	1.22915
Ae_13D_F00010	10	2017-10-22 07:25:48	13	Aedes aegypti	Lab-reared	Female	1.25812	1.08985	1.05331	1.18381	1.21296	1.16699	1.32212	1.44319	1.36316	1.19089	1.20036	1.19811	1.17201	1.34601	1.41958	1.31994	1.21506	1.20571	1.25738	1.33273	1.3627	1.34203	1.32272	1.39521	1.40487	1.36175	1.33115	1.34103	1.34521	1.32293	1.30451	1.30732	1.32723	1.34584	1.34395	1.33146	1.32157	1.3148	1.30759	1.30455	1.32523	1.33238	1.33486
Ae_13D_F00011	11	2017-10-22 07:25:48	13	Aedes aegypti	Lab-reared	Female	1.25812	1.09729	1.05513	1.06317	1.0994	1.17218	1.33903	1.32867	1.22624	1.1787	1.2064	1.20271	1.1714	1.27031	1.24279	1.16723	1.19309	1.1818	1.16856	1.18928	1.25794	1.25314	1.19422	1.21082	1.17881	1.15633	1.20826	1.23435	1.25347	1.27108	1.2321	1.20381	1.20066	1.21731	1.24161	1.25651	1.24993	1.2247	1.22111	1.24232	1.24533	1.23239	1.22477
Ae_13D_F00012	12	2017-10-22 07:25:48	13	Aedes aegypti	Lab-reared	Female	NaN	NaN	1.49028	1.3981	1.66034	2.4208	2.61306	1.86587	1.63864	1.6873	1.72842	1.76086	1.79044	1.81414	1.86278	1.83143	1.66167	1.61903	1.79304	2.61169	1.90277	1.69766	1.76834	1.99174	1.80732	1.65725	1.79706	1.86822	1.82024	1.72296	1.65038	1.62932	1.6671	1.7735	1.75852	1.7118	1.73406	1.76956	1.71538	1.62625	1.6934	1.74428	1.77453
Ae_13D_F00013	13	2017-10-22 07:25:48	13	Aedes aegypti	Lab-reared	Female	2.33765	2.03823	1.28823	1.46061	1.71688	1.73463	1.76876	1.83348	1.75907	1.54752	1.41576	1.3767	1.42407	1.58964	1.60015	1.47981	1.40725	1.3963	1.49799	1.76107	1.69178	1.56147	1.52269	1.63337	1.62757	1.57196	1.59204	1.55097	1.49817	1.46284	1.4304	1.42121	1.46011	1.59123	1.56556	1.50339	1.5262	1.51325	1.48561	1.47433	1.53235	1.54894	1.53508
Ae_13D_F00014	14	2017-10-22 07:25:48	13	Aedes aegypti	Lab-reared	Female	1.53682	1.27668	1.05926	1.1746	1.22292	1.15919	1.19708	1.15941	1.12727	1.1687	1.20552	1.24301	1.26659	1.21847	1.22606	1.23108	1.14684	1.14062	1.19046	1.25557	1.23178	1.22771	1.25075	1.22465	1.19828	1.20575	1.26152	1.26197	1.22429	1.18484	1.17687	1.16793	1.16953	1.21393	1.20503	1.19945	1.24387	1.21354	1.17376	1.16337	1.20201	1.21052	1.20086
Ae_13D_F00015	15	2017-10-22 07:25:48	13	Aedes aegypti	Lab-reared	Female	NaN	2.26013	1.33598	2.09789	NaN	1.84359	1.86931	1.88087	2.13901	NaN	2.85727	1.8614	1.66455	1.6775	1.71646	1.75589	1.79219	1.55024	1.50545	1.80025	1.89513	1.77496	1.68954	1.85411	1.84561	1.70364	1.62131	1.7062	1.76266	1.67186	1.60841	1.58584	1.63566	1.83726	1.77148	1.68843	1.79169	1.7675	1.70456	1.67014	1.68709	1.71151	1.73203
Ae_13D_F00016	16	2017-10-22 07:25:48	13	Aedes aegypti	Lab-reared	Female	0.938682	0.811656	0.828939	0.994703	1.03497	0.929218	0.903479	0.927903	0.93154	0.87957	0.901905	0.923787	0.914768	0.903263	0.922795	0.939328	0.904389	0.911231	0.950878	0.994111	0.967573	0.933629	0.921338	0.935456	0.942715	0.950413	0.968427	0.938591	0.916985	0.924082	0.916204	0.912387	0.919109	0.937207	0.939676	0.938855	0.94638	0.935931	0.926313	0.927059	0.938481	0.938207	0.934381
Ae_13D_F00017	17	2017-10-22 07:25:48	13	Aedes aegypti	Lab-reared	Female	1.44196	1.36483	1.23469	1.22285	1.36955	1.64765	1.68722	1.72938	1.67569	1.49866	1.37158	1.39787	1.56932	1.60185	1.63224	1.62866	1.52487	1.41877	1.49382	1.97753	1.91317	1.62022	1.50439	1.72776	1.67738	1.55854	1.67034	1.73653	1.65709	1.52887	1.53896	1.56094	1.58983	1.68033	1.67203	1.63958	1.66107	1.6353	1.59328	1.57379	1.64211	1.66137	1.62565
Ae_13D_F00018	18	2017-10-22 07:25:48	13	Aedes aegypti	Lab-reared	Female	1.95192	1.4033	1.27659	1.47858	1.71688	1.72784	1.74205	2.42034	2.71657	1.56851	1.52613	1.58474	1.61432	1.63802	1.69402	1.63462	1.4189	1.53248	1.86221	2.12583	1.92396	1.72109	1.65689	1.80862	1.77889	1.72755	1.89054	1.82048	1.75412	1.778	1.71811	1.58528	1.53327	1.77311	1.76232	1.65298	1.67735	1.65124	1.60707	1.5863	1.65203	1.70109	1.71821
Ae_13D_F00019	19	2017-10-22 07:25:48	13	Aedes aegypti	Lab-reared	Female	1.94587	1.50616	1.61491	2.76621	2.59509	1.72256	1.75031	1.83348	1.74517	1.53998	1.55425	1.49158	1.42655	2.16233	2.28341	1.6822	1.71391	1.60568	1.64377	2.08497	1.92039	1.78021	1.86759	2.80879	3.29084	2.14595	1.92985	2.10047	2.2212	1.97641	1.84088	1.80769	1.83587	1.85825	1.79271	1.77945	1.90021	1.86198	1.77627	1.73768	1.82393	1.8873	1.90261
Ae_13D_F00020	20	2017-10-22 07:25:48	13	Aedes aegypti	Lab-reared	Female	2.33765	2.03823	1.28823	1.48316	1.54376	1.38007	1.42047	1.35463	1.25406	1.20141	1.22145	1.26555	1.28841	1.22621	1.33339	1.46262	1.24979	1.21104	1.29631	1.44885	1.34646	1.33029	1.41582	1.37766	1.29304	1.27653	1.39148	1.35085	1.30984	1.33292	1.28573	1.24708	1.25432	1.34004	1.31182	1.26283	1.2853	1.31222	1.30647	1.27853	1.29788	1.3072	1.30956
Ae_13D_F00021	21	2017-10-22 07:25:48	13	Aedes aegypti	Lab-reared	Female	NaN	NaN	1.78057	1.73483	1.84645	1.79804	1.49615	1.9466	NaN	1.62273	1.76513	2.1076	2.09273	2.15952	1.94039	1.70718	1.57913	1.55177	1.69275	2.20123	2.01422	1.75083	1.69884	2.11864	1.97123	1.74951	1.92437	2.0355	1.88608	1.67365	1.59769	1.63238	1.72757	1.74543	1.75479	1.81416	1.93889	1.80344	1.7254	1.75591	1.7815	1.75523	1.73905
Ae_13D_F00022	22	2017-10-22 07:25:48	13	Aedes aegypti	Lab-reared	Female	0.902407	0.796219	0.812968	0.893241	0.936387	0.9144	0.891416	0.917923	0.906603	0.82198	0.841926	0.847459	0.820526	0.872142	0.902137	0.891374	0.863934	0.837021	0.84283	0.882751	0.867712	0.833244	0.815338	0.847845	0.841635	0.825138	0.843288	0.851618	0.841976	0.824253	0.832567	0.833024	0.830407	0.848706	0.848793	0.837196	0.828435	0.830396	0.829913	0.825051	0.830083	0.831984	0.832573
Ae_13D_F00023	23	2017-10-22 07:25:48	13	Aedes aegypti	Lab-reared	Female	2.94547	1.48759	1.32821	1.61897	1.46638	1.22631	1.39954	1.53282	1.48508	1.3732	1.38337	1.4174	1.45639	1.63513	1.63079	1.53157	1.55976	1.49207	1.48367	1.61111	1.6562	1.60553	1.53986	1.55132	1.58291	1.57961	1.51876	1.52356	1.52078	1.47843	1.44388	1.43385	1.47345	1.60866	1.58119	1.51623	1.53916	1.52524	1.49634	1.4844	1.54651	1.5351	1.50056
Ae_13D_F00024	24	2017-10-22 07:25:48	13	Aedes aegypti	Lab-reared	Female	1.81561	1.65233	1.39281	1.36805	1.56747	2.06085	2.10921	2.17254	1.97439	1.65583	1.64444	1.67979	1.72674	2.10646	2.08091	1.76582	1.62413	1.49368	1.57361	2.2861	2.79122	2.1766	1.96958	2.4098	1.86963	1.64453	1.93948	2.14795	1.85685	1.58596	1.66778	1.68242	1.65166	1.85527	1.87633	1.81045	1.83272	1.72057	1.62816	1.61331	1.75062	1.74855	1.67796
Ae_13D_F00025	25	2017-10-22 07:25:48	13	Aedes aegypti	Lab-reared	Female	1.09686	1.01742	0.909499	1.0972	1.1296	1.018	1.13767	1.15016	1.08875	1.06287	1.09226	1.09665	1.07771	1.15645	1.18548	1.14031	1.07603	1.04667	1.06524	1.12003	1.11002	1.08894	1.09152	1.14102	1.12965	1.10207	1.12071	1.1171	1.10904	1.10502	1.08068	1.08071	1.09715	1.09473	1.09597	1.10104	1.10269	1.07779	1.06343	1.07221	1.09492	1.09011	1.07748
Ae_13D_F00026	26	2017-10-22 07:25:48	13	Aedes aegypti	Lab-reared	Female	1.4945	1.20906	1.14849	1.53369	1.78199	1.48467	1.5151	1.5957	1.48358	1.2612	1.35446	1.41216	1.3388	1.45969	1.58551	1.50923	1.27532	1.28857	1.40765	1.50167	1.44907	1.41899	1.46093	1.56569	1.50338	1.4123	1.43152	1.51417	1.52054	1.42169	1.39309	1.36733	1.35916	1.41539	1.4567	1.4602	1.43929	1.45884	1.44586	1.40139	1.42286	1.40776	1.38881
Ae_13D_F00027	27	2017-10-22 07:25:48	13	Aedes aegypti	Lab-reared	Female	2.15095	NaN	1.65498	1.36345	1.30162	1.39873	1.67067	1.87224	1.74517	1.53998	1.55425	1.50996	1.42326	1.56819	1.69571	1.67233	1.55704	1.4501	1.48633	1.75471	1.85541	1.67103	1.52082	1.62791	1.62757	1.56894	1.58797	1.62089	1.5639	1.46344	1.54035	1.51667	1.45582	1.58145	1.60519	1.57531	1.59647	1.58118	1.52484	1.4742	1.52998	1.54894	1.53414
Ae_13D_F00028	28	2017-10-22 07:25:48	13	Aedes aegypti	Lab-reared	Female	NaN	2.07926	1.54329	1.52642	1.58417	1.64326	1.69449	1.52986	1.42989	1.47426	1.38057	1.40518	1.56741	1.46419	1.45948	1.42357	1.22587	1.24037	1.34475	1.4296	1.4552	1.47146	1.49701	1.51603	1.48278	1.4532	1.47247	1.44945	1.38557	1.32335	1.3379	1.36154	1.37768	1.39461	1.42225	1.41761	1.36671	1.37731	1.38683	1.37715	1.40019	1.38733	1.36476
Ae_13D_F00029	29	2017-10-22 07:25:48	13	Aedes aegypti	Lab-reared	Female	0.837451	0.764799	0.726278	0.74289	0.728351	0.716522	0.795656	0.757522	0.715342	0.757117	0.720252	0.708608	0.742323	0.746766	0.739442	0.726918	0.714444	0.717012	0.731073	0.748473	0.754837	0.733785	0.710847	0.738945	0.74114	0.725415	0.720079	0.724845	0.724891	0.715071	0.707482	0.71005	0.717877	0.718499	0.723849	0.728083	0.724975	0.718922	0.711661	0.707398	0.71563	0.722688	0.726698
Ae_13D_F00030	30	2017-10-22 07:25:48	13	Aedes aegypti	Lab-reared	Female	NaN	1.71154	1.23668	1.71391	2.21474	1.62806	1.65705	1.72938	1.67569	1.49866	1.38188	1.3478	1.39401	1.5485	1.57156	1.43629	1.29859	1.27177	1.39338	1.71416	1.47032	1.3543	1.40466	1.49733	1.44065	1.38007	1.45745	1.49756	1.48614	1.44833	1.41732	1.4156	1.43567	1.4526	1.47731	1.48758	1.46385	1.41492	1.38373	1.37681	1.37009	1.36182	1.36864
Ae_13D_F00031	31	2017-10-22 07:25:48	13	Aedes aegypti	Lab-reared	Female	1.0528	1.00231	1.08009	1.10993	1.08437	1.05826	1.09978	1.02308	0.966276	1.00882	1.00078	1.0037	1.0372	1.06453	1.06944	1.04276	0.993685	0.997704	1.03791	1.08911	1.11596	1.09692	1.06409	1.08004	1.06088	1.0485	1.09244	1.12321	1.10539	1.05621	1.05365	1.05406	1.05518	1.0728	1.08221	1.08626	1.08848	1.06497	1.05247	1.06047	1.0685	1.0674	1.06879
Ae_13D_F00032	32	2017-10-22 07:25:48	13	Aedes aegypti	Lab-reared	Female	1.35788	1.28805	1.19013	1.38662	1.30279	1.13547	1.27881	1.39776	1.3277	1.16871	1.17942	1.17874	1.15493	1.32206	1.39301	1.30198	1.20332	1.15295	1.1884	1.31235	1.29651	1.25397	1.24034	1.25582	1.25122	1.22832	1.20931	1.25041	1.28581	1.26289	1.19184	1.16961	1.19821	1.24485	1.23486	1.21831	1.23922	1.22227	1.20587	1.20903	1.23114	1.22891	1.21952
Ae_13D_F00033	33	2017-10-22 07:25:48	13	Aedes aegypti	Lab-reared	Female	NaN	NaN	1.47954	1.4338	1.52474	1.53527	1.37145	1.34696	1.39806	1.43604	1.35902	1.32071	1.36589	1.51092	1.52416	1.42451	1.36235	1.3548	1.44428	1.67406	1.75693	1.59969	1.4828	1.69333	1.65661	1.51897	1.53888	1.64238	1.64488	1.51262	1.46871	1.46403	1.49588	1.5739	1.53145	1.47879	1.5014	1.48666	1.48235	1.5048	1.52799	1.52487	1.51491
Ae_13D_F00034	34	2017-10-22 07:25:48	13	Aedes aegypti	Lab-reared	Female	1.16641	0.984726	0.889669	0.972282	1.01626	0.992071	1.025	1.0769	1.03916	0.918005	0.97312	0.993898	0.946053	1.05373	1.07656	1.00986	0.96594	0.97498	1.00375	1.01981	1.01048	0.999752	1.00634	1.04932	1.04583	1.01977	1.0152	1.0105	1.00957	1.01056	0.996295	0.988096	0.992722	1.01026	1.02118	1.02746	1.03178	1.01461	0.999349	0.99675	1.00484	1.01544	1.0257
Ae_13D_F00035	35	2017-10-22 07:25:48	13	Aedes aegypti	Lab-reared	Female	NaN	2.26013	1.33598	2.20551	2.18933	1.43939	1.73129	2.08549	1.7563	1.38934	1.3642	1.4768	1.6669	1.71776	1.64233	1.49016	1.33274	1.36868	1.49733	1.61432	1.6562	1.59804	1.54643	1.66323	1.65567	1.59217	1.61132	1.63727	1.61703	1.56362	1.58462	1.56303	1.53773	1.61856	1.61154	1.60983	1.69446	1.57909	1.48988	1.48433	1.54326	1.55663	1.55125
Ae_13D_F00036	36	2017-10-22 07:25:48	13	Aedes aegypti	Lab-reared	Female	1.99356	1.20527	1.14955	1.31443	1.35436	1.25347	1.28542	1.34441	1.29491	1.1476	1.15943	1.1644	1.13777	1.22531	1.25465	1.1964	1.11991	1.12075	1.14782	1.16581	1.22676	1.24906	1.22844	1.24389	1.23657	1.22843	1.24667	1.23574	1.21986	1.20881	1.17289	1.16677	1.18786	1.20601	1.21025	1.2075	1.20453	1.18408	1.18253	1.20358	1.20803	1.19507	1.19688
Ae_13D_F00037	37	2017-10-22 07:25:48	13	Aedes aegypti	Lab-reared	Female	1.55655	1.5025	1.15713	1.51335	1.78199	1.48467	1.5151	1.5957	1.48358	1.2612	1.34478	1.47079	1.4897	1.52376	1.48038	1.39927	1.34152	1.3415	1.39816	1.49816	1.53501	1.50092	1.45306	1.46499	1.4944	1.4956	1.44743	1.45384	1.44755	1.41923	1.49552	1.47629	1.41477	1.48074	1.45007	1.42344	1.48603	1.44982	1.40962	1.40104	1.38838	1.41829	1.46023
Ae_13D_F00038	38	2017-10-22 07:25:48	13	Aedes aegypti	Lab-reared	Female	1.64794	1.15069	1.1126	1.45678	1.66296	1.42756	1.45844	1.51465	1.48508	1.3732	1.38337	1.42505	1.45463	1.47833	1.52529	1.49532	1.33552	1.36868	1.50717	1.62027	1.45796	1.43131	1.54592	1.57387	1.46576	1.42222	1.58145	1.66845	1.56216	1.40874	1.41728	1.44151	1.46827	1.54227	1.49985	1.4659	1.53342	1.52864	1.49886	1.48397	1.50492	1.50514	1.49735
Ae_17D_F00001	1	2017-10-22 07:25:49	17	Aedes aegypti	Lab-reared	Female	NaN	NaN	1.97266	1.89464	1.98209	2.03566	2.06979	2.09955	2.16698	2.20367	1.77694	1.77261	2.27318	2.41887	2.01045	1.79227	1.81746	1.83164	1.94771	2.38205	2.59594	2.14934	1.98453	NaN	2.32275	1.74201	1.76601	2.13758	2.2977	1.85245	1.85971	1.81278	1.7578	1.88662	1.86659	1.80242	1.82542	1.85613	1.83754	1.77398	1.72033	1.75088	1.85226
Ae_17D_F00002	2	2017-10-22 07:25:49	17	Aedes aegypti	Lab-reared	Female	1.30734	1.23294	1.15197	1.31443	1.35436	1.25121	1.27646	1.44852	1.51076	1.27148	1.18589	1.2201	1.33856	1.36743	1.39651	1.40598	1.34881	1.28751	1.3258	1.49507	1.39398	1.30165	1.29512	1.36729	1.32759	1.30023	1.42141	1.38577	1.29636	1.25255	1.30463	1.3191	1.31567	1.41285	1.37624	1.31699	1.33991	1.37315	1.33435	1.2601	1.29905	1.32163	1.32203
Ae_17D_F00003	3	2017-10-22 07:25:49	17	Aedes aegypti	Lab-reared	Female	0.945505	0.947527	0.929924	0.953459	0.910079	0.85725	0.892371	0.893878	0.879418	0.876811	0.840311	0.834847	0.869676	0.89584	0.910263	0.893237	0.839879	0.845312	0.87542	0.89108	0.868358	0.857016	0.867701	0.883529	0.881584	0.866708	0.852755	0.852004	0.851566	0.845286	0.840893	0.84223	0.84846	0.855337	0.84898	0.845817	0.855924	0.842353	0.837755	0.850204	0.855936	0.850127	0.845368
Ae_17D_F00004	4	2017-10-22 07:25:49	17	Aedes aegypti	Lab-reared	Female	NaN	1.48759	1.32821	1.58843	1.6061	1.44917	1.77607	1.69213	1.52595	1.57184	1.45097	1.46566	1.6669	1.71776	1.61673	1.53157	1.55976	1.48352	1.51258	1.80273	1.91457	1.69742	1.55108	1.80611	1.75399	1.58719	1.60873	1.64522	1.58429	1.47877	1.54711	1.60793	1.61802	1.63494	1.66169	1.65755	1.61545	1.6877	1.68972	1.59863	1.61338	1.64393	1.65395
Ae_17D_F00005	5	2017-10-22 07:25:49	17	Aedes aegypti	Lab-reared	Female	1.35788	1.27654	1.18764	1.62728	1.94662	1.555	1.59855	1.49125	1.34472	1.27362	1.3955	1.45405	1.36399	1.38228	1.42332	1.43431	1.37473	1.25495	1.27348	1.51285	1.41242	1.34305	1.38667	1.47136	1.47546	1.42185	1.38464	1.39831	1.379	1.31315	1.29532	1.27568	1.2783	1.36474	1.38881	1.36841	1.35591	1.32193	1.29696	1.2982	1.34522	1.34555	1.33028
Ae_17D_F00006	6	2017-10-22 07:25:49	17	Aedes aegypti	Lab-reared	Female	1.52933	1.15412	1.00146	1.21631	1.49781	1.47531	1.34013	1.23208	1.19697	1.23895	1.28435	1.26735	1.22667	1.32346	1.40493	1.40598	1.34881	1.29293	1.30366	1.38845	1.35774	1.30249	1.29824	1.43228	1.41189	1.35358	1.42783	1.42304	1.36257	1.30244	1.28282	1.28857	1.30831	1.32686	1.32317	1.32224	1.34247	1.34007	1.32922	1.32512	1.34783	1.33869	1.32048
Ae_17D_F00007	7	2017-10-22 07:25:49	17	Aedes aegypti	Lab-reared	Female	1.51016	1.55484	1.62516	1.64429	1.68106	1.73463	1.76876	1.83348	1.74517	1.53998	1.53902	1.57373	1.61644	1.86376	2.12771	1.93985	1.57629	1.51291	1.6536	2.08976	1.94103	1.71135	1.6655	2.03835	1.93125	1.6935	1.71639	1.74866	1.72394	1.64776	1.58307	1.60732	1.71458	1.83377	1.81764	1.73476	1.68427	1.69311	1.72228	1.73666	1.69632	1.69149	1.71678
Ae_17D_F00008	8	2017-10-22 07:25:49	17	Aedes aegypti	Lab-reared	Female	2.14242	1.34056	1.44435	1.4912	1.36213	1.32284	1.94056	1.68283	1.37392	1.42349	1.47799	1.42766	1.36709	1.6866	1.54612	1.32856	1.44116	1.42443	1.40971	1.52041	1.68917	1.55454	1.39099	1.65145	1.66598	1.51897	1.53888	1.65043	1.61006	1.43639	1.4397	1.49939	1.56814	1.58866	1.56314	1.54643	1.56745	1.55025	1.52127	1.50465	1.52564	1.52199	1.5216
Ae_17D_F00009	9	2017-10-22 07:25:49	17	Aedes aegypti	Lab-reared	Female	1.44196	1.35114	1.23194	1.41015	1.6126	1.64326	1.69449	1.54834	1.38166	1.30205	1.41899	1.55221	1.56857	1.59227	1.63224	1.62866	1.52487	1.42613	1.46159	1.71151	1.80338	1.63795	1.49938	1.60759	1.53953	1.4602	1.55098	1.60445	1.55257	1.44967	1.41039	1.43934	1.50447	1.52196	1.54491	1.55109	1.52119	1.49839	1.47754	1.46423	1.48514	1.48363	1.48413
Ae_17D_F00010	10	2017-10-22 07:25:49	17	Aedes aegypti	Lab-reared	Female	1.21281	1.02493	1.1111	1.14288	1.10501	1.08828	1.22678	1.22132	1.17615	1.21779	1.1834	1.16312	1.20884	1.4127	1.40235	1.28159	1.30822	1.28116	1.28725	1.36933	1.34051	1.29168	1.28166	1.35194	1.32224	1.26642	1.28492	1.35132	1.34147	1.24536	1.22501	1.2523	1.30032	1.31918	1.31717	1.3079	1.29938	1.26952	1.26344	1.28482	1.28436	1.28156	1.28672
Ae_17D_F00011	11	2017-10-22 07:25:49	17	Aedes aegypti	Lab-reared	Female	1.66091	1.2092	1.02981	1.12891	1.26542	1.28489	1.20257	1.12782	1.10633	1.1476	1.19101	1.18758	1.15331	1.17368	1.2143	1.21313	1.13132	1.16138	1.24922	1.31817	1.29258	1.25062	1.24362	1.30889	1.28361	1.23666	1.25601	1.24241	1.24111	1.26135	1.22377	1.19431	1.19729	1.24357	1.23264	1.2243	1.27037	1.25753	1.22738	1.20876	1.21089	1.20256	1.19589
Ae_17D_F00012	12	2017-10-22 07:25:49	17	Aedes aegypti	Lab-reared	Female	1.46226	1.30704	1.38397	1.21706	1.26142	1.50266	1.55309	1.41225	1.39001	1.61129	1.39895	1.28783	1.33946	1.47631	1.49061	1.40177	1.34595	1.29293	1.29441	1.38321	1.59711	1.54332	1.37055	1.52543	1.50994	1.4123	1.43152	1.52015	1.49413	1.35887	1.36859	1.3922	1.41694	1.48189	1.48802	1.45748	1.43843	1.45884	1.44586	1.40127	1.41798	1.44266	1.46398
Ae_17D_F00013	13	2017-10-22 07:25:49	17	Aedes aegypti	Lab-reared	Female	1.09686	1.0301	0.912117	0.914038	0.966475	1.009	0.977576	0.942108	0.943016	0.983151	0.944845	0.885958	0.861606	0.953214	0.974114	0.933539	0.928523	0.925328	0.930985	0.949385	0.969747	0.963763	0.945372	0.960873	0.954195	0.938496	0.937493	0.937615	0.930955	0.920157	0.925383	0.929386	0.934488	0.952628	0.955618	0.949103	0.944026	0.941527	0.939762	0.93829	0.9387	0.940824	0.943489
Ae_17D_F00014	14	2017-10-22 07:25:49	17	Aedes aegypti	Lab-reared	Female	2.08631	1.49509	1.15821	1.30203	1.35436	1.25121	1.27646	1.43377	1.55002	1.41251	1.42883	1.40255	1.33902	1.46911	1.48141	1.41819	1.44823	1.32854	1.34083	1.63191	1.50051	1.41789	1.45553	1.47409	1.44545	1.41774	1.43609	1.46381	1.4282	1.35716	1.41748	1.43778	1.41004	1.42652	1.45297	1.46201	1.44078	1.42499	1.41024	1.40145	1.42226	1.42371	1.42748
Ae_17D_F00015	15	2017-10-22 07:25:49	17	Aedes aegypti	Lab-reared	Female	1.9998	1.75682	1.23815	1.75518	1.77243	1.34409	1.58501	1.56801	1.38166	1.30205	1.44232	1.43003	1.26775	1.36727	1.46144	1.45885	1.39227	1.32281	1.35895	1.54564	1.5088	1.42504	1.404	1.49899	1.40199	1.31149	1.38154	1.37589	1.33675	1.32197	1.38328	1.40059	1.37708	1.39548	1.38943	1.38492	1.40534	1.3966	1.39873	1.41829	1.41065	1.4001	1.40056
Ae_17D_F00016	16	2017-10-22 07:25:49	17	Aedes aegypti	Lab-reared	Female	NaN	2.71589	3.70698	NaN	NaN	NaN	NaN	2.01574	1.71457	1.76524	1.80758	1.80164	1.87807	NaN	NaN	2.54269	1.7377	1.65755	1.76906	2.01456	2.07467	2.05188	2.12641	3.03416	2.20203	1.83461	1.85989	1.89889	1.84951	1.75019	1.76217	1.78751	1.80365	1.82058	1.84141	1.86741	1.88602	1.82949	1.75607	1.71994	1.80334	1.85839	1.89161
Ae_17D_F00017	17	2017-10-22 07:25:49	17	Aedes aegypti	Lab-reared	Female	NaN	1.56967	1.19561	1.35446	1.39364	1.30403	1.5143	1.67021	1.59596	1.44865	1.46677	1.4355	1.36518	1.49295	1.6151	1.56486	1.38242	1.35507	1.41541	1.52171	1.67749	1.61659	1.47712	1.5744	1.57633	1.52594	1.54474	1.5692	1.55843	1.51077	1.47665	1.43894	1.42744	1.4931	1.49696	1.48355	1.50412	1.45066	1.44597	1.5045	1.49021	1.49022	1.52406
Ae_17D_F00018	18	2017-10-22 07:25:49	17	Aedes aegypti	Lab-reared	Female	1.47677	1.70909	NaN	NaN	2.2534	1.75898	3.09791	NaN	NaN	1.92224	1.87513	1.91253	1.97224	3.80866	2.96002	1.97365	1.74895	1.68496	1.97793	NaN	NaN	2.77213	2.19096	2.21772	2.05381	1.84868	1.73258	1.83999	1.91128	1.782	1.69683	1.67152	1.70818	1.81451	1.9798	2.06798	1.93762	1.76892	1.70737	1.73729	1.75744	1.77331	1.81193
Ae_17D_F00019	19	2017-10-22 07:25:49	17	Aedes aegypti	Lab-reared	Female	NaN	NaN	1.47218	1.79973	1.84323	1.57943	2.08454	1.95328	1.56311	1.43329	1.8487	1.96118	1.52965	2.007	2.35301	1.78	1.50099	1.54223	1.73461	1.94232	1.99158	1.97625	2.0424	2.60754	2.08605	1.82954	2.0478	1.95053	1.86663	1.88429	1.68382	1.66189	1.79182	1.93406	1.88827	1.86236	2.00732	1.8522	1.76386	1.79558	1.82774	1.7498	1.69922
Ae_17D_F00020	20	2017-10-22 07:25:49	17	Aedes aegypti	Lab-reared	Female	NaN	2.07926	1.54329	1.55277	1.45037	1.33185	1.36337	1.40061	1.44006	1.47801	1.39109	1.35431	1.39248	1.41618	1.46046	1.44085	1.30115	1.28229	1.33652	1.42663	1.55102	1.51569	1.39633	1.40665	1.43816	1.44179	1.4007	1.40804	1.40998	1.38112	1.35386	1.38192	1.43339	1.40983	1.38624	1.38645	1.40672	1.36982	1.35503	1.37692	1.37173	1.36182	1.36992
Ae_17D_F00021	21	2017-10-22 07:25:49	17	Aedes aegypti	Lab-reared	Female	1.36779	1.18583	1.50825	1.59864	1.43368	1.3491	1.59753	1.54869	1.42989	1.47426	1.40188	1.30291	1.26965	1.51136	1.43582	1.23009	1.19611	1.2547	1.32164	1.33641	1.43298	1.37001	1.25564	1.36639	1.44952	1.43955	1.39807	1.46772	1.42367	1.27379	1.31692	1.36802	1.3743	1.3553	1.33824	1.33924	1.35952	1.35361	1.35921	1.37659	1.34349	1.34149	1.36819
Ae_17D_F00022	22	2017-10-22 07:25:49	17	Aedes aegypti	Lab-reared	Female	2.55532	1.60185	1.19695	1.33758	1.52856	1.56317	1.61147	1.49125	1.35574	1.28179	1.21331	1.24147	1.36516	1.40221	1.36271	1.32416	1.35049	1.31593	1.32071	1.40846	1.37569	1.32138	1.3084	1.37886	1.38417	1.36004	1.37882	1.35472	1.34537	1.36752	1.35555	1.30703	1.27327	1.32184	1.36069	1.36915	1.35539	1.34841	1.32584	1.29788	1.31907	1.31139	1.30002
Ae_17D_F00023	23	2017-10-22 07:25:49	17	Aedes aegypti	Lab-reared	Female	1.972	1.65233	1.39281	1.38617	1.43804	1.49554	1.54177	1.42628	1.35128	1.39462	1.32914	1.29519	1.33946	1.47631	1.49061	1.39927	1.34152	1.3415	1.39816	1.49816	1.54338	1.45261	1.37188	1.52974	1.50994	1.4123	1.43152	1.52015	1.49055	1.35845	1.41833	1.40748	1.3626	1.465	1.49207	1.45928	1.43992	1.42191	1.42556	1.44508	1.43327	1.44237	1.4589
Ae_17D_F00024	24	2017-10-22 07:25:49	17	Aedes aegypti	Lab-reared	Female	NaN	1.71154	1.23668	1.71391	2.32696	1.59583	1.39709	1.53904	1.6294	1.33005	1.23693	1.22659	1.2683	1.37104	1.54951	1.58761	1.31852	1.27722	1.33989	1.42855	1.46924	1.399	1.3209	1.38761	1.43845	1.45685	1.47436	1.44437	1.40894	1.38133	1.31994	1.29911	1.33546	1.43515	1.423	1.38416	1.40592	1.37255	1.34197	1.33931	1.36003	1.36405	1.37057
Ae_17D_F00025	25	2017-10-22 07:25:49	17	Aedes aegypti	Lab-reared	Female	1.25812	1.09729	1.05513	1.07206	1.05089	1.04323	1.1755	1.10976	1.03	1.07322	1.06367	1.03397	1.02505	1.10109	1.09422	1.03831	1.02701	0.985974	0.992821	1.07689	1.07723	1.03849	1.02201	1.09644	1.08091	1.03537	1.05411	1.0783	1.06436	1.02202	1.04144	1.04058	1.02462	1.04201	1.05297	1.0567	1.06015	1.06815	1.05817	1.03823	1.0582	1.06601	1.06309
Ae_17D_F00026	26	2017-10-22 07:25:49	17	Aedes aegypti	Lab-reared	Female	NaN	1.90435	1.28348	1.92435	1.93261	1.38758	1.64159	1.91399	1.66192	1.34995	1.45757	1.5223	1.42354	1.58033	1.61228	1.45808	1.30915	1.41148	1.58886	1.59198	1.61429	1.57691	1.51647	1.52807	1.55206	1.57677	1.59453	1.55097	1.49817	1.46284	1.43445	1.39842	1.39671	1.50744	1.53277	1.49501	1.4725	1.45826	1.41995	1.38562	1.472	1.45944	1.41379
Ae_17D_F00027	27	2017-10-22 07:25:49	17	Aedes aegypti	Lab-reared	Female	1.18559	1.05415	1.02516	1.14776	1.18668	1.12955	1.16204	1.20497	1.21403	1.16519	1.06927	1.03615	1.07783	1.15529	1.22483	1.206	1.08385	1.07041	1.11932	1.17678	1.16278	1.13644	1.13696	1.19291	1.151	1.10621	1.1554	1.16085	1.13101	1.10493	1.15208	1.14019	1.10019	1.14101	1.12317	1.10698	1.14734	1.14448	1.11508	1.09223	1.12715	1.13972	1.13134
Ae_17D_F00028	28	2017-10-22 07:25:49	17	Aedes aegypti	Lab-reared	Female	NaN	1.76394	1.45912	1.42972	1.66034	2.4208	2.61306	1.90698	1.58148	1.44514	1.45427	1.49761	1.52719	1.55089	1.58968	1.58133	1.48256	1.55161	1.7431	1.94866	1.81067	1.64179	1.60568	1.9121	1.82063	1.66096	1.80368	1.75138	1.70219	1.72092	1.58438	1.53368	1.57249	1.65986	1.65286	1.61998	1.64163	1.67419	1.63023	1.56198	1.68576	1.65312	1.57325
Ae_17D_F00029	29	2017-10-22 07:25:49	17	Aedes aegypti	Lab-reared	Female	1.78423	NaN	1.34678	1.28672	1.7278	NaN	1.37673	1.32766	1.61494	1.98333	1.54602	1.46315	1.66404	1.53423	1.49502	1.5407	1.57188	1.41032	1.41653	1.79203	1.75595	1.53057	1.44869	1.78115	1.60567	1.41762	1.5806	1.59112	1.48598	1.40682	1.47683	1.45496	1.41207	1.5862	1.59124	1.50258	1.48134	1.50641	1.46644	1.39353	1.47382	1.51699	1.4873
Ae_17D_F00030	30	2017-10-22 07:25:49	17	Aedes aegypti	Lab-reared	Female	1.4945	1.20906	1.14849	1.53369	1.78199	1.48467	1.5151	1.57513	1.52859	1.40378	1.57235	1.53541	1.33993	1.61193	1.6109	1.39267	1.33435	1.38932	1.56171	1.86761	1.77516	1.61848	1.57152	1.69526	1.68569	1.62006	1.64054	1.59325	1.52992	1.49343	1.5148	1.49893	1.47909	1.55131	1.55279	1.53482	1.55558	1.49366	1.48403	1.54955	1.57553	1.56723	1.55525
Ae_17D_F00031	31	2017-10-22 07:25:49	17	Aedes aegypti	Lab-reared	Female	1.972	1.60149	1.38494	NaN	2.9005	1.50219	1.87847	1.75516	1.64075	2.09206	1.85857	1.58518	1.49035	1.65929	1.83398	1.73366	1.47641	1.51277	1.69169	1.87741	1.94253	1.83356	1.71497	1.72513	1.75163	1.77329	1.79	1.81731	1.7857	1.69641	1.62888	1.60965	1.64645	1.74826	1.73522	1.69491	1.71673	1.67943	1.66214	1.68625	1.71103	1.69152	1.68017
Ae_17D_F00032	32	2017-10-22 07:25:49	17	Aedes aegypti	Lab-reared	Female	1.50357	1.27668	1.05926	1.16338	1.28533	1.35417	1.61042	1.56801	1.38762	1.30639	1.33163	1.3165	1.26831	1.38065	1.40321	1.33135	1.28444	1.28742	1.33989	1.42855	1.46924	1.399	1.32154	1.39205	1.39998	1.37424	1.39309	1.37198	1.34178	1.32274	1.30451	1.30732	1.32723	1.34584	1.3411	1.33924	1.35952	1.35888	1.33323	1.30446	1.32376	1.33053	1.33748
Ae_17D_F00033	33	2017-10-22 07:25:49	17	Aedes aegypti	Lab-reared	Female	1.29304	1.29277	1.06024	1.1746	1.23312	1.1462	1.08274	1.1633	1.21531	1.09138	1.10448	1.11262	1.09196	1.17267	1.20657	1.145	1.03967	1.0311	1.07949	1.13219	1.08498	1.06593	1.10086	1.15222	1.13838	1.10985	1.12853	1.127	1.10402	1.07954	1.10082	1.09419	1.07814	1.11698	1.11816	1.10408	1.10644	1.09575	1.08944	1.09632	1.11798	1.12098	1.11835
Ae_17D_F00034	34	2017-10-22 07:25:49	17	Aedes aegypti	Lab-reared	Female	NaN	NaN	1.98802	1.47216	1.56329	1.97853	1.5879	1.77012	1.8867	1.4302	1.39667	1.51616	1.72507	1.77998	1.66216	1.56614	1.59473	1.5201	1.50974	1.64504	1.70472	1.57145	1.46135	1.6532	1.69572	1.62006	1.64054	1.58618	1.55453	1.58083	1.60268	1.62118	1.63732	1.65424	1.68126	1.68196	1.63607	1.60566	1.54868	1.49434	1.54867	1.59424	1.6121
Ae_17D_F00035	35	2017-10-22 07:25:49	17	Aedes aegypti	Lab-reared	Female	NaN	NaN	1.66023	2.20257	NaN	NaN	NaN	NaN	NaN	NaN	2.26955	1.74505	1.61774	2.30855	NaN	3.6299	1.79955	1.68553	1.88632	NaN	NaN	2.79768	2.21614	4.04159	2.84502	2.22817	2.25551	2.31894	2.17832	1.97381	1.99403	1.90573	1.85637	2.22963	2.25099	2.08081	2.10662	1.99714	1.936	1.97268	2.1342	2.12877	2.02808
Ae_17D_F00036	36	2017-10-22 07:25:49	17	Aedes aegypti	Lab-reared	Female	NaN	NaN	1.78239	NaN	NaN	NaN	NaN	NaN	NaN	2.06634	1.99076	2.02967	2.09915	NaN	NaN	2.08908	1.81729	1.61922	1.72036	NaN	NaN	2.49679	1.91514	3.74282	2.48107	1.96737	2.28863	2.50677	2.2911	2.02747	1.86535	1.89493	2.10968	2.44633	2.3053	2.14008	2.16602	1.93874	1.7861	1.75698	1.94251	1.99202	1.93489
Ae_17D_F00037	37	2017-10-22 07:25:49	17	Aedes aegypti	Lab-reared	Female	2.53156	1.81538	1.46159	1.45068	1.50501	1.55404	1.57472	1.88679	2.21757	1.73465	1.73135	1.65301	1.52859	1.73023	1.73057	1.60773	1.64149	1.46587	1.43217	1.67038	1.74331	1.66044	1.60059	1.74973	1.57207	1.45209	1.62602	1.70587	1.66989	1.60403	1.54689	1.57551	1.6617	1.68308	1.65282	1.60524	1.57165	1.58756	1.58695	1.56113	1.58223	1.57526	1.57118
Ae_17D_F00038	38	2017-10-22 07:25:49	17	Aedes aegypti	Lab-reared	Female	2.08631	1.47671	1.1559	1.53889	1.58637	1.24945	1.27927	1.32142	1.36541	1.40317	1.24147	1.20918	1.34013	1.49359	1.41277	1.31364	1.42497	1.34643	1.29311	1.384	1.51491	1.38401	1.23737	1.47865	1.47124	1.34707	1.42058	1.52565	1.49413	1.35887	1.3721	1.37389	1.35517	1.3717	1.39748	1.40799	1.39128	1.37647	1.38365	1.40092	1.36494	1.36379	1.38386
Ae_17D_F00039	39	2017-10-22 07:25:49	17	Aedes aegypti	Lab-reared	Female	NaN	2.07926	1.54329	1.52642	1.58417	1.63775	1.67187	1.72938	1.66419	1.49192	1.50831	1.47113	1.39325	1.52894	1.66035	1.6023	1.40535	1.36879	1.4726	1.71725	1.65543	1.52916	1.50619	1.73465	1.67738	1.56149	1.67528	1.64735	1.57268	1.52757	1.49167	1.45211	1.43887	1.50348	1.54952	1.54887	1.51939	1.5428	1.49797	1.41885	1.50304	1.54175	1.52534
Ae_17D_F00040	40	2017-10-22 07:25:49	17	Aedes aegypti	Lab-reared	Female	1.20126	1.05415	1.02516	1.13719	1.26542	1.28489	1.20257	1.12782	1.10948	1.15064	1.12552	1.11905	1.1536	1.1773	1.20941	1.22703	1.19708	1.12441	1.12564	1.23653	1.22619	1.1927	1.18391	1.19922	1.19145	1.19607	1.25093	1.25174	1.21528	1.17699	1.16952	1.1629	1.15984	1.17765	1.18399	1.18166	1.18002	1.18239	1.17408	1.15817	1.15962	1.17624	1.19545
Ae_17D_F00041	41	2017-10-22 07:25:49	17	Aedes aegypti	Lab-reared	Female	NaN	2.8645	1.644	1.61821	1.68106	1.73463	1.76876	1.87151	1.66192	1.34995	1.43343	1.67923	1.96931	2.04934	1.83668	1.69026	1.72061	1.61704	1.59281	1.76225	2.03901	2.04206	1.84315	1.87405	1.67921	1.60209	1.85978	1.83154	1.75412	1.778	1.71034	1.62626	1.61402	1.8035	1.7475	1.66947	1.76878	1.74676	1.69127	1.65437	1.62115	1.61951	1.65681
Ae_17D_F00042	42	2017-10-22 07:25:49	17	Aedes aegypti	Lab-reared	Female	1.61439	1.27213	1.18881	1.36847	1.40883	1.28845	1.31291	1.48339	1.61094	1.45219	1.46677	1.4355	1.36518	1.49295	1.62766	1.5455	1.2971	1.25095	1.36605	1.6679	1.63031	1.51109	1.4779	1.57242	1.6439	1.63208	1.56318	1.50133	1.48635	1.50893	1.47568	1.4678	1.48838	1.50531	1.52614	1.552	1.57062	1.5126	1.46191	1.45509	1.51434	1.50516	1.47407
Ae_17D_F00043	43	2017-10-22 07:25:49	17	Aedes aegypti	Lab-reared	Female	NaN	1.56071	1.3847	1.65996	2.05697	2.04957	2.12869	1.78607	1.5243	1.40607	1.42883	1.39528	1.34015	1.60862	1.70914	1.54672	1.46314	1.38181	1.42002	1.63928	1.60026	1.44616	1.37188	1.52974	1.50371	1.42636	1.51112	1.56113	1.51541	1.42144	1.3894	1.38851	1.41781	1.48517	1.45374	1.41238	1.43449	1.42768	1.40818	1.4018	1.45635	1.45083	1.42624
Ae_17D_F00044	44	2017-10-22 07:25:49	17	Aedes aegypti	Lab-reared	Female	1.42078	1.56369	1.33533	1.34664	1.28009	1.23013	1.40766	1.55144	1.43738	1.23525	1.30698	1.48823	1.6669	1.71776	1.62934	1.51361	1.43704	1.36125	1.3987	1.60578	1.55293	1.50974	1.54288	1.56245	1.52362	1.4868	1.50543	1.53529	1.49435	1.40752	1.42036	1.43796	1.47345	1.60866	1.58119	1.51623	1.53916	1.52524	1.49886	1.48397	1.50492	1.50239	1.50203
Ae_17D_F00045	45	2017-10-22 07:25:49	17	Aedes aegypti	Lab-reared	Female	1.50357	1.26547	1.05742	1.32169	1.49282	1.33456	1.37434	1.30628	1.25055	1.29302	1.33046	1.3629	1.39248	1.41618	1.46046	1.44085	1.30115	1.277	1.36762	1.54955	1.42745	1.36382	1.39991	1.41793	1.39009	1.3871	1.46536	1.40531	1.33837	1.32254	1.30451	1.30471	1.33168	1.38953	1.36192	1.35453	1.44774	1.42596	1.36792	1.33956	1.38997	1.37288	1.33487
Ae_17D_F00046	46	2017-10-22 07:25:49	17	Aedes aegypti	Lab-reared	Female	1.29304	1.29277	1.06024	1.16338	1.29712	1.33946	1.382	1.31723	1.22212	1.17546	1.27017	1.38553	1.38994	1.24404	1.2106	1.25161	1.27693	1.24406	1.27599	1.42591	1.34014	1.25969	1.25593	1.32277	1.29229	1.25541	1.31739	1.31708	1.27026	1.22608	1.24728	1.22877	1.20639	1.28261	1.28262	1.25846	1.27966	1.28527	1.25376	1.21442	1.25263	1.2738	1.27625
Ae_17D_F00047	47	2017-10-22 07:25:49	17	Aedes aegypti	Lab-reared	Female	1.7517	1.09476	0.97406	1.35935	1.53049	1.21531	1.24546	1.29713	1.29105	1.22749	1.25226	1.24472	1.20718	1.29427	1.45932	1.47059	1.19776	1.15777	1.21958	1.28675	1.2113	1.20804	1.27666	1.24683	1.24741	1.27575	1.29351	1.24673	1.20656	1.20008	1.19143	1.19577	1.22085	1.27056	1.23644	1.20966	1.25587	1.2446	1.21584	1.19814	1.19926	1.20272	1.21084
Ae_17D_F00048	48	2017-10-22 07:25:49	17	Aedes aegypti	Lab-reared	Female	1.55429	1.10984	1.08045	1.41059	1.42332	1.19584	1.36621	1.35485	1.28474	1.32735	1.28317	1.21696	1.189	1.28523	1.30871	1.25649	1.22174	1.18259	1.20978	1.34329	1.4659	1.39215	1.26652	1.33158	1.30897	1.25822	1.2777	1.26266	1.25838	1.28033	1.27144	1.25204	1.24942	1.29656	1.33568	1.33429	1.2947	1.2839	1.28186	1.27839	1.27699	1.27421	1.28456
Ae_17D_F00049	49	2017-10-22 07:25:49	17	Aedes aegypti	Lab-reared	Female	NaN	1.90435	1.28348	1.86472	3.05061	1.72256	1.75031	1.83348	1.75907	1.54752	1.40463	1.43832	1.61261	1.48773	1.55211	1.65064	1.43303	1.38972	1.49799	1.76107	1.69178	1.56147	1.52269	1.63337	1.62757	1.56894	1.58797	1.61337	1.59964	1.5457	1.50723	1.46194	1.45844	1.5884	1.56556	1.50339	1.5262	1.51325	1.48561	1.4744	1.53552	1.52488	1.49069
Ae_17D_F00050	50	2017-10-22 07:25:49	17	Aedes aegypti	Lab-reared	Female	1.972	1.62616	1.38886	1.6962	1.74063	1.48854	1.53074	1.42628	1.35128	1.39462	1.32	1.34563	1.48779	1.38781	1.52871	1.71735	1.37411	1.45152	1.66579	1.66273	1.56644	1.52776	1.57362	1.70165	1.68569	1.62006	1.64054	1.59325	1.52603	1.49287	1.56917	1.63302	1.62978	1.5811	1.58112	1.61265	1.63121	1.56258	1.50401	1.49462	1.55779	1.54555	1.50975
Ae_17D_F00051	51	2017-10-22 07:25:49	17	Aedes aegypti	Lab-reared	Female	NaN	NaN	NaN	NaN	NaN	NaN	NaN	NaN	NaN	NaN	2.08408	2.05175	NaN	NaN	NaN	NaN	2.14492	2.00227	2.51303	NaN	NaN	2.59303	2.24286	NaN	NaN	NaN	NaN	NaN	3.19379	2.32773	3.06136	NaN	NaN	NaN	NaN	NaN	NaN	NaN	2.66999	2.16532	2.79782	NaN	NaN
Ae_17D_F00052	52	2017-10-22 07:25:49	17	Aedes aegypti	Lab-reared	Female	1.62629	1.33802	1.0898	1.21306	1.25157	1.19939	1.37373	1.36712	1.24967	1.19799	1.30477	1.35827	1.28942	1.30856	1.35416	1.3445	1.23272	1.21998	1.27267	1.35027	1.38085	1.36275	1.33413	1.34994	1.33546	1.31832	1.33633	1.36152	1.34162	1.28232	1.26157	1.28996	1.33447	1.31885	1.30332	1.30714	1.32721	1.3017	1.27836	1.27866	1.30111	1.29325	1.28367
Ae_17D_F00053	53	2017-10-22 07:25:49	17	Aedes aegypti	Lab-reared	Female	1.13213	1.03124	1.26175	1.30423	1.31621	1.40509	1.717	1.48534	1.24309	1.19602	1.30477	1.35827	1.28962	1.31519	1.30195	1.2547	1.21841	1.21978	1.29325	1.44684	1.41916	1.3575	1.33347	1.34592	1.36842	1.39207	1.40947	1.38113	1.37557	1.39325	1.29456	1.28166	1.33827	1.35731	1.35034	1.35081	1.37084	1.31128	1.29593	1.34686	1.37278	1.35887	1.33951
Ae_17D_F00054	54	2017-10-22 07:25:49	17	Aedes aegypti	Lab-reared	Female	NaN	2.38606	1.33948	1.53831	1.8545	1.85961	1.89374	1.97078	1.84486	1.59407	1.58855	1.62355	1.66788	1.95362	2.24095	2.10995	1.82582	1.63095	1.68201	2.19505	1.9899	1.83961	1.91147	2.25507	1.95252	1.74951	1.92437	2.0355	1.86873	1.67194	1.77781	1.79237	1.7325	1.85416	1.82813	1.80404	1.93153	1.88922	1.79748	1.75632	1.8521	1.85768	1.82602
Ae_17D_F00055	55	2017-10-22 07:25:49	17	Aedes aegypti	Lab-reared	Female	1.49663	1.15412	1.00146	1.22901	1.37088	1.25121	1.27646	1.44852	1.50286	1.26747	1.26205	1.30854	1.33812	1.36182	1.39651	1.40598	1.34881	1.29293	1.30055	1.38669	1.42602	1.3594	1.29712	1.42884	1.41693	1.34166	1.36111	1.38838	1.36351	1.30227	1.31695	1.33754	1.36277	1.42584	1.37009	1.32717	1.38217	1.35807	1.32871	1.32482	1.32105	1.31581	1.32515
Ae_17D_F00056	56	2017-10-22 07:25:49	17	Aedes aegypti	Lab-reared	Female	1.83019	2.19326	1.54627	1.52642	1.60796	1.60992	1.41726	1.40036	1.39683	1.30894	1.33163	1.3165	1.26831	1.38065	1.40321	1.33349	1.28832	1.23462	1.29368	1.54105	1.44614	1.30626	1.25492	1.32009	1.29229	1.25395	1.31522	1.34833	1.34521	1.32293	1.30754	1.28968	1.28092	1.30055	1.27764	1.25846	1.27966	1.28304	1.26292	1.24261	1.2868	1.27749	1.2509
Ae_17D_F00057	57	2017-10-22 07:25:49	17	Aedes aegypti	Lab-reared	Female	1.55655	1.52203	1.15944	1.30203	1.35436	1.25121	1.27646	1.44852	1.50286	1.26747	1.26205	1.31448	1.337	1.27739	1.27647	1.29656	1.25607	1.21461	1.22459	1.29885	1.32852	1.31093	1.29512	1.36729	1.33591	1.27937	1.29845	1.32413	1.30722	1.25354	1.23537	1.26318	1.30594	1.29232	1.27886	1.28363	1.30364	1.28044	1.25907	1.26013	1.28076	1.28924	1.29286
Ae_17D_F00058	58	2017-10-22 07:25:49	17	Aedes aegypti	Lab-reared	Female	1.32214	1.19895	1.27441	1.15332	1.11928	1.20298	1.38138	1.36712	1.2585	1.20485	1.15158	1.18472	1.2892	1.24144	1.23874	1.25769	1.22054	1.22442	1.27558	1.35188	1.32907	1.25135	1.21077	1.32194	1.28029	1.21147	1.27	1.26906	1.24779	1.23469	1.19548	1.1861	1.21227	1.25854	1.26811	1.26747	1.28756	1.29006	1.2708	1.24819	1.26928	1.2662	1.25472
Ae_17D_F00059	59	2017-10-22 07:25:49	17	Aedes aegypti	Lab-reared	Female	1.67041	1.41858	1.52006	2.13181	2.03914	1.66288	2.40071	2.07617	1.72751	1.77798	1.61862	1.44372	1.39632	2.02514	2.16014	1.61069	1.50981	1.50229	1.57534	1.72416	1.79089	1.63795	1.49938	1.60759	1.53953	1.45554	1.54359	1.78252	1.73124	1.45186	1.50609	1.57123	1.5818	1.59873	1.625	1.63084	1.59147	1.51736	1.48978	1.51545	1.5356	1.5566	1.5792
Ae_17D_F00060	60	2017-10-22 07:25:49	17	Aedes aegypti	Lab-reared	Female	2.61545	1.25677	1.18749	1.38662	1.29084	1.14814	1.47504	1.40445	1.18659	1.14921	1.33429	1.45651	1.36542	1.50313	1.52416	1.42716	1.367	1.31045	1.31748	1.40662	1.43375	1.45027	1.47578	1.49456	1.46372	1.43622	1.4554	1.42405	1.41613	1.43348	1.32156	1.32813	1.42654	1.4444	1.4612	1.48836	1.50686	1.42352	1.38314	1.41006	1.43511	1.41554	1.39591
Ae_17D_F00061	61	2017-10-22 07:25:49	17	Aedes aegypti	Lab-reared	Female	2.33765	2.10933	1.29136	1.26886	1.32889	1.37943	1.40452	1.60368	1.76645	1.54435	1.5243	1.68908	1.95888	1.54779	1.46258	1.4879	1.41574	1.3416	1.37836	1.57466	1.53442	1.43981	1.42611	1.61645	1.5122	1.40519	1.56111	1.56288	1.49817	1.46284	1.43445	1.40166	1.39155	1.45098	1.49004	1.50945	1.52831	1.51704	1.47042	1.42744	1.47944	1.50135	1.48303
Ae_17D_F00062	62	2017-10-22 07:25:49	17	Aedes aegypti	Lab-reared	Female	NaN	NaN	1.16749	1.84605	NaN	1.9376	1.56373	1.77012	1.86815	1.42444	1.52821	1.71289	1.72346	1.74717	1.79269	1.77561	1.62958	1.51137	1.50974	1.64504	1.6694	1.75914	1.96262	2.01386	1.75618	1.63387	1.76784	1.73019	1.63836	1.58334	1.53497	1.52282	1.55699	1.64505	1.58719	1.54181	1.61923	1.61389	1.54586	1.49484	1.59857	1.60587	1.55793
Ae_17D_F00063	63	2017-10-22 07:25:49	17	Aedes aegypti	Lab-reared	Female	1.28743	1.23294	1.15197	1.31443	1.35436	1.25347	1.28542	1.33276	1.32352	1.25298	1.27713	1.26735	1.22667	1.32346	1.41263	1.39001	1.26559	1.25002	1.30498	1.38765	1.42602	1.36806	1.28973	1.30087	1.32979	1.33557	1.30585	1.35628	1.36981	1.30282	1.2857	1.26686	1.27098	1.35963	1.32651	1.28814	1.3398	1.29609	1.25575	1.26039	1.3051	1.30722	1.2954
Ae_17D_F00064	64	2017-10-22 07:25:49	17	Aedes aegypti	Lab-reared	Female	1.10591	0.996408	0.975291	0.98517	1.02787	1.0845	1.12799	1.04761	0.96583	0.956853	0.99281	0.980869	0.935376	0.998926	1.00127	0.959454	0.952754	0.945539	0.963945	1.00978	0.982131	0.946404	0.933058	0.947177	0.954102	0.960693	0.978484	0.961636	0.957352	0.9793	0.970416	0.954485	0.944039	0.946978	0.955029	0.963989	0.970339	0.968591	0.963839	0.962067	0.973614	0.964282	0.952948
Ae_17D_F00065	65	2017-10-22 07:25:49	17	Aedes aegypti	Lab-reared	Female	1.58316	1.40928	1.27517	1.91183	3.05061	1.73608	1.8066	1.43865	1.30506	1.49469	1.43592	1.3767	1.42407	1.58964	1.60015	1.47981	1.40725	1.40328	1.46546	1.58111	1.63285	1.52619	1.41884	1.50475	1.50305	1.48204	1.57475	1.62784	1.56813	1.46397	1.48012	1.46632	1.45844	1.5884	1.56082	1.51706	1.59081	1.5444	1.46971	1.42706	1.44357	1.46594	1.49357
Ae_17D_F00066	66	2017-10-22 07:25:49	17	Aedes aegypti	Lab-reared	Female	NaN	NaN	1.77545	1.73483	1.80604	1.85058	1.85848	2.97798	NaN	2.108	1.7055	1.60801	1.66835	1.98371	1.97057	1.70718	1.57913	1.55177	1.69275	2.20123	2.01422	1.75083	1.69884	2.11864	1.97123	1.74951	1.92437	2.0355	1.87732	1.6728	1.67848	1.70179	1.73746	1.86728	1.75634	1.70635	1.9149	1.90637	1.77157	1.66992	1.68371	1.7071	1.7416
Ae_17D_F00067	67	2017-10-22 07:25:49	17	Aedes aegypti	Lab-reared	Female	2.53156	1.81538	1.46159	1.47271	1.37625	1.30914	1.54609	1.37792	1.21675	1.26285	1.30244	1.32865	1.36589	1.51092	1.54473	1.39427	1.20848	1.22542	1.32675	1.40862	1.44037	1.41669	1.38149	1.39751	1.38391	1.34795	1.31875	1.33268	1.316	1.26259	1.27787	1.29827	1.32202	1.37893	1.35832	1.32998	1.35143	1.32406	1.29855	1.29797	1.32053	1.31139	1.30057
Ae_17D_F00068	68	2017-10-22 07:25:49	17	Aedes aegypti	Lab-reared	Female	NaN	2.05114	2.2132	2.40702	1.79595	1.57467	2.031	2.56514	2.50588	2.54074	1.8996	1.73969	1.78981	1.79356	2.05766	2.5073	1.96518	1.85468	2.18454	NaN	2.44013	1.93487	2.03906	2.53987	2.31631	2.11485	2.63914	4.06	2.37277	1.89095	1.76171	1.7959	1.96517	2.19704	1.97871	1.84663	1.99335	2.07482	1.95469	1.79472	1.80641	1.82479	1.88297
Ae_17D_F00069	69	2017-10-22 07:25:49	17	Aedes aegypti	Lab-reared	Female	2.29279	1.57848	1.19443	1.60218	1.94662	1.5505	1.58032	1.62247	1.6552	1.69345	1.72842	1.76086	1.79044	1.81414	1.86278	1.83822	1.67097	1.53119	1.57036	1.91835	2.0644	1.78881	1.59714	1.73272	1.63892	1.53702	1.64371	1.69757	1.66989	1.60403	1.5522	1.53886	1.57373	1.66482	1.60887	1.54094	1.56431	1.59148	1.58695	1.56113	1.58223	1.57526	1.57221
Ae_17D_F00070	70	2017-10-22 07:25:49	17	Aedes aegypti	Lab-reared	Female	NaN	NaN	1.40183	1.66693	1.70865	1.50536	1.86741	2.26212	1.97439	1.65583	1.66396	1.59991	1.49067	1.67431	1.69235	1.53977	1.45164	1.53086	1.64189	1.6544	1.84254	1.75885	1.57055	1.69789	1.61185	1.5165	1.6186	1.67021	1.64518	1.5837	1.53497	1.52714	1.54837	1.5653	1.59117	1.59567	1.56079	1.53409	1.50734	1.49462	1.55779	1.54555	1.51064
Ae_17D_F00071	71	2017-10-22 07:25:49	17	Aedes aegypti	Lab-reared	Female	2.64131	1.97716	1.28512	1.86472	2.6423	1.75898	3.09791	NaN	2.14594	1.36026	1.56465	2.07082	1.9552	1.51749	1.62236	1.96058	1.57842	1.59677	1.91623	NaN	2.50414	2.11273	2.22551	NaN	2.84502	2.24213	2.27481	2.04675	1.94472	1.97018	1.87082	1.681	1.6248	2.09668	2.30033	2.07333	2.09976	2.1561	2.00553	1.84005	2.07316	2.04484	1.9169
Ae_17D_F00072	72	2017-10-22 07:25:49	17	Aedes aegypti	Lab-reared	Female	1.46226	1.28334	1.37625	1.7276	1.70865	1.51351	1.94271	1.56516	1.37506	1.59758	1.51683	1.44101	1.49098	1.67049	1.81395	1.77561	1.62958	1.51137	1.50974	1.64504	1.69262	1.62811	1.57152	1.69526	1.68569	1.61669	1.63598	1.67099	1.60567	1.49464	1.57037	1.58642	1.55371	1.63714	1.6345	1.60626	1.62757	1.60506	1.5699	1.54914	1.56687	1.59046	1.6121
Ae_17D_F00073	73	2017-10-22 07:25:49	17	Aedes aegypti	Lab-reared	Female	1.7981	1.40952	1.12267	1.25529	1.306	1.21694	1.24286	1.41627	1.41641	1.1383	1.12927	1.17727	1.20684	1.23055	1.26883	1.2657	1.17362	1.1655	1.21448	1.28398	1.3124	1.29991	1.27808	1.29369	1.28321	1.27181	1.29021	1.28003	1.2409	1.2007	1.21694	1.23933	1.25666	1.27646	1.25455	1.23738	1.25848	1.26478	1.23551	1.19847	1.23757	1.24469	1.23707
Ae_17D_F00074	74	2017-10-22 07:25:49	17	Aedes aegypti	Lab-reared	Female	3.3257	1.60185	1.19695	1.33758	1.54943	1.53962	1.38262	1.2626	1.22294	1.26515	1.32017	1.25159	1.15464	1.317	1.39301	1.29999	1.20013	1.19189	1.24532	1.31736	1.29258	1.25397	1.23981	1.25257	1.27818	1.28729	1.26271	1.27567	1.2631	1.21761	1.2335	1.25837	1.27014	1.25994	1.23039	1.21831	1.23922	1.22227	1.20587	1.20903	1.23114	1.22891	1.21952
Ae_17D_F00075	75	2017-10-22 07:25:49	17	Aedes aegypti	Lab-reared	Female	1.97842	1.47671	1.1559	1.51335	1.78199	1.48854	1.53074	1.42628	1.34579	1.38931	1.42737	1.45981	1.48938	1.51309	1.56172	1.52702	1.35605	1.38961	1.53473	1.65495	1.48807	1.41302	1.46005	1.55909	1.54593	1.52615	1.6301	1.53293	1.46543	1.49223	1.46118	1.45049	1.48185	1.55779	1.51324	1.47766	1.54659	1.54106	1.50734	1.49455	1.55445	1.57081	1.55624
Ae_17D_F00076	76	2017-10-22 07:25:49	17	Aedes aegypti	Lab-reared	Female	1.10854	1.11238	1.36973	1.43724	1.3255	1.27017	1.48548	1.33852	1.19113	1.23678	1.28435	1.26735	1.22685	1.33033	1.34667	1.30602	1.33452	1.24904	1.23913	1.38256	1.36231	1.30627	1.29512	1.36729	1.33173	1.28652	1.35087	1.43975	1.4197	1.30377	1.28057	1.28607	1.31257	1.36858	1.3489	1.32157	1.34297	1.31408	1.30333	1.32492	1.32252	1.31759	1.32145
Ae_17D_F00077	77	2017-10-22 07:25:49	17	Aedes aegypti	Lab-reared	Female	NaN	1.48759	1.32821	1.58843	1.6061	1.44917	1.77607	1.69213	1.52595	1.57184	1.47614	1.34999	1.31628	1.74829	2.03808	1.71228	1.58681	1.47549	1.51765	1.80731	1.73149	1.58184	1.55309	1.81438	1.75399	1.58719	1.60873	1.63727	1.62182	1.56429	1.5184	1.50736	1.54089	1.62614	1.57136	1.52821	1.60371	1.59465	1.55723	1.53757	1.55536	1.57888	1.60049
Ae_17D_F00078	78	2017-10-22 07:25:49	17	Aedes aegypti	Lab-reared	Female	1.64848	1.10537	0.891817	1.06036	1.10778	0.989863	1.02162	1.07057	1.0576	0.979027	1.0025	0.990204	0.946144	1.05741	1.0516	0.961935	0.925713	0.911268	0.942349	1.01591	0.991546	0.951255	0.940941	0.980509	0.964292	0.936036	0.954603	0.959192	0.949906	0.937741	0.942308	0.945744	0.950724	0.969618	0.960237	0.947932	0.955802	0.956351	0.947488	0.935365	0.934561	0.943548	0.95412
Ae_17D_F00079	79	2017-10-22 07:25:49	17	Aedes aegypti	Lab-reared	Female	1.57237	1.34574	1.44225	1.88434	1.88745	1.555	1.59855	1.475	1.37695	1.42111	1.64238	1.60346	1.36329	1.36885	1.49379	1.571	1.38553	1.36141	1.39215	1.41099	1.5099	1.52622	1.47974	1.58614	1.51154	1.4604	1.63772	1.57198	1.43761	1.3691	1.37949	1.43058	1.4912	1.51114	1.49693	1.47088	1.45052	1.43475	1.42134	1.40952	1.3985	1.408	1.43174
Ae_17D_F00080	80	2017-10-22 07:25:49	17	Aedes aegypti	Lab-reared	Female	NaN	2.07926	1.54329	1.52642	1.58417	1.64884	1.71834	1.39366	1.2693	1.4451	1.5334	1.47113	1.39351	1.54001	1.57156	1.43359	1.29461	1.32962	1.448	1.55307	1.59139	1.55008	1.49525	1.51185	1.48278	1.4509	1.46938	1.4924	1.48967	1.44884	1.37119	1.37218	1.44484	1.51871	1.4446	1.38909	1.45004	1.45367	1.413	1.37732	1.42815	1.42602	1.40382
Ae_17D_F00081	81	2017-10-22 07:25:49	17	Aedes aegypti	Lab-reared	Female	1.51016	1.55484	1.62516	1.64429	1.711	1.70012	1.46848	1.44608	1.432	1.33519	1.46856	1.53207	1.42217	1.44841	1.42151	1.35283	1.30265	1.29363	1.40647	1.7495	1.71405	1.51242	1.4238	1.60387	1.57711	1.46236	1.48189	1.57356	1.57827	1.46477	1.43127	1.39842	1.39671	1.50744	1.52837	1.50641	1.52726	1.51704	1.46806	1.42787	1.52162	1.50517	1.45198
Ae_17D_F00082	82	2017-10-22 07:25:49	17	Aedes aegypti	Lab-reared	Female	1.75141	1.6366	1.19829	1.35446	1.40883	1.28845	1.31291	1.51719	1.50919	1.18062	1.16102	1.24297	1.36636	1.51885	1.54473	1.39427	1.20848	1.22542	1.33005	1.41047	1.37569	1.32138	1.30902	1.38321	1.34572	1.30173	1.36912	1.36684	1.31043	1.26209	1.31779	1.31318	1.2739	1.32411	1.33768	1.32171	1.31256	1.33546	1.31575	1.26626	1.3068	1.328	1.32752
Ae_17D_F00083	83	2017-10-22 07:25:49	17	Aedes aegypti	Lab-reared	Female	NaN	NaN	1.47697	1.4338	1.50501	1.55404	1.57472	1.88679	2.26018	1.74651	1.52226	1.54603	1.79168	1.83023	1.86278	1.84513	1.68048	1.45024	1.46222	1.90444	1.83725	1.65853	1.59196	1.60919	1.56157	1.54429	1.65118	1.62291	1.54067	1.5087	1.67366	1.67596	1.56939	1.65814	1.60363	1.55813	1.63769	1.57986	1.51521	1.50503	1.56595	1.58218	1.5647
Ae_17D_F00084	84	2017-10-22 07:25:49	17	Aedes aegypti	Lab-reared	Female	1.11598	1.20658	1.12014	1.13449	1.12065	1.07236	1.03028	0.984793	1.00119	1.10518	1.04219	1.03509	1.12113	1.09897	1.07426	1.06097	1.04638	1.0275	1.05845	1.15098	1.11293	1.05435	1.0348	1.07893	1.07073	1.0563	1.10108	1.10692	1.08518	1.06149	1.06062	1.05944	1.06076	1.0793	1.07487	1.06475	1.0686	1.07671	1.06617	1.0455	1.06442	1.08248	1.0833
Ae_17D_F00085	85	2017-10-22 07:25:49	17	Aedes aegypti	Lab-reared	Female	1.51956	1.69157	1.39492	1.40509	1.3255	1.27017	1.48548	1.33852	1.19113	1.23678	1.28435	1.27275	1.22581	1.24556	1.28284	1.2946	1.25247	1.25478	1.30812	1.3894	1.36329	1.28191	1.23016	1.28938	1.29975	1.28181	1.29972	1.32413	1.30489	1.25321	1.26862	1.29403	1.30477	1.2909	1.27886	1.28483	1.30473	1.2556	1.24576	1.29138	1.29367	1.27565	1.26366
Ae_17D_F00086	86	2017-10-22 07:25:49	17	Aedes aegypti	Lab-reared	Female	NaN	2.56083	1.63698	2.50629	2.4057	1.75898	3.09791	NaN	NaN	1.92224	1.87513	1.93691	1.96648	1.99019	2.04991	1.99938	1.76783	1.60616	1.59892	1.76642	1.82487	1.7233	1.6655	2.03835	1.93125	1.68951	1.71097	1.86467	1.84901	1.64949	1.65558	1.68484	1.70098	1.71791	1.73874	1.76377	1.78248	1.74116	1.68736	1.655	1.67634	1.66286	1.65471
Ae_17D_F00087	87	2017-10-22 07:25:49	17	Aedes aegypti	Lab-reared	Female	2.045	1.52586	1.62158	1.67919	1.49989	1.39312	1.65589	1.87224	1.74517	1.53998	1.53902	1.57373	1.61644	1.86376	2.12771	1.93128	1.56879	1.6079	1.84643	2.12063	1.96663	1.59227	1.4265	1.71615	1.71959	1.58119	1.69872	1.76855	1.68249	1.54673	1.55635	1.58339	1.60084	1.62094	1.58969	1.58906	1.67094	1.65579	1.61031	1.58585	1.60337	1.62718	1.64892
Ae_17D_F00088	88	2017-10-22 07:25:49	17	Aedes aegypti	Lab-reared	Female	NaN	2.66009	1.34135	1.56542	1.63116	1.42756	1.45844	1.53249	1.4307	1.23156	1.42205	1.59153	1.45377	1.46164	1.61649	1.6707	1.35892	1.30601	1.40426	1.60736	1.57058	1.43117	1.35162	1.42647	1.43344	1.40207	1.42036	1.44258	1.44204	1.40724	1.33776	1.34002	1.4084	1.4774	1.41109	1.36229	1.42046	1.39249	1.35565	1.35435	1.40521	1.40474	1.37894
Ae_17D_F00089	89	2017-10-22 07:25:49	17	Aedes aegypti	Lab-reared	Female	1.16214	1.25821	1.15547	1.15832	1.21371	1.24572	1.16709	1.17001	1.18479	1.14125	1.103	1.10283	1.1372	1.16091	1.2023	1.19057	1.07275	1.06024	1.10851	1.16493	1.1517	1.12651	1.12675	1.1771	1.19068	1.17164	1.15723	1.17166	1.16707	1.13276	1.12589	1.13547	1.15508	1.17542	1.1459	1.12216	1.1436	1.15356	1.13493	1.10894	1.14445	1.15544	1.14927
Ae_17D_F00090	90	2017-10-22 07:25:49	17	Aedes aegypti	Lab-reared	Female	1.50357	1.27668	1.05926	1.16338	1.30924	1.31994	1.21733	1.30093	1.41255	1.31594	1.23599	1.26928	1.39196	1.33366	1.26957	1.25043	1.2783	1.20483	1.19792	1.32824	1.31205	1.26045	1.25934	1.38535	1.33218	1.25166	1.31391	1.3524	1.33232	1.27286	1.22306	1.23315	1.28315	1.30347	1.27764	1.25846	1.27966	1.28304	1.26292	1.24257	1.28501	1.29262	1.27157
Ae_17D_F00091	91	2017-10-22 07:25:49	17	Aedes aegypti	Lab-reared	Female	NaN	NaN	1.20268	1.57845	1.94662	1.54604	1.56283	1.88679	2.21757	1.73465	1.73135	1.65301	1.52824	1.7132	1.88788	1.83822	1.67097	1.52184	1.62508	2.547	1.72146	1.64017	2.03749	2.10535	1.7944	1.6647	1.8104	1.6594	1.60481	1.71793	1.58892	1.52495	1.58706	1.8696	1.83261	1.7324	1.84526	1.74565	1.64667	1.62655	1.70149	1.71154	1.69416
Ae_17D_F00092	92	2017-10-22 07:25:49	17	Aedes aegypti	Lab-reared	Female	NaN	2.56083	1.63698	2.86491	1.8752	1.39067	1.66265	1.59304	1.51131	1.81421	2.01789	1.67078	1.42437	1.75666	1.90893	1.66002	1.54533	1.53102	1.60777	1.76871	1.82487	1.73332	1.65827	1.82041	1.70847	1.56125	1.5815	1.68626	1.73227	1.64818	1.58307	1.61257	1.70559	1.72746	1.69204	1.63847	1.60095	1.61655	1.61457	1.58594	1.6071	1.59853	1.59315
Ae_17D_F00093	93	2017-10-22 07:25:49	17	Aedes aegypti	Lab-reared	Female	3.3257	1.57848	1.19443	1.60218	1.94662	1.5505	1.58032	1.64547	1.59596	1.44865	1.45427	1.49761	1.52719	1.55089	1.58968	1.58898	1.49492	1.39643	1.46866	1.9076	1.85422	1.58343	1.48856	1.85766	1.75518	1.51742	1.54031	1.57599	1.5258	1.43434	1.50264	1.5148	1.49851	1.63782	1.66475	1.60524	1.57165	1.59207	1.5649	1.50495	1.56679	1.55938	1.5134
Ae_17D_F00094	94	2017-10-22 07:25:49	17	Aedes aegypti	Lab-reared	Female	1.62629	1.33802	1.0898	1.20081	1.34445	1.38246	1.41659	1.44635	1.49416	1.53175	1.32783	1.24674	1.28981	1.31351	1.34742	1.36113	1.31341	1.21015	1.22642	1.43903	1.4309	1.32224	1.26992	1.38978	1.4269	1.37601	1.34391	1.35774	1.3366	1.28163	1.33877	1.33584	1.28664	1.30136	1.35267	1.39199	1.37498	1.33742	1.31254	1.31128	1.33197	1.34079	1.33669
Ae_17D_F00095	95	2017-10-22 07:25:49	17	Aedes aegypti	Lab-reared	Female	1.63514	1.652	1.7412	NaN	2.17211	1.4249	1.46272	1.3825	1.31168	1.35479	1.39261	1.43284	1.45317	1.37091	1.36348	1.38178	1.32861	1.2761	1.28426	1.36765	1.3998	1.37111	1.35715	1.51174	1.48968	1.39885	1.41869	1.44764	1.41988	1.34634	1.31923	1.34906	1.39786	1.37734	1.35977	1.34744	1.33663	1.3544	1.36222	1.35403	1.37477	1.38235	1.37521
Ae_17D_F00096	96	2017-10-22 07:25:49	17	Aedes aegypti	Lab-reared	Female	3.3257	1.60185	1.19695	1.33758	1.52856	1.56317	1.61147	1.475	1.37695	1.42111	1.64238	1.56988	1.36758	1.90129	2.03073	1.57255	1.48085	1.46713	1.58455	1.92764	1.8402	1.59803	1.47712	1.5744	1.56909	1.54429	1.65118	1.61536	1.57881	1.60175	1.55641	1.53886	1.57249	1.65986	1.65874	1.60524	1.57165	1.59207	1.5649	1.50495	1.56679	1.55627	1.51915
Ae_17D_F00097	97	2017-10-22 07:25:49	17	Aedes aegypti	Lab-reared	Female	1.66091	1.2092	1.02981	1.12891	1.25445	1.29533	1.32946	1.37161	1.36429	1.28419	1.22044	1.20594	1.24745	1.36029	1.37759	1.31293	1.2707	1.2245	1.25497	1.40147	1.45963	1.35645	1.23785	1.24802	1.27088	1.30689	1.3721	1.36264	1.33	1.31199	1.29765	1.27813	1.27499	1.32565	1.33486	1.332	1.35213	1.32406	1.29855	1.29792	1.31859	1.32595	1.32869
Ae_17D_F00098	98	2017-10-22 07:25:49	17	Aedes aegypti	Lab-reared	Female	NaN	1.74361	1.23946	1.41406	1.45359	1.34629	1.57935	1.75958	1.66419	1.49192	1.50831	1.47113	1.39325	1.52894	1.66035	1.6023	1.40535	1.37534	1.44185	1.55167	1.59139	1.54348	1.50117	1.61281	1.53953	1.46256	1.55473	1.53694	1.48139	1.44807	1.41342	1.43934	1.50553	1.52557	1.50604	1.4919	1.51288	1.54228	1.51943	1.4641	1.48302	1.48626	1.47881
Ae_17D_F00099	99	2017-10-22 07:25:49	17	Aedes aegypti	Lab-reared	Female	NaN	1.74361	1.23946	1.39475	1.6126	1.64326	1.69449	1.52986	1.42333	1.46788	1.52068	1.46264	1.39478	1.70973	1.85257	1.59571	1.40209	1.37534	1.44616	1.55424	1.49478	1.45929	1.50296	1.61808	1.5463	1.4473	1.46751	1.4924	1.48262	1.44782	1.46894	1.45272	1.44556	1.57176	1.55049	1.49286	1.51539	1.46777	1.42353	1.41878	1.47207	1.48923	1.47964
Ae_17D_F00100	100	2017-10-22 07:25:49	17	Aedes aegypti	Lab-reared	Female	NaN	2.38606	1.33948	1.53831	1.81337	1.93138	NaN	1.94639	1.57108	1.94855	1.54602	1.44662	1.66882	1.97596	2.29671	2.03459	1.6127	1.55219	1.64284	1.81839	1.87974	1.77496	1.68954	1.85411	1.81925	1.75676	1.92974	2.01623	1.94412	1.81393	1.72208	1.70071	1.72623	1.74739	1.70642	1.67568	1.69738	1.6678	1.61799	1.59983	1.72818	1.76637	1.74056
Ae_17D_F00101	101	2017-10-22 07:25:49	17	Aedes aegypti	Lab-reared	Female	1.03861	0.929845	0.926476	1.14799	1.10574	0.940844	1.04807	1.01079	0.947332	0.989878	1.09705	1.04759	0.91571	1.01256	1.03747	0.986049	0.976513	0.997187	1.00974	0.996711	1.01314	1.00625	0.983087	0.995711	1.02196	1.02973	1.00102	1.01001	1.01509	0.995493	0.977895	0.994129	1.02311	1.00806	0.992705	1.00236	1.03723	0.999161	0.980903	1.00338	1.00199	0.998175	1.00326
Ae_17D_F00102	102	2017-10-22 07:25:49	17	Aedes aegypti	Lab-reared	Female	0.910501	0.799992	0.814014	0.83243	0.84322	0.840059	0.827943	0.81592	0.81054	0.813751	0.816314	0.818596	0.820046	0.819338	0.805542	0.792337	0.795664	0.782355	0.788509	0.825654	0.81269	0.794757	0.792634	0.808684	0.797962	0.78616	0.804187	0.814316	0.801992	0.775689	0.773987	0.772166	0.772618	0.790277	0.800829	0.7968	0.781558	0.775226	0.781413	0.792966	0.786331	0.778221	0.77833
Ae_17D_F00103	103	2017-10-22 07:25:49	17	Aedes aegypti	Lab-reared	Female	NaN	2.21786	1.62644	NaN	NaN	1.41854	NaN	NaN	3.39057	1.91188	1.90887	1.76649	1.61774	2.30855	NaN	3.6299	1.79955	1.69922	1.81071	2.09715	3.08675	NaN	NaN	NaN	2.62971	2.31266	NaN	NaN	2.76037	1.98004	1.82273	1.85934	2.05097	2.31561	2.41568	2.6205	NaN	2.1641	1.96251	2.16596	2.45109	2.40183	2.21272
Ae_17D_F00104	104	2017-10-22 07:25:49	17	Aedes aegypti	Lab-reared	Female	NaN	1.48759	1.32821	1.55989	1.8545	1.85961	1.89374	1.9235	1.97906	2.01629	1.74874	1.53939	1.45552	1.61137	1.73423	1.75026	1.77993	1.64248	1.68201	2.19505	2.01422	1.75083	1.69884	2.11864	1.97123	1.74951	1.92437	2.05567	1.82709	1.56712	1.57008	1.59168	1.63566	1.83726	1.77922	1.67122	1.69582	1.6678	1.62467	1.59881	1.61625	1.64015	1.66067
Ae_17D_F00105	105	2017-10-22 07:25:49	17	Aedes aegypti	Lab-reared	Female	1.9998	1.75682	1.23815	1.80079	1.53663	1.18383	1.88593	1.88374	1.34083	1.18371	1.26318	1.3649	1.39375	1.53721	1.66035	1.6063	1.41048	1.31725	1.35895	1.54564	1.5088	1.42008	1.40724	1.5826	1.55355	1.4473	1.46751	1.49808	1.46502	1.38227	1.35459	1.35516	1.38348	1.4468	1.41278	1.40352	1.50631	1.44196	1.3774	1.37742	1.43003	1.42602	1.40243
Ae_17D_F00106	106	2017-10-22 07:25:49	17	Aedes aegypti	Lab-reared	Female	1.4945	1.21889	1.15076	1.29901	1.45815	1.49554	1.54177	1.44077	1.31573	1.25074	1.26902	1.30854	1.33834	1.36933	1.34591	1.29329	1.25376	1.21007	1.24297	1.3835	1.36231	1.30627	1.29512	1.36729	1.33591	1.27937	1.29845	1.32031	1.32179	1.30168	1.28797	1.26925	1.26711	1.31872	1.30465	1.28182	1.30301	1.28044	1.25907	1.26018	1.28253	1.27747	1.26467
Ae_17D_F00107	107	2017-10-22 07:25:49	17	Aedes aegypti	Lab-reared	Female	1.28217	1.13203	0.97872	1.08537	1.0572	0.986964	1.20609	1.1142	0.960143	0.953777	1.03535	1.04648	0.989599	1.10716	1.12941	1.05069	0.999612	1.03998	1.06373	1.01464	1.05229	1.08123	1.07029	1.05488	1.06727	1.08449	1.07518	1.06402	1.0723	1.09166	1.05068	1.03955	1.06181	1.08148	1.06131	1.04662	1.06754	1.05088	1.02993	1.02773	1.06342	1.05895	1.03818
Ae_17D_F00108	108	2017-10-22 07:25:49	17	Aedes aegypti	Lab-reared	Female	NaN	NaN	1.78057	1.73483	1.80604	1.85961	1.89374	2.02384	1.7563	1.38934	1.37433	1.40989	1.45816	1.88293	1.80738	1.52597	1.55512	1.48352	1.51765	1.80731	1.71863	1.63997	1.69532	1.89058	1.65055	1.50727	1.70766	1.80209	1.75373	1.67142	1.61454	1.55293	1.54382	1.69895	1.7268	1.65896	1.61863	1.58232	1.57586	1.59918	1.62693	1.58636	1.54766
Ae_17D_F00109	109	2017-10-22 07:25:49	17	Aedes aegypti	Lab-reared	Female	1.23912	1.1368	1.22312	1.4469	1.47108	1.33456	1.37434	1.30628	1.25055	1.29302	1.33983	1.3165	1.26831	1.38065	1.40321	1.33349	1.28832	1.23941	1.27308	1.424	1.40549	1.30711	1.25776	1.37792	1.36488	1.31412	1.38307	1.37589	1.34431	1.32312	1.26573	1.29515	1.37628	1.35616	1.36728	1.37002	1.32575	1.31272	1.30759	1.3046	1.32719	1.31761	1.30635
Ae_17D_F00110	110	2017-10-22 07:25:49	17	Aedes aegypti	Lab-reared	Female	3.3257	1.57848	1.19443	1.60218	1.94662	1.5505	1.58032	1.64547	1.58636	1.44263	1.60817	1.67027	1.52824	1.7132	1.91173	1.7963	1.51156	1.46747	1.53977	1.68031	1.89647	1.90472	1.7525	1.76232	1.80154	1.77776	1.67641	1.76797	1.83065	1.72345	1.65713	1.58806	1.57688	1.74508	1.76608	1.71504	1.737	1.70294	1.65489	1.62605	1.64731	1.63227	1.63586
Ae_17D_F00111	111	2017-10-22 07:25:49	17	Aedes aegypti	Lab-reared	Female	2.57774	NaN	1.297	1.82222	3.05061	1.72927	1.77754	1.59266	1.46081	1.50625	1.73169	1.94443	1.97224	3.80866	3.39295	1.92564	1.57147	1.52207	1.60777	1.76871	1.80899	1.81823	1.84496	1.87011	1.76677	1.72755	1.89054	1.82048	1.75412	1.778	1.70272	1.67152	1.71157	1.82883	1.80919	1.75475	1.77733	1.81445	1.74841	1.65596	1.80318	1.79701	1.73192
Ae_17D_F00112	112	2017-10-22 07:25:49	17	Aedes aegypti	Lab-reared	Female	2.19365	NaN	1.41222	1.19741	1.27258	1.47451	1.32683	1.4335	1.50286	1.26747	1.25421	1.34754	1.49032	1.53193	1.48038	1.40177	1.34595	1.28751	1.32254	1.49283	1.46167	1.38311	1.37321	1.53409	1.50994	1.41652	1.43722	1.41869	1.3573	1.30171	1.36083	1.35097	1.3131	1.40544	1.43522	1.39341	1.34747	1.39222	1.39005	1.32483	1.34065	1.36828	1.38386
Ae_17D_F00113	113	2017-10-22 07:25:49	17	Aedes aegypti	Lab-reared	Female	1.54632	1.42498	1.27821	1.52698	1.38967	1.20635	1.58402	1.68652	1.38642	1.20871	1.2972	1.33886	1.29304	1.72304	1.68216	1.33363	1.22618	1.21539	1.29325	1.44684	1.41916	1.35325	1.3382	1.4169	1.37974	1.31398	1.33269	1.40082	1.4098	1.33519	1.31214	1.31434	1.34083	1.39768	1.40308	1.39622	1.41652	1.38118	1.34965	1.3466	1.36734	1.3731	1.3732
Ae_17D_F00114	114	2017-10-22 07:25:49	17	Aedes aegypti	Lab-reared	Female	1.47067	1.37897	1.23746	1.10193	1.1524	1.34721	1.40147	1.21987	1.14473	1.28176	1.26486	1.18772	1.17308	1.46518	1.43675	1.24282	1.2697	1.25392	1.23459	1.25594	1.33408	1.31651	1.25721	1.37363	1.41511	1.34961	1.27695	1.31214	1.34867	1.32313	1.30451	1.30995	1.32283	1.30616	1.31851	1.33349	1.32223	1.3148	1.30759	1.3045	1.32327	1.34766	1.36474
Ae_21D_F00001	1	2017-10-22 07:25:49	21	Aedes aegypti	Lab-reared	Female	0.981139	0.862349	0.914874	0.945999	0.989298	1.00917	0.942618	0.957222	0.959221	0.889334	0.899079	0.915275	0.91537	0.947793	0.975008	0.98067	0.959134	0.932287	0.917928	0.920885	0.918869	0.930373	0.946802	0.93394	0.93014	0.93342	0.934051	0.935812	0.949335	0.966366	0.931849	0.935017	0.96241	0.946595	0.938895	0.938143	0.936657	0.937909	0.9403	0.941344	0.936733	0.933428	0.929758
Ae_21D_F00002	2	2017-10-22 07:25:49	21	Aedes aegypti	Lab-reared	Female	1.33934	1.50866	1.97313	1.58976	1.66256	1.99481	1.45621	1.40528	1.38464	1.24322	1.24053	1.28039	1.30427	1.26313	1.34286	1.48698	1.43506	1.38312	1.34272	1.3148	1.32688	1.35196	1.36557	1.34378	1.31416	1.31635	1.37405	1.37181	1.34942	1.33254	1.28614	1.29661	1.34137	1.33311	1.32146	1.32519	1.34434	1.32225	1.31862	1.33654	1.29729	1.28283	1.28514
Ae_21D_F00003	3	2017-10-22 07:25:49	21	Aedes aegypti	Lab-reared	Female	1.62793	1.45959	1.51632	1.54804	1.60131	1.59541	1.43708	1.56733	1.65575	1.39538	1.30148	1.28985	1.3255	1.35373	1.43213	1.50857	1.45349	1.3953	1.37929	1.40286	1.36894	1.3579	1.38307	1.4114	1.36409	1.31404	1.33137	1.3922	1.40359	1.34279	1.32656	1.31489	1.30973	1.32889	1.35226	1.36551	1.3562	1.30761	1.29077	1.31349	1.31475	1.31634	1.31449
Ae_21D_F00004	4	2017-10-22 07:25:49	21	Aedes aegypti	Lab-reared	Female	2.23373	1.42793	1.50949	1.90938	2.73956	2.25685	1.72804	2.06131	1.86201	1.27987	1.38899	1.62089	1.60202	1.39931	1.53043	1.90104	1.60472	1.55483	1.59146	1.61303	1.6314	1.65649	1.66412	1.60304	1.53667	1.53125	1.61908	1.54299	1.4852	1.51143	1.53537	1.52387	1.50194	1.52303	1.51292	1.50508	1.52468	1.48234	1.46274	1.48708	1.51419	1.47765	1.43224
Ae_21D_F00005	5	2017-10-22 07:25:49	21	Aedes aegypti	Lab-reared	Female	1.44293	1.32916	1.38861	1.66239	2.02719	1.82275	1.38744	1.60743	1.72037	1.23895	1.33027	1.60759	1.73722	1.38967	1.46744	1.79118	1.55273	1.44064	1.45366	1.55676	1.50007	1.57099	1.74364	1.51607	1.41214	1.43679	1.57258	1.46463	1.43018	1.55355	1.48501	1.45072	1.48607	1.55691	1.48828	1.44878	1.54601	1.51964	1.4739	1.47048	1.52395	1.52766	1.4757
Ae_21D_F00006	6	2017-10-22 07:25:49	21	Aedes aegypti	Lab-reared	Female	1.77229	1.80983	1.82883	1.52074	1.45392	1.47721	1.3596	1.48655	1.49975	1.23095	1.27592	1.37023	1.39262	1.42666	1.45447	1.45423	1.40908	1.36051	1.34147	1.36785	1.45365	1.43759	1.35254	1.37164	1.39669	1.41588	1.43215	1.41099	1.4063	1.42411	1.36975	1.35626	1.37419	1.36206	1.37118	1.39535	1.41338	1.3838	1.3751	1.39469	1.36935	1.35862	1.35628
Ae_21D_F00007	7	2017-10-22 07:25:49	21	Aedes aegypti	Lab-reared	Female	0.730116	0.751096	0.792132	0.781151	0.773308	0.770012	0.747161	0.771372	0.786854	0.751081	0.747238	0.743227	0.733721	0.748485	0.754283	0.751436	0.75094	0.744467	0.736574	0.732583	0.73803	0.738239	0.735662	0.747675	0.742391	0.733324	0.739995	0.749656	0.756538	0.756084	0.741269	0.741206	0.751431	0.749403	0.741039	0.740338	0.752979	0.746217	0.740526	0.744048	0.748715	0.747569	0.743079
Ae_21D_F00008	8	2017-10-22 07:25:49	21	Aedes aegypti	Lab-reared	Female	1.0971	1.11485	1.29083	1.19747	1.23767	1.39183	1.30712	1.32691	1.2768	1.11041	1.10475	1.14446	1.17002	1.15123	1.18466	1.24201	1.22742	1.13834	1.08975	1.11691	1.13656	1.15466	1.175	1.20089	1.17824	1.15242	1.16989	1.16958	1.16252	1.15888	1.15671	1.15472	1.15304	1.15304	1.1686	1.18462	1.18458	1.17288	1.1695	1.17282	1.15047	1.14743	1.15184
Ae_21D_F00009	9	2017-10-22 07:25:49	21	Aedes aegypti	Lab-reared	Female	1.35345	1.36066	1.67981	1.45401	1.49964	1.76961	1.54071	1.68757	1.78106	1.45326	1.43071	1.47209	1.5015	1.52686	1.62592	1.78439	1.82584	1.61821	1.50485	1.53617	1.55677	1.56907	1.60171	1.73084	1.64672	1.56079	1.65543	1.63807	1.57294	1.54148	1.61658	1.63322	1.5946	1.61348	1.64031	1.64358	1.61133	1.58336	1.58356	1.60309	1.58752	1.57358	1.55269
Ae_21D_F00010	10	2017-10-22 07:25:49	21	Aedes aegypti	Lab-reared	Female	1.49749	1.48778	1.96635	1.64201	1.38721	1.32766	1.52101	2.00466	1.78841	1.26116	1.28438	1.44187	1.56744	1.48545	1.53603	1.60851	1.44406	1.42705	1.42839	1.38845	1.45572	1.52777	1.52189	1.42202	1.40554	1.41751	1.3871	1.39059	1.44227	1.49881	1.35721	1.34843	1.43432	1.41842	1.42591	1.43952	1.42541	1.38676	1.39071	1.43854	1.43736	1.4122	1.39626
Ae_21D_F00011	11	2017-10-22 07:25:49	21	Aedes aegypti	Lab-reared	Female	2.97931	1.76902	1.82396	1.50023	1.56411	1.8851	1.59817	1.78927	1.77865	1.34475	1.39537	1.5144	1.53365	1.55836	1.69967	1.7385	1.43482	1.45463	1.51623	1.45947	1.53497	1.61227	1.61351	1.56083	1.50178	1.49596	1.57687	1.55776	1.53949	1.55695	1.47904	1.45378	1.47912	1.49858	1.52541	1.51702	1.4621	1.46921	1.49624	1.51291	1.50133	1.51206	1.52232
Ae_21D_F00012	12	2017-10-22 07:25:49	21	Aedes aegypti	Lab-reared	Female	1.0061	1.00015	1.04231	0.989783	1.03795	1.13287	1.03579	1.04236	1.03691	0.947808	0.94883	1.00706	1.06681	0.994169	0.970651	0.997639	1.03085	1.00674	1.00282	1.05244	1.0273	1.02039	1.03807	1.01746	1.00876	1.00929	1.00711	1.00909	1.00277	0.991165	1.01017	1.0135	1.00365	1.00973	1.01939	1.01791	1.00025	0.996178	0.995584	0.995697	1.00688	1.00825	0.998609
Ae_21D_F00013	13	2017-10-22 07:25:49	21	Aedes aegypti	Lab-reared	Female	1.22373	1.1316	1.33139	1.38407	1.41856	1.42834	1.3255	1.44502	1.46043	1.21137	1.26195	1.31872	1.26627	1.22787	1.31155	1.42436	1.31761	1.30844	1.31695	1.28894	1.30076	1.32542	1.33938	1.32004	1.29607	1.28712	1.3038	1.32246	1.34738	1.36089	1.28427	1.27883	1.32562	1.31964	1.28805	1.28392	1.32793	1.29281	1.27285	1.29696	1.32145	1.30582	1.27768
Ae_21D_F00014	14	2017-10-22 07:25:49	21	Aedes aegypti	Lab-reared	Female	2.53448	1.74188	1.81492	1.7677	NaN	NaN	2.6508	2.05312	1.7494	1.33874	1.48841	1.7627	1.74147	1.59447	1.75322	2.22734	1.92382	1.73451	1.66679	1.69859	1.84787	1.99768	1.94607	1.69854	1.64482	1.67416	1.68875	1.78652	1.89496	1.8923	1.71599	1.70315	1.80849	1.83317	1.78693	1.7538	1.77471	1.73956	1.72716	1.74676	1.71415	1.71907	1.72067
Ae_21D_F00015	15	2017-10-22 07:25:49	21	Aedes aegypti	Lab-reared	Female	1.3629	1.15858	1.21531	1.24703	1.30031	1.29654	1.14148	1.20689	1.21284	1.02026	1.05286	1.10064	1.07888	1.06749	1.10418	1.14122	1.09547	1.10333	1.10353	1.06517	1.07573	1.10166	1.11454	1.08771	1.0548	1.04874	1.08721	1.09696	1.08321	1.06479	1.0651	1.06927	1.06846	1.05721	1.05749	1.06523	1.07005	1.05577	1.04317	1.04205	1.05228	1.05083	1.0403
Ae_21D_F00016	16	2017-10-22 07:25:49	21	Aedes aegypti	Lab-reared	Female	2.10585	1.5284	2.20472	2.30018	NaN	NaN	NaN	2.64186	2.08307	1.5635	1.51906	1.64932	1.86654	1.68138	1.86373	2.67456	2.0771	1.82182	1.7367	1.77031	1.94792	2.11864	2.07887	1.90114	1.8614	1.89124	1.90691	1.92451	1.95156	1.96329	1.86187	1.82809	1.85875	1.88784	1.7707	1.70931	1.80076	1.83905	1.85796	1.87166	1.82799	1.78606	1.75292
Ae_21D_F00017	17	2017-10-22 07:25:49	21	Aedes aegypti	Lab-reared	Female	1.39179	1.36066	1.67981	1.4724	1.40309	1.43126	1.33391	1.34827	1.32146	1.2011	1.26764	1.31872	1.26643	1.23234	1.2719	1.33499	1.30652	1.27462	1.24694	1.22838	1.24159	1.26541	1.2801	1.26581	1.24678	1.24176	1.25874	1.25356	1.24121	1.23325	1.2251	1.23245	1.25372	1.27555	1.26154	1.24068	1.23999	1.24158	1.24445	1.24467	1.2298	1.23959	1.2526
Ae_21D_F00018	18	2017-10-22 07:25:49	21	Aedes aegypti	Lab-reared	Female	2.10585	1.5126	2.18331	NaN	NaN	2.35466	2.37776	3.62682	1.94504	1.39767	1.45418	1.57954	1.60754	1.78242	2.86703	NaN	1.82824	1.69913	1.74689	1.77222	1.94792	2.11864	2.08195	1.91317	1.76261	1.76863	2.09639	2.04667	1.94856	1.96396	1.76115	1.74502	1.86026	1.8856	1.83159	1.79316	1.81433	1.77425	1.75543	1.77961	1.80416	1.79105	1.75292
Ae_21D_F00019	19	2017-10-22 07:25:49	21	Aedes aegypti	Lab-reared	Female	1.23851	1.08848	1.14677	1.32651	1.27015	1.11732	1.16078	1.22787	1.18492	1.05165	1.10034	1.12144	1.05577	1.04178	1.10806	1.17227	1.08522	1.07973	1.09732	1.08754	1.07794	1.07011	1.06523	1.06402	1.06027	1.06296	1.0795	1.08371	1.07244	1.05489	1.05705	1.04922	1.04141	1.062	1.06209	1.05669	1.06234	1.04675	1.04762	1.06709	1.05584	1.04338	1.03503
Ae_21D_F00020	20	2017-10-22 07:25:49	21	Aedes aegypti	Lab-reared	Female	1.14116	1.071	1.24626	1.29469	1.329	1.34692	1.27169	1.29772	1.25283	1.09549	1.08655	1.15466	1.2316	1.15858	1.16759	1.22639	1.21189	1.15547	1.12784	1.15347	1.17277	1.19572	1.20617	1.16497	1.16443	1.17872	1.16721	1.18079	1.193	1.18483	1.15623	1.17031	1.20418	1.18262	1.17648	1.17309	1.15731	1.15855	1.16552	1.16888	1.16156	1.15461	1.14995
Ae_21D_F00021	21	2017-10-22 07:25:49	21	Aedes aegypti	Lab-reared	Female	1.45458	1.13853	1.09217	1.34989	1.65216	1.59114	1.42646	1.7667	1.91651	1.28846	1.24909	1.3008	1.32441	1.28	1.368	1.49585	1.36844	1.35536	1.36253	1.32937	1.34056	1.36585	1.37927	1.35616	1.32857	1.31904	1.33627	1.32043	1.33761	1.39047	1.3082	1.31712	1.3963	1.38631	1.3479	1.33057	1.35084	1.33075	1.31309	1.31341	1.31355	1.31784	1.31099
Ae_21D_F00022	22	2017-10-22 07:25:49	21	Aedes aegypti	Lab-reared	Female	1.58398	1.39539	1.44973	1.50071	1.41507	1.3157	1.35302	1.53279	1.59259	1.36309	1.34934	1.38777	1.41701	1.43686	1.62336	1.80031	1.46418	1.42115	1.42839	1.38845	1.45572	1.52256	1.52717	1.48703	1.43943	1.43665	1.50866	1.49002	1.49932	1.5713	1.49471	1.46517	1.49156	1.51307	1.50521	1.48531	1.46919	1.42542	1.42791	1.47835	1.47296	1.46293	1.45786
Ae_21D_F00023	23	2017-10-22 07:25:49	21	Aedes aegypti	Lab-reared	Female	1.62559	1.58671	2.26412	1.43189	1.35559	1.66133	2.24689	2.08829	1.61239	1.38199	1.47347	1.53326	1.44307	1.4642	1.55863	1.6856	1.71568	1.77316	1.62862	1.41203	1.52986	1.68148	1.6569	1.51993	1.48972	1.51545	1.53037	1.61426	1.62089	1.51527	1.47523	1.50718	1.56497	1.539	1.50939	1.50341	1.52316	1.51147	1.51198	1.53144	1.52106	1.51179	1.49691
Ae_21D_F00024	24	2017-10-22 07:25:49	21	Aedes aegypti	Lab-reared	Female	1.19017	1.32251	1.58869	1.39933	1.42969	1.71777	1.78722	1.67213	1.40854	1.18952	1.22999	1.36834	1.46927	1.32666	1.38187	1.52257	1.3868	1.37221	1.37578	1.34242	1.4096	1.43243	1.39554	1.41917	1.41028	1.37689	1.35153	1.3607	1.38942	1.40239	1.31464	1.32541	1.40515	1.39302	1.37811	1.37019	1.36184	1.33128	1.33711	1.38155	1.38473	1.3527	1.32047
Ae_21D_F00025	25	2017-10-22 07:25:49	21	Aedes aegypti	Lab-reared	Female	1.67476	1.52534	1.34784	1.55842	1.82612	1.7646	1.54504	1.56127	1.45176	1.20974	1.25553	1.35177	1.36774	1.31587	1.40384	1.57384	1.50831	1.38321	1.3253	1.35329	1.37785	1.36306	1.34415	1.41718	1.4243	1.40018	1.41773	1.39905	1.39498	1.41282	1.36308	1.32655	1.32917	1.38041	1.39179	1.37679	1.36816	1.36074	1.37031	1.38786	1.36319	1.35451	1.34754
Ae_21D_F00026	26	2017-10-22 07:25:49	21	Aedes aegypti	Lab-reared	Female	1.75883	1.66827	3.14932	1.78832	1.88561	2.61442	1.54145	1.60489	1.69867	1.41655	1.49647	1.65263	1.64336	1.4296	1.48497	1.73985	1.77358	1.6832	1.57661	1.51864	1.60564	1.68668	1.69966	1.73495	1.61691	1.54037	1.63011	1.67127	1.68812	1.70304	1.65188	1.63735	1.66224	1.68473	1.66414	1.62588	1.59749	1.56827	1.5887	1.65022	1.63313	1.61329	1.58951
Ae_21D_F00027	27	2017-10-22 07:25:49	21	Aedes aegypti	Lab-reared	Female	2.40166	1.42793	1.50949	1.96407	1.96396	1.61048	1.63935	2.11625	1.84769	1.27659	1.50246	1.70163	1.4438	1.56534	1.79758	1.87291	1.58968	1.66195	1.63655	1.41287	1.52317	1.74233	1.80542	1.53462	1.56528	1.74755	1.76004	1.62166	1.58919	1.67989	1.57509	1.56717	1.64852	1.67455	1.59889	1.58313	1.71015	1.61228	1.56858	1.63858	1.67138	1.61296	1.53738
Ae_21D_F00028	28	2017-10-22 07:25:49	21	Aedes aegypti	Lab-reared	Female	2.03747	1.62623	1.69122	1.69182	2.07429	NaN	1.99823	1.91709	1.74051	1.44076	1.70018	1.81742	1.50016	1.5053	1.7213	2.1172	1.87599	1.59977	1.52145	1.65483	1.99878	2.19541	1.89182	1.65998	1.68351	1.77024	1.68583	1.68054	1.71555	1.72615	1.6033	1.60168	1.67537	1.6371	1.59584	1.58253	1.60278	1.62809	1.62565	1.60333	1.62395	1.62723	1.59899
Ae_21D_F00029	29	2017-10-22 07:25:49	21	Aedes aegypti	Lab-reared	Female	1.48345	1.28619	1.57788	1.6493	1.68458	1.6744	1.49382	1.51236	1.41639	1.19108	1.22999	1.36834	1.46927	1.32666	1.37594	1.54097	1.47914	1.41985	1.37447	1.34302	1.35468	1.38022	1.39343	1.3689	1.33649	1.33642	1.39567	1.43358	1.4118	1.35221	1.3327	1.33906	1.36057	1.38155	1.38071	1.36896	1.3608	1.35603	1.35238	1.34915	1.34934	1.3361	1.32129
Ae_21D_F00030	30	2017-10-22 07:25:49	21	Aedes aegypti	Lab-reared	Female	2.0315	1.76868	NaN	NaN	2.62914	1.74732	1.52241	1.68757	1.76914	1.44838	1.54487	1.6113	1.50097	1.52028	1.63653	1.75267	1.64218	1.5452	1.50662	1.53524	1.63909	1.73382	1.71318	1.55818	1.51832	1.5686	1.66024	1.63157	1.60296	1.6234	1.58354	1.57771	1.59078	1.55938	1.56651	1.57611	1.55078	1.52877	1.52899	1.55115	1.57658	1.55503	1.51513
Ae_25D_F00001	1	2017-10-22 07:25:49	25	Aedes aegypti	Lab-reared	Female	2.00719	1.63812	NaN	NaN	NaN	2.33073	2.29279	NaN	NaN	1.40947	1.56416	1.78183	1.60513	1.61002	1.88439	2.67456	2.0771	1.83748	1.6903	1.61372	1.84886	2.1666	2.05741	1.74089	1.8447	2.12255	1.93245	2.05822	2.16565	1.96906	1.74843	1.7951	2.01528	1.9183	1.81714	1.81565	1.92479	1.81005	1.77502	1.87282	1.909	1.84017	1.75072
Ae_25D_F00002	2	2017-10-22 07:25:49	25	Aedes aegypti	Lab-reared	Female	1.61588	1.48187	NaN	2.37458	1.83898	1.92401	1.97021	2.108	1.83217	1.47968	1.57208	1.74492	1.74147	1.59447	1.75322	2.22734	1.92382	1.73451	1.67285	1.70157	1.71121	1.80999	1.96223	1.82799	1.79074	1.81868	1.83436	1.86281	1.83567	1.75109	1.6797	1.70955	1.80849	1.83317	1.78038	1.77119	1.87097	1.84462	1.78164	1.7472	1.76817	1.76502	1.71863
Ae_25D_F00003	3	2017-10-22 07:25:49	25	Aedes aegypti	Lab-reared	Female	2.1442	1.51914	1.34928	1.34591	1.50266	1.81153	1.86458	1.95578	1.76309	1.45041	1.43071	1.47932	1.49987	1.42113	1.53796	1.7306	1.517	1.48982	1.49228	1.44157	1.45066	1.47341	1.49378	1.51984	1.49548	1.46909	1.48697	1.46231	1.45209	1.47204	1.45227	1.42592	1.41491	1.43571	1.43379	1.41545	1.40465	1.44872	1.47905	1.46145	1.42759	1.41406	1.40868
Ae_25D_F00004	4	2017-10-22 07:25:49	25	Aedes aegypti	Lab-reared	Female	1.34972	1.19021	1.12295	1.25219	1.38586	1.38706	1.3017	1.32691	1.27303	1.10819	1.14991	1.23372	1.24829	1.16888	1.18423	1.23124	1.17083	1.13565	1.15055	1.21182	1.23973	1.23629	1.21786	1.20928	1.17332	1.15782	1.20302	1.20796	1.19954	1.19159	1.14185	1.14424	1.18278	1.18282	1.18337	1.17885	1.16257	1.14828	1.15363	1.17302	1.16515	1.16677	1.16999
Ae_25D_F00005	5	2017-10-22 07:25:49	25	Aedes aegypti	Lab-reared	Female	1.32576	1.20206	1.43738	1.47732	1.64409	2.14009	2.25071	1.9411	1.5157	1.24483	1.37827	1.50895	1.41657	1.4315	1.603	1.86834	1.72115	1.60894	1.52708	1.47702	1.55728	1.63793	1.63809	1.58143	1.52419	1.49791	1.51521	1.52436	1.61245	1.77175	1.53933	1.45788	1.49156	1.51307	1.49836	1.50408	1.56434	1.5237	1.4999	1.52211	1.51235	1.50364	1.48939
Ae_25D_F00006	6	2017-10-22 07:25:49	25	Aedes aegypti	Lab-reared	Female	1.34823	1.29536	2.14883	2.62266	2.3596	2.37449	2.34909	NaN	NaN	1.86824	1.82156	1.66782	1.44213	1.44363	1.7376	2.51753	1.79621	1.71037	1.75418	1.77575	1.79412	1.82242	1.82461	1.73099	1.63857	1.62161	1.72563	1.77873	1.74648	1.68298	1.69532	1.72425	1.73027	1.6841	1.63423	1.6374	1.71404	1.70127	1.657	1.63859	1.70896	1.69696	1.63241
Ae_25D_F00007	7	2017-10-22 07:25:49	25	Aedes aegypti	Lab-reared	Female	2.1366	1.64687	1.69799	1.43982	1.49964	1.76961	1.54071	1.68757	1.78106	1.45326	1.42127	1.53623	1.689	1.45271	1.603	2.00872	1.54091	1.49012	1.46524	1.36107	1.41662	1.48381	1.4881	1.44595	1.48821	1.54286	1.49651	1.50395	1.5092	1.4739	1.40451	1.41255	1.46579	1.44872	1.42795	1.42613	1.44565	1.44437	1.41785	1.38815	1.40703	1.4221	1.40119
Ae_25D_F00008	8	2017-10-22 07:25:49	25	Aedes aegypti	Lab-reared	Female	1.1805	1.09429	1.28411	1.54415	1.53021	1.41078	1.6559	1.91008	1.63185	1.29363	1.3436	1.45778	1.47004	1.39794	1.50922	1.68826	1.49241	1.46112	1.49456	1.51613	1.5345	1.56956	1.5576	1.39563	1.35944	1.38693	1.40204	1.46358	1.49596	1.46104	1.43121	1.4591	1.51256	1.49153	1.46994	1.45442	1.44071	1.42587	1.44803	1.49501	1.45808	1.45769	1.46577
Ae_25D_F00009	9	2017-10-22 07:25:49	25	Aedes aegypti	Lab-reared	Female	1.33429	1.43212	NaN	2.04875	1.75225	1.75832	1.53146	1.70954	1.71704	1.32311	1.29633	1.33947	1.36895	1.39657	1.47396	1.58585	1.62355	1.48841	1.40587	1.43517	1.44967	1.51008	1.59112	1.53966	1.5347	1.54151	1.49759	1.45405	1.46897	1.53979	1.5224	1.45703	1.41745	1.47576	1.4836	1.47435	1.49386	1.45553	1.44004	1.46179	1.45359	1.46528	1.47728
Ae_25D_F00010	10	2017-10-22 07:25:49	25	Aedes aegypti	Lab-reared	Female	1.29613	1.28062	1.57033	NaN	NaN	2.47821	1.52312	1.58753	1.78349	1.59825	1.47973	1.38801	1.34689	1.44031	1.8047	3.25902	1.88393	1.4974	1.39653	1.5037	1.72607	1.83029	1.68063	1.52994	1.54691	1.63913	1.65356	1.61248	1.56334	1.52776	1.4869	1.54922	1.65213	1.56331	1.54624	1.57493	1.59302	1.57505	1.57762	1.59119	1.50516	1.50477	1.55458
Ae_25D_F00011	11	2017-10-22 07:25:49	25	Aedes aegypti	Lab-reared	Female	1.43201	1.13853	1.09217	1.34989	1.67547	1.58589	1.31817	1.1528	1.09786	1.14693	1.24525	1.2535	1.15459	1.08737	1.12858	1.23801	1.27339	1.1909	1.09877	1.06899	1.20762	1.25639	1.16237	1.15561	1.1285	1.11524	1.15728	1.18497	1.19598	1.18529	1.117	1.10935	1.15228	1.17477	1.15462	1.12279	1.11202	1.14321	1.16286	1.14868	1.12879	1.11786	1.11876
Ae_25D_F00012	12	2017-10-22 07:25:49	25	Aedes aegypti	Lab-reared	Female	1.22373	1.1252	1.32846	1.59676	1.82612	1.75832	1.53146	1.70954	1.70673	1.31949	1.37707	1.43751	1.36855	1.39169	1.48141	1.5655	1.49958	1.43312	1.41059	1.43606	1.44967	1.51514	1.58599	1.47134	1.43896	1.4898	1.57034	1.4032	1.38998	1.61708	1.49784	1.4392	1.46947	1.49283	1.45213	1.43209	1.48732	1.49142	1.45564	1.42383	1.47436	1.45982	1.40987
Ae_25D_F00013	13	2017-10-22 07:25:49	25	Aedes aegypti	Lab-reared	Female	1.58398	1.39539	1.44973	1.50071	1.42842	1.30405	1.23219	1.33996	1.36943	1.16244	1.10411	1.10903	1.14263	1.17285	1.23501	1.2757	1.20646	1.17693	1.14565	1.10425	1.14602	1.1713	1.15463	1.14655	1.15692	1.17982	1.19654	1.14651	1.13372	1.17697	1.13494	1.12194	1.14625	1.16849	1.14818	1.12447	1.12875	1.12176	1.11826	1.12631	1.14848	1.14706	1.12838
Ae_25D_F00014	14	2017-10-22 07:25:49	25	Aedes aegypti	Lab-reared	Female	1.31251	1.3088	1.58588	1.4155	1.33514	1.41581	1.66826	1.91008	1.6405	1.29704	1.26836	1.35557	1.47079	1.4096	1.44826	1.53901	1.48095	1.36595	1.31084	1.33862	1.35389	1.40166	1.47898	1.51492	1.40382	1.34149	1.4524	1.46101	1.42373	1.40243	1.38185	1.38714	1.40269	1.39004	1.37299	1.38579	1.43552	1.38309	1.36936	1.41596	1.38982	1.37633	1.37306
Ae_25D_F00015	15	2017-10-22 07:25:49	25	Aedes aegypti	Lab-reared	Female	1.66977	1.23065	1.49965	1.59031	1.46742	1.35536	1.39919	1.46862	1.41222	1.26115	1.33392	1.38369	1.32514	1.3493	1.43889	1.49148	1.36595	1.35014	1.38061	1.40218	1.42055	1.44727	1.45069	1.36719	1.34771	1.3887	1.45369	1.40005	1.38409	1.4463	1.39194	1.37205	1.39684	1.41794	1.41257	1.41148	1.43069	1.37611	1.34997	1.37502	1.39854	1.39233	1.36595
Ae_25D_F00016	16	2017-10-22 07:25:49	25	Aedes aegypti	Lab-reared	Female	1.31251	1.28981	1.57545	2.19163	NaN	2.541	1.53219	1.60489	1.69867	1.41655	1.51926	1.50927	1.3467	1.44213	1.69156	2.01178	1.81078	1.67263	1.57661	1.51864	1.60564	1.6943	1.69058	1.61955	1.60732	1.63161	1.64729	1.66489	1.69751	1.70457	1.53069	1.53665	1.65873	1.62044	1.6254	1.61445	1.54291	1.5474	1.57584	1.59203	1.57446	1.58349	1.59102
Ae_25D_F00017	17	2017-10-22 07:25:49	25	Aedes aegypti	Lab-reared	Female	0.798204	0.787884	0.780167	0.812596	0.802545	0.758855	0.737112	0.763049	0.778952	0.744496	0.741097	0.737472	0.728369	0.740546	0.772796	0.792194	0.755538	0.726226	0.718112	0.728266	0.721139	0.736634	0.763485	0.740663	0.728977	0.731524	0.738081	0.739517	0.740679	0.741537	0.72784	0.728326	0.738628	0.736865	0.734934	0.737305	0.743224	0.735718	0.731777	0.734791	0.729023	0.72736	0.728831
Ae_25D_F00018	18	2017-10-22 07:25:49	25	Aedes aegypti	Lab-reared	Female	1.93152	1.65934	NaN	NaN	NaN	NaN	NaN	2.64186	2.05951	1.55722	1.68035	1.74947	1.60755	1.80283	1.94842	1.9495	1.98936	1.85301	1.69669	1.61617	1.73294	1.77011	1.66077	1.59296	1.58033	1.62609	1.72845	1.77873	1.75183	1.68371	1.62954	1.62052	1.64515	1.66753	1.63894	1.64197	1.71876	1.6049	1.58713	1.70329	1.69168	1.60965	1.53817
Ae_25D_F00019	19	2017-10-22 07:25:49	25	Aedes aegypti	Lab-reared	Female	1.12083	1.18963	1.66236	1.48772	1.39048	1.44694	1.49315	1.5779	1.45745	1.21255	1.19872	1.24221	1.26674	1.23572	1.2719	1.33499	1.30652	1.27462	1.24466	1.22738	1.27949	1.32946	1.33938	1.32004	1.29923	1.27859	1.26082	1.30236	1.33736	1.31502	1.24457	1.24091	1.29061	1.31424	1.27582	1.24456	1.26547	1.27047	1.26944	1.26997	1.27193	1.27765	1.27402
Ae_25D_F00020	20	2017-10-22 07:25:49	25	Aedes aegypti	Lab-reared	Female	1.77229	1.75229	1.81075	NaN	NaN	1.85625	1.57734	1.78927	1.77865	1.34475	1.40426	1.47428	1.39073	1.33074	1.42622	1.60261	1.52818	1.45997	1.40541	1.37179	1.43796	1.50275	1.50801	1.47037	1.42514	1.423	1.49316	1.48484	1.44828	1.42476	1.40219	1.40411	1.42617	1.44739	1.44031	1.43507	1.45461	1.4529	1.4255	1.39503	1.41587	1.41149	1.38311
Ae_25D_F00021	21	2017-10-22 07:25:49	25	Aedes aegypti	Lab-reared	Female	2.53448	1.74188	1.81492	1.80646	2.28189	NaN	NaN	NaN	1.81201	1.47665	1.55906	1.83938	2.16561	1.85445	1.90644	2.28426	2.32914	2.02104	1.87829	1.91139	1.93241	1.95051	1.97248	2.00692	1.91589	1.77971	1.69606	1.87958	2.05433	1.89483	1.79158	1.83215	1.93884	1.85765	1.78033	1.7538	1.77471	1.73426	1.75414	1.83167	1.7366	1.71484	1.72188
Ae_25D_F00022	22	2017-10-22 07:25:49	25	Aedes aegypti	Lab-reared	Female	2.40166	1.42793	1.50949	1.96407	1.96396	1.61048	1.63935	2.11625	1.86201	1.27987	1.38899	1.61091	1.60408	1.49921	1.63774	1.89	1.60044	1.56322	1.56245	1.50022	1.50162	1.57357	1.66513	1.6013	1.58645	1.61042	1.62609	1.64369	1.67564	1.68326	1.51691	1.51966	1.65069	1.67741	1.60755	1.55692	1.57874	1.56378	1.56187	1.58138	1.56747	1.55242	1.54007
Ae_25D_F00023	23	2017-10-22 07:25:49	25	Aedes aegypti	Lab-reared	Female	1.74568	1.57936	NaN	1.735	1.81664	NaN	1.73703	2.21761	NaN	1.54781	1.47464	1.59539	1.80387	1.85059	1.84012	1.92474	2.38102	1.92703	1.67864	1.72488	2.75033	2.80199	1.78683	1.80515	1.75119	1.71959	1.8507	1.79229	1.79241	1.92269	1.75041	1.68596	1.71505	1.7311	1.81426	1.87768	1.80912	1.69744	1.68531	1.76276	1.73125	1.72865	1.7416
Ae_25D_F00024	24	2017-10-22 07:25:49	25	Aedes aegypti	Lab-reared	Female	1.35873	1.42469	1.45567	1.28454	1.44724	2.02584	1.47557	1.32539	1.24111	1.14695	1.20444	1.2911	1.30358	1.21083	1.22147	1.2844	1.26211	1.2353	1.20739	1.19417	1.2945	1.29206	1.19926	1.22027	1.22516	1.20765	1.19476	1.23542	1.25132	1.21257	1.20524	1.2007	1.20124	1.22152	1.22787	1.2259	1.22492	1.2075	1.21899	1.25456	1.22711	1.20827	1.19856
Ae_25D_F00025	25	2017-10-22 07:25:49	25	Aedes aegypti	Lab-reared	Female	1.31251	1.3088	1.58588	1.4155	1.35758	1.38706	1.3017	1.33636	1.25213	1.04453	1.07438	1.14886	1.17002	1.15123	1.18466	1.24055	1.22462	1.16603	1.13906	1.16387	1.15459	1.13762	1.13254	1.15541	1.15946	1.14859	1.13984	1.13228	1.14159	1.15875	1.11873	1.09577	1.10697	1.14696	1.13381	1.11532	1.13548	1.13102	1.12774	1.13353	1.12929	1.1155	1.10604
Ae_25D_F00026	26	2017-10-22 07:25:49	25	Aedes aegypti	Lab-reared	Female	1.36675	1.30488	2.16856	1.70261	1.75988	2.21105	1.50294	1.44302	1.41742	1.26431	1.26021	1.3008	1.32459	1.28505	1.32312	1.39226	1.35599	1.31305	1.29794	1.32385	1.39769	1.42033	1.37753	1.35042	1.35508	1.37795	1.39417	1.37972	1.35525	1.34124	1.3632	1.34632	1.30578	1.29755	1.31047	1.33396	1.35202	1.32867	1.32188	1.34308	1.34474	1.33375	1.31019
Ae_25D_F00027	27	2017-10-22 07:25:49	25	Aedes aegypti	Lab-reared	Female	1.25581	1.22532	1.78082	1.33051	1.37034	1.90028	1.60897	1.78927	1.77865	1.34475	1.40426	1.47428	1.39073	1.33074	1.42622	1.60599	1.53384	1.39539	1.35448	1.44716	1.55342	1.56637	1.51159	1.54004	1.46999	1.41841	1.48881	1.52835	1.52398	1.48692	1.41511	1.42004	1.48142	1.50333	1.49764	1.46334	1.41762	1.42665	1.45491	1.46961	1.43422	1.43643	1.44446
Ae_25D_F00028	28	2017-10-22 07:25:49	25	Aedes aegypti	Lab-reared	Female	1.59255	1.53474	2.19454	NaN	NaN	2.22308	1.71389	1.97022	2.12149	1.5672	1.5431	1.51471	1.4445	1.5826	1.67419	1.68288	1.7188	1.63918	1.58431	1.6117	1.6314	1.65649	1.66294	1.59711	1.58645	1.61042	1.62609	1.64369	1.6667	1.68181	1.63375	1.62963	1.63008	1.54284	1.56452	1.6335	1.64913	1.58223	1.57684	1.63757	1.58337	1.54953	1.54167
Ae_25D_F00029	29	2017-10-22 07:25:49	25	Aedes aegypti	Lab-reared	Female	1.22764	1.15441	1.21202	1.63489	1.93855	1.50701	1.25988	1.32095	1.39207	1.24498	1.25302	1.22167	1.14217	1.16702	1.23077	1.28602	1.26517	1.19567	1.18027	1.24589	1.23665	1.21017	1.20076	1.22378	1.22249	1.216	1.2329	1.22645	1.22969	1.24783	1.2187	1.1987	1.20124	1.22152	1.22787	1.22502	1.22416	1.22761	1.2212	1.20751	1.21339	1.20032	1.18344
Ae_25D_F00030	30	2017-10-22 07:25:49	25	Aedes aegypti	Lab-reared	Female	1.30072	1.33315	1.38704	2.2391	NaN	NaN	1.65313	1.73778	1.86782	1.48801	1.4616	1.51205	1.5319	1.44562	1.55964	1.81117	1.68242	1.58028	1.50428	1.45761	1.53497	1.61227	1.61351	1.56083	1.50178	1.49385	1.57358	1.6159	1.61042	1.55921	1.42842	1.43657	1.5457	1.57086	1.51896	1.47879	1.50018	1.52524	1.52742	1.51316	1.53362	1.54001	1.52027
Ae_25D_F00031	31	2017-10-22 07:25:49	25	Aedes aegypti	Lab-reared	Female	1.57514	1.33527	1.6699	1.75187	1.78762	1.75832	1.53146	1.68757	1.79331	1.4582	1.33271	1.41635	1.69066	1.47372	1.45075	1.60044	1.77728	1.73163	1.60366	1.54105	1.64062	1.66679	1.59359	1.6182	1.58098	1.56221	1.65387	1.69387	1.71063	1.72535	1.66494	1.69508	1.77431	1.71911	1.71777	1.72073	1.67955	1.68891	1.71646	1.73165	1.70455	1.68061	1.6498
Ae_25D_F00032	32	2017-10-22 07:25:49	25	Aedes aegypti	Lab-reared	Female	1.42284	1.19898	1.76039	1.87683	2.39135	NaN	2.18894	2.10696	1.73831	1.33499	1.6366	1.91737	1.53222	1.53521	1.79933	2.06508	1.5525	1.66377	1.79334	1.5723	1.75793	2.00115	1.95791	1.82095	1.79074	1.81868	1.83436	1.85196	1.88495	1.8917	1.71599	1.70315	1.80849	1.83317	1.78038	1.77429	1.87434	1.77829	1.71903	1.74752	1.77623	1.72823	1.67042
Ae_25D_F00033	33	2017-10-22 07:25:49	25	Aedes aegypti	Lab-reared	Female	1.45301	1.19462	1.25287	1.28481	1.31835	1.36229	1.41613	1.37742	1.26075	1.16125	1.30362	1.32196	1.15557	1.17358	1.28289	1.38453	1.28999	1.2441	1.22522	1.20751	1.18374	1.20905	1.25648	1.2091	1.20225	1.22621	1.24227	1.23444	1.2374	1.25552	1.22348	1.21885	1.23779	1.23612	1.21578	1.2077	1.22747	1.21699	1.20771	1.21204	1.21743	1.21385	1.20438
Ae_25D_F00034	34	2017-10-22 07:25:49	25	Aedes aegypti	Lab-reared	Female	1.36675	1.3146	2.18924	1.44582	1.37915	1.60313	1.44451	1.56733	1.64679	1.39111	1.3748	1.4141	1.44354	1.46998	1.5677	1.67582	1.59226	1.3833	1.30856	1.39553	1.43022	1.41133	1.3807	1.40112	1.41963	1.45567	1.52946	1.47232	1.40863	1.39148	1.36616	1.41738	1.49731	1.43995	1.40974	1.39983	1.38991	1.40512	1.4308	1.44579	1.41514	1.40294	1.39282
Ae_25D_F00035	35	2017-10-22 07:25:49	25	Aedes aegypti	Lab-reared	Female	1.02049	0.970476	1.11401	1.17593	1.09005	1.00153	1.05225	1.02363	0.940431	0.87748	0.923295	0.927313	0.869317	0.896996	0.944145	0.973362	0.951651	0.944909	0.935396	0.91657	0.931338	0.945562	0.939898	0.909373	0.912384	0.930572	0.931065	0.920346	0.924061	0.942869	0.92514	0.91837	0.927395	0.936264	0.936841	0.939237	0.947759	0.925233	0.910676	0.915556	0.9208	0.915796	0.909806
Ae_25D_F00036	36	2017-10-22 07:25:49	25	Aedes aegypti	Lab-reared	Female	NaN	NaN	2.04229	1.86901	NaN	NaN	1.83257	2.21627	2.98071	1.3827	1.51368	1.82796	1.79847	1.62041	1.93653	NaN	2.98314	2.07783	1.92331	1.96353	2.26504	2.62638	2.59169	2.73045	2.05924	1.89929	2.4406	2.36578	2.04015	1.92552	2.09504	2.1083	1.97512	1.9932	2.01884	2.03785	2.05613	2.08801	2.04635	1.96384	1.98561	1.96801	1.88255
Ae_25D_F00037	37	2017-10-22 07:25:49	25	Aedes aegypti	Lab-reared	Female	NaN	2.9596	3.50128	NaN	NaN	3.15621	2.81672	NaN	NaN	1.44079	1.60676	1.85027	1.6464	1.64849	1.979	2.97144	1.86348	1.56351	1.50306	1.62846	1.78837	1.80752	1.68826	1.61518	1.60732	1.63161	1.64729	1.66489	1.68812	1.70304	1.65188	1.63735	1.66351	1.68908	1.61733	1.58233	1.65359	1.60119	1.56935	1.59203	1.57446	1.58349	1.59102
Ae_25D_F00038	38	2017-10-22 07:25:49	25	Aedes aegypti	Lab-reared	Female	NaN	1.90009	1.98869	2.02516	2.0587	2.10014	2.14634	2.34459	1.93117	1.51673	1.60114	1.91846	2.33736	1.90287	2.23998	NaN	3.04493	1.87339	1.73768	1.95074	2.00677	2.00852	2.03359	2.08484	1.819	1.75499	2.36746	2.36262	2.1348	2.15925	2.00236	1.95996	1.96346	1.86664	1.93564	2.01432	1.91841	1.91795	1.9569	1.96187	1.81905	1.87248	2.00447
Ae_25D_F00039	39	2017-10-22 07:25:49	25	Aedes aegypti	Lab-reared	Female	1.52384	1.47337	1.95386	2.08253	2.12082	2.02207	1.65221	1.88706	1.86493	1.3716	1.42379	1.55002	1.5684	1.59234	1.71836	1.85809	1.71557	1.5905	1.58713	1.72714	1.7658	1.78379	1.78586	1.69477	1.68434	1.68033	1.6141	1.67799	1.76699	1.77421	1.70486	1.74207	1.81236	1.68208	1.65669	1.68822	1.70625	1.67754	1.66931	1.68884	1.66243	1.66903	1.67375
Ae_25D_F00040	40	2017-10-22 07:25:49	25	Aedes aegypti	Lab-reared	Female	1.59955	1.87574	NaN	1.5598	1.48106	1.78259	1.56892	1.42677	1.3438	1.29702	1.30875	1.33947	1.36914	1.40318	1.41745	1.46154	1.60141	1.43819	1.31871	1.35123	1.436	1.41312	1.34717	1.48273	1.43489	1.33316	1.35168	1.41211	1.44558	1.41425	1.3551	1.36423	1.41364	1.40055	1.38646	1.37679	1.36816	1.35852	1.38197	1.42294	1.37122	1.36443	1.3773
Ae_25D_F00041	41	2017-10-22 07:25:49	25	Aedes aegypti	Lab-reared	Female	1.75883	1.66827	3.14932	1.78832	1.84839	2.86434	1.8119	NaN	NaN	1.64001	1.55887	1.61823	1.6479	1.68194	1.69041	1.75436	2.02345	1.77305	1.59921	1.63566	1.76662	1.86742	1.87512	1.90702	1.81523	1.77231	1.91899	1.99336	1.94806	1.83193	1.66464	1.7062	1.87909	1.80646	1.79024	1.82292	1.84052	1.73336	1.71784	1.79555	1.7086	1.68582	1.70338
Ae_25D_F00042	42	2017-10-22 07:25:49	25	Aedes aegypti	Lab-reared	Female	1.31251	1.2992	1.58064	1.67849	1.52699	1.39633	1.43993	1.52719	1.4112	1.18841	1.31264	1.3739	1.24998	1.33795	1.46405	1.53901	1.48095	1.37137	1.29032	1.2728	1.38246	1.44188	1.39163	1.36299	1.36721	1.39023	1.40647	1.38744	1.38165	1.40143	1.38728	1.36436	1.36345	1.41905	1.39963	1.38261	1.43358	1.40858	1.39624	1.41591	1.39029	1.36258	1.34684
Ae_25D_F00043	43	2017-10-22 07:25:49	25	Aedes aegypti	Lab-reared	Female	1.12083	1.18963	1.66236	1.48772	1.40309	1.43126	1.33391	1.35819	1.29816	1.12354	1.17104	1.2175	1.18511	1.21198	1.28182	1.32345	1.24236	1.23999	1.24792	1.22793	1.2833	1.31124	1.2762	1.22383	1.22206	1.2359	1.2207	1.23118	1.25383	1.27119	1.26529	1.25405	1.25285	1.27441	1.26154	1.24068	1.23999	1.23989	1.25195	1.26993	1.25816	1.23231	1.21357
Ae_25D_F00044	44	2017-10-22 07:25:49	25	Aedes aegypti	Lab-reared	Female	NaN	2.31188	NaN	3.1746	1.99485	2.10014	2.14634	2.34459	1.93117	1.51673	1.63036	1.7065	1.56747	1.57471	1.80678	2.5568	2.64123	1.90867	1.69118	1.73123	1.87968	2.20151	2.49781	1.91584	1.81355	1.85346	1.86913	1.87528	1.96379	2.1547	2.02546	1.88858	1.82705	1.84997	1.80181	1.79448	1.89884	1.79692	1.73087	1.7639	1.85653	1.83333	1.7306
Ae_25D_F00045	45	2017-10-22 07:25:49	25	Aedes aegypti	Lab-reared	Female	1.52384	1.47337	1.95386	2.08253	2.12082	2.03366	1.67023	1.65904	1.57331	1.35682	1.44175	1.49895	1.41657	1.4315	1.61306	1.83587	1.57707	1.46798	1.44433	1.472	1.56323	1.64474	1.63128	1.50201	1.47849	1.48739	1.44879	1.49749	1.56824	1.57393	1.44234	1.45361	1.54683	1.47915	1.46834	1.49707	1.51502	1.47322	1.45632	1.47823	1.47122	1.46503	1.45365
Ae_25D_F00046	46	2017-10-22 07:25:49	25	Aedes aegypti	Lab-reared	Female	1.25581	1.2096	1.7646	1.98449	1.65465	1.51362	1.85256	1.8324	1.51698	1.3287	1.43086	1.37411	1.2013	1.35237	1.47788	1.43911	1.32931	1.32352	1.32884	1.30081	1.35872	1.41942	1.41904	1.34217	1.33161	1.34443	1.32085	1.3263	1.37104	1.42367	1.33412	1.34485	1.421	1.37514	1.34909	1.35538	1.37447	1.32625	1.3168	1.36196	1.36585	1.33435	1.30856
Ae_25D_F00047	47	2017-10-22 07:25:49	25	Aedes aegypti	Lab-reared	Female	2.80118	1.61818	2.92386	NaN	NaN	2.88156	1.84683	1.81313	1.69352	1.41844	1.40187	1.44213	1.47156	1.4975	1.61077	1.67744	1.484	1.53723	1.56181	1.42742	1.48238	1.62375	1.67256	1.41043	1.38388	1.45857	1.47277	1.4888	1.5167	1.52771	1.40937	1.42115	1.5094	1.45006	1.41312	1.4267	1.47982	1.45207	1.41907	1.41627	1.43659	1.4477	1.43018
Ae_25D_F00048	48	2017-10-22 07:25:49	25	Aedes aegypti	Lab-reared	Female	1.73644	1.31524	1.38684	1.63423	3.45675	NaN	1.44568	1.44741	1.54438	1.33675	1.32528	1.36294	1.39241	1.41969	1.50831	1.59702	1.52459	1.45333	1.42886	1.4545	1.47379	1.49674	1.50719	1.466	1.46313	1.48755	1.50393	1.48068	1.44828	1.42476	1.40219	1.40411	1.42617	1.44739	1.4433	1.42696	1.41515	1.40469	1.41144	1.43083	1.42651	1.42282	1.41491
Ae_25D_F00049	49	2017-10-22 07:25:49	25	Aedes aegypti	Lab-reared	Female	1.15906	1.1824	1.38621	1.27925	1.24412	1.27632	1.21729	1.23699	1.22741	1.13446	1.14299	1.14898	1.12916	1.16056	1.18422	1.20307	1.23591	1.23059	1.18639	1.13927	1.18306	1.21151	1.18674	1.14552	1.16899	1.19695	1.1567	1.18505	1.21827	1.20545	1.15344	1.15695	1.19221	1.17172	1.16462	1.16849	1.16984	1.15813	1.16294	1.18122	1.15888	1.15357	1.16154
Ae_25D_F00050	50	2017-10-22 07:25:49	25	Aedes aegypti	Lab-reared	Female	2.0315	1.7976	NaN	1.99542	1.69856	1.84413	NaN	3.22309	1.66747	1.31175	1.46584	1.6243	1.5007	1.51165	1.74823	1.98639	1.53151	1.55505	1.58294	1.44383	1.58132	1.73571	1.72007	1.6432	1.63608	1.63428	1.57562	1.64194	1.6925	1.62636	1.52428	1.52546	1.60062	1.62596	1.56339	1.53257	1.59797	1.58989	1.58356	1.60309	1.58752	1.56819	1.56418
Ae_25D_F00051	51	2017-10-22 07:25:49	25	Aedes aegypti	Lab-reared	Female	1.46608	1.33945	1.39197	1.4231	1.47136	1.48048	1.3687	1.38119	1.34965	1.22021	1.28863	1.33581	1.28568	1.31069	1.38788	1.45825	1.41183	1.36051	1.34719	1.37063	1.33591	1.36067	1.42028	1.34449	1.3282	1.35438	1.37057	1.35434	1.35244	1.37036	1.32394	1.31132	1.33582	1.35815	1.33274	1.32397	1.37056	1.33012	1.30811	1.33102	1.33316	1.31993	1.30636
Ae_25D_F00052	52	2017-10-22 07:25:49	25	Aedes aegypti	Lab-reared	Female	1.95185	1.76868	NaN	NaN	NaN	NaN	1.93682	2.50203	2.33234	1.46376	1.52221	1.67868	1.69281	1.70045	2.04171	NaN	2.35206	1.76259	1.70493	2.15378	2.29355	2.2802	2.25165	2.01471	1.8285	1.83729	2.25526	2.00264	1.82097	1.85605	1.88586	1.83256	1.78776	1.90564	1.88972	1.83288	1.85468	1.88408	1.86449	1.814	1.83002	1.86986	1.84604
Ae_25D_F00053	53	2017-10-22 07:25:49	25	Aedes aegypti	Lab-reared	Female	NaN	1.90009	1.98869	2.02516	2.12082	2.03366	1.67023	1.65904	1.57331	1.35682	1.44175	1.49895	1.41701	1.44595	1.47229	1.49503	1.53233	1.42583	1.34992	1.38135	1.53179	1.60302	1.52472	1.47929	1.48359	1.48739	1.44879	1.50225	1.54046	1.50013	1.47335	1.44753	1.43509	1.45595	1.44997	1.44566	1.46509	1.42768	1.42791	1.4784	1.47527	1.44823	1.4241
Ae_25D_F00054	54	2017-10-22 07:25:49	25	Aedes aegypti	Lab-reared	Female	1.16163	1.26587	1.50659	1.56633	1.62199	1.56543	1.27908	1.57557	1.94231	1.29042	1.24286	1.33246	1.44281	1.387	1.43137	1.49673	1.37376	1.26623	1.24626	1.32089	1.34339	1.39038	1.45652	1.42676	1.38491	1.38283	1.44727	1.48782	1.45819	1.39247	1.40784	1.40854	1.39563	1.41636	1.41536	1.40115	1.39102	1.38216	1.38957	1.40894	1.40577	1.405	1.39282
Ae_25D_F00055	55	2017-10-22 07:25:49	25	Aedes aegypti	Lab-reared	Female	1.52384	1.47337	1.95386	2.08253	2.19332	1.96585	1.43767	1.50326	1.58483	1.35911	1.44175	1.49895	1.41679	1.43867	1.54563	1.60851	1.44406	1.42089	1.4495	1.47297	1.56323	1.63793	1.63809	1.58143	1.52419	1.50004	1.51808	1.49045	1.47836	1.49839	1.47255	1.46886	1.49242	1.51599	1.47222	1.45189	1.50877	1.47866	1.44438	1.43827	1.43206	1.42958	1.42002
Ae_25D_F00056	56	2017-10-22 07:25:49	25	Aedes aegypti	Lab-reared	Female	NaN	2.31188	NaN	2.6723	2.9684	NaN	2.41941	NaN	NaN	1.53825	1.60292	1.79212	1.80172	1.80213	2.34222	NaN	2.05739	1.74972	1.7479	1.95364	2.02747	1.9147	1.79108	1.80912	1.82522	1.88127	2.06804	2.16056	2.07669	1.92873	1.82622	1.80227	1.82846	1.84792	1.8756	1.86404	1.80166	1.81386	1.80507	1.76288	1.77931	1.8122	1.80586
Ae_25D_F00057	57	2017-10-22 07:25:49	25	Aedes aegypti	Lab-reared	Female	0.91074	0.869252	1.081	1.1534	1.06731	0.983514	1.03086	1.04558	0.993328	0.916756	0.926219	0.944012	0.939737	0.940331	0.975271	1.00189	0.951628	0.918149	0.904481	0.909029	0.945308	0.969345	0.960639	0.927703	0.931354	0.944281	0.928616	0.926624	0.941398	0.95846	0.925911	0.920208	0.941085	0.950304	0.942397	0.931753	0.93097	0.932677	0.935274	0.936538	0.932837	0.924146	0.916317
Ae_25D_F00058	58	2017-10-22 07:25:49	25	Aedes aegypti	Lab-reared	Female	1.51433	1.5116	NaN	2.78843	1.95099	NaN	1.99823	1.91709	1.75165	1.44556	1.54487	1.60154	1.50233	1.64606	1.88226	2.16071	2.21651	1.80419	1.62775	1.66524	1.81825	1.84844	1.71759	1.63859	1.62923	1.65085	1.6655	1.76744	1.82048	1.72868	1.59442	1.62782	1.78942	1.81892	1.71334	1.66839	1.7519	1.63006	1.61288	1.73153	1.66374	1.61441	1.61086
Ae_25D_F00059	59	2017-10-22 07:25:49	25	Aedes aegypti	Lab-reared	Female	2.10585	1.5126	2.18331	NaN	NaN	2.35466	2.37776	3.62682	1.94504	1.39767	1.45418	1.58882	1.6065	1.64053	1.67286	1.65758	1.56915	1.57141	1.56245	1.50022	1.50162	1.57943	1.65905	1.52344	1.47997	1.55041	1.72701	1.5786	1.50542	1.58706	1.50377	1.50315	1.56497	1.539	1.50592	1.5148	1.57616	1.53729	1.49153	1.48714	1.53935	1.56352	1.5331
Ae_25D_F00060	60	2017-10-22 07:25:49	25	Aedes aegypti	Lab-reared	Female	1.65082	1.46765	NaN	NaN	NaN	NaN	2.05047	NaN	NaN	1.50876	1.92527	NaN	2.16573	2.10203	NaN	NaN	2.6863	2.2578	2.14449	1.91811	2.60563	NaN	NaN	2.69276	2.14378	2.05955	2.38021	2.53312	2.57341	2.53639	2.01166	1.96044	2.18881	2.52795	2.36032	2.27091	2.62507	2.20937	2.04186	2.08051	2.10026	2.13984	2.09912
Ae_25D_F00061	61	2017-10-22 07:25:49	25	Aedes aegypti	Lab-reared	Female	1.46608	1.33945	1.39197	1.40664	1.58672	1.8851	1.59817	1.81723	1.71495	1.2402	1.26358	1.42016	1.53101	1.36678	1.41891	1.60261	1.52818	1.45333	1.42886	1.4545	1.47379	1.50164	1.50296	1.40765	1.3845	1.42763	1.49755	1.43698	1.41808	1.48403	1.42025	1.42289	1.47702	1.45903	1.44029	1.42557	1.41397	1.43153	1.43931	1.43104	1.45353	1.44544	1.4133
Ae_25D_F00062	62	2017-10-22 07:25:49	25	Aedes aegypti	Lab-reared	Female	1.42566	1.47912	1.51871	1.54804	1.60131	1.59541	1.43708	1.60111	1.54863	1.18281	1.21232	1.30712	1.32441	1.28	1.368	1.49585	1.36844	1.35536	1.36253	1.32937	1.34056	1.36948	1.37612	1.31019	1.26953	1.27623	1.33005	1.32648	1.32106	1.34071	1.32808	1.33283	1.3493	1.34163	1.30871	1.30243	1.34771	1.33256	1.31171	1.31366	1.33549	1.33394	1.31369
Ae_25D_F00063	63	2017-10-22 07:25:49	25	Aedes aegypti	Lab-reared	Female	1.193	1.09429	1.28411	1.54415	1.56591	1.38235	1.29634	1.31767	1.29896	1.18545	1.19178	1.19186	1.17104	1.25282	1.35393	1.41536	1.37778	1.28415	1.26106	1.33626	1.31673	1.31203	1.32353	1.26447	1.25589	1.28072	1.29683	1.28281	1.29821	1.34971	1.30634	1.31478	1.35502	1.3175	1.29803	1.30465	1.32376	1.30353	1.29953	1.31908	1.30216	1.28423	1.27067
Ae_25D_F00064	64	2017-10-22 07:25:49	25	Aedes aegypti	Lab-reared	Female	1.44788	1.47912	1.51871	1.52623	1.7959	2.19372	1.4906	1.56703	1.59103	1.27296	1.31984	1.43528	1.44093	1.30392	1.35593	1.51588	1.46133	1.34934	1.29942	1.32568	1.29652	1.31745	1.38102	1.36197	1.2972	1.28267	1.37964	1.35113	1.31836	1.34053	1.32808	1.33283	1.3493	1.34163	1.31091	1.29541	1.31562	1.32031	1.30487	1.28591	1.3065	1.30745	1.28951
Ae_25D_F00065	65	2017-10-22 07:25:49	25	Aedes aegypti	Lab-reared	Female	1.60684	1.33527	1.6699	1.78918	1.61642	1.42316	1.31985	1.44502	1.46043	1.21137	1.26195	1.30877	1.26817	1.3687	1.43813	1.42905	1.38571	1.401	1.37404	1.29106	1.34086	1.39982	1.40872	1.38563	1.32199	1.29373	1.35031	1.34688	1.34242	1.36037	1.31533	1.30547	1.32401	1.31652	1.30498	1.31868	1.36377	1.32368	1.30225	1.32511	1.32749	1.31467	1.30196
Ae_25D_F00066	66	2017-10-22 07:25:49	25	Aedes aegypti	Lab-reared	Female	1.25601	1.16824	1.2165	1.25836	1.22821	1.15799	1.11671	1.21416	1.21284	1.02026	1.05286	1.10064	1.07868	1.06139	1.15545	1.27397	1.16263	1.09153	1.07671	1.10109	1.0905	1.11438	1.15257	1.09493	1.06489	1.08473	1.14944	1.1407	1.11854	1.11752	1.09879	1.08756	1.09737	1.1369	1.12591	1.10226	1.10729	1.11655	1.10926	1.09048	1.0989	1.09488	1.0832
Ae_25D_F00067	67	2017-10-22 07:25:49	25	Aedes aegypti	Lab-reared	Female	1.63553	1.67731	1.70163	1.43982	1.51591	1.73138	1.35726	1.53791	1.73316	1.32523	1.28939	1.38579	1.49878	1.34046	1.44367	1.77383	1.65919	1.48163	1.40258	1.43356	1.52578	1.54999	1.48822	1.45136	1.41132	1.40804	1.47558	1.51772	1.48485	1.41429	1.42611	1.45277	1.46358	1.44454	1.45763	1.45606	1.41005	1.41861	1.4486	1.46117	1.40013	1.40959	1.43483
Ae_25D_F00068	68	2017-10-22 07:25:49	25	Aedes aegypti	Lab-reared	Female	1.13245	1.15406	1.33888	1.11807	1.16964	1.42639	1.22662	1.20586	1.20276	1.11645	1.17565	1.22151	1.18433	1.15755	1.23124	1.33	1.25012	1.17352	1.14692	1.17274	1.19207	1.21017	1.23062	1.25705	1.23153	1.18994	1.17891	1.21707	1.2491	1.23404	1.17948	1.16757	1.18742	1.18607	1.2021	1.21126	1.19164	1.1747	1.17915	1.19856	1.18907	1.18967	1.1916
Ae_25D_F00069	69	2017-10-22 07:25:49	25	Aedes aegypti	Lab-reared	Female	1.0409	0.998229	1.1454	1.0844	1.1367	1.22676	1.03177	1.05511	1.11617	1.04868	1.05528	1.0897	1.11575	1.10285	1.13155	1.19488	1.23028	1.15161	1.09838	1.12566	1.14812	1.14872	1.14086	1.16557	1.14752	1.12362	1.14067	1.16192	1.17244	1.16548	1.13885	1.1531	1.18592	1.16506	1.17372	1.18429	1.16693	1.16882	1.16782	1.15668	1.14825	1.15215	1.1556
Ae_25D_F00070	70	2017-10-22 07:25:49	25	Aedes aegypti	Lab-reared	Female	NaN	1.7314	NaN	NaN	NaN	NaN	1.93682	2.50203	2.29134	1.45876	1.66813	1.91133	1.69452	1.91394	2.68648	NaN	1.8882	1.79249	1.83244	1.85859	2.10267	2.1232	1.91504	1.93179	1.96096	1.98486	2.00276	1.89087	1.82959	1.85661	1.87632	1.90321	1.8988	1.81633	1.87154	1.98336	1.99621	1.93182	1.85817	1.81426	1.84066	1.7861	1.71818
Ae_25D_F00071	71	2017-10-22 07:25:49	25	Aedes aegypti	Lab-reared	Female	NaN	2.12489	NaN	NaN	NaN	NaN	2.45332	2.25535	1.91442	1.51109	1.78307	2.47188	2.34685	2.38088	2.40169	2.44187	2.5003	2.13579	1.86326	1.74217	1.86742	2.17747	2.55054	2.16255	1.91925	1.87324	2.06189	2.13929	2.15276	2.16038	1.98993	2.0336	2.19814	2.04216	2.00764	2.04944	2.06656	1.88992	1.85029	1.96455	1.99709	1.96134	1.89757
Ae_25D_F00072	72	2017-10-22 07:25:49	25	Aedes aegypti	Lab-reared	Female	1.12397	0.991675	1.14438	1.09216	1.07985	1.11778	1.09562	1.02462	0.97476	0.979327	1.00323	1.01368	1.00385	1.00191	1.01226	1.02697	1.02905	1.00416	0.971192	0.950341	0.961447	0.999042	1.03058	0.98991	0.987566	1.00521	1.00269	1.0028	1.00606	1.0083	0.997634	0.995582	0.999147	0.992917	0.985542	0.989927	1.00906	1.00157	0.992528	0.992862	0.994585	0.991532	0.985604
Ae_25D_F00073	73	2017-10-22 07:25:49	25	Aedes aegypti	Lab-reared	Female	1.35748	1.50866	1.97313	1.58976	1.63991	2.05519	1.68301	1.65904	1.58855	1.36476	1.27988	1.26992	1.30513	1.32817	1.45768	1.64074	1.56099	1.41995	1.35283	1.38278	1.46042	1.52256	1.52717	1.48703	1.43943	1.4348	1.50586	1.54982	1.51636	1.43768	1.41019	1.41707	1.4317	1.41527	1.42591	1.43808	1.4242	1.40997	1.43386	1.4777	1.41722	1.40753	1.41838
Ae_30D_F00001	1	2017-10-22 07:25:49	30	Aedes aegypti	Lab-reared	Female	1.31364	1.24547	1.29545	1.313	1.46052	1.68896	1.51497	1.39036	1.31597	1.27432	1.2937	1.29129	1.24875	1.21719	1.26059	1.30808	1.23195	1.19576	1.17307	1.16333	1.29019	1.3694	1.32586	1.3065	1.28885	1.26906	1.25199	1.296	1.31345	1.26509	1.22289	1.25309	1.31507	1.28254	1.2669	1.26683	1.26399	1.2449	1.24645	1.26451	1.23248	1.23259	1.25133
Ae_30D_F00002	2	2017-10-22 07:25:49	30	Aedes aegypti	Lab-reared	Female	1.27071	1.2096	1.7646	1.98449	1.6781	1.48864	1.52169	1.84769	1.7047	1.23721	1.34569	1.47642	1.39179	1.40776	1.57909	1.78258	1.54893	1.45362	1.40541	1.37179	1.43796	1.50275	1.50719	1.466	1.46313	1.48755	1.50393	1.47615	1.46781	1.48547	1.4144	1.44301	1.5406	1.51954	1.46203	1.43293	1.45387	1.44742	1.45055	1.47002	1.4657	1.44118	1.41653
Ae_30D_F00003	3	2017-10-22 07:25:49	30	Aedes aegypti	Lab-reared	Female	1.8349	1.38591	NaN	NaN	2.33001	1.83076	NaN	2.79279	1.73484	1.44276	1.54487	1.60154	1.50233	1.64606	1.92184	2.03607	1.66935	1.53748	1.50662	1.53524	1.63909	1.72548	1.72007	1.6432	1.62249	1.67124	1.78424	1.8392	1.80589	1.72746	1.66619	1.65975	1.67308	1.63449	1.59584	1.58454	1.6046	1.58661	1.581	1.60348	1.62642	1.63031	1.59228
Ae_30D_F00004	4	2017-10-22 07:25:49	30	Aedes aegypti	Lab-reared	Female	1.12465	1.18536	1.21997	1.139	1.12129	1.17236	1.22348	1.21776	1.12482	1.01258	1.05637	1.10064	1.07878	1.06443	1.12739	1.20891	1.15484	1.06527	1.05207	1.13987	1.14137	1.12123	1.11738	1.14194	1.1237	1.11129	1.15403	1.11855	1.09439	1.11671	1.11845	1.1169	1.1172	1.11954	1.12416	1.12257	1.11035	1.10105	1.10131	1.10789	1.10499	1.09387	1.0832
Ae_30D_F00005	5	2017-10-22 07:25:49	30	Aedes aegypti	Lab-reared	Female	1.57514	1.33527	1.6699	1.75187	1.78762	1.7646	1.54504	1.54553	1.48534	1.30635	1.3845	1.43751	1.36835	1.38526	1.5476	1.73515	1.52252	1.42715	1.41059	1.43606	1.44967	1.51514	1.58599	1.47134	1.44337	1.47024	1.48592	1.50352	1.52851	1.54196	1.46679	1.44268	1.46865	1.49006	1.48358	1.46396	1.44957	1.43934	1.42907	1.42362	1.44606	1.43646	1.41087
Ae_30D_F00006	6	2017-10-22 07:25:49	30	Aedes aegypti	Lab-reared	Female	1.44788	1.47912	1.51871	1.54804	1.62199	1.5735	1.2943	1.3618	1.38619	1.17211	1.29048	1.35527	1.23221	1.25497	1.33429	1.38114	1.28791	1.24006	1.23386	1.25918	1.32072	1.37395	1.37612	1.31019	1.26953	1.27623	1.33005	1.32648	1.32306	1.34104	1.29861	1.28768	1.31128	1.33209	1.33575	1.31735	1.28896	1.30471	1.30663	1.28591	1.3065	1.30745	1.28906
Ae_30D_F00007	7	2017-10-22 07:25:49	30	Aedes aegypti	Lab-reared	Female	1.20384	1.2573	1.29689	1.33984	1.28773	1.22185	1.26631	1.33653	1.27303	1.10819	1.15494	1.20058	1.17041	1.19751	1.26565	1.30808	1.23195	1.19576	1.18086	1.1668	1.14664	1.17136	1.21682	1.17694	1.15236	1.15297	1.16938	1.19009	1.19857	1.19124	1.18735	1.18227	1.18395	1.2052	1.19697	1.18141	1.18309	1.18692	1.19073	1.19432	1.20027	1.19873	1.18727
Ae_30D_F00008	8	2017-10-22 07:25:49	30	Aedes aegypti	Lab-reared	Female	1.53168	1.54142	1.59252	2.11917	NaN	2.8058	1.82003	2.26697	1.98802	1.30637	1.32921	1.49634	1.64827	1.67878	1.81927	2.00603	1.81467	1.57171	1.50306	1.62846	1.78837	1.79766	1.6973	1.72926	1.61691	1.54037	1.63011	1.67127	1.68812	1.70304	1.65188	1.63735	1.66224	1.68473	1.65919	1.63876	1.65906	1.63622	1.63047	1.65005	1.63063	1.61033	1.59346
Ae_30D_F00009	9	2017-10-22 07:25:49	30	Aedes aegypti	Lab-reared	Female	1.56837	1.80946	NaN	NaN	NaN	NaN	1.93682	2.38084	2.80631	1.66412	1.61342	1.66397	1.69281	1.70045	2.04171	NaN	2.3161	1.93123	1.82006	1.85626	2.10267	2.1232	1.91715	1.94472	1.85117	1.80772	1.96966	1.88981	1.87814	2.04546	1.93484	1.89324	1.90099	1.82223	1.81216	1.8419	1.85983	1.81195	1.78978	1.81438	1.83933	1.82354	1.78116
Ae_30D_F00010	10	2017-10-22 07:25:49	30	Aedes aegypti	Lab-reared	Female	NaN	NaN	1.82624	NaN	NaN	1.89254	1.92266	2.16844	1.7494	1.33874	1.48841	1.7627	1.74147	1.59447	1.7675	2.14451	1.70382	1.65161	1.6405	1.56586	1.66006	1.75907	1.75461	1.68232	1.54421	1.50453	1.66458	1.65154	1.65508	1.74791	1.5632	1.56079	1.70342	1.72771	1.69736	1.65485	1.62342	1.59515	1.59746	1.61396	1.56137	1.52949	1.52858
Ae_30D_F00011	11	2017-10-22 07:25:49	30	Aedes aegypti	Lab-reared	Female	1.54367	1.41455	NaN	2.12607	1.55442	1.46073	1.75422	1.74514	1.47615	1.30432	1.376	1.48887	1.49987	1.42113	1.53796	1.7306	1.517	1.48982	1.4843	1.4383	1.6033	1.62959	1.48926	1.50332	1.58457	1.64481	1.58427	1.52661	1.54753	1.62301	1.48099	1.4887	1.58887	1.51324	1.50003	1.5295	1.54743	1.50427	1.46732	1.46202	1.4824	1.48805	1.47985
Ae_30D_F00012	12	2017-10-22 07:25:49	30	Aedes aegypti	Lab-reared	Female	1.59955	1.84134	NaN	1.99542	1.72458	1.79232	1.81861	2.95758	2.11113	1.32718	1.45689	1.61425	1.50233	1.64606	1.9016	2.08874	1.8559	1.70835	1.60366	1.54105	1.632	1.72548	1.72141	1.6498	1.56866	1.57876	1.76903	1.75365	1.70406	1.72494	1.67078	1.65484	1.68134	1.70717	1.63657	1.57952	1.60173	1.62809	1.62849	1.60278	1.57932	1.61996	1.64022
Ae_30D_F00013	13	2017-10-22 07:25:49	30	Aedes aegypti	Lab-reared	Female	1.13005	1.071	1.24626	1.29469	1.329	1.34692	1.27169	1.28907	1.27754	1.17033	1.11782	1.1468	1.23233	1.20887	1.23653	1.30983	1.34257	1.32248	1.28294	1.26225	1.3173	1.37395	1.37673	1.31324	1.24764	1.22898	1.27966	1.27933	1.27631	1.29588	1.28627	1.29224	1.3083	1.30174	1.29333	1.29801	1.3171	1.2994	1.28425	1.28576	1.28707	1.29229	1.28785
Ae_30D_F00014	14	2017-10-22 07:25:49	30	Aedes aegypti	Lab-reared	Female	1.20943	1.17234	1.65283	1.74482	2.13885	NaN	1.61493	1.53008	1.4915	1.30987	1.3025	1.33947	1.36914	1.40318	1.41745	1.45911	1.5948	1.5026	1.38046	1.35441	1.4856	1.5568	1.48822	1.45136	1.41963	1.38584	1.35865	1.44901	1.49877	1.41548	1.35006	1.38437	1.46135	1.4064	1.43023	1.45983	1.41189	1.39495	1.40573	1.42315	1.39492	1.38065	1.38233
Ae_30D_F00015	15	2017-10-22 07:25:49	30	Aedes aegypti	Lab-reared	Female	1.00555	1.035	1.18033	1.03548	0.991147	1.03326	1.01625	1.05226	1.02465	0.902829	0.902604	0.939076	0.966261	0.96888	0.980563	0.987832	0.964654	0.957938	0.946399	0.927125	0.960914	0.985188	0.978372	0.96244	0.957981	0.96034	0.960027	0.963593	0.961426	0.951132	0.94174	0.95056	0.966803	0.962495	0.957351	0.95943	0.967539	0.950857	0.944438	0.956282	0.960626	0.953437	0.943209
Ae_30D_F00016	16	2017-10-22 07:25:49	30	Aedes aegypti	Lab-reared	Female	1.03398	1.0564	1.21265	1.13727	1.18426	1.30041	1.14522	1.19986	1.2285	1.07814	1.17708	1.23224	1.14217	1.16702	1.23501	1.27411	1.20379	1.20357	1.2146	1.19655	1.21285	1.21326	1.20116	1.22628	1.20025	1.17925	1.22563	1.25778	1.24734	1.2122	1.22885	1.23729	1.22952	1.22587	1.24256	1.24984	1.22695	1.22455	1.22944	1.23035	1.21907	1.20959	1.1982
Ae_30D_F00017	17	2017-10-22 07:25:49	30	Aedes aegypti	Lab-reared	Female	1.3722	1.36066	1.67981	1.45401	1.51591	1.73728	1.3663	1.42095	1.50102	1.31193	1.29545	1.38579	1.49904	1.34626	1.39689	1.5707	1.50297	1.43312	1.41059	1.43606	1.46103	1.44823	1.40685	1.37949	1.3481	1.34757	1.408	1.44233	1.43937	1.41365	1.39501	1.37874	1.36419	1.35244	1.36561	1.37867	1.36877	1.36074	1.36874	1.38819	1.38977	1.35679	1.32868
Ae_30D_F00018	18	2017-10-22 07:25:49	30	Aedes aegypti	Lab-reared	Female	1.13811	1.01297	1.06474	1.09576	1.13617	1.16237	1.12546	1.16106	1.11379	0.961704	0.994482	1.03925	1.02402	1.02044	1.03034	1.04494	1.04582	1.01431	1.00079	1.02471	1.02075	1.02884	1.04475	1.02483	0.998694	0.995413	1.03119	1.04188	1.03289	1.01759	1.00365	1.01214	1.02515	1.00333	1.00186	1.00735	1.00204	0.999075	1.00405	1.01235	1.0041	0.995723	0.990527
Ae_30D_F00019	19	2017-10-22 07:25:49	30	Aedes aegypti	Lab-reared	Female	2.10585	1.5448	2.22723	1.67776	1.73173	2.29346	1.74267	2.01338	1.97265	1.40019	1.44422	1.66353	1.86717	1.6942	1.76424	1.88565	1.60284	1.48283	1.49108	1.60488	1.64722	1.60594	1.5502	1.57456	1.54811	1.51197	1.52857	1.60204	1.67723	1.68291	1.57141	1.57522	1.63333	1.5481	1.53422	1.56264	1.58073	1.56735	1.54671	1.53118	1.51402	1.5466	1.58496
Ae_30D_F00020	20	2017-10-22 07:25:49	30	Aedes aegypti	Lab-reared	Female	1.28721	1.15847	1.37786	1.68635	2.02719	1.83004	1.39714	1.47303	1.49975	1.23095	1.26929	1.42016	1.53072	1.3607	1.47562	1.79118	1.55273	1.45362	1.40541	1.37179	1.43796	1.50275	1.50801	1.47037	1.42941	1.41137	1.42838	1.45164	1.45192	1.42497	1.40219	1.40411	1.42617	1.44739	1.4433	1.42696	1.41515	1.40469	1.41144	1.43083	1.42651	1.42474	1.4111
Ae_30D_F00021	21	2017-10-22 07:25:49	30	Aedes aegypti	Lab-reared	Female	1.54367	1.41455	NaN	2.12607	1.57293	1.43854	1.473	1.73313	1.71704	1.32311	1.29633	1.33947	1.36914	1.40318	1.42399	1.44382	1.47779	1.44559	1.38492	1.35514	1.4856	1.5568	1.48743	1.44716	1.44807	1.47425	1.4913	1.4207	1.40889	1.47153	1.37127	1.38132	1.46215	1.40869	1.40504	1.42026	1.40763	1.39705	1.40403	1.42346	1.42153	1.39931	1.38496
Ae_30D_F00022	22	2017-10-22 07:25:49	30	Aedes aegypti	Lab-reared	Female	1.56691	1.23396	1.29402	1.313	1.47537	1.65698	1.34022	1.30846	1.29499	1.1828	1.25393	1.25931	1.17079	1.2493	1.35957	1.40151	1.30311	1.25709	1.23262	1.21635	1.26759	1.3199	1.32407	1.26722	1.23466	1.23185	1.24841	1.26974	1.27621	1.26395	1.25373	1.26231	1.2785	1.27362	1.26891	1.26683	1.26399	1.24661	1.23558	1.24026	1.26316	1.25415	1.22756
Ae_30D_F00023	23	2017-10-22 07:25:49	30	Aedes aegypti	Lab-reared	Female	1.18401	1.12777	1.17974	1.34343	1.48952	1.48048	1.3687	1.3919	1.32908	1.14186	1.13871	1.14559	1.12962	1.20683	1.29917	1.35325	1.32239	1.29765	1.22793	1.14077	1.21331	1.26471	1.23706	1.22505	1.21102	1.20773	1.22461	1.21861	1.22371	1.24053	1.18534	1.18629	1.22278	1.19951	1.18903	1.19754	1.21655	1.22231	1.22455	1.22569	1.21597	1.19618	1.17754
Ae_30D_F00024	24	2017-10-22 07:25:49	30	Aedes aegypti	Lab-reared	Female	1.8233	1.78011	1.81969	1.84902	1.92297	1.87858	1.60312	1.61639	1.48412	1.22631	1.3447	1.53293	1.5319	1.44562	1.56874	1.78258	1.54893	1.45362	1.40212	1.37039	1.50544	1.57343	1.51076	1.53491	1.51232	1.48223	1.49948	1.52375	1.52081	1.48646	1.45764	1.45737	1.48079	1.50425	1.46206	1.44115	1.4972	1.49786	1.48053	1.4699	1.464	1.44118	1.41713
Ae_30D_F00025	25	2017-10-22 07:25:49	30	Aedes aegypti	Lab-reared	Female	NaN	1.93971	2.00224	1.57047	1.63991	2.05519	1.68301	1.63942	1.62671	1.50489	1.51613	1.48917	1.41657	1.4315	1.62336	1.80031	1.46418	1.41509	1.45316	1.47473	1.48695	1.55693	1.63441	1.51017	1.43051	1.44898	1.58787	1.52643	1.49527	1.57101	1.49865	1.44102	1.43908	1.49991	1.50524	1.49296	1.51269	1.50172	1.50479	1.52179	1.48213	1.46058	1.4572
Ae_30D_F00026	26	2017-10-22 07:25:49	30	Aedes aegypti	Lab-reared	Female	1.00153	0.927819	0.974579	0.939011	0.948408	0.975303	0.916266	0.939777	0.915202	0.797375	0.825118	0.850172	0.828074	0.857632	0.900936	0.930461	0.914923	0.875783	0.85251	0.859057	0.861361	0.86353	0.86793	0.875975	0.871501	0.864341	0.867518	0.874122	0.875748	0.870519	0.866754	0.871416	0.876672	0.866764	0.863594	0.869679	0.879668	0.870944	0.861764	0.859762	0.85883	0.860206	0.858993
Ae_30D_F00027	27	2017-10-22 07:25:49	30	Aedes aegypti	Lab-reared	Female	1.06438	1.08463	1.24997	1.1757	1.16154	1.17619	1.05858	1.18554	1.19873	0.929922	0.978251	1.05439	1.03438	1.0272	1.06246	1.09979	1.06255	1.01958	1.00913	1.03241	1.00382	1.01051	1.05327	1.05546	1.03675	1.01796	1.01571	1.03156	1.04668	1.0452	1.01661	1.00511	1.01215	1.01877	1.01546	1.01301	1.0199	1.01954	1.01755	1.01515	1.0054	1.00412	1.00361
Ae_30D_F00028	28	2017-10-22 07:25:49	30	Aedes aegypti	Lab-reared	Female	1.8233	1.75229	1.81075	NaN	NaN	1.90799	1.94579	2.108	1.81879	1.47449	1.73963	2.05828	1.74008	1.57675	1.88653	NaN	1.98764	1.72263	1.66679	1.69859	1.84787	1.99768	1.94158	1.68391	1.7765	2.01927	1.86859	1.75699	1.72744	1.74843	1.69054	1.66802	1.70731	1.81187	1.74346	1.66256	1.6856	1.71329	1.70615	1.67586	1.69665	1.69694	1.65966
Ae_30D_F00029	29	2017-10-22 07:25:49	30	Aedes aegypti	Lab-reared	Female	1.38609	1.3146	2.18924	1.44582	1.36721	1.63593	1.7013	1.60994	1.37639	1.17169	1.21739	1.30224	1.3255	1.35373	1.43889	1.49148	1.36595	1.35536	1.35956	1.3281	1.39361	1.41626	1.38131	1.40489	1.39691	1.36341	1.33876	1.38883	1.40359	1.34279	1.32128	1.35397	1.38589	1.31353	1.32599	1.36491	1.35474	1.34919	1.3459	1.34295	1.34174	1.3434	1.34013
Ae_30D_F00030	30	2017-10-22 07:25:49	30	Aedes aegypti	Lab-reared	Female	2.10585	1.5448	2.22723	1.709	1.52405	1.67893	NaN	NaN	1.91907	1.39516	1.44422	1.65253	1.87034	1.89851	2.17653	2.43368	1.78305	1.71037	1.74689	1.77222	1.96595	2.00113	1.82147	1.72535	1.63168	1.6436	1.87159	1.75669	1.65489	1.68106	1.62309	1.69806	1.84104	1.7029	1.66765	1.72296	1.8099	1.72166	1.70295	1.77855	1.69525	1.67713	1.68641
Ae_30D_F00031	31	2017-10-22 07:25:49	30	Aedes aegypti	Lab-reared	Female	NaN	NaN	NaN	NaN	NaN	NaN	3.62251	NaN	NaN	1.40947	1.55137	1.88576	1.8691	1.88318	2.14079	2.61278	2.06452	1.83748	1.69669	1.61617	1.72231	1.82474	1.83353	1.86452	1.78202	1.74702	1.88684	1.83254	1.77837	1.79964	1.72627	1.76447	1.8358	1.69541	1.72058	1.78121	1.72915	1.74118	1.73669	1.70301	1.72386	1.72291	1.6823
Ae_30D_F00032	32	2017-10-22 07:25:49	30	Aedes aegypti	Lab-reared	Female	2.40166	1.42793	1.50949	1.86081	NaN	NaN	NaN	2.8969	1.94504	1.39767	1.45418	1.59829	1.6034	1.48291	1.84564	NaN	1.84287	1.69913	1.7616	1.77931	1.66209	1.76831	2.05314	1.64606	1.68269	1.88375	1.77179	1.67591	1.69307	1.7981	1.66048	1.64229	1.75052	1.86605	1.78366	1.6994	1.72235	1.64881	1.61191	1.63825	1.66146	1.66069	1.62778
Ae_30D_F00033	33	2017-10-22 07:25:49	30	Aedes aegypti	Lab-reared	Female	0.937442	0.93347	0.975265	0.939011	0.948408	0.974277	0.913036	0.962743	1.00135	0.919856	0.895884	0.912037	0.93951	0.91413	0.931889	0.967988	0.949245	0.886904	0.854827	0.881218	0.919572	0.939176	0.937809	0.944567	0.9232	0.905849	0.923143	0.918831	0.914673	0.920971	0.91668	0.910941	0.906763	0.904721	0.912875	0.916626	0.906201	0.906741	0.910982	0.913165	0.909428	0.913482	0.913701
Ae_30D_F00034	34	2017-10-22 07:25:49	30	Aedes aegypti	Lab-reared	Female	1.27071	1.2096	1.7646	1.92733	1.92297	1.88688	1.61918	1.46651	1.36882	1.31737	1.42024	1.46713	1.392	1.41454	1.51638	1.57299	1.41878	1.47461	1.46472	1.30704	1.40576	1.48159	1.4178	1.33986	1.32481	1.363	1.42441	1.41063	1.42399	1.48472	1.3841	1.36797	1.42821	1.45161	1.41454	1.40023	1.45247	1.40045	1.37146	1.39498	1.3944	1.37634	1.35823
Ae_30D_F00035	35	2017-10-22 07:25:49	30	Aedes aegypti	Lab-reared	Female	1.10809	1.07329	1.11984	1.15916	1.14129	1.0893	1.05977	1.15564	1.13192	0.93304	1.03777	1.07488	0.948186	0.970511	1.04948	1.1052	1.03419	1.00971	1.00895	1.00622	0.997607	1.02202	1.05658	1.01361	0.994869	1.00283	1.01926	1.02359	1.02572	1.0264	0.9998	0.989398	0.9971	1.00479	0.991772	0.985935	1.00556	0.998536	0.989034	0.990237	1.00152	1.00312	0.993823
Ae_30D_F00036	36	2017-10-22 07:25:49	30	Aedes aegypti	Lab-reared	Female	0.997545	1.02154	1.17378	1.11599	1.12319	1.13207	0.965142	0.980662	1.06944	1.09542	1.08741	1.06497	1.05801	1.13191	1.12128	1.07505	1.10068	1.09756	1.08057	1.07412	1.09492	1.08339	1.05958	1.10653	1.10217	1.08027	1.09847	1.10144	1.08593	1.06735	1.086	1.09616	1.09259	1.09313	1.09782	1.10288	1.10555	1.11093	1.11779	1.11994	1.10003	1.10738	1.12778
Ae_30D_F00037	37	2017-10-22 07:25:49	30	Aedes aegypti	Lab-reared	Female	1.05322	1.19208	1.21792	1.27987	1.18452	1.05637	1.03139	1.00208	1.01449	1.10148	1.10651	1.07794	1.07003	1.14925	1.10182	1.04462	1.14752	1.17129	1.12691	1.08476	1.09853	1.10911	1.10066	1.09322	1.08788	1.08156	1.07539	1.11288	1.11897	1.07356	1.06879	1.09466	1.12354	1.10666	1.07598	1.07148	1.10658	1.08996	1.09087	1.12415	1.12154	1.10716	1.09892
Ae_30D_F00038	38	2017-10-22 07:25:49	30	Aedes aegypti	Lab-reared	Female	1.30657	1.15968	1.39478	1.90939	1.49014	1.14967	1.18716	1.23479	1.26409	1.29257	1.33834	1.3247	1.28397	1.38831	1.40241	1.35499	1.37941	1.42136	1.35859	1.22817	1.27007	1.32782	1.34575	1.36465	1.39244	1.3833	1.31392	1.30933	1.35756	1.41224	1.32138	1.33129	1.40725	1.3596	1.3083	1.31225	1.38854	1.39835	1.3824	1.37727	1.40254	1.37938	1.34598
Ae_30D_F00039	39	2017-10-22 07:25:49	30	Aedes aegypti	Lab-reared	Female	1.22627	1.21896	1.46539	1.53629	1.60336	1.56507	1.28542	1.24433	1.2946	1.3229	1.28074	1.26795	1.30365	1.3341	1.30693	1.29394	1.38805	1.38178	1.32787	1.29992	1.31724	1.31432	1.29362	1.3112	1.333	1.35189	1.36848	1.39728	1.35707	1.27476	1.3173	1.36125	1.36928	1.35698	1.3206	1.31406	1.36135	1.34096	1.32952	1.34993	1.35119	1.33522	1.32493
Ae_30D_F00040	40	2017-10-22 07:25:49	30	Aedes aegypti	Lab-reared	Female	1.53269	1.42456	1.90285	NaN	1.96781	1.31152	1.51264	1.50568	1.407	1.44075	1.49309	1.45262	1.3975	1.67995	1.64278	1.47314	1.60154	1.83792	1.75503	1.46047	1.5179	1.61302	1.61468	1.55043	1.54064	1.56841	1.5859	1.54587	1.52776	1.54919	1.51249	1.53495	1.60735	1.63134	1.56044	1.54763	1.67084	1.57673	1.53649	1.60125	1.58701	1.56559	1.56229
Ae_30D_F00041	41	2017-10-22 07:25:49	30	Aedes aegypti	Lab-reared	Female	1.07859	1.03843	1.08097	1.12912	1.12972	1.07115	0.981295	0.974725	1.03491	1.12225	1.07182	1.04772	1.0813	1.06973	1.0246	1.00364	1.06126	1.09737	1.10141	1.09165	1.11483	1.08584	1.03847	1.08326	1.08346	1.05431	1.04982	1.10781	1.11757	1.05293	1.06646	1.09177	1.1017	1.08545	1.07068	1.0722	1.09132	1.08642	1.09026	1.10873	1.10617	1.09469	1.0842
Ae_30D_F00042	42	2017-10-22 07:25:49	30	Aedes aegypti	Lab-reared	Female	1.1553	0.943083	0.99886	1.15026	1.13634	1.01658	0.994023	1.018	1.03631	1.01254	1.00417	0.994376	0.992678	1.05934	1.05701	1.01062	1.00264	1.04841	1.05717	0.994698	1.00317	1.03114	1.0506	1.04814	1.02844	1.00894	1.00673	1.04002	1.05785	1.03715	1.02245	1.01616	1.02215	1.0426	1.01933	1.0051	1.03835	1.04159	1.03249	1.02976	1.05366	1.04177	1.0208
Ae_30D_F00043	43	2017-10-22 07:25:49	30	Aedes aegypti	Lab-reared	Female	1.07008	0.925102	1.07243	1.27762	1.17002	0.979272	0.96079	0.983582	1.01742	1.0459	1.09278	1.07583	1.02393	1.09149	1.08635	1.04428	1.06868	1.0975	1.09112	1.05208	1.0634	1.09037	1.1091	1.10196	1.0948	1.08983	1.08381	1.07936	1.07738	1.07779	1.07794	1.08874	1.1044	1.10724	1.06962	1.05796	1.10863	1.09631	1.0874	1.10908	1.13629	1.10706	1.07254
Ae_30D_F00044	44	2017-10-22 07:25:49	30	Aedes aegypti	Lab-reared	Female	1.1252	1.06183	1.10893	1.28324	1.34311	1.21916	1.08541	1.07377	1.11711	1.14548	1.13361	1.1051	1.09478	1.17332	1.15928	1.10592	1.13042	1.16061	1.15015	1.10274	1.11583	1.12381	1.11821	1.13804	1.14124	1.13038	1.12189	1.13584	1.14542	1.14201	1.16229	1.16955	1.16291	1.16149	1.14755	1.14388	1.16321	1.15541	1.1479	1.15244	1.15986	1.15905	1.15657
Ae_30D_F00045	45	2017-10-22 07:25:49	30	Aedes aegypti	Lab-reared	Female	1.12197	1.02506	1.20259	1.81221	1.57927	1.17547	1.21268	1.26959	1.26724	1.21036	1.23257	1.27411	1.30365	1.3341	1.31232	1.28295	1.30727	1.34031	1.31189	1.23718	1.29033	1.32193	1.29036	1.26425	1.30126	1.34391	1.31754	1.36474	1.37699	1.31943	1.33349	1.36082	1.36568	1.32297	1.27942	1.28551	1.35798	1.34067	1.33917	1.38428	1.38734	1.35266	1.32458
Ae_30D_F00046	46	2017-10-22 07:25:49	30	Aedes aegypti	Lab-reared	Female	1.29332	1.26435	1.54177	1.64844	1.54379	1.35375	1.1659	1.19775	1.36156	1.51965	1.35286	1.31441	1.45061	1.49799	1.38068	1.32181	1.51536	1.39387	1.27403	1.30787	1.39133	1.38057	1.30482	1.32103	1.34901	1.35338	1.32722	1.37263	1.40643	1.3798	1.36013	1.36474	1.37878	1.36584	1.32835	1.32018	1.36802	1.37283	1.35916	1.35703	1.40911	1.38122	1.32857
Ae_30D_F00047	47	2017-10-22 07:25:49	30	Aedes aegypti	Lab-reared	Female	1.23763	1.12364	1.33902	1.72269	1.54239	1.26727	1.30533	1.3513	1.38576	1.41402	1.35519	1.32845	1.37191	1.51135	1.43509	1.3557	1.55957	1.58521	1.44999	1.34702	1.4058	1.47293	1.49001	1.5132	1.49165	1.44251	1.40793	1.51243	1.56563	1.46514	1.42602	1.48325	1.5874	1.55768	1.48697	1.46818	1.52859	1.48723	1.47809	1.53643	1.56506	1.53981	1.50799
Ae_30D_F00048	48	2017-10-22 07:25:49	30	Aedes aegypti	Lab-reared	Female	1.44019	1.24222	1.53386	2.27319	2.36147	1.62245	1.30361	1.34452	1.50479	1.52676	1.56054	1.60649	1.6238	1.51518	1.48191	1.54402	1.70075	1.675	1.51812	1.39693	1.46076	1.5402	1.54496	1.49209	1.48587	1.51258	1.52996	1.49147	1.50452	1.58166	1.4913	1.52238	1.62876	1.54019	1.48871	1.50105	1.56326	1.55495	1.54867	1.56733	1.55642	1.51891	1.49197
Ae_30D_F00049	49	2017-10-22 07:25:49	30	Aedes aegypti	Lab-reared	Female	1.8079	1.56038	1.35738	2.36617	2.49109	1.45321	1.33079	1.42825	1.60431	1.62461	1.67518	1.63118	1.50943	1.41581	1.46429	1.59599	1.62266	1.55818	1.47802	1.43057	1.44125	1.47184	1.48491	1.44066	1.43724	1.46311	1.48041	1.4566	1.42143	1.40135	1.41479	1.46393	1.51432	1.49115	1.43713	1.40853	1.42929	1.45384	1.45723	1.4454	1.47145	1.43884	1.40303
Ae_30D_F00050	50	2017-10-22 07:25:49	30	Aedes aegypti	Lab-reared	Female	0.812615	0.785389	0.891857	0.957204	0.895853	0.79762	0.763326	0.778336	0.814694	0.843117	0.860825	0.833573	0.793309	0.843184	0.837226	0.806399	0.831359	0.842954	0.826803	0.799954	0.830712	0.848471	0.835471	0.824065	0.837267	0.847125	0.824244	0.824161	0.828514	0.825667	0.824288	0.828145	0.833777	0.833171	0.828297	0.828887	0.839292	0.837435	0.840925	0.85129	0.844815	0.838582	0.83668
Ae_30D_F00051	51	2017-10-22 07:25:49	30	Aedes aegypti	Lab-reared	Female	1.46426	1.23329	1.52877	NaN	NaN	1.36056	1.26914	1.26292	1.38264	1.77321	1.53803	1.40323	1.44986	1.48269	1.4359	1.40811	1.52264	1.57735	1.58907	1.61232	1.64092	1.61301	1.54322	1.48863	1.48071	1.52578	1.6149	1.58783	1.56109	1.58264	1.54167	1.56865	1.63442	1.59901	1.51835	1.50852	1.62203	1.62032	1.60371	1.62581	1.65728	1.59869	1.53179
Ae_30D_F00052	52	2017-10-22 07:25:49	30	Aedes aegypti	Lab-reared	Female	1.67241	1.33297	1.73157	NaN	NaN	1.45072	1.33356	1.3409	1.3806	1.40909	1.4466	1.47475	1.51411	1.72197	1.52414	1.33984	1.44134	1.50455	1.47562	1.42809	1.60183	1.63141	1.48694	1.50597	1.48642	1.4578	1.47596	1.50474	1.47463	1.40261	1.41211	1.46393	1.51432	1.49115	1.43093	1.42802	1.52364	1.48998	1.48023	1.53615	1.53203	1.47449	1.43631
Ae_30D_F00053	53	2017-10-22 07:25:49	30	Aedes aegypti	Lab-reared	Female	0.492567	0.476213	0.487926	0.532651	0.525441	0.48353	0.46977	0.479578	0.492925	0.491282	0.478536	0.468102	0.467153	0.482537	0.478574	0.470757	0.486747	0.480333	0.465658	0.459844	0.470621	0.478725	0.480636	0.486907	0.491394	0.488102	0.476057	0.479989	0.48258	0.477215	0.483006	0.485503	0.482758	0.479543	0.480206	0.483531	0.48691	0.486589	0.488703	0.493627	0.493645	0.488122	0.484277
Ae_30D_F00054	54	2017-10-22 07:25:49	30	Aedes aegypti	Lab-reared	Female	2.01827	1.57167	1.64567	2.81601	2.99667	1.7348	1.50572	1.62705	1.95548	1.96423	1.55659	1.42518	1.48147	1.66039	1.54863	1.43983	1.68959	1.83747	1.76061	1.65023	1.66341	1.62613	1.57651	1.69201	1.69436	1.6024	1.54684	1.6895	1.7555	1.60407	1.61196	1.63818	1.65672	1.68077	1.60702	1.5681	1.64065	1.67397	1.68908	1.70742	1.73677	1.6894	1.64734
Ae_30D_F00055	55	2017-10-22 07:25:49	30	Aedes aegypti	Lab-reared	Female	1.37395	1.24587	1.29917	1.62553	1.38229	1.10368	1.1459	1.12193	1.14873	1.35551	1.27696	1.17653	1.16396	1.25254	1.22218	1.18048	1.31595	1.33915	1.26462	1.20147	1.25246	1.28001	1.25991	1.28263	1.25616	1.19914	1.15843	1.21355	1.2656	1.2492	1.23718	1.26125	1.30101	1.29323	1.26524	1.25519	1.27482	1.23738	1.23011	1.27218	1.29876	1.28259	1.26052
Ae_30D_F00056	56	2017-10-22 07:25:49	30	Aedes aegypti	Lab-reared	Female	1.42226	1.3604	1.7441	NaN	2.3305	1.4564	1.33963	1.33092	1.41647	1.6034	1.54159	1.42726	1.37022	1.39676	1.36665	1.34631	1.44766	1.51257	1.45166	1.34638	1.47253	1.55439	1.48339	1.43759	1.44661	1.43659	1.35662	1.3892	1.45126	1.46294	1.39924	1.37853	1.40157	1.421	1.40951	1.43174	1.52617	1.46074	1.43374	1.48831	1.48426	1.45155	1.43809
Ae_30D_F00057	57	2017-10-22 07:25:49	30	Aedes aegypti	Lab-reared	Female	1.40646	1.43013	1.47534	1.9966	1.70849	1.33846	1.37582	1.42383	1.45924	1.48746	1.41299	1.38415	1.42181	1.45411	1.41156	1.38651	1.49618	1.56671	1.49604	1.37895	1.52874	1.50753	1.3625	1.49237	1.60026	1.53961	1.38813	1.41461	1.45788	1.42573	1.39849	1.42547	1.47665	1.45673	1.40509	1.39151	1.44491	1.44112	1.45592	1.50685	1.50431	1.4513	1.41667
Ae_30D_F00058	58	2017-10-22 07:25:49	30	Aedes aegypti	Lab-reared	Female	1.58988	1.22465	1.29463	2.09097	2.10855	1.40552	1.29758	1.37892	1.60599	1.89718	1.73019	1.62785	1.67187	1.71029	1.62016	1.5699	1.73767	1.71366	1.5386	1.41328	1.56127	1.6435	1.57651	1.69201	1.69436	1.60527	1.5501	1.61785	1.66363	1.6027	1.55331	1.58	1.66039	1.68847	1.56759	1.51902	1.63719	1.58968	1.56748	1.63903	1.72383	1.66765	1.59192
Ae_30D_F00059	59	2017-10-22 07:25:49	30	Aedes aegypti	Lab-reared	Female	1.03648	1.00562	1.0513	1.21723	1.20255	1.04848	0.963549	0.956719	1.03536	1.1911	1.08957	1.02932	1.0696	1.10104	1.0687	1.04097	1.10295	1.11373	1.07963	1.04379	1.05806	1.06762	1.06531	1.08503	1.09008	1.08242	1.07649	1.09271	1.09471	1.07297	1.07156	1.08504	1.09629	1.07964	1.07843	1.08618	1.08935	1.08269	1.08108	1.08658	1.08347	1.07991	1.08538
Ae_30D_F00060	60	2017-10-22 07:25:49	30	Aedes aegypti	Lab-reared	Female	1.28857	1.20712	1.8656	NaN	2.07889	1.28163	1.1999	1.3696	1.70029	1.70778	1.44356	1.35083	1.39547	1.42731	1.39504	1.35499	1.37941	1.40211	1.42273	1.44598	1.47164	1.45418	1.41894	1.43971	1.42264	1.40021	1.41817	1.44105	1.43789	1.41316	1.42973	1.45665	1.45799	1.40044	1.37063	1.385	1.43642	1.43515	1.43298	1.45373	1.47922	1.46604	1.43656
Ae_30D_F00061	61	2017-10-22 07:25:49	30	Aedes aegypti	Lab-reared	Female	1.22627	1.21049	1.46104	2.13877	1.57551	1.16676	1.1188	1.13029	1.19417	1.31055	1.28716	1.26327	1.30492	1.43335	1.32404	1.21926	1.36737	1.39366	1.30503	1.23549	1.34521	1.34165	1.23841	1.29646	1.31336	1.2868	1.26831	1.24723	1.26516	1.31715	1.27386	1.30188	1.3638	1.29208	1.26417	1.27502	1.2938	1.27225	1.27694	1.31835	1.32385	1.29498	1.27751
Ae_30D_F00062	62	2017-10-22 07:25:49	30	Aedes aegypti	Lab-reared	Female	0.887289	0.828854	0.875478	0.995287	0.998213	0.918028	0.907832	0.933686	0.952001	0.937082	0.973501	0.971521	0.935817	0.997874	0.979918	0.921425	0.919383	0.959264	0.978896	0.952509	0.992947	0.99143	0.952418	0.971994	0.968816	0.953805	0.954219	0.957136	0.953121	0.943659	0.947837	0.962354	0.975295	0.967989	0.951417	0.953615	0.98453	0.967042	0.967312	0.996122	0.97969	0.966768	0.968072
Ae_30D_F00063	63	2017-10-22 07:25:49	30	Aedes aegypti	Lab-reared	Female	1.41133	1.1451	1.20913	1.77829	1.57927	1.17715	1.2194	1.19257	1.19244	1.31219	1.22184	1.1677	1.21189	1.31826	1.24593	1.13835	1.16326	1.18823	1.20885	1.2321	1.25532	1.25251	1.23819	1.26072	1.2306	1.19706	1.21537	1.23699	1.24536	1.23335	1.19802	1.20893	1.24869	1.2449	1.20189	1.19321	1.25564	1.24821	1.24102	1.26109	1.26885	1.23599	1.20985
Ae_30D_F00064	64	2017-10-22 07:25:49	30	Aedes aegypti	Lab-reared	Female	1.2122	1.21896	1.46539	1.56026	1.46388	1.33011	1.25001	1.25264	1.29041	1.3189	1.36518	1.34857	1.30439	1.42012	1.3784	1.28014	1.30497	1.32956	1.35018	1.37343	1.40346	1.36072	1.29317	1.31215	1.3097	1.28404	1.2649	1.3075	1.33694	1.31856	1.33572	1.35822	1.36928	1.35698	1.3254	1.29899	1.29428	1.3108	1.33346	1.34993	1.35119	1.33687	1.32218
Ae_30D_F00065	65	2017-10-22 07:25:49	30	Aedes aegypti	Lab-reared	Female	0.981779	0.913737	1.04753	1.11619	1.05463	0.966575	0.956114	0.899558	0.897294	1.0187	1.04404	1.00027	0.963274	1.0279	1.00434	0.947852	0.971491	1.0281	1.02211	0.943157	0.974514	0.989463	0.969159	0.986815	1.01196	1.01971	0.997207	0.990152	1.00296	1.02166	0.994598	0.991409	1.00703	0.998557	0.967832	0.968234	1.02537	1.01138	0.994847	1.00522	1.01892	1.00438	0.987561
Ae_30D_F00066	66	2017-10-22 07:25:49	30	Aedes aegypti	Lab-reared	Female	1.13748	1.02189	0.979526	1.22239	1.28264	1.08736	0.986243	1.08214	1.18403	1.07492	1.14768	1.16736	1.09445	1.166	1.1916	1.16015	1.1407	1.15718	1.14819	1.10193	1.1458	1.17434	1.15837	1.1473	1.13645	1.1358	1.15314	1.17334	1.18308	1.17521	1.14648	1.15814	1.1952	1.19385	1.1575	1.15161	1.20978	1.20669	1.19326	1.19636	1.20367	1.1896	1.1761
Ae_30D_F00067	67	2017-10-22 07:25:49	30	Aedes aegypti	Lab-reared	Female	1.53466	1.33747	1.40321	NaN	NaN	1.53362	1.57985	1.47689	1.44522	1.65402	1.58528	1.45049	1.39615	1.5271	1.52815	1.48285	1.62067	1.59672	1.49665	1.44827	1.53682	1.55848	1.51225	1.61312	1.61129	1.56165	1.58023	1.5994	1.62211	1.63855	1.59463	1.5863	1.59794	1.56356	1.52406	1.54666	1.66767	1.66238	1.64228	1.66466	1.69318	1.65199	1.61386
Ae_30D_F00068	68	2017-10-22 07:25:49	30	Aedes aegypti	Lab-reared	Female	1.1526	1.08658	1.13883	1.5477	1.58465	1.25857	1.19824	1.14198	1.14814	1.2583	1.24993	1.19856	1.17936	1.27558	1.20619	1.12782	1.24778	1.31713	1.28234	1.21343	1.26472	1.29571	1.26761	1.24601	1.25874	1.25736	1.20732	1.27113	1.29451	1.2192	1.23197	1.25701	1.26908	1.26279	1.23902	1.22978	1.24941	1.23044	1.24721	1.30612	1.29143	1.2709	1.26307
Ae_30D_F00069	69	2017-10-22 07:25:49	30	Aedes aegypti	Lab-reared	Female	1.16484	1.09293	1.1409	1.3276	1.38911	1.24961	1.10548	1.09178	1.13866	1.16689	1.09203	1.09559	1.17731	1.10163	1.11552	1.17857	1.15796	1.13534	1.11624	1.10821	1.16093	1.16536	1.12602	1.14682	1.12909	1.10597	1.12396	1.14693	1.14344	1.11806	1.13638	1.14562	1.14097	1.14232	1.10087	1.0862	1.13924	1.13992	1.131	1.13608	1.1451	1.13648	1.1245
Ae_30D_F00070	70	2017-10-22 07:25:49	30	Aedes aegypti	Lab-reared	Female	1.26455	1.40253	1.76565	1.50789	1.44995	1.45108	1.22734	1.18787	1.26882	1.40366	1.27879	1.24667	1.37254	1.52773	1.37996	1.27341	1.53309	1.5848	1.47802	1.43057	1.44715	1.42733	1.41096	1.57038	1.5542	1.44137	1.40886	1.46814	1.48176	1.40322	1.37174	1.42413	1.516	1.49314	1.43402	1.41816	1.47391	1.46551	1.50129	1.58903	1.50773	1.46437	1.47163
Ae_30D_F00071	71	2017-10-22 07:25:49	30	Aedes aegypti	Lab-reared	Female	1.37395	1.23687	1.2962	2.09097	2.04558	1.42368	1.46003	1.51099	1.54776	1.57592	1.4797	1.43404	1.4812	1.64763	1.64409	1.54939	1.57414	1.60838	1.58603	1.5155	1.5232	1.54995	1.57315	1.59725	1.55508	1.54023	1.6343	1.60748	1.57876	1.60038	1.56181	1.54722	1.58103	1.66771	1.57615	1.5069	1.57363	1.56284	1.57353	1.63849	1.66925	1.63198	1.58937
Ae_30D_F00072	72	2017-10-22 07:25:49	30	Aedes aegypti	Lab-reared	Female	1.18094	1.17789	1.4005	1.48704	1.42357	1.2802	1.12108	1.15979	1.27812	1.30238	1.19112	1.17904	1.28378	1.31801	1.28873	1.27725	1.36849	1.36334	1.30662	1.2836	1.41415	1.40647	1.28036	1.29806	1.29842	1.27251	1.25385	1.33376	1.35475	1.26689	1.27629	1.32553	1.35215	1.27973	1.2938	1.3355	1.32531	1.29114	1.322	1.41336	1.36661	1.32587	1.32062
Ae_30D_F00073	73	2017-10-22 07:25:49	30	Aedes aegypti	Lab-reared	Female	1.27255	1.16269	1.21285	1.45149	1.38567	1.16971	1.1225	1.13655	1.1755	1.20385	1.18531	1.14931	1.13495	1.21909	1.19675	1.14702	1.21862	1.26655	1.24145	1.18008	1.22893	1.2591	1.23486	1.21607	1.22639	1.23971	1.22381	1.208	1.2132	1.2325	1.19965	1.21077	1.24493	1.21527	1.20333	1.21278	1.23154	1.23424	1.24139	1.26128	1.28814	1.26109	1.23088
Ae_30D_F00074	74	2017-10-22 07:25:49	30	Aedes aegypti	Lab-reared	Female	1.28521	1.08413	1.1398	1.34227	1.30939	1.11107	1.00627	1.04687	1.14018	1.16571	1.15017	1.11935	1.10777	1.18805	1.16881	1.12341	1.19235	1.23858	1.2162	1.15919	1.21004	1.21526	1.16819	1.18513	1.21357	1.21369	1.17029	1.17644	1.18728	1.18158	1.20184	1.20629	1.20237	1.22313	1.19393	1.17764	1.21769	1.20877	1.20632	1.22486	1.2141	1.20092	1.20055
Ae_30D_F00075	75	2017-10-22 07:25:49	30	Aedes aegypti	Lab-reared	Female	1.33954	1.3652	1.40905	1.82006	1.63999	1.28982	1.21763	1.21912	1.29544	1.43796	1.3021	1.27124	1.39613	1.44076	1.3445	1.27282	1.36174	1.42108	1.37453	1.28774	1.40422	1.43512	1.34414	1.36314	1.35419	1.33599	1.35323	1.413	1.44444	1.41379	1.391	1.39467	1.40783	1.3912	1.37334	1.38634	1.43773	1.40666	1.404	1.45361	1.45368	1.40834	1.37929
Ae_30D_F00076	76	2017-10-22 07:25:49	30	Aedes aegypti	Lab-reared	Female	1.2224	1.11956	1.17315	1.63305	1.66827	1.28982	1.21763	1.22681	1.26409	1.29257	1.33009	1.37183	1.39435	1.34154	1.28304	1.27725	1.36849	1.36334	1.31229	1.28605	1.29918	1.32704	1.34327	1.31844	1.28825	1.29051	1.34846	1.38087	1.38197	1.35871	1.30355	1.33169	1.41122	1.39673	1.34989	1.35219	1.43425	1.38454	1.36467	1.41369	1.41345	1.39044	1.37657
Ae_30D_F00077	77	2017-10-22 07:25:49	30	Aedes aegypti	Lab-reared	Female	1.20453	1.09034	1.28959	1.64911	1.38229	1.10368	1.1459	1.1343	1.11289	1.14392	1.13361	1.1051	1.09478	1.17332	1.15928	1.10592	1.13042	1.16061	1.15015	1.10274	1.11861	1.10747	1.08117	1.1296	1.12398	1.09918	1.11714	1.14002	1.13825	1.11234	1.10891	1.12202	1.13325	1.11455	1.09739	1.09771	1.11691	1.11053	1.1135	1.13199	1.12819	1.11403	1.10471
Ae_30D_F00078	78	2017-10-22 07:25:49	30	Aedes aegypti	Lab-reared	Female	1.04583	1.01088	1.05299	1.10914	1.05463	0.964508	0.948788	0.965212	1.02009	1.10532	1.06234	1.01587	1.01273	1.03517	1.06556	1.08429	1.07341	1.0314	1.0143	1.04015	1.03722	1.03113	1.02933	1.02437	1.03795	1.05322	1.04839	1.04676	1.03774	1.0222	1.02184	1.04449	1.07576	1.08052	1.03582	1.01081	1.04491	1.05862	1.06488	1.06888	1.05512	1.04978	1.05181
Ae_30D_F00079	79	2017-10-22 07:25:49	30	Aedes aegypti	Lab-reared	Female	1.40646	1.43013	1.47534	1.93402	1.94533	1.60692	1.65838	1.52395	1.49909	1.73752	1.37028	1.31806	1.586	1.63857	1.54969	1.50996	1.65627	1.62877	1.51612	1.46671	1.65953	1.69037	1.52623	1.54527	1.5222	1.48753	1.50504	1.59017	1.59274	1.49175	1.50695	1.5051	1.47098	1.44505	1.48378	1.54254	1.55843	1.53695	1.55622	1.61271	1.55945	1.52522	1.5268
Ae_30D_F00080	80	2017-10-22 07:25:49	30	Aedes aegypti	Lab-reared	Female	1.34371	1.11691	1.1742	1.39346	1.34005	1.14581	1.10685	1.06642	1.07366	1.17001	1.23665	1.1918	1.12163	1.26526	1.2351	1.12544	1.14899	1.21707	1.23201	1.17002	1.21762	1.24756	1.22447	1.20654	1.21986	1.22256	1.178	1.18153	1.20769	1.22495	1.1949	1.18996	1.20667	1.20351	1.18347	1.1842	1.22372	1.21398	1.21012	1.23006	1.23869	1.20809	1.18826
Ae_30D_F00081	81	2017-10-22 07:25:49	30	Aedes aegypti	Lab-reared	Female	0.99099	1.07623	1.24805	1.56085	1.337	1.08172	1.12393	1.10854	1.10793	1.21036	1.27995	1.23176	1.14884	1.22707	1.24805	1.22265	1.24857	1.23454	1.20441	1.18858	1.2098	1.18638	1.15525	1.24535	1.24949	1.1981	1.18597	1.2278	1.24526	1.20411	1.16996	1.18453	1.2176	1.19068	1.18049	1.19052	1.20925	1.21281	1.22171	1.2402	1.24997	1.20918	1.1734
Ae_30D_F00082	82	2017-10-22 07:25:49	30	Aedes aegypti	Lab-reared	Female	1.44694	1.29433	1.34977	1.69489	1.54239	1.26935	1.31367	1.26837	1.25895	1.39605	1.36282	1.33389	1.37064	1.40208	1.36665	1.34631	1.44766	1.50455	1.4798	1.4298	1.52825	1.46686	1.33217	1.39691	1.45189	1.44764	1.41173	1.46814	1.47871	1.40282	1.41553	1.44174	1.45096	1.4309	1.40948	1.4218	1.47616	1.44064	1.43431	1.48869	1.51913	1.47704	1.43698
Ae_30D_F00083	83	2017-10-22 07:25:49	30	Aedes aegypti	Lab-reared	Female	1.42378	1.28428	1.34644	2.33591	NaN	1.79757	1.36426	1.52182	2.11798	2.0946	1.77911	1.66536	1.72596	2.07402	1.82418	1.59053	1.75727	2.10278	2.05499	1.69038	1.81121	1.83369	1.75266	2.17728	2.02972	1.80523	1.97997	2.07332	1.9821	1.86825	2.0248	2.03794	1.91852	1.94071	1.87503	1.85918	1.98557	1.92545	1.92514	2.05661	2.10418	1.97318	1.8797
Ae_30D_F00084	84	2017-10-22 07:25:49	30	Aedes aegypti	Lab-reared	Female	1.79255	1.4841	1.55082	2.29926	1.82375	1.379	1.4159	1.45201	1.54177	1.79789	1.67034	1.57388	1.62799	1.86775	1.84634	1.68912	1.7094	1.91928	1.91202	1.62607	1.73146	1.78261	1.66596	1.58983	1.58141	1.60142	1.61607	1.81909	1.83565	1.58779	1.58543	1.65954	1.73085	1.68319	1.58354	1.57098	1.70108	1.63812	1.64028	1.77179	1.74939	1.67254	1.63624
Ae_30D_F00085	85	2017-10-22 07:25:49	30	Aedes aegypti	Lab-reared	Female	1.68392	1.41121	1.47298	1.93402	1.99455	1.5838	1.43479	1.30808	1.33841	1.68709	1.66584	1.42954	1.30494	1.51807	1.50569	1.38294	1.49263	1.56671	1.50042	1.38048	1.44165	1.51839	1.5249	1.47898	1.42829	1.42438	1.49829	1.5372	1.52417	1.49021	1.50182	1.5624	1.60991	1.52486	1.48099	1.48041	1.49986	1.48503	1.49981	1.55712	1.58614	1.55867	1.52462
Ae_30D_F00086	86	2017-10-22 07:25:49	30	Aedes aegypti	Lab-reared	Female	1.56478	1.34885	1.40702	1.77739	1.83315	1.51689	1.38305	1.36402	1.46047	1.66789	1.45293	1.35083	1.39569	1.43495	1.33869	1.28355	1.45454	1.46423	1.4139	1.44325	1.54288	1.56447	1.50774	1.52894	1.50938	1.45763	1.42134	1.52889	1.58349	1.47861	1.44136	1.4689	1.53287	1.55586	1.50566	1.4643	1.4856	1.54173	1.58955	1.60117	1.58779	1.54612	1.51702
Ae_30D_F00087	87	2017-10-22 07:25:49	30	Aedes aegypti	Lab-reared	Female	1.20539	1.39481	1.41497	1.47067	1.40979	1.29373	1.22227	1.21912	1.29544	1.43796	1.30983	1.24224	1.28362	1.31949	1.24867	1.20894	1.35525	1.3173	1.25286	1.28193	1.31565	1.25087	1.18369	1.32025	1.34136	1.27174	1.2545	1.30071	1.3138	1.26597	1.28076	1.30697	1.31251	1.27508	1.25957	1.26745	1.28633	1.28476	1.30404	1.34322	1.32259	1.31276	1.31774
Ae_30D_F00088	88	2017-10-22 07:25:49	30	Aedes aegypti	Lab-reared	Female	1.30657	1.15968	1.39478	1.81123	1.83315	1.52059	1.39304	1.27885	1.30912	1.62795	1.59833	1.45049	1.39615	1.5271	1.53715	1.46599	1.49058	1.52228	1.50291	1.44924	1.54418	1.52631	1.41693	1.43235	1.46283	1.46294	1.42526	1.47816	1.51297	1.47663	1.49235	1.52072	1.51979	1.45181	1.41303	1.43977	1.53594	1.50324	1.47599	1.49726	1.48844	1.47729	1.47847
Ae_30D_F00089	89	2017-10-22 07:25:49	30	Aedes aegypti	Lab-reared	Female	1.41588	1.30029	2.58748	NaN	3.36094	1.37424	1.40867	1.46524	1.49454	1.52303	1.58926	1.4698	1.3264	1.56155	1.46765	1.31327	1.4947	1.60607	1.5247	1.3978	1.46076	1.5402	1.54591	1.49702	1.44832	1.42805	1.4461	1.46009	1.5089	1.58197	1.49955	1.46649	1.49204	1.51406	1.46838	1.44655	1.50497	1.50097	1.49318	1.51695	1.58291	1.55186	1.49145
Ae_30D_F00090	90	2017-10-22 07:25:49	30	Aedes aegypti	Lab-reared	Female	1.55595	1.30042	1.63103	1.75913	1.59779	1.41644	1.31991	1.22569	1.25201	1.52299	1.66837	1.5117	1.34736	1.46001	1.47028	1.4356	1.56361	1.46466	1.36889	1.4032	1.58223	1.60467	1.46854	1.48757	1.4746	1.42981	1.3972	1.44482	1.51196	1.51974	1.40166	1.38414	1.44629	1.46831	1.42722	1.40909	1.46402	1.46214	1.46067	1.47929	1.4764	1.42725	1.39993
Ae_30D_F00091	91	2017-10-22 07:25:49	30	Aedes aegypti	Lab-reared	Female	1.11086	1.03057	1.20498	1.46714	1.36075	1.19088	1.35686	1.26531	1.18414	1.30602	1.29463	1.23043	1.21205	1.38003	1.43414	1.37713	1.40395	1.38203	1.30503	1.23549	1.34054	1.37006	1.29264	1.30892	1.34036	1.33122	1.26987	1.33792	1.38267	1.31994	1.30218	1.30811	1.32797	1.34861	1.32301	1.31406	1.36135	1.33649	1.35063	1.42126	1.39837	1.34904	1.32785
Ae_30D_F00092	92	2017-10-22 07:25:49	30	Aedes aegypti	Lab-reared	Female	1.49152	1.19101	1.25246	1.45608	1.92406	3.19815	1.87938	1.59416	1.44286	1.3535	1.48448	1.54865	1.44936	1.47629	1.4359	1.40586	1.51677	1.70058	1.63734	1.40159	1.51716	1.72536	1.85832	1.90271	1.72577	1.59532	1.61526	1.70848	1.8053	1.80676	1.65337	1.63761	1.74944	1.8742	1.72282	1.62435	1.70714	1.62552	1.68463	1.9937	1.8787	1.70702	1.6324
Ae_D1_F00001	1	2017-10-22 07:25:49	1	Aedes aegypti	Lab-reared	Female	1.55244	1.74656	2.1995	1.88479	1.65097	1.55774	1.57535	2.11017	NaN	2.01484	2.23187	2.16278	1.79951	1.96145	2.12905	2.07983	1.92975	2.02477	2.23803	2.22635	1.82898	1.80512	2.03039	1.94663	1.8482	1.83943	1.94508	1.8368	1.82779	2.00196	1.87261	1.89465	2.07293	2.10637	1.94034	1.83319	1.85889	1.87754	1.92428	1.99271	1.96596	1.92963	1.91832
Ae_D1_F00002	2	2017-10-22 07:25:49	1	Aedes aegypti	Lab-reared	Female	2.01919	1.51681	2.37403	2.01444	1.68736	1.61501	1.83052	1.94558	2.02282	2.54772	NaN	NaN	1.84048	4.168	2.7523	1.92399	2.13088	2.27767	2.15492	2.01279	2.42941	2.77629	2.32944	2.35637	2.26175	2.06198	1.88472	1.86029	1.92337	2.02961	2.04018	2.21489	2.45227	2.0587	1.99277	2.0105	1.96224	1.91492	1.93443	2.00897	1.97627	1.96977	1.99749
Ae_D1_F00003	3	2017-10-22 07:25:49	1	Aedes aegypti	Lab-reared	Female	1.31905	1.26578	1.4056	1.28519	1.20552	1.20076	1.24515	1.20678	1.16912	1.20614	1.32935	1.34336	1.24498	1.30959	1.31938	1.27049	1.23599	1.22093	1.22882	1.25218	1.24987	1.25632	1.27865	1.30149	1.2765	1.2364	1.22055	1.21643	1.22723	1.24522	1.23201	1.24762	1.27455	1.2499	1.23702	1.23407	1.23066	1.22568	1.24086	1.26862	1.24964	1.24087	1.24522
Ae_D1_F00004	4	2017-10-22 07:25:49	1	Aedes aegypti	Lab-reared	Female	1.2768	1.21553	1.46963	1.33136	1.28126	1.3187	1.2894	1.30827	1.32581	1.30422	1.37418	1.41106	1.38761	1.47418	1.46028	1.40455	1.431	1.42442	1.40164	1.39042	1.412	1.39731	1.36121	1.37975	1.38618	1.36849	1.33952	1.34601	1.36789	1.38517	1.38223	1.39317	1.40672	1.38641	1.36758	1.36085	1.36547	1.35347	1.37341	1.41952	1.38487	1.37308	1.38237
Ae_D1_F00005	5	2017-10-22 07:25:49	1	Aedes aegypti	Lab-reared	Female	1.22602	1.28117	1.79181	1.41928	1.24888	1.2558	1.37156	1.32809	1.28653	1.38249	1.42695	1.45075	1.48087	1.52286	1.43655	1.36322	1.43198	1.43945	1.41007	1.39914	1.4581	1.43509	1.37267	1.45636	1.44034	1.37965	1.37544	1.34722	1.34702	1.39033	1.41443	1.40488	1.38741	1.40629	1.40193	1.38278	1.3705	1.38737	1.39336	1.38285	1.4039	1.41172	1.40097
Ae_D1_F00006	6	2017-10-22 07:25:49	1	Aedes aegypti	Lab-reared	Female	1.53552	1.36958	1.40917	1.34631	1.40743	1.51579	1.36905	1.34422	1.41584	1.5285	1.496	1.51405	1.62306	1.59239	1.45617	1.39433	1.52076	1.45902	1.38726	1.41628	1.43779	1.45735	1.47863	1.50636	1.43	1.36156	1.38308	1.37992	1.39186	1.43612	1.46077	1.44818	1.42754	1.44761	1.42254	1.4007	1.42238	1.42771	1.43705	1.45575	1.46359	1.44801	1.43
Ae_D1_F00007	7	2017-10-22 07:25:49	1	Aedes aegypti	Lab-reared	Female	1.82848	1.8603	1.45545	1.62466	1.7104	1.53499	1.36681	1.55503	1.85163	1.59177	1.55996	1.72201	2.02725	1.6621	1.57911	1.60857	1.56584	1.63402	1.62991	1.49267	1.48689	1.57082	1.67568	1.59983	1.52492	1.48423	1.47281	1.45155	1.49561	1.61103	1.54326	1.49573	1.49882	1.51841	1.50216	1.49058	1.51163	1.47423	1.4801	1.53753	1.50887	1.45843	1.43956
Ae_D1_F00008	8	2017-10-22 07:25:49	1	Aedes aegypti	Lab-reared	Female	1.87516	1.71144	1.74721	1.59635	1.55727	1.60383	1.6358	1.8061	1.93523	1.77179	1.7677	1.80728	1.83729	1.8756	1.82819	1.73779	1.67469	1.75321	1.76584	1.64262	1.78507	1.81192	1.69716	1.78149	1.79185	1.73727	1.70216	1.66708	1.65811	1.67969	1.70162	1.69428	1.67772	1.69657	1.68965	1.68441	1.70519	1.6907	1.72745	1.81076	1.73589	1.69478	1.70105
Ae_D1_F00009	9	2017-10-22 07:25:49	1	Aedes aegypti	Lab-reared	Female	1.11452	1.17952	1.39906	1.39384	1.23572	1.12477	1.16179	1.21722	1.20025	1.11848	1.23182	1.28387	1.19728	1.26059	1.24812	1.19166	1.18971	1.2302	1.25231	1.22288	1.21705	1.21576	1.21826	1.23866	1.23357	1.21323	1.19884	1.18231	1.18298	1.20279	1.20706	1.22153	1.23415	1.21294	1.20314	1.20188	1.20006	1.19761	1.20746	1.22545	1.22092	1.19981	1.18991
Ae_D1_F00010	10	2017-10-22 07:25:49	1	Aedes aegypti	Lab-reared	Female	NaN	NaN	NaN	1.75813	1.51627	1.46476	1.49174	1.75861	1.87542	1.51481	1.75174	2.26099	2.17634	1.9833	1.84171	1.77983	1.80178	1.95255	1.90696	1.66602	1.71918	1.79104	1.81716	1.9433	1.81397	1.6815	1.70494	1.6796	1.68654	1.75751	1.78058	1.80354	1.80503	1.73357	1.66921	1.6462	1.66822	1.65967	1.67662	1.72527	1.72192	1.68775	1.67995
Ae_D1_F00011	11	2017-10-22 07:25:49	1	Aedes aegypti	Lab-reared	Female	1.43389	1.2518	1.54967	1.49365	1.46332	1.49335	1.43833	1.37993	1.38926	1.50021	1.56279	1.50328	1.41623	1.49886	1.52884	1.49212	1.46766	1.44406	1.42064	1.40892	1.46205	1.48471	1.46693	1.48881	1.46354	1.42514	1.41741	1.40719	1.40973	1.42991	1.44806	1.47022	1.48167	1.45673	1.40097	1.37042	1.39273	1.41389	1.43487	1.45091	1.44183	1.42934	1.42913
Ae_D1_F00012	12	2017-10-22 07:25:49	1	Aedes aegypti	Lab-reared	Female	1.94986	1.81726	NaN	2.01361	1.88702	2.22036	1.67399	1.85007	2.37553	1.98697	1.95789	2.00358	2.03379	2.0787	1.97726	1.87843	1.90386	1.94077	1.91127	1.82733	1.83426	1.8539	1.888	2.02849	1.94441	1.80093	1.75887	1.76479	1.7831	1.80429	1.88833	1.90557	1.85271	1.81777	1.79038	1.7683	1.74933	1.72753	1.7468	1.8009	1.79041	1.7748	1.76456
Ae_D1_F00013	13	2017-10-22 07:25:49	1	Aedes aegypti	Lab-reared	Female	1.07699	1.09591	1.12583	1.1254	1.07709	1.04818	1.13258	1.12296	1.10993	1.18395	1.18891	1.19704	1.22438	1.18931	1.17341	1.18581	1.21203	1.19727	1.16804	1.15087	1.14966	1.15258	1.15543	1.16044	1.127	1.1062	1.14086	1.12877	1.11351	1.1224	1.14255	1.14206	1.12672	1.1236	1.12387	1.12569	1.12719	1.122	1.11898	1.1232	1.13745	1.13805	1.1307
Ae_D1_F00014	14	2017-10-22 07:25:49	1	Aedes aegypti	Lab-reared	Female	1.74473	1.72568	2.19273	1.85788	1.74668	1.80654	1.85803	1.735	1.70834	1.9222	1.81628	1.80451	2.0387	2.55124	2.02279	1.73435	1.86757	1.95223	1.91127	1.82733	1.84223	1.81926	1.76716	1.78794	1.7673	1.71724	1.68316	1.73239	1.79458	1.80571	1.77467	1.73869	1.72224	1.74125	1.73502	1.7146	1.69993	1.6824	1.69965	1.75246	1.78014	1.75505	1.73323
Ae_D1_F00015	15	2017-10-22 07:25:49	1	Aedes aegypti	Lab-reared	Female	1.64015	1.58348	2.91489	NaN	2.50686	1.87221	1.54386	1.83495	2.62366	1.83111	2.23702	2.4418	1.87915	2.09265	2.10569	1.9564	1.98205	2.02232	1.98319	1.88257	1.88775	1.91473	1.9355	1.96059	1.90199	1.88549	2.00338	1.82631	1.74405	1.83514	1.93235	1.93356	1.90278	2.00436	1.85712	1.73398	1.76023	1.81947	1.86552	1.88041	1.90799	1.8675	1.84454
Ae_D1_F00016	16	2017-10-22 07:25:49	1	Aedes aegypti	Lab-reared	Female	1.5717	1.53552	1.21373	1.16346	1.21691	1.3361	1.46735	1.47289	1.41006	1.38	1.45387	1.5327	1.55667	1.60158	1.50476	1.39241	1.37452	1.46426	1.49999	1.39668	1.40124	1.43291	1.44287	1.39646	1.41932	1.44128	1.37717	1.37348	1.4098	1.45073	1.42359	1.4192	1.43837	1.4361	1.42134	1.4028	1.389	1.39009	1.39403	1.39899	1.42091	1.42395	1.42229
Ae_D1_F00017	17	2017-10-22 07:25:49	1	Aedes aegypti	Lab-reared	Female	1.50404	1.41033	1.61082	1.53424	1.447	1.36978	1.25723	1.40666	1.60984	1.45218	1.44198	1.52485	1.62116	1.50103	1.51965	1.58285	1.48949	1.5269	1.55239	1.47787	1.48561	1.51691	1.52487	1.4661	1.48974	1.51231	1.43505	1.43089	1.45601	1.47305	1.4677	1.45845	1.45823	1.47651	1.48369	1.4744	1.454	1.43129	1.44834	1.50555	1.53573	1.49768	1.44747
Ae_D1_F00018	18	2017-10-22 07:25:49	1	Aedes aegypti	Lab-reared	Female	1.04504	1.07089	1.23953	1.11623	1.04886	1.05243	1.05458	1.05653	1.05907	1.06301	1.06409	1.06507	1.07217	1.10165	1.10314	1.09046	1.09559	1.0839	1.06614	1.05741	1.07611	1.08171	1.07204	1.07895	1.05674	1.03482	1.04333	1.03165	1.02488	1.03502	1.04444	1.04788	1.04985	1.0602	1.04672	1.03328	1.03908	1.0308	1.03971	1.06414	1.04787	1.03761	1.03697
Ae_D1_F00019	19	2017-10-22 07:25:49	1	Aedes aegypti	Lab-reared	Female	1.17377	1.13273	1.33817	1.24096	1.20674	1.24515	1.22873	1.21238	1.19819	1.1916	1.25281	1.28769	1.27687	1.35273	1.32935	1.2501	1.21666	1.25258	1.26491	1.21121	1.22525	1.22527	1.20682	1.22658	1.22311	1.20302	1.18917	1.18601	1.19723	1.21524	1.20641	1.20562	1.20755	1.18785	1.18862	1.19645	1.19443	1.19292	1.19804	1.20656	1.20113	1.19561	1.19248
Ae_D1_F00020	20	2017-10-22 07:25:49	1	Aedes aegypti	Lab-reared	Female	1.26587	1.17221	1.29072	1.13396	1.1176	1.22123	1.27104	1.18834	1.12568	1.16381	1.24028	1.23261	1.1625	1.22291	1.21376	1.16465	1.16574	1.16927	1.1503	1.1153	1.12945	1.14296	1.14656	1.16667	1.16646	1.14655	1.12247	1.1189	1.13198	1.15004	1.14383	1.15361	1.16572	1.13855	1.13809	1.14564	1.13644	1.11896	1.12524	1.15221	1.1428	1.13615	1.13661
Ae_D1_F00021	21	2017-10-22 07:25:49	1	Aedes aegypti	Lab-reared	Female	1.05052	1.04867	1.14104	1.08425	1.07824	1.1055	1.05633	1.16195	1.26943	1.16565	1.13981	1.15993	1.18745	1.15712	1.1443	1.15845	1.18534	1.15078	1.12875	1.15379	1.13899	1.13963	1.16089	1.16732	1.1217	1.08957	1.12365	1.13534	1.13732	1.14318	1.15008	1.14858	1.14842	1.16832	1.14966	1.12602	1.12871	1.13167	1.13335	1.13642	1.15048	1.15108	1.14096
Ae_D1_F00022	22	2017-10-22 07:25:49	1	Aedes aegypti	Lab-reared	Female	2.52093	1.85608	3.15024	NaN	NaN	3.05232	2.05974	2.43086	2.32554	1.6502	1.8035	2.75207	NaN	NaN	2.55699	2.25887	2.29588	2.12311	2.01733	2.04912	2.07126	2.07987	2.12621	2.40217	2.06282	1.88986	2.13696	2.0193	1.90011	1.93364	2.04412	2.06084	1.98061	1.9291	1.88406	1.86965	1.89113	1.86359	1.87643	1.94758	1.97944	1.93328	1.8796
Ae_D1_F00023	23	2017-10-22 07:25:49	1	Aedes aegypti	Lab-reared	Female	1.27739	1.18484	1.31355	1.28005	1.33271	1.42728	1.30594	1.33945	1.45003	1.48001	1.33178	1.32044	1.46365	1.45297	1.35709	1.30328	1.36724	1.34208	1.32766	1.38601	1.38647	1.35293	1.32508	1.34846	1.29935	1.25746	1.29856	1.3072	1.30206	1.30227	1.30286	1.30328	1.30923	1.32884	1.31722	1.28878	1.27023	1.29661	1.31539	1.30677	1.30542	1.29778	1.28912
Ae_D1_F00024	24	2017-10-22 07:25:49	1	Aedes aegypti	Lab-reared	Female	1.46136	1.39917	1.44063	1.66628	1.57659	1.43187	1.73932	1.69793	1.46362	1.36474	1.55465	1.80332	1.80012	1.85899	1.66785	1.53467	1.62669	1.62139	1.59309	1.61909	1.6399	1.66359	1.67531	1.63938	1.65013	1.6313	1.52876	1.51782	1.55995	1.61238	1.59876	1.60269	1.61128	1.56564	1.59114	1.62153	1.58381	1.54824	1.55516	1.59818	1.60074	1.58258	1.57166
Ae_D1_F00025	25	2017-10-22 07:25:49	1	Aedes aegypti	Lab-reared	Female	1.31226	1.28897	1.31993	1.2884	1.25203	1.22436	1.20403	1.26728	1.33206	1.30752	1.32032	1.37827	1.46395	1.50396	1.4598	1.39678	1.38061	1.39903	1.395	1.34879	1.33499	1.32548	1.32697	1.37661	1.34896	1.31764	1.36214	1.32757	1.31402	1.35497	1.33669	1.33635	1.35539	1.35648	1.34724	1.33454	1.32542	1.32899	1.33571	1.34146	1.35346	1.32961	1.30718
Ae_D1_F00026	26	2017-10-22 07:25:49	1	Aedes aegypti	Lab-reared	Female	1.8378	1.43395	1.99049	1.79854	1.70517	1.727	1.6084	1.6092	1.60585	1.53989	1.75746	1.82533	1.62351	1.74406	1.78331	1.67417	1.55649	1.6538	1.73883	1.61501	1.5646	1.5873	1.67004	1.76447	1.68578	1.5624	1.51075	1.50582	1.58182	1.71593	1.58411	1.57159	1.65705	1.64146	1.62211	1.62428	1.64476	1.61534	1.60398	1.62481	1.6249	1.60766	1.59049
Ae_D1_F00027	27	2017-10-22 07:25:49	1	Aedes aegypti	Lab-reared	Female	0.572803	0.566687	0.561198	0.577602	0.573381	0.556914	0.560352	0.565964	0.561533	0.548248	0.572528	0.584247	0.57276	0.586562	0.580635	0.565969	0.56682	0.561116	0.554064	0.551957	0.556877	0.561379	0.562245	0.559754	0.55849	0.55538	0.547993	0.548283	0.552946	0.558128	0.561222	0.561016	0.558693	0.55689	0.556367	0.554342	0.549735	0.550264	0.552302	0.553676	0.554567	0.553515	0.552908
Ae_D1_F00028	28	2017-10-22 07:25:49	1	Aedes aegypti	Lab-reared	Female	1.35448	1.40285	2.38067	1.55091	1.38182	1.44359	1.48298	1.51922	1.54528	1.57917	1.85295	1.9166	1.67472	1.80854	1.82931	1.755	1.78016	1.82177	1.76839	1.64483	1.64262	1.705	1.79069	1.81621	1.79154	1.7212	1.63879	1.66504	1.77884	1.91275	1.76366	1.70499	1.73655	1.7582	1.71571	1.68069	1.70307	1.72425	1.74528	1.76121	1.749	1.75531	1.78104
Ae_D1_F00029	29	2017-10-22 07:25:49	1	Aedes aegypti	Lab-reared	Female	1.44737	1.46649	1.67334	1.43767	1.37128	1.40732	1.35995	1.44548	1.46309	1.30215	1.39272	1.51826	1.53662	1.58655	1.44964	1.3381	1.40199	1.48892	1.48403	1.3867	1.39206	1.42109	1.43653	1.42472	1.4124	1.40366	1.39643	1.38247	1.41132	1.47961	1.42853	1.41288	1.42957	1.40637	1.40111	1.39983	1.38548	1.36737	1.396	1.46014	1.42366	1.38866	1.38137
Ae_D1_F00030	30	2017-10-22 07:25:49	1	Aedes aegypti	Lab-reared	Female	1.38589	1.53098	1.74636	1.36704	1.26956	1.3268	1.37016	1.34795	1.35621	1.46087	1.43824	1.45759	1.55593	1.5279	1.45103	1.40333	1.4284	1.45972	1.44653	1.3933	1.40659	1.41009	1.40474	1.45866	1.44867	1.41065	1.40408	1.3702	1.3805	1.44957	1.44808	1.45464	1.46698	1.4403	1.43311	1.43024	1.41353	1.39584	1.40625	1.44206	1.45245	1.42865	1.39708
Ae_D1_F00031	31	2017-10-22 07:25:49	1	Aedes aegypti	Lab-reared	Female	1.61656	1.42513	1.4768	1.70554	1.73666	1.60188	1.6389	1.68194	1.71024	1.74404	1.91938	2.07551	2.10464	2.65746	2.2525	1.90522	1.92755	2.14084	2.05454	1.74228	1.9073	1.94449	1.78852	1.87867	2.06137	2.02271	1.72616	1.72951	1.83399	1.91319	1.86437	1.89439	1.95579	1.84753	1.82776	1.861	1.88002	1.81009	1.82358	1.93253	1.87386	1.80291	1.78187
Ae_D1_F00032	32	2017-10-22 07:25:49	1	Aedes aegypti	Lab-reared	Female	1.52758	1.5467	1.81226	1.65828	1.62051	1.61989	1.43249	1.40884	1.45664	1.49018	1.51898	1.54267	1.57866	1.70754	1.66696	1.55055	1.51826	1.53137	1.53849	1.51146	1.48536	1.48264	1.51218	1.58068	1.53192	1.45613	1.44733	1.43368	1.44866	1.49527	1.49133	1.48082	1.47525	1.46994	1.46954	1.46026	1.44132	1.47224	1.49775	1.49478	1.50184	1.47112	1.4454
Ae_D1_F00033	33	2017-10-22 07:25:49	1	Aedes aegypti	Lab-reared	Female	0.951144	0.92193	1.00203	1.02226	0.970233	0.920674	0.958582	1.00417	1.02047	0.999249	1.00069	0.996079	0.986162	1.01407	1.02473	1.00949	0.98399	0.995624	1.00364	0.982836	0.974273	0.976688	0.985888	0.994488	0.988041	0.973377	0.963085	0.965897	0.981218	0.998478	0.984057	0.978348	0.979925	0.96761	0.974125	0.98588	0.985272	0.974059	0.974809	0.987881	0.982045	0.978635	0.9818
Ae_D1_F00034	34	2017-10-22 07:25:49	1	Aedes aegypti	Lab-reared	Female	1.43467	1.4585	1.66953	1.57632	1.46114	1.4128	1.44588	1.56908	1.65579	1.57486	1.5745	1.66374	1.79883	1.73369	1.58603	1.55751	1.83619	1.79238	1.67953	1.70865	1.66848	1.64641	1.68922	1.86881	1.74572	1.57934	1.56256	1.57457	1.59025	1.61224	1.71711	1.73052	1.66127	1.64228	1.6615	1.64866	1.5823	1.63816	1.67275	1.63157	1.62859	1.61198	1.5984
Ae_D1_F00035	35	2017-10-22 07:25:49	1	Aedes aegypti	Lab-reared	Female	1.05607	1.02753	1.0608	1.06275	1.05646	1.05174	1.05202	1.07984	1.10564	1.10509	1.13588	1.1213	1.07194	1.09868	1.10498	1.08668	1.07158	1.07052	1.0674	1.05762	1.07474	1.08895	1.09236	1.09734	1.0942	1.08158	1.06331	1.05368	1.05451	1.0633	1.07123	1.08129	1.0864	1.07544	1.08191	1.08693	1.07314	1.06695	1.07208	1.08368	1.08502	1.08187	1.07738
Ae_D1_F00036	36	2017-10-22 07:25:49	1	Aedes aegypti	Lab-reared	Female	NaN	NaN	NaN	NaN	2.11668	1.857	1.87906	2.20945	2.50295	2.04269	2.31022	3.00318	2.882	3.05461	2.49099	2.1362	1.97273	1.94299	2.04153	2.26132	2.08673	2.20537	3.12041	2.53302	2.11012	1.9539	1.97902	1.91736	1.9171	2.02912	2.04833	2.13993	2.22234	2.02629	2.0598	2.10304	1.96877	1.96282	1.99088	2.00956	2.03964	1.98341	1.93451
Ae_D1_F00037	37	2017-10-22 07:25:49	1	Aedes aegypti	Lab-reared	Female	1.46709	1.34783	1.72293	1.51374	1.2573	1.16269	1.32461	1.31628	1.27209	1.36586	1.41516	1.40273	1.38822	1.53726	1.5508	1.46142	1.4405	1.41743	1.41508	1.43888	1.42814	1.40958	1.40243	1.42191	1.42307	1.41124	1.40357	1.39561	1.38936	1.38562	1.37908	1.40247	1.43915	1.43707	1.42134	1.4028	1.389	1.3887	1.40124	1.41992	1.42874	1.41476	1.40302
Ae_D1_F00038	38	2017-10-22 07:25:49	1	Aedes aegypti	Lab-reared	Female	1.49271	1.50916	1.73947	1.48184	1.34529	1.32446	1.36654	1.35365	1.34136	1.37726	1.35216	1.37389	1.46395	1.50396	1.4598	1.39678	1.38061	1.39903	1.39688	1.34956	1.30491	1.31128	1.36556	1.42006	1.38953	1.33984	1.33784	1.29453	1.29332	1.35425	1.3583	1.35257	1.35705	1.37692	1.36036	1.3342	1.32566	1.31517	1.32784	1.35968	1.35677	1.35216	1.34731
Ae_D1_F00039	39	2017-10-22 07:25:49	1	Aedes aegypti	Lab-reared	Female	1.8512	1.74755	1.57118	2.38076	2.03363	1.48931	1.51759	1.67162	1.75314	1.64825	2.16647	2.83943	1.92286	1.94415	1.89067	1.81547	1.84433	1.78617	1.73974	1.76932	1.88358	1.89684	1.83796	1.96685	1.84105	1.68134	1.65381	1.69503	1.80807	1.95529	1.8482	1.80084	1.83197	1.85733	1.76666	1.69748	1.72149	1.74041	1.78179	1.83276	1.7872	1.73557	1.71435
Ae_D1_F00040	40	2017-10-22 07:25:49	1	Aedes aegypti	Lab-reared	Female	1.63467	1.48838	1.7327	1.62288	1.50195	1.42839	1.37182	1.50682	1.72259	1.74498	2.22346	2.12906	1.67521	1.93415	2.25496	2.10602	1.82202	1.87429	1.95536	1.85542	1.85187	1.9509	2.0561	1.86718	1.76838	1.74949	1.77037	1.73059	1.76661	1.91128	1.80586	1.83598	1.95983	1.85378	1.79512	1.79065	1.8118	1.78479	1.84681	2.00837	1.8893	1.81659	1.83538
Ae_D1_F00041	41	2017-10-22 07:25:49	1	Aedes aegypti	Lab-reared	Female	0.934788	0.922866	0.955011	0.969424	0.946445	0.93365	1.00719	1.01648	0.98407	0.969021	1.01468	1.04143	1.02039	1.0069	0.997703	0.996689	1.00548	0.999598	0.989816	0.985248	0.977568	0.986631	1.00541	1.00197	0.990098	0.976176	0.965704	0.968434	0.983208	1.00091	0.994615	0.991889	0.994006	0.988987	0.987184	0.98427	0.977855	0.982888	0.991561	0.997596	0.997718	0.985678	0.975926
Ae_D1_F00042	42	2017-10-22 07:25:49	1	Aedes aegypti	Lab-reared	Female	0.580217	0.578076	0.589746	0.607662	0.589317	0.561226	0.576249	0.583532	0.584411	0.588203	0.599034	0.597196	0.585847	0.599251	0.591187	0.57813	0.590515	0.598197	0.588958	0.568459	0.574766	0.584424	0.589621	0.595364	0.591929	0.585453	0.584309	0.585505	0.587048	0.587465	0.585374	0.586343	0.589208	0.589117	0.587357	0.585447	0.584293	0.581859	0.581838	0.584612	0.586203	0.585871	0.584553
Ae_D1_F00043	43	2017-10-22 07:25:49	1	Aedes aegypti	Lab-reared	Female	1.40377	1.33816	1.51313	1.60831	1.4858	1.33344	1.2964	1.36963	1.43646	1.39762	1.55169	1.59868	1.48165	1.66089	1.68148	1.54139	1.46019	1.45674	1.48696	1.50829	1.48829	1.48815	1.5058	1.48672	1.49678	1.4984	1.45324	1.45588	1.47917	1.49613	1.48954	1.48274	1.47222	1.44377	1.45274	1.46339	1.44322	1.43639	1.46674	1.52109	1.51055	1.47999	1.46338
Ae_D1_F00044	44	2017-10-22 07:25:49	1	Aedes aegypti	Lab-reared	Female	1.00063	0.956753	0.945371	0.956007	0.944561	0.916227	0.899503	0.926064	0.940555	0.906823	0.92503	0.949797	0.95909	0.970888	0.963119	0.941839	0.923299	0.936558	0.946128	0.930473	0.926039	0.924259	0.925017	0.935222	0.925656	0.908534	0.902447	0.900559	0.910492	0.928869	0.926861	0.922874	0.921282	0.919579	0.921116	0.922147	0.919021	0.911237	0.914771	0.928571	0.927507	0.91536	0.906197
Ae_D1_F00045	45	2017-10-22 07:25:49	1	Aedes aegypti	Lab-reared	Female	1.74473	1.74059	2.20559	1.62255	1.58722	1.78928	1.65317	1.63291	1.67848	1.71202	1.72939	1.82585	2.03595	2.13389	1.81421	1.61331	1.64169	1.61044	1.60798	1.70112	1.82003	1.7775	1.68511	1.84738	1.83907	1.70273	1.6253	1.66053	1.71661	1.73131	1.74909	1.77501	1.77562	1.70567	1.69814	1.72631	1.74561	1.73326	1.73312	1.75201	1.74539	1.71223	1.69513
Ae_D1_F00046	46	2017-10-22 07:25:49	1	Aedes aegypti	Lab-reared	Female	1.74473	1.72568	2.19273	1.85788	1.79694	1.73486	1.3922	1.537	1.8925	1.73305	1.83982	2.16942	2.56406	1.9615	1.76712	1.73153	1.75958	1.71434	1.68107	1.70785	1.72884	1.74339	1.77593	1.89684	1.7301	1.59643	1.66535	1.70406	1.69266	1.66868	1.7297	1.75041	1.71775	1.6962	1.67975	1.66538	1.65437	1.66604	1.70421	1.75226	1.75245	1.68214	1.62863
Ae_D1_F00047	47	2017-10-22 07:25:49	1	Aedes aegypti	Lab-reared	Female	0.648359	0.649171	0.634085	0.606421	0.609828	0.630768	0.627825	0.633905	0.6416	0.640889	0.638116	0.636982	0.640044	0.650595	0.654173	0.650943	0.646472	0.63913	0.63633	0.641028	0.644164	0.643786	0.642283	0.645931	0.643186	0.639115	0.639971	0.631634	0.631214	0.642141	0.638181	0.638693	0.641911	0.635781	0.637591	0.64007	0.635876	0.635196	0.637384	0.640162	0.639193	0.636986	0.63645
Ae_D1_F00048	48	2017-10-22 07:25:49	1	Aedes aegypti	Lab-reared	Female	2.04762	1.61712	1.67406	1.72389	1.7659	1.81051	1.87468	1.63837	1.53383	1.68483	1.89805	1.92484	1.80077	2.00294	1.8894	1.74402	1.88681	1.77659	1.67235	1.70512	1.81378	1.78293	1.67999	1.75739	1.82969	1.77896	1.63508	1.65293	1.74087	1.8048	1.7265	1.70023	1.71924	1.69796	1.67975	1.66681	1.65557	1.64152	1.66433	1.70753	1.64772	1.63334	1.66133
Ae_D1_F00049	49	2017-10-22 07:25:49	1	Aedes aegypti	Lab-reared	Female	1.33651	1.20664	1.34122	1.31778	1.2768	1.23441	1.16008	1.2351	1.37063	1.39883	1.37214	1.37057	1.40072	1.38217	1.36868	1.34697	1.29967	1.33056	1.36571	1.35413	1.40816	1.39402	1.33104	1.35042	1.33921	1.31349	1.31128	1.32408	1.34525	1.36156	1.3391	1.35107	1.38819	1.39005	1.34925	1.32411	1.34601	1.34126	1.34377	1.36358	1.37485	1.35783	1.33705
Ae_D1_F00050	50	2017-10-22 07:25:49	1	Aedes aegypti	Lab-reared	Female	1.21896	1.21018	1.24374	1.30459	1.25674	1.18289	1.22331	1.2218	1.24053	1.32728	1.24186	1.19422	1.2355	1.3058	1.30018	1.27631	1.33636	1.34803	1.31868	1.28445	1.27115	1.29585	1.33904	1.33549	1.31288	1.28622	1.26584	1.25897	1.2681	1.28691	1.28822	1.30187	1.31299	1.28377	1.27823	1.28847	1.29471	1.27722	1.28283	1.31347	1.30239	1.28809	1.28143
Ae_D1_F00051	51	2017-10-22 07:25:49	1	Aedes aegypti	Lab-reared	Female	1.1777	1.17963	1.20423	1.07529	1.0497	1.08425	1.04643	1.03265	1.04941	1.08416	1.08982	1.0888	1.09265	1.09528	1.10334	1.10596	1.08962	1.07215	1.05851	1.04946	1.03879	1.03752	1.04536	1.05335	1.03274	1.01208	1.02082	1.02805	1.03555	1.04349	1.04399	1.03715	1.0321	1.04182	1.04346	1.03646	1.02682	1.02347	1.03031	1.04208	1.03993	1.02799	1.02002
Ae_D1_F00052	52	2017-10-22 07:25:49	1	Aedes aegypti	Lab-reared	Female	1.35818	1.38522	1.56228	1.48471	1.45516	1.50354	1.54891	1.50781	1.47361	1.5105	1.53399	1.61041	1.73193	1.67881	1.56984	1.48964	1.46585	1.43659	1.45135	1.51818	1.45922	1.4781	1.5797	1.56446	1.47995	1.43643	1.48906	1.4595	1.46705	1.54501	1.48156	1.47469	1.51888	1.51178	1.50724	1.49636	1.47416	1.48808	1.50028	1.50009	1.52539	1.4985	1.47155
Ae_D1_F00053	53	2017-10-22 07:25:49	1	Aedes aegypti	Lab-reared	Female	1.81372	1.5296	2.38436	2.01444	1.71588	1.58675	1.49919	1.59044	1.69156	1.60208	1.61697	1.58972	1.55886	1.91897	2.00053	1.71703	1.58749	1.68736	1.80928	1.73636	1.75674	1.69933	1.62048	1.69345	1.71488	1.63971	1.53566	1.55432	1.62689	1.67987	1.62372	1.60394	1.62971	1.65043	1.62346	1.58915	1.58401	1.5997	1.62217	1.63882	1.63826	1.61811	1.60515
Ae_D1_F00054	54	2017-10-22 07:25:49	1	Aedes aegypti	Lab-reared	Female	0.725897	0.730631	0.732909	0.712887	0.702386	0.704102	0.709081	0.727152	0.738313	0.728932	0.729078	0.734548	0.741328	0.747415	0.750843	0.747511	0.735523	0.735756	0.735584	0.727343	0.723813	0.731256	0.743813	0.744221	0.7353	0.725217	0.722042	0.726173	0.73482	0.742513	0.737533	0.734843	0.736465	0.737583	0.735088	0.733015	0.734478	0.73337	0.735593	0.74104	0.740882	0.736576	0.733599
Ae_D1_F00055	55	2017-10-22 07:25:49	1	Aedes aegypti	Lab-reared	Female	1.04504	1.07089	1.23953	1.12099	1.02489	1.00266	1.04273	1.06241	1.0489	1.02541	1.07032	1.10888	1.10724	1.11301	1.08991	1.05731	1.04427	1.05903	1.06955	1.05823	1.06194	1.05969	1.0521	1.05702	1.06552	1.06477	1.04752	1.03752	1.04423	1.06313	1.06296	1.06163	1.06015	1.05155	1.04515	1.04461	1.04944	1.04839	1.04915	1.05499	1.06515	1.05348	1.03781
Ae_D1_F00056	56	2017-10-22 07:25:49	1	Aedes aegypti	Lab-reared	Female	0.359517	0.352263	0.349072	0.350129	0.335283	0.323285	0.349318	0.355956	0.348122	0.341615	0.342964	0.342769	0.340195	0.346118	0.347929	0.346072	0.345232	0.344923	0.343914	0.341509	0.337722	0.33774	0.34225	0.34847	0.348468	0.344061	0.339919	0.338429	0.339581	0.341869	0.341166	0.341239	0.341879	0.340916	0.341634	0.342241	0.340973	0.339265	0.340964	0.344874	0.342463	0.339597	0.338373
Ae_D1_F00057	57	2017-10-22 07:25:49	1	Aedes aegypti	Lab-reared	Female	1.66545	1.36441	1.79009	1.65502	1.68094	1.97	2.05172	1.70338	1.62544	2.01749	1.9647	1.76983	1.70329	1.85309	1.87559	1.76721	1.70117	1.70756	1.69672	1.6546	1.80684	1.885	1.80943	1.83541	1.76215	1.67209	1.64477	1.65315	1.67642	1.69259	1.66908	1.67013	1.68487	1.6647	1.67761	1.67757	1.63402	1.63978	1.67718	1.72557	1.75282	1.73498	1.70268
Ae_D1_F00058	58	2017-10-22 07:25:49	1	Aedes aegypti	Lab-reared	Female	1.15141	1.11427	1.31069	1.23322	1.13424	1.08475	1.08144	1.10724	1.14979	1.18312	1.11708	1.10668	1.1707	1.17418	1.15739	1.13412	1.11336	1.1451	1.16028	1.12131	1.12131	1.10685	1.08437	1.10337	1.10595	1.09519	1.08838	1.08013	1.07904	1.08728	1.09465	1.10344	1.10996	1.10781	1.10951	1.10542	1.09064	1.09055	1.10021	1.11017	1.10317	1.09535	1.09172
Ae_D1_F00059	59	2017-10-22 07:25:49	1	Aedes aegypti	Lab-reared	Female	0.878444	0.826562	0.825989	0.817655	0.804996	0.799569	0.817408	0.837915	0.8393	0.81941	0.844303	0.845049	0.817528	0.84576	0.84687	0.826576	0.818422	0.816197	0.818207	0.822299	0.825415	0.823236	0.819022	0.822409	0.821726	0.818751	0.817117	0.808517	0.805695	0.81327	0.820937	0.822761	0.818124	0.810395	0.809056	0.811834	0.813843	0.809328	0.807887	0.811288	0.810651	0.807851	0.806798
Ae_D1_F00060	60	2017-10-22 07:25:49	1	Aedes aegypti	Lab-reared	Female	1.28181	1.26785	1.29516	1.19849	1.1421	1.14104	1.17961	1.22242	1.24281	1.23016	1.211	1.24254	1.30953	1.2669	1.22297	1.2011	1.19918	1.21823	1.2211	1.19698	1.21271	1.22645	1.22106	1.2012	1.19775	1.19119	1.16233	1.15644	1.16917	1.1872	1.18	1.17841	1.18603	1.1922	1.19229	1.18964	1.1884	1.1874	1.19269	1.20135	1.19692	1.185	1.17915
Ae_D1_F00061	61	2017-10-22 07:25:49	1	Aedes aegypti	Lab-reared	Female	1.37416	1.28999	1.60342	1.41415	1.3407	1.39549	1.44424	1.35282	1.33345	1.51384	1.5018	1.51405	1.62285	1.58629	1.49154	1.4507	1.53129	1.48913	1.44711	1.47238	1.41925	1.4193	1.47856	1.50277	1.47822	1.41922	1.36054	1.37924	1.43108	1.4725	1.47157	1.44611	1.42711	1.44614	1.43957	1.41703	1.40225	1.41742	1.43061	1.43317	1.45904	1.43151	1.3941
Ae_D1_F00062	62	2017-10-22 07:25:49	1	Aedes aegypti	Lab-reared	Female	2.18348	1.79974	2.47735	1.67467	1.6304	1.86293	1.71835	1.4984	1.46292	1.70891	1.80125	1.79825	1.83972	2.09388	1.84959	1.64448	1.75809	1.7517	1.67542	1.63819	1.71592	1.73612	1.69926	1.79056	1.75012	1.65837	1.6324	1.64101	1.66155	1.67991	1.70533	1.67326	1.62661	1.64494	1.64798	1.62324	1.58776	1.59548	1.63273	1.67611	1.67736	1.63681	1.60369
Ae_D1_F00063	63	2017-10-22 07:25:49	1	Aedes aegypti	Lab-reared	Female	1.67154	1.40756	1.61238	1.41602	1.28938	1.29769	1.51253	1.5532	1.49679	1.53387	1.57251	1.54934	1.51861	1.73635	1.61433	1.44486	1.52386	1.535	1.47877	1.42243	1.43574	1.43815	1.43119	1.48744	1.47837	1.42505	1.39028	1.41995	1.44847	1.43788	1.43003	1.44163	1.45415	1.42869	1.42218	1.41986	1.40398	1.38568	1.40591	1.45552	1.4325	1.41241	1.41415
Ae_D1_F00064	64	2017-10-22 07:25:49	1	Aedes aegypti	Lab-reared	Female	1.54337	1.55652	1.81757	1.53105	1.32079	1.25161	1.35749	1.42922	1.45664	1.49018	1.51898	1.54267	1.57866	1.70754	1.67377	1.53973	1.45741	1.49489	1.53439	1.50871	1.62303	1.64357	1.56925	1.64535	1.55472	1.46711	1.52288	1.52327	1.5164	1.53709	1.55527	1.57609	1.58942	1.57782	1.57311	1.54889	1.49954	1.50531	1.54344	1.57872	1.54122	1.50985	1.5102
Ae_D1_F00065	65	2017-10-22 07:25:49	1	Aedes aegypti	Lab-reared	Female	1.54337	1.55652	1.81757	1.50713	1.42442	1.46037	1.4029	1.47833	1.55908	1.49887	1.57563	1.73444	1.87757	1.78679	1.7017	1.64942	1.60527	1.56143	1.54776	1.57341	1.59871	1.57955	1.576	1.77615	1.70182	1.54961	1.53596	1.4846	1.50815	1.63155	1.59216	1.55014	1.55392	1.60404	1.59045	1.56748	1.58907	1.5895	1.58135	1.57925	1.60373	1.58422	1.55477
Ae_D1_F00066	66	2017-10-22 07:25:49	1	Aedes aegypti	Lab-reared	Female	1.51151	1.56054	1.57508	1.37093	1.32394	1.35864	1.31615	1.44816	1.56468	1.42557	1.55358	1.7291	1.73113	1.66587	1.61637	1.55929	1.47223	1.5128	1.53292	1.4644	1.56168	1.58559	1.52095	1.58499	1.56799	1.51095	1.4973	1.50523	1.5432	1.59255	1.54915	1.53955	1.55255	1.51562	1.52162	1.52858	1.5025	1.53076	1.58272	1.61769	1.5785	1.51785	1.49349
Ae_D1_F00067	67	2017-10-22 07:25:49	1	Aedes aegypti	Lab-reared	Female	0.937624	0.914992	0.990734	0.932484	0.882178	0.875669	0.915566	0.943835	0.923869	0.873722	0.948537	0.971301	0.904989	0.932566	0.926154	0.903295	0.915698	0.905519	0.892557	0.894238	0.903445	0.908474	0.907716	0.908626	0.897103	0.882886	0.878168	0.876606	0.890646	0.916098	0.908387	0.901949	0.900935	0.894524	0.88539	0.883949	0.893635	0.884736	0.888422	0.906845	0.897758	0.886254	0.883124
Ae_D1_F00068	68	2017-10-22 07:25:49	1	Aedes aegypti	Lab-reared	Female	1.16888	1.14966	1.26381	1.25673	1.17657	1.13142	1.2231	1.24018	1.24977	1.33794	1.33647	1.3076	1.29867	1.33312	1.28926	1.23528	1.26036	1.28925	1.28669	1.25541	1.27268	1.26881	1.24655	1.26642	1.26091	1.2368	1.22022	1.22814	1.25749	1.29163	1.28064	1.26356	1.25568	1.25977	1.25732	1.25111	1.2468	1.24191	1.2501	1.26884	1.27129	1.25746	1.24618
Ae_D1_F00069	69	2017-10-22 07:25:49	1	Aedes aegypti	Lab-reared	Female	1.573	1.44762	1.66751	1.57632	1.46942	1.40765	1.36683	1.32993	1.32012	1.35612	1.43485	1.54746	1.64789	1.61406	1.47954	1.3884	1.41247	1.48082	1.49556	1.43285	1.47757	1.5324	1.53732	1.48088	1.4542	1.43471	1.39809	1.42487	1.46742	1.48102	1.44842	1.44425	1.46347	1.46006	1.44168	1.42767	1.42995	1.42963	1.44868	1.48481	1.49419	1.46488	1.43321
Ae_D1_F00070	70	2017-10-22 07:25:49	1	Aedes aegypti	Lab-reared	Female	0.559216	0.551593	0.547208	0.565842	0.554658	0.52923	0.534618	0.542432	0.540769	0.52953	0.539224	0.542888	0.535605	0.543081	0.542095	0.534977	0.531577	0.530706	0.527977	0.522037	0.518581	0.523113	0.528332	0.515323	0.515881	0.52386	0.525092	0.51953	0.517134	0.520698	0.519136	0.517766	0.518421	0.521111	0.519312	0.515504	0.513074	0.511869	0.510831	0.51028	0.513071	0.512347	0.509583
Ae_D1_F00071	71	2017-10-22 07:25:49	1	Aedes aegypti	Lab-reared	Female	1.15798	1.1107	1.30903	1.3071	1.21437	1.1532	1.1909	1.23634	1.25418	1.24046	1.26419	1.27244	1.26622	1.34419	1.29463	1.20608	1.20431	1.22533	1.22792	1.2031	1.21876	1.23089	1.22824	1.22836	1.21788	1.19423	1.16528	1.17064	1.19967	1.2318	1.22199	1.22807	1.24156	1.2191	1.21901	1.22199	1.20758	1.20156	1.21773	1.245	1.22802	1.22205	1.22327
Ae_D1_F00072	72	2017-10-22 07:25:49	1	Aedes aegypti	Lab-reared	Female	0.628309	0.630985	0.617586	0.593866	0.589504	0.598385	0.59881	0.598534	0.600159	0.602854	0.593711	0.595918	0.608349	0.597382	0.588157	0.587143	0.593116	0.586123	0.581998	0.58879	0.583791	0.583502	0.589323	0.59048	0.586266	0.578109	0.569485	0.568746	0.574417	0.582406	0.585247	0.581614	0.575951	0.575864	0.581887	0.584623	0.577989	0.574737	0.575374	0.578384	0.580577	0.577566	0.57422
Ae_D5_F00001	1	2017-10-22 07:25:49	5	Aedes aegypti	Lab-reared	Female	1.21304	1.26985	1.29441	1.26622	1.22861	1.21555	1.25703	1.25921	1.23369	1.22392	1.33501	1.3815	1.30985	1.33545	1.34285	1.34081	1.36785	1.33586	1.29925	1.29655	1.31581	1.32228	1.31828	1.34077	1.31309	1.26747	1.24895	1.25999	1.2719	1.27286	1.29076	1.30392	1.29894	1.27097	1.26912	1.2689	1.2509	1.26474	1.28352	1.28711	1.26449	1.2614	1.27561
Ae_D5_F00002	2	2017-10-22 07:25:49	5	Aedes aegypti	Lab-reared	Female	1.95035	1.71144	1.74721	1.59635	1.54716	1.62474	1.87375	1.70063	1.53303	1.57464	1.83822	1.98399	1.84079	2.42129	2.13763	1.73169	1.67341	1.68635	1.68057	1.63901	1.71592	1.74105	1.69398	1.71066	1.74246	1.72659	1.64235	1.63375	1.67751	1.74357	1.77054	1.75939	1.72864	1.70426	1.71833	1.71957	1.66984	1.61891	1.65182	1.7614	1.72866	1.68032	1.66915
Ae_D5_F00003	3	2017-10-22 07:25:49	5	Aedes aegypti	Lab-reared	Female	1.39473	1.42762	1.61593	1.40669	1.3407	1.3894	1.41975	1.63626	1.75056	1.45964	1.44271	1.48261	1.51794	1.63868	1.55148	1.4471	1.52593	1.52128	1.52899	1.60355	1.49626	1.44547	1.47959	1.53921	1.55213	1.51675	1.47027	1.4441	1.47541	1.55379	1.51808	1.50857	1.52247	1.49012	1.47598	1.486	1.50611	1.47232	1.45809	1.47971	1.48548	1.47838	1.47021
Ae_D5_F00004	4	2017-10-22 07:25:49	5	Aedes aegypti	Lab-reared	Female	1.37655	1.36277	1.72955	1.37385	1.27487	1.31999	1.29383	1.26019	1.27541	1.36725	1.41516	1.40273	1.38847	1.54824	1.47363	1.35173	1.42098	1.39498	1.36096	1.38755	1.41148	1.41009	1.4055	1.46369	1.40823	1.34245	1.36413	1.341	1.35002	1.41546	1.41733	1.41144	1.40559	1.38427	1.38102	1.37994	1.36712	1.36743	1.38216	1.39859	1.37806	1.3732	1.38413
Ae_D5_F00005	5	2017-10-22 07:25:49	5	Aedes aegypti	Lab-reared	Female	1.53095	1.6885	2.03962	1.58984	1.49371	1.50821	1.35506	1.46423	1.59346	1.44469	1.57775	1.77171	1.76089	1.58563	1.66402	1.81723	1.59478	1.42968	1.42546	1.5929	1.53059	1.57164	1.74627	1.6573	1.56849	1.52067	1.50633	1.51407	1.5505	1.60217	1.58926	1.59102	1.60703	1.59427	1.5862	1.56941	1.53999	1.55096	1.57631	1.59147	1.57329	1.53314	1.52402
Ae_D5_F00006	6	2017-10-22 07:25:49	5	Aedes aegypti	Lab-reared	Female	1.21473	1.14972	1.18199	1.11935	1.04862	1.02621	1.1061	1.13105	1.13201	1.16708	1.20342	1.19624	1.16214	1.18814	1.20637	1.199	1.17272	1.16537	1.15669	1.13986	1.15638	1.16949	1.1697	1.17209	1.16365	1.1491	1.13871	1.14935	1.17028	1.18727	1.18111	1.17378	1.16661	1.15105	1.1374	1.13493	1.14591	1.14879	1.15454	1.16401	1.16158	1.15274	1.14713
Ae_D5_F00007	7	2017-10-22 07:25:49	5	Aedes aegypti	Lab-reared	Female	1.23221	1.19505	1.31612	1.21621	1.18557	1.23379	1.27639	1.27438	1.24688	1.23585	1.34946	1.39304	1.32237	1.39742	1.40385	1.33029	1.25615	1.25551	1.27203	1.26772	1.28633	1.29187	1.2926	1.33979	1.3196	1.27715	1.27711	1.29249	1.30246	1.30218	1.32315	1.31191	1.2841	1.28715	1.28396	1.27556	1.26997	1.27436	1.28836	1.30701	1.31938	1.3076	1.28946
Ae_D5_F00008	8	2017-10-22 07:25:49	5	Aedes aegypti	Lab-reared	Female	1.43382	1.52723	2.18372	1.50183	1.35693	1.41888	1.46318	1.43497	1.41367	1.45	1.41576	1.4364	1.53661	1.57903	1.51749	1.45398	1.47914	1.51186	1.49455	1.43328	1.44592	1.44541	1.44333	1.54462	1.49203	1.39698	1.39163	1.42935	1.45592	1.44484	1.43861	1.43431	1.43111	1.42795	1.42592	1.43368	1.45389	1.45895	1.45991	1.46018	1.44957	1.43857	1.43409
Ae_D5_F00009	9	2017-10-22 07:25:49	5	Aedes aegypti	Lab-reared	Female	1.54337	1.55652	1.81757	1.51893	1.35644	1.3616	1.61916	1.56106	1.46225	1.59322	1.77723	1.73972	1.57791	1.69569	1.66026	1.56166	1.58904	1.56618	1.54776	1.57341	1.59414	1.6137	1.63447	1.65956	1.60849	1.56059	1.5817	1.56527	1.57453	1.63297	1.65811	1.65353	1.63296	1.61652	1.63428	1.62597	1.56337	1.56645	1.60757	1.64549	1.59554	1.58828	1.60628
Ae_D5_F00010	10	2017-10-22 07:25:49	5	Aedes aegypti	Lab-reared	Female	1.80109	1.64531	1.67998	1.55241	1.53001	1.55672	1.48336	1.48492	1.52331	1.55702	1.67529	1.78048	1.80012	1.85899	1.66785	1.53467	1.62669	1.61576	1.61416	1.70462	1.67842	1.62842	1.60406	1.62108	1.64619	1.65061	1.62296	1.62549	1.67298	1.73125	1.62911	1.59432	1.61612	1.60274	1.59166	1.58342	1.5775	1.59045	1.62881	1.66773	1.61438	1.6025	1.62999
Ae_D5_F00011	11	2017-10-22 07:25:49	5	Aedes aegypti	Lab-reared	Female	1.41819	1.42762	1.61593	1.39755	1.39186	1.53069	1.47476	1.35271	1.31934	1.42047	1.40895	1.39337	1.43214	1.52933	1.5017	1.4507	1.53129	1.49332	1.43061	1.41935	1.43835	1.43815	1.43119	1.48744	1.47557	1.43203	1.42355	1.43521	1.45442	1.47279	1.49539	1.48199	1.45741	1.47545	1.48369	1.47257	1.45249	1.46337	1.49819	1.53181	1.50131	1.4641	1.45402
Ae_D5_F00012	12	2017-10-22 07:25:49	5	Aedes aegypti	Lab-reared	Female	1.922	1.81404	1.58346	1.35587	1.36641	1.49487	1.43637	1.43745	1.47891	1.51245	1.53399	1.61625	1.72976	1.57555	1.59793	1.65225	1.48945	1.46927	1.48334	1.46301	1.48081	1.47864	1.46918	1.52904	1.51424	1.46766	1.4577	1.4176	1.42713	1.50234	1.49839	1.50553	1.51182	1.45659	1.45673	1.46909	1.44842	1.44444	1.45613	1.47481	1.48074	1.47393	1.46645
Ae_D5_F00013	13	2017-10-22 07:25:49	5	Aedes aegypti	Lab-reared	Female	2.07839	1.72849	NaN	NaN	1.78465	1.70412	1.97215	2.19498	2.03029	1.83776	NaN	NaN	2.27921	3.59168	2.44357	2.03	2.32293	2.03668	1.88886	2.07205	2.80019	NaN	2.4804	2.2376	2.09403	1.98331	1.90829	2.06985	2.31456	2.28713	2.02739	2.1527	2.61244	2.11515	2.03491	2.05239	1.99783	1.93532	2.01742	2.27749	2.13723	2.0303	2.03993
Ae_D5_F00014	14	2017-10-22 07:25:49	5	Aedes aegypti	Lab-reared	Female	1.88515	1.79644	1.58036	1.45686	1.523	1.6801	1.57094	1.65964	1.76655	1.65754	1.76946	1.90914	1.92452	1.96538	1.90213	1.79876	1.72935	1.66624	1.64371	1.67014	1.68541	1.74728	1.83023	1.78377	1.68193	1.63843	1.70985	1.74281	1.75545	1.77382	1.79642	1.78688	1.75403	1.72923	1.70684	1.70524	1.72593	1.68157	1.69448	1.78105	1.78183	1.70199	1.65036
Ae_D5_F00015	15	2017-10-22 07:25:49	5	Aedes aegypti	Lab-reared	Female	1.46794	1.62553	1.91633	1.53396	1.51191	1.68604	1.58814	1.49956	1.47361	1.5105	1.54125	1.56993	1.59979	1.6333	1.61107	1.58411	1.61319	1.54063	1.48816	1.51736	1.58831	1.60106	1.58648	1.72882	1.60195	1.47403	1.53141	1.52655	1.55261	1.64369	1.59651	1.5841	1.59078	1.52241	1.5174	1.53564	1.53131	1.54641	1.56992	1.5851	1.5658	1.54284	1.53614
Ae_D5_F00016	16	2017-10-22 07:25:49	5	Aedes aegypti	Lab-reared	Female	1.6937	1.3937	1.60577	1.7156	1.54622	1.38553	1.41756	1.53093	1.65157	1.68012	1.72796	1.62222	1.51979	2.00389	2.06913	1.6689	1.55551	1.60523	1.62849	1.53892	1.59073	1.64854	1.66315	1.68164	1.70477	1.70921	1.67589	1.63854	1.65732	1.71764	1.60985	1.64428	1.76254	1.65909	1.63815	1.67098	1.69002	1.62264	1.63627	1.74254	1.68184	1.64421	1.65838
Ae_D5_F00017	17	2017-10-22 07:25:49	5	Aedes aegypti	Lab-reared	Female	1.16169	1.18206	1.40206	1.21349	1.15336	1.19642	1.18559	1.16643	1.18888	1.26942	1.22747	1.22399	1.29896	1.33481	1.31602	1.27139	1.23765	1.20021	1.20108	1.25009	1.24951	1.27053	1.30901	1.28374	1.25733	1.23816	1.2219	1.20363	1.2035	1.22337	1.22576	1.25006	1.27264	1.23395	1.22711	1.23487	1.23092	1.22664	1.23655	1.25369	1.2362	1.22162	1.22348
Ae_D5_F00018	18	2017-10-22 07:25:49	5	Aedes aegypti	Lab-reared	Female	1.73069	1.54292	1.81474	1.51893	1.36952	1.34289	1.3769	1.47847	1.58388	1.61334	1.74248	1.8619	1.87949	1.94505	1.71759	1.56829	1.66623	1.65858	1.62618	1.65245	1.67332	1.68847	1.71867	1.8207	1.72332	1.61393	1.6361	1.65675	1.67379	1.69215	1.71396	1.70913	1.68506	1.66794	1.62669	1.60506	1.62684	1.61841	1.64885	1.72551	1.7286	1.6612	1.61202
Ae_D5_F00019	19	2017-10-22 07:25:49	5	Aedes aegypti	Lab-reared	Female	1.33924	1.26373	1.55411	1.37608	1.35986	1.50509	1.54639	1.58692	1.58068	1.51961	1.61822	1.6614	1.60041	1.72126	1.74552	1.66876	1.61959	1.62832	1.62573	1.59131	1.66728	1.65032	1.58372	1.71188	1.70579	1.62129	1.5993	1.57245	1.58666	1.64432	1.6317	1.61323	1.59238	1.54896	1.57074	1.62	1.63795	1.60806	1.59563	1.61821	1.64253	1.6345	1.61316
Ae_D5_F00020	20	2017-10-22 07:25:49	5	Aedes aegypti	Lab-reared	Female	1.44385	1.3853	1.41238	1.27279	1.24738	1.27251	1.19258	1.22913	1.31654	1.34767	1.328	1.32926	1.35937	1.34476	1.3284	1.33058	1.35755	1.32386	1.30161	1.32689	1.3209	1.32506	1.34788	1.37147	1.33728	1.29432	1.29356	1.3071	1.32694	1.34432	1.34647	1.33278	1.32277	1.34309	1.31816	1.28435	1.27942	1.29627	1.31163	1.31704	1.3295	1.30793	1.28776
Ae_D5_F00021	21	2017-10-22 07:25:49	5	Aedes aegypti	Lab-reared	Female	1.04943	1.12005	1.08023	1.07736	1.04056	1.01851	1.10626	1.0233	0.956334	1.0212	1.06351	1.06557	1.04545	1.05103	1.04723	1.04158	1.04928	1.02451	1.01408	1.03854	1.03285	1.02991	1.03795	1.04611	1.02413	1.01134	1.04276	1.03538	1.03253	1.05167	1.04336	1.0327	1.02535	1.01822	1.02112	1.02171	1.01277	1.02361	1.02847	1.02095	1.02379	1.02477	1.023
Ae_D5_F00022	22	2017-10-22 07:25:49	5	Aedes aegypti	Lab-reared	Female	1.85631	1.50616	1.56284	1.84455	1.89325	1.67257	1.56785	1.56755	1.6021	1.63605	1.95851	2.04788	1.73115	1.74589	1.79753	1.8069	1.73795	1.61077	1.57784	1.6663	1.63954	1.62757	1.64518	1.61568	1.58728	1.56563	1.54729	1.51832	1.56703	1.70234	1.6137	1.57409	1.60219	1.62271	1.59594	1.57474	1.59636	1.59423	1.59921	1.61807	1.62219	1.57178	1.54261
Ae_D5_F00023	23	2017-10-22 07:25:49	5	Aedes aegypti	Lab-reared	Female	1.42423	1.31227	1.6554	1.60162	1.40172	1.30989	1.43538	1.38397	1.33045	1.43374	1.55625	1.57864	1.53819	1.77612	1.5871	1.40092	1.52832	1.50662	1.45216	1.48084	1.55568	1.51956	1.44181	1.54033	1.48626	1.41016	1.46117	1.46113	1.47306	1.51988	1.48554	1.47965	1.49384	1.4645	1.45402	1.45591	1.45622	1.45427	1.47569	1.51	1.47782	1.47708	1.49566
Ae_D5_F00024	24	2017-10-22 07:25:49	5	Aedes aegypti	Lab-reared	Female	1.52895	1.43651	2.96825	1.45096	1.3218	1.4786	1.53119	1.41883	1.36421	1.47366	1.61494	1.59701	1.48103	1.58491	1.51695	1.42271	1.5	1.46361	1.42092	1.44812	1.47263	1.46553	1.46201	1.56465	1.53529	1.45613	1.44733	1.4313	1.45997	1.53611	1.50242	1.49387	1.50792	1.47712	1.46765	1.46026	1.44132	1.47393	1.48999	1.46986	1.47535	1.45948	1.44362
Ae_D5_F00025	25	2017-10-22 07:25:49	5	Aedes aegypti	Lab-reared	Female	1.27871	1.27083	1.55566	1.39364	1.27446	1.27262	1.38752	1.40525	1.35781	1.33441	1.34872	1.41238	1.49813	1.48118	1.37722	1.32923	1.43993	1.39106	1.33151	1.35974	1.38386	1.38374	1.38016	1.43403	1.40261	1.35621	1.377	1.37549	1.37853	1.39747	1.39588	1.39544	1.38686	1.34934	1.34201	1.34339	1.33314	1.34864	1.36447	1.36713	1.36233	1.35696	1.35698
Ae_D5_F00026	26	2017-10-22 07:25:49	5	Aedes aegypti	Lab-reared	Female	1.25334	1.23805	1.26868	1.23879	1.24832	1.28213	1.2642	1.20671	1.15941	1.15766	1.25334	1.32495	1.29747	1.24998	1.23204	1.23521	1.23273	1.20661	1.18471	1.18831	1.23218	1.22746	1.19184	1.23172	1.22327	1.18687	1.1742	1.19919	1.22402	1.22414	1.21331	1.2121	1.21645	1.20902	1.20315	1.2047	1.21375	1.21456	1.21322	1.21183	1.20629	1.1942	1.18759
Ae_D5_F00027	27	2017-10-22 07:25:49	5	Aedes aegypti	Lab-reared	Female	2.07092	1.46868	1.52166	1.43233	1.49775	1.62192	1.43056	1.46317	1.58388	1.61334	1.76637	1.73972	1.57772	1.68795	1.7183	1.64942	1.60527	1.56143	1.55044	1.57471	1.54907	1.5429	1.56734	1.59148	1.54652	1.51828	1.57726	1.53692	1.53877	1.63216	1.6208	1.61903	1.63488	1.62019	1.6105	1.59287	1.56079	1.54859	1.56802	1.61171	1.64322	1.5863	1.5344
Ae_D5_F00028	28	2017-10-22 07:25:49	5	Aedes aegypti	Lab-reared	Female	1.73608	1.65747	2.0262	1.80309	1.59448	1.54541	1.74857	1.61456	1.50863	1.65208	1.84894	1.87593	1.76646	1.98079	1.72436	1.51301	1.59794	1.72804	1.69408	1.53991	1.70379	1.78037	1.66064	1.67577	1.71436	1.68335	1.56709	1.57808	1.70255	1.87294	1.64608	1.64058	1.75577	1.61709	1.64034	1.70426	1.65413	1.60434	1.63849	1.7426	1.68404	1.63109	1.6257
Ae_D5_F00029	29	2017-10-22 07:25:49	5	Aedes aegypti	Lab-reared	Female	1.09499	1.01936	1.19012	1.35156	1.32564	1.23003	1.27057	1.27438	1.25102	1.23941	1.26419	1.26979	1.2665	1.38239	1.40427	1.33799	1.29533	1.2527	1.2383	1.26457	1.30994	1.35108	1.35687	1.29894	1.29198	1.31238	1.30984	1.27002	1.26193	1.30116	1.3037	1.31473	1.32908	1.31473	1.30149	1.29845	1.30502	1.3004	1.30002	1.3068	1.30519	1.30297	1.30616
Ae_D5_F00030	30	2017-10-22 07:25:49	5	Aedes aegypti	Lab-reared	Female	1.36589	1.32262	1.34983	1.23717	1.17266	1.16806	1.20384	1.30792	1.28395	1.10803	1.2301	1.3678	1.3344	1.3695	1.31979	1.26034	1.28547	1.31209	1.32342	1.31431	1.28014	1.27376	1.2977	1.3177	1.32717	1.30052	1.24006	1.25338	1.29662	1.33273	1.3608	1.32138	1.26727	1.28389	1.31052	1.31819	1.29509	1.25985	1.27118	1.32739	1.32938	1.31052	1.29001
Ae_D5_F00031	31	2017-10-22 07:25:49	5	Aedes aegypti	Lab-reared	Female	1.46885	1.53147	1.566	1.84455	1.89325	1.66681	1.55142	1.76172	2.11315	1.8684	1.85247	1.88343	1.92665	2.20114	2.19772	1.98514	1.87659	1.71475	1.6357	1.66764	1.76824	1.74215	1.64955	1.72656	1.73278	1.7062	1.72822	1.61401	1.60548	1.76891	1.80738	1.79077	1.7492	1.68535	1.64914	1.6748	1.76884	1.73813	1.71038	1.73423	1.75975	1.73845	1.71815
Ae_D5_F00032	32	2017-10-22 07:25:49	5	Aedes aegypti	Lab-reared	Female	1.44024	1.3442	1.51578	1.46068	1.37077	1.35284	1.4848	1.49801	1.4238	1.39207	1.63864	1.69718	1.48226	1.76434	1.74371	1.57007	1.67074	1.61505	1.52597	1.508	1.57939	1.54352	1.45957	1.55388	1.59404	1.53523	1.45425	1.50096	1.57228	1.58369	1.57147	1.55731	1.5467	1.53617	1.55192	1.55796	1.52867	1.51818	1.53893	1.57916	1.58247	1.56585	1.55608
Ae_D5_F00033	33	2017-10-22 07:25:49	5	Aedes aegypti	Lab-reared	Female	2.19456	1.51681	2.37403	2.01444	1.70139	1.59942	1.62915	1.8061	1.93523	1.77179	1.7677	1.80728	1.83729	1.8756	1.80904	1.77578	1.92786	1.80283	1.69189	1.72515	1.83057	1.85088	1.78914	1.81955	1.70225	1.60191	1.62397	1.6484	1.64369	1.62403	1.67715	1.72694	1.72646	1.66678	1.63954	1.63072	1.62197	1.63421	1.67469	1.71601	1.65677	1.62499	1.63825
Ae_D5_F00034	34	2017-10-22 07:25:49	5	Aedes aegypti	Lab-reared	Female	1.09624	1.06002	1.23598	1.23483	1.19847	1.18059	1.17319	1.13043	1.10664	1.14319	1.24865	1.2913	1.23421	1.22598	1.22623	1.22717	1.22517	1.20196	1.17069	1.15488	1.21008	1.24851	1.23769	1.21401	1.2396	1.24923	1.18011	1.17642	1.20898	1.24064	1.21488	1.22458	1.24656	1.19788	1.19867	1.2131	1.1989	1.19315	1.21	1.23638	1.21163	1.19445	1.19814
Ae_D5_F00035	35	2017-10-22 07:25:49	5	Aedes aegypti	Lab-reared	Female	1.33936	1.23147	1.26788	1.24511	1.20638	1.20791	1.32213	1.20882	1.12518	1.20402	1.2097	1.20759	1.24612	1.36704	1.3259	1.23555	1.26276	1.24698	1.20964	1.18982	1.2286	1.23762	1.21956	1.26287	1.23593	1.19054	1.19444	1.19711	1.20014	1.20337	1.19169	1.20845	1.23436	1.21266	1.2123	1.21553	1.20161	1.19593	1.21342	1.23909	1.20428	1.19114	1.19686
Ae_D5_F00036	36	2017-10-22 07:25:49	5	Aedes aegypti	Lab-reared	Female	1.58935	1.49685	2.15339	1.93792	1.56211	1.42159	1.5696	1.58342	1.49607	1.45325	1.52877	1.66569	1.80042	1.85615	1.73482	1.60791	1.572	1.49009	1.46729	1.54133	1.56536	1.61288	1.67661	1.64207	1.64185	1.65594	1.62939	1.53252	1.51846	1.61088	1.60106	1.60269	1.6126	1.56953	1.55124	1.54868	1.54456	1.53592	1.56607	1.63205	1.63845	1.58793	1.54439
Ae_D5_F00037	37	2017-10-22 07:25:49	5	Aedes aegypti	Lab-reared	Female	1.37343	1.32364	1.98114	1.62811	1.42998	1.38038	1.33659	1.39703	1.53003	1.665	1.72655	1.68161	1.62456	1.77807	1.60186	1.45218	1.59184	1.60916	1.57459	1.60193	1.69508	1.63961	1.53396	1.64725	1.65125	1.56468	1.51174	1.51147	1.54853	1.60182	1.6294	1.60793	1.55849	1.52031	1.52631	1.54345	1.5386	1.52984	1.5627	1.62452	1.58226	1.54787	1.53757
Ae_D5_F00038	38	2017-10-22 07:25:49	5	Aedes aegypti	Lab-reared	Female	1.70142	1.9628	3.8713	1.75403	1.58433	1.65046	1.69827	1.61834	1.60062	1.76824	1.83232	1.84869	1.87835	1.90535	1.94733	1.94459	1.84182	1.75347	1.72596	1.7511	1.68705	1.78443	2.13096	2.22137	1.80408	1.62884	1.76022	1.74957	1.80703	2.05471	1.86145	1.78194	1.81608	1.83859	1.78455	1.74243	1.76508	1.74977	1.76399	1.82262	1.85477	1.80191	1.74201
Ae_D5_F00039	39	2017-10-22 07:25:49	5	Aedes aegypti	Lab-reared	Female	1.1386	1.25647	1.27181	1.18036	1.13526	1.11831	1.0701	1.10515	1.19438	1.27166	1.23104	1.21151	1.24444	1.23651	1.25571	1.2744	1.2398	1.20453	1.18471	1.18831	1.23021	1.23762	1.21932	1.26128	1.25161	1.20736	1.17748	1.18431	1.20591	1.22353	1.22948	1.22423	1.21739	1.22259	1.22294	1.21427	1.20094	1.20639	1.2175	1.22549	1.22907	1.21959	1.20904
Ae_D5_F00040	40	2017-10-22 07:25:49	5	Aedes aegypti	Lab-reared	Female	1.56567	1.54106	1.41713	1.34791	1.34815	1.39243	1.43182	1.47559	1.4782	1.43538	1.52787	1.52475	1.43215	1.58627	1.65278	1.5923	1.55787	1.4812	1.445	1.47136	1.44896	1.48945	1.59628	1.62993	1.52247	1.43464	1.45636	1.47654	1.49706	1.51251	1.47427	1.48584	1.52342	1.49122	1.47789	1.48063	1.47968	1.44054	1.45618	1.5322	1.52345	1.47729	1.45507
Ae_D5_F00041	41	2017-10-22 07:25:49	5	Aedes aegypti	Lab-reared	Female	1.12055	1.1837	1.4011	1.29082	1.2101	1.19372	1.17979	1.20475	1.22579	1.21498	1.277	1.3181	1.29797	1.28651	1.27771	1.2837	1.31144	1.25987	1.22773	1.25274	1.2033	1.22384	1.3123	1.31448	1.25643	1.22277	1.26255	1.23699	1.23632	1.29091	1.28175	1.26473	1.25356	1.24254	1.25593	1.26999	1.26365	1.27089	1.26626	1.25414	1.28854	1.27641	1.24489
Ae_D5_F00042	42	2017-10-22 07:25:49	5	Aedes aegypti	Lab-reared	Female	1.18974	1.14966	1.26381	1.25024	1.21096	1.20174	1.24915	1.17205	1.12443	1.20169	1.28401	1.31515	1.29857	1.32975	1.31602	1.27049	1.23599	1.22319	1.22002	1.22004	1.23511	1.27091	1.31088	1.31016	1.27288	1.24022	1.24189	1.24093	1.25001	1.26798	1.25447	1.26061	1.27371	1.24834	1.24581	1.25084	1.24614	1.26343	1.27479	1.26864	1.2596	1.24264	1.23488
Ae_D5_F00043	43	2017-10-22 07:25:49	5	Aedes aegypti	Lab-reared	Female	1.10409	1.06135	1.09284	1.04435	1.0151	1.02395	1.06469	1.0818	1.06758	1.0417	1.05989	1.09457	1.12228	1.12672	1.11402	1.10225	1.10686	1.09268	1.08293	1.08904	1.07504	1.09008	1.12126	1.09596	1.07932	1.07358	1.06797	1.05782	1.07444	1.11538	1.09436	1.07153	1.06832	1.08771	1.0749	1.06061	1.07361	1.08074	1.08099	1.07776	1.08018	1.06338	1.05138
Ae_D5_F00044	44	2017-10-22 07:25:49	5	Aedes aegypti	Lab-reared	Female	1.47488	1.39917	1.44063	1.6834	1.51891	1.30639	1.42511	1.45636	1.37216	1.29339	1.40256	1.48523	1.4477	1.54386	1.53266	1.43808	1.37596	1.41044	1.45076	1.43113	1.44535	1.47022	1.48563	1.47248	1.43722	1.39459	1.36322	1.38994	1.42747	1.44395	1.46828	1.44426	1.40069	1.39848	1.40112	1.40351	1.40596	1.40922	1.41128	1.41579	1.44145	1.41354	1.38444
Ae_D5_F00045	45	2017-10-22 07:25:49	5	Aedes aegypti	Lab-reared	Female	0.898124	0.883248	1.0541	0.987885	0.943666	0.955825	0.969891	0.914947	0.888105	0.947355	0.984944	1.0036	1.00866	0.998795	0.977754	0.965216	0.976175	0.948752	0.92712	0.940542	0.974227	0.981936	0.96638	0.975431	0.962069	0.947779	0.958071	0.952093	0.945441	0.948784	0.958349	0.972611	0.976456	0.950318	0.952318	0.965037	0.965403	0.966986	0.968765	0.970833	0.977123	0.969987	0.958914
Ae_D5_F00046	46	2017-10-22 07:25:49	5	Aedes aegypti	Lab-reared	Female	1.56088	1.48337	1.52182	1.58262	1.54889	1.45897	1.40471	1.42219	1.43166	1.39612	1.53697	1.6903	1.70277	1.74646	1.65951	1.55226	1.52146	1.49003	1.48366	1.50768	1.48122	1.52638	1.6329	1.60752	1.57901	1.54702	1.49621	1.47012	1.48727	1.5366	1.52804	1.53196	1.54942	1.54287	1.49513	1.47674	1.52068	1.4865	1.4881	1.54936	1.55815	1.51749	1.48685
Ae_D5_F00047	47	2017-10-22 07:25:49	5	Aedes aegypti	Lab-reared	Female	1.10986	1.23961	1.47588	1.24715	1.22456	1.30766	1.17142	1.15944	1.1873	1.18016	1.27757	1.35177	1.32099	1.27257	1.22411	1.2247	1.3162	1.25934	1.20223	1.2304	1.24966	1.28599	1.32327	1.29805	1.25237	1.23009	1.25074	1.22319	1.21634	1.25344	1.26024	1.25118	1.24534	1.26381	1.2683	1.25121	1.22354	1.22513	1.2413	1.25995	1.27398	1.25824	1.23811
Ae_D5_F00048	48	2017-10-22 07:25:49	5	Aedes aegypti	Lab-reared	Female	1.04181	1.04505	0.97183	0.96819	1.00337	1.02519	0.96525	0.94977	0.971767	1.00632	1.01351	1.03021	1.05829	1.042	1.04182	1.05007	1.039	1.01125	0.996429	1.00669	1.0135	1.01988	1.0269	1.03453	1.02576	1.0086	0.996099	0.989576	0.997909	1.01629	1.00919	1.00576	1.00719	1.00113	1.0043	1.00561	0.997677	1.00765	1.01972	1.02443	1.02376	1.00582	0.991693
Ae_D5_F00049	49	2017-10-22 07:25:49	5	Aedes aegypti	Lab-reared	Female	1.79284	1.58361	1.90272	1.71518	1.65434	1.67778	1.57361	1.55826	1.63457	1.80873	2.09123	2.11696	1.92624	2.20745	2.05832	1.79076	1.72093	1.73718	1.6946	1.59379	1.71634	1.78843	1.73022	1.75494	1.68669	1.64188	1.71509	1.65524	1.64995	1.77054	1.8084	1.75737	1.69719	1.71375	1.74024	1.75033	1.73114	1.67919	1.69643	1.78063	1.74632	1.67806	1.65138
Ae_D5_F00050	50	2017-10-22 07:25:49	5	Aedes aegypti	Lab-reared	Female	1.78079	1.7031	1.5307	1.57167	1.51979	1.49162	1.86145	1.74422	1.59363	1.76473	1.81826	1.92915	2.17858	2.01061	1.76617	1.67181	1.79423	1.71314	1.60324	1.57638	1.5815	1.66974	1.80979	1.76817	1.67167	1.61978	1.64185	1.58368	1.58679	1.68987	1.67798	1.6474	1.63805	1.65846	1.62671	1.61349	1.66564	1.64013	1.62339	1.6464	1.6773	1.61246	1.56469
Ae_D5_F00051	51	2017-10-22 07:25:49	5	Aedes aegypti	Lab-reared	Female	1.33428	1.34659	1.51453	1.60831	1.47721	1.34182	1.3786	1.43597	1.41103	1.32101	1.49567	1.65665	1.57733	1.61231	1.55729	1.47531	1.45299	1.43237	1.41007	1.39914	1.44501	1.5199	1.55939	1.46485	1.42344	1.41895	1.41083	1.39806	1.41176	1.45727	1.48226	1.47189	1.43968	1.41417	1.42471	1.43511	1.4174	1.43009	1.45497	1.46962	1.44344	1.4241	1.4257
Ae_D5_F00052	52	2017-10-22 07:25:49	5	Aedes aegypti	Lab-reared	Female	1.18614	1.25743	1.51528	1.27514	1.19243	1.25667	1.36988	1.38487	1.33831	1.31736	1.39003	1.42344	1.40289	1.57361	1.46211	1.30238	1.32818	1.36126	1.35296	1.31419	1.35854	1.36395	1.33327	1.38078	1.37672	1.34776	1.34476	1.29996	1.29963	1.36019	1.34486	1.33195	1.33508	1.33673	1.32809	1.3217	1.32764	1.33388	1.34029	1.34487	1.3413	1.33898	1.33487
Ae_D5_F00053	53	2017-10-22 07:25:49	5	Aedes aegypti	Lab-reared	Female	1.34144	1.32021	1.65736	1.56026	1.58929	1.82176	1.90424	1.55026	1.43657	1.67157	1.76154	1.75309	1.80363	2.3565	1.93868	1.61878	1.72474	1.80255	1.73683	1.62519	1.76316	1.79524	1.67775	1.69999	1.64791	1.59265	1.61344	1.62887	1.66776	1.7303	1.70726	1.70716	1.71311	1.65224	1.67911	1.70869	1.65949	1.66638	1.69179	1.70812	1.70403	1.67551	1.66321
Ae_D5_F00054	54	2017-10-22 07:25:49	5	Aedes aegypti	Lab-reared	Female	1.22391	1.2265	1.47331	1.26013	1.1523	1.15565	1.19686	1.2033	1.18817	1.18238	1.20765	1.2207	1.21568	1.24882	1.217	1.17621	1.20283	1.19061	1.1599	1.14447	1.18135	1.19425	1.17385	1.17339	1.19099	1.1968	1.16693	1.16164	1.16637	1.17204	1.19231	1.18957	1.17025	1.16448	1.172	1.17579	1.16468	1.16184	1.1731	1.19111	1.18774	1.17663	1.16919
Ae_D5_F00055	55	2017-10-22 07:25:49	5	Aedes aegypti	Lab-reared	Female	1.46518	1.45391	1.35395	1.30589	1.27147	1.24106	1.21856	1.28766	1.32908	1.256	1.3554	1.43604	1.40098	1.42508	1.47021	1.46326	1.35803	1.34635	1.3773	1.39889	1.38749	1.38915	1.4125	1.43692	1.39242	1.35041	1.37148	1.34704	1.35848	1.42254	1.3795	1.36737	1.38502	1.36734	1.33508	1.32818	1.36502	1.37647	1.37933	1.38269	1.37913	1.35481	1.34053
Ae_D5_F00056	56	2017-10-22 07:25:49	5	Aedes aegypti	Lab-reared	Female	2.4343	1.70011	NaN	2.61736	2.12661	2.1334	1.85889	1.69229	1.63097	1.66955	1.82197	1.97538	1.97333	1.85007	1.73945	1.72534	1.86518	1.69177	1.56656	1.60042	1.67822	1.73503	1.75025	1.77737	1.71152	1.63217	1.60868	1.61409	1.65569	1.71695	1.6951	1.69237	1.70858	1.69001	1.64713	1.61247	1.60601	1.61441	1.68406	1.79004	1.69678	1.61814	1.59139
Ae_D5_F00057	57	2017-10-22 07:25:49	5	Aedes aegypti	Lab-reared	Female	1.53095	1.6885	2.03962	1.57599	1.56842	1.69621	1.38522	1.39051	1.50431	1.53445	1.64522	1.76095	1.76147	1.59792	1.56095	1.60584	1.63456	1.55568	1.50811	1.53379	1.46715	1.48606	1.59453	1.61894	1.60335	1.57668	1.55743	1.53941	1.52064	1.51226	1.55997	1.57995	1.56322	1.55297	1.54628	1.54291	1.53899	1.51178	1.52953	1.59165	1.57587	1.53751	1.51543
Ae_D5_F00058	58	2017-10-22 07:25:49	5	Aedes aegypti	Lab-reared	Female	1.59425	1.61622	NaN	2.26019	1.80705	1.84192	1.67679	1.77446	1.9967	2.01927	1.99782	2.36014	NaN	NaN	2.22492	1.79585	2.47659	2.08218	1.82284	1.98749	2.48391	2.7256	2.35274	2.94696	2.26982	1.94485	1.97132	1.97962	2.09762	2.44743	2.30014	2.24036	2.21763	2.02253	2.05256	2.12193	2.05308	2.11883	2.26663	2.38095	2.19573	2.09132	2.06851
Ae_D5_F00059	59	2017-10-22 07:25:49	5	Aedes aegypti	Lab-reared	Female	0.818242	0.822735	0.928709	0.922036	0.870282	0.840098	0.880835	0.887388	0.882394	0.896784	0.890326	0.891567	0.90486	0.902577	0.891083	0.885784	0.898949	0.878945	0.865522	0.879008	0.87045	0.871085	0.88081	0.873609	0.865708	0.863161	0.866929	0.863163	0.861763	0.867373	0.873102	0.876166	0.874943	0.869331	0.871778	0.870585	0.860054	0.876371	0.887762	0.881127	0.871815	0.869025	0.871476
Ae_D5_F00060	60	2017-10-22 07:25:49	5	Aedes aegypti	Lab-reared	Female	1.26831	1.18656	1.22215	1.21161	1.14575	1.10732	1.20139	1.15197	1.10766	1.18304	1.18891	1.19928	1.22387	1.15759	1.1537	1.17764	1.15274	1.16336	1.17011	1.15092	1.16538	1.19052	1.20524	1.18836	1.1713	1.15868	1.14803	1.13384	1.14286	1.1753	1.17	1.16992	1.17361	1.15765	1.14304	1.14028	1.15116	1.15384	1.15944	1.16884	1.16747	1.14661	1.13385
Ae_D5_F00061	61	2017-10-22 07:25:49	5	Aedes aegypti	Lab-reared	Female	1.30229	1.32837	1.47878	1.32518	1.27587	1.3268	1.37016	1.34795	1.35095	1.45494	1.58057	1.60834	1.5574	1.69037	1.55551	1.4005	1.42767	1.42084	1.41508	1.43888	1.42505	1.42273	1.45096	1.51255	1.47293	1.40804	1.40202	1.38912	1.41815	1.48728	1.43506	1.41726	1.43837	1.4361	1.41967	1.4065	1.40965	1.42664	1.44792	1.46522	1.47412	1.44668	1.41966
Ae_D5_F00062	62	2017-10-22 07:25:49	5	Aedes aegypti	Lab-reared	Female	1.29255	1.36526	1.72751	1.51374	1.26245	1.15625	1.24723	1.31366	1.34269	1.37623	1.4104	1.40634	1.38773	1.4789	1.42728	1.35354	1.42262	1.39498	1.3627	1.3884	1.38136	1.36445	1.36395	1.41457	1.40724	1.37407	1.36946	1.34118	1.34243	1.38439	1.38541	1.3856	1.37261	1.31706	1.35653	1.39974	1.35097	1.34369	1.36784	1.3987	1.38108	1.35915	1.35006
Ae_D5_F00063	63	2017-10-22 07:25:49	5	Aedes aegypti	Lab-reared	Female	1.0625	1.06259	1.09237	1.0952	1.05884	1.01939	1.0236	1.02934	1.02998	1.03593	1.11356	1.17081	1.16191	1.16047	1.16732	1.15872	1.11415	1.12024	1.13095	1.11471	1.11169	1.13727	1.16803	1.13702	1.12879	1.12762	1.10507	1.08819	1.11195	1.16753	1.12727	1.12379	1.15182	1.13766	1.12361	1.12264	1.13378	1.12102	1.12089	1.14094	1.14916	1.13291	1.12091
Ae_D5_F00064	64	2017-10-22 07:25:49	5	Aedes aegypti	Lab-reared	Female	1.61518	2.16654	NaN	1.85115	1.54266	1.51039	1.68999	1.68986	1.574	1.51762	1.60957	1.71195	1.73276	1.77767	1.67623	1.57921	1.60672	1.58736	1.54892	1.52354	1.48958	1.53529	1.65169	1.68041	1.62123	1.5715	1.59268	1.57875	1.57366	1.59293	1.57778	1.58451	1.59412	1.55209	1.55694	1.56281	1.5332	1.56627	1.59342	1.58527	1.58757	1.56024	1.53535
Ae_D5_F00065	65	2017-10-22 07:25:49	5	Aedes aegypti	Lab-reared	Female	0.861664	0.876495	0.943628	0.858796	0.846075	0.875411	0.821184	0.800087	0.806601	0.824064	0.853206	0.869921	0.864925	0.850326	0.840188	0.833501	0.824752	0.822712	0.820606	0.815316	0.815936	0.824718	0.834804	0.83061	0.820485	0.812268	0.811029	0.807752	0.812488	0.824898	0.820915	0.819641	0.822026	0.819729	0.811781	0.808598	0.81554	0.811953	0.809576	0.813499	0.820691	0.816119	0.808238
Ae_D5_F00066	66	2017-10-22 07:25:49	5	Aedes aegypti	Lab-reared	Female	1.38286	1.41602	1.44407	1.50114	1.47946	1.40608	1.36159	1.38081	1.39827	1.36727	1.38417	1.41362	1.44784	1.54248	1.56438	1.52249	1.49469	1.46446	1.46176	1.48457	1.42595	1.44743	1.54187	1.52446	1.50079	1.48613	1.47372	1.45404	1.48504	1.56323	1.49648	1.49267	1.52746	1.47003	1.46671	1.4861	1.48419	1.48211	1.4929	1.51019	1.49695	1.48014	1.47701
Ae_D5_F00067	67	2017-10-22 07:25:49	5	Aedes aegypti	Lab-reared	Female	1.53898	1.46659	1.48798	1.24332	1.18476	1.22621	1.20652	1.26728	1.33206	1.30752	1.32474	1.35409	1.38785	1.47771	1.46875	1.39151	1.33967	1.31557	1.32046	1.34401	1.33411	1.35547	1.403	1.39969	1.33122	1.28091	1.30191	1.30382	1.30897	1.32782	1.32752	1.33933	1.35272	1.33505	1.34695	1.35422	1.32781	1.32793	1.33657	1.34129	1.33888	1.32654	1.32095
Ae_D5_F00068	68	2017-10-22 07:25:49	5	Aedes aegypti	Lab-reared	Female	1.44457	1.37601	1.56071	1.4959	1.40361	1.36782	1.41018	1.38618	1.38926	1.50021	1.54768	1.58062	1.59759	1.48545	1.46698	1.49612	1.47234	1.41346	1.36763	1.36163	1.40871	1.45558	1.46283	1.41737	1.39192	1.39531	1.41516	1.38729	1.38495	1.42941	1.42861	1.42189	1.41971	1.41804	1.40386	1.39184	1.39552	1.41408	1.4292	1.42823	1.4064	1.3826	1.3746
Ae_D5_F00069	69	2017-10-22 07:25:49	5	Aedes aegypti	Lab-reared	Female	1.13641	1.10003	1.28643	1.14293	1.08965	1.14968	1.2517	1.19235	1.12568	1.16381	1.23303	1.26971	1.25465	1.24941	1.22082	1.21258	1.27044	1.21531	1.15741	1.16457	1.20586	1.21392	1.19778	1.23984	1.2136	1.17701	1.19786	1.17692	1.16532	1.18679	1.20738	1.21119	1.20161	1.19486	1.19327	1.1828	1.16178	1.1836	1.2093	1.21445	1.2003	1.18427	1.17874
Ae_D5_F00070	70	2017-10-22 07:25:49	5	Aedes aegypti	Lab-reared	Female	1.55975	1.55652	1.81757	1.49565	1.47866	1.63835	1.54683	1.52954	1.61249	1.77793	1.7032	1.71487	1.87757	1.78679	1.69444	1.65901	1.68401	1.71422	1.70051	1.65616	1.73552	1.76091	1.71097	1.72757	1.75991	1.74269	1.65501	1.64568	1.69296	1.75828	1.73264	1.72805	1.74317	1.7198	1.69657	1.69394	1.71475	1.70239	1.71914	1.77115	1.77046	1.69457	1.64406
Ae_D5_F00071	71	2017-10-22 07:25:49	5	Aedes aegypti	Lab-reared	Female	2.07422	1.87233	1.62946	1.65265	1.72261	1.727	1.6084	1.6092	1.60585	1.53989	1.73404	1.99316	1.97286	1.83907	1.81009	1.85317	1.88138	1.81302	1.77152	1.79694	1.73691	1.75587	1.85807	1.88477	1.84653	1.78878	1.74738	1.69813	1.73692	1.87201	1.78485	1.74585	1.77353	1.79325	1.78181	1.75525	1.73753	1.75074	1.77006	1.79154	1.86599	1.78061	1.68837
Ae_D5_F00072	72	2017-10-22 07:25:49	5	Aedes aegypti	Lab-reared	Female	1.59178	1.4034	1.44394	1.39058	1.33559	1.29662	1.26947	1.29189	1.3053	1.28628	1.46776	1.5642	1.44728	1.53434	1.56974	1.51233	1.43686	1.44041	1.43531	1.38386	1.39441	1.41873	1.43944	1.46425	1.41596	1.37082	1.39201	1.36568	1.37423	1.44253	1.43932	1.46231	1.49207	1.44107	1.42421	1.42974	1.43108	1.4197	1.40261	1.39506	1.4334	1.42495	1.39888
Ae_D5_F00073	73	2017-10-22 07:25:49	5	Aedes aegypti	Lab-reared	Female	1.03501	1.04991	1.07752	1.03156	1.00998	1.00649	0.97829	0.998975	1.01803	0.997193	1.04045	1.08177	1.0781	1.03859	1.01507	1.01906	1.0454	1.02732	1.0087	1.01861	1.02506	1.03109	1.03795	1.04611	1.02611	1.00683	1.01595	1.00595	1.00051	1.0111	1.02175	1.0206	1.01583	1.02623	1.0226	1.01094	1.00323	1.00697	1.01864	1.02958	1.02165	1.01242	1.00909
Ae_D5_F00074	74	2017-10-22 07:25:49	5	Aedes aegypti	Lab-reared	Female	1.33918	1.55	2.20314	1.3823	1.27396	1.43207	1.59604	1.5049	1.40613	1.44542	1.47131	1.53609	1.64901	1.70373	1.56387	1.46191	1.54456	1.50247	1.45432	1.48189	1.50306	1.51963	1.54688	1.62285	1.5395	1.43671	1.4295	1.44031	1.47531	1.52003	1.48554	1.47965	1.49334	1.46297	1.46859	1.48516	1.48338	1.50075	1.51506	1.50993	1.4785	1.45688	1.45625
Ae_D5_F00075	75	2017-10-22 07:25:49	5	Aedes aegypti	Lab-reared	Female	4.14419	NaN	NaN	2.38406	1.88128	1.92609	1.74596	1.61815	1.5662	1.60427	1.87018	2.22859	2.17559	1.96842	1.94588	1.92223	1.72743	1.64718	1.6015	1.57449	1.70236	1.76207	1.71646	1.81097	1.76244	1.68641	1.70909	1.63575	1.66108	1.83471	1.7063	1.70858	1.80763	1.73457	1.69339	1.69546	1.71613	1.67579	1.67606	1.7249	1.69082	1.66457	1.68104
Ae_D5_F00076	76	2017-10-22 07:25:49	5	Aedes aegypti	Lab-reared	Female	1.27812	1.30297	1.87481	1.58101	1.39516	1.36782	1.41018	1.38004	1.40292	1.61086	1.84523	1.71696	1.49911	1.68067	1.69908	1.56588	1.52994	1.59345	1.61155	1.52577	1.5766	1.63313	1.64924	1.67456	1.62913	1.55535	1.50423	1.47564	1.50625	1.59112	1.57937	1.60666	1.63253	1.52697	1.55189	1.6074	1.57031	1.53193	1.5637	1.65308	1.60818	1.56625	1.56437
Ae_D5_F00077	77	2017-10-22 07:25:49	5	Aedes aegypti	Lab-reared	Female	1.37411	1.59139	2.46159	1.52832	1.4384	1.60023	1.52396	1.45055	1.43064	1.46722	1.49778	1.52646	1.55667	1.60158	1.49103	1.41714	1.54801	1.52503	1.4531	1.44011	1.45906	1.45793	1.45019	1.51055	1.47572	1.40044	1.36911	1.39452	1.44551	1.48773	1.48389	1.47575	1.46521	1.43644	1.46502	1.47551	1.41652	1.43733	1.47522	1.48952	1.47779	1.46501	1.45575
Ae_D5_F00078	78	2017-10-22 07:25:49	5	Aedes aegypti	Lab-reared	Female	1.52653	1.63253	3.2553	1.58346	1.40824	1.4698	1.50373	1.62387	1.7748	1.80143	1.69402	1.70756	1.87948	1.92806	1.8531	1.79156	1.827	1.64004	1.55607	1.64638	1.67236	1.72325	1.81395	1.85004	1.71813	1.61556	1.6383	1.61505	1.6441	1.75669	1.73577	1.73145	1.73669	1.67184	1.70226	1.71974	1.63823	1.63515	1.69305	1.77088	1.73771	1.67303	1.64127
Ae_D5_F00079	79	2017-10-22 07:25:49	5	Aedes aegypti	Lab-reared	Female	1.67154	1.40058	1.60906	1.52203	1.50434	1.5102	1.36022	1.39691	1.51181	1.54157	1.49028	1.50943	1.62369	1.66254	1.63218	1.60261	1.6319	1.56057	1.48684	1.47221	1.53138	1.55457	1.53111	1.55614	1.49537	1.43634	1.45724	1.47654	1.49531	1.51223	1.50239	1.51096	1.52301	1.49175	1.46116	1.45494	1.47595	1.46051	1.46795	1.50504	1.49457	1.46549	1.45364
Ae_D5_F00080	80	2017-10-22 07:25:49	5	Aedes aegypti	Lab-reared	Female	NaN	2.12343	2.22138	1.79032	2.10918	NaN	2.04643	1.70775	1.69083	1.89705	3.32928	NaN	2.58506	NaN	NaN	2.64812	2.70422	2.33833	2.16743	2.2031	2.20711	2.36556	2.84769	3.02484	2.32947	2.07631	2.10362	2.00972	2.0509	2.37878	2.46051	2.32433	2.2073	2.22334	2.27178	2.20273	2.03975	2.08292	2.28137	2.57699	2.31373	2.16544	2.1527
Ae_D5_F00081	81	2017-10-22 07:25:49	5	Aedes aegypti	Lab-reared	Female	1.80109	1.6333	1.6761	1.74349	1.65336	1.5765	1.77396	1.91883	1.85292	1.72341	1.85461	2.02258	2.03325	2.06025	2.12684	2.04959	1.79336	1.83417	1.95924	1.97383	1.99208	2.01164	2.03273	2.05949	1.9923	1.93674	1.96013	1.83136	1.82036	2.00019	2.04421	2.00304	1.93866	1.89017	1.89643	1.90222	1.86824	1.87381	1.91771	1.9944	2.11442	1.92128	1.78184
Ae_D5_F00082	82	2017-10-22 07:25:49	5	Aedes aegypti	Lab-reared	Female	1.86587	1.56721	1.44905	1.50342	1.4103	1.30989	1.43538	1.39017	1.31644	1.35476	1.44646	1.47962	1.4477	1.54386	1.52773	1.44797	1.42836	1.4099	1.38965	1.38021	1.43427	1.437	1.39369	1.41412	1.39461	1.37228	1.39277	1.36772	1.36493	1.40931	1.43369	1.42459	1.40141	1.39937	1.40112	1.40429	1.40664	1.39406	1.39569	1.41564	1.42457	1.41201	1.39695
Ae_D5_F00083	83	2017-10-22 07:25:49	5	Aedes aegypti	Lab-reared	Female	1.14276	1.10003	1.28643	1.14799	1.07334	1.07507	1.07532	1.07264	1.08625	1.12104	1.09237	1.10121	1.16242	1.17083	1.11786	1.07512	1.10208	1.07872	1.06205	1.08718	1.09369	1.09631	1.10059	1.10439	1.11221	1.10485	1.07168	1.06712	1.08157	1.09966	1.09604	1.10752	1.11813	1.08533	1.09149	1.10451	1.08905	1.08037	1.09399	1.11857	1.09707	1.08638	1.09166
Ae_D5_F00084	84	2017-10-22 07:25:49	5	Aedes aegypti	Lab-reared	Female	2.14564	2.71286	NaN	2.91508	3.21965	NaN	2.93953	2.07678	1.83249	1.71486	2.02841	2.78061	2.56972	2.17642	1.94903	1.90626	2.11379	1.91602	1.81317	1.95949	1.97892	2.18163	2.75007	2.15828	2.03529	2.12477	2.32482	2.08282	2.04251	2.37769	2.46051	2.3379	2.19626	2.10559	2.03155	2.00392	2.02614	1.9826	1.9897	2.0834	2.21478	2.0562	1.92866
Ae_D5_F00085	85	2017-10-22 07:25:49	5	Aedes aegypti	Lab-reared	Female	1.41469	1.80184	NaN	1.96967	1.60362	1.51919	1.45258	1.46053	1.49869	1.53239	1.64522	1.74485	1.76498	1.8113	1.68649	1.62065	1.82951	1.75921	1.66051	1.68935	1.65162	1.63494	1.66807	1.75592	1.71178	1.64001	1.66049	1.72205	1.78184	1.79042	1.70706	1.71056	1.77015	1.74475	1.72403	1.69119	1.64732	1.71374	1.76607	1.7428	1.73741	1.68958	1.65447
Ae_D5_F00086	86	2017-10-22 07:25:49	5	Aedes aegypti	Lab-reared	Female	1.10202	1.06002	1.23598	1.2411	1.16089	1.1192	1.21211	1.19783	1.16483	1.20151	1.16284	1.16204	1.23645	1.36454	1.27152	1.15644	1.21015	1.184	1.15591	1.18167	1.18496	1.18097	1.18725	1.22687	1.23157	1.2036	1.17368	1.18148	1.19718	1.19944	1.19136	1.18235	1.17859	1.18426	1.19577	1.19349	1.17098	1.17437	1.19267	1.20914	1.1952	1.18435	1.18597
Ae_D5_F00087	87	2017-10-22 07:25:49	5	Aedes aegypti	Lab-reared	Female	1.83138	1.31042	1.37112	1.55607	1.57943	1.51239	1.70123	1.59183	1.46158	1.50195	1.73119	1.77742	1.60142	1.85357	1.77165	1.578	1.60813	1.53595	1.50462	1.58359	1.61275	1.63227	1.64452	1.6121	1.61941	1.61566	1.55253	1.54854	1.59175	1.64491	1.59424	1.5841	1.59078	1.52241	1.5174	1.53669	1.53221	1.52385	1.55651	1.61769	1.57634	1.54118	1.53614
Ae_D5_F00088	88	2017-10-22 07:25:49	5	Aedes aegypti	Lab-reared	Female	1.57796	1.48337	1.52182	1.5967	1.47721	1.34182	1.3786	1.41565	1.47611	1.60207	1.66163	1.6262	1.57828	1.70157	1.66696	1.55226	1.52146	1.49003	1.47907	1.50545	1.56994	1.62201	1.63055	1.60256	1.57548	1.55345	1.53564	1.5448	1.56669	1.58334	1.56873	1.57808	1.58221	1.51537	1.51073	1.53004	1.52591	1.51794	1.55181	1.61068	1.54833	1.51956	1.53161
Ae_D5_F00089	89	2017-10-22 07:25:49	5	Aedes aegypti	Lab-reared	Female	1.95314	1.62175	1.48728	1.53002	1.51278	1.43171	1.38261	1.39465	1.43227	1.46595	1.56582	1.65277	1.67422	1.70122	1.74644	1.7332	1.60381	1.54637	1.51358	1.49524	1.60316	1.65845	1.61904	1.64235	1.59242	1.55784	1.62035	1.61429	1.60428	1.62361	1.60613	1.60949	1.62608	1.61353	1.5777	1.55922	1.58088	1.60396	1.61186	1.60462	1.60791	1.56238	1.52989
Ae_D5_F00090	90	2017-10-22 07:25:49	5	Aedes aegypti	Lab-reared	Female	1.22838	1.10374	1.14238	1.13634	1.11795	1.11721	1.1632	1.1109	1.0524	1.05925	1.1159	1.13586	1.1075	1.13989	1.10688	1.06403	1.09093	1.07021	1.04688	1.05607	1.07587	1.08785	1.09368	1.1155	1.09708	1.0617	1.04536	1.05508	1.07749	1.09364	1.06985	1.07153	1.08447	1.05522	1.06298	1.07327	1.05243	1.05155	1.06606	1.08365	1.07915	1.06837	1.0615
Ae_D5_F00091	91	2017-10-22 07:25:49	5	Aedes aegypti	Lab-reared	Female	1.45381	1.34783	1.72293	1.47967	1.39001	1.44702	1.49697	1.3978	1.3496	1.45617	1.5036	1.52646	1.55631	1.58919	1.57167	1.551	1.58168	1.47238	1.42119	1.49119	1.47995	1.47206	1.50182	1.57179	1.49276	1.41682	1.46797	1.49849	1.49936	1.48874	1.50892	1.50228	1.46189	1.4126	1.42931	1.46331	1.4617	1.48047	1.48439	1.46482	1.45171	1.45113	1.4581
Ae_D5_F00092	92	2017-10-22 07:25:49	5	Aedes aegypti	Lab-reared	Female	0.798059	0.838127	0.82795	0.764146	0.766318	0.792857	0.734421	0.729066	0.754192	0.772784	0.775737	0.77659	0.781171	0.787165	0.770383	0.758671	0.784978	0.770879	0.754599	0.762392	0.759415	0.764254	0.77733	0.78383	0.769826	0.754197	0.755773	0.750422	0.752755	0.76658	0.770733	0.771853	0.769167	0.759334	0.762667	0.767908	0.763421	0.759601	0.762383	0.77094	0.776184	0.772842	0.766519
Ae_D5_F00093	93	2017-10-22 07:25:49	5	Aedes aegypti	Lab-reared	Female	1.10696	1.13571	1.2413	1.22988	1.20297	1.17479	1.12017	1.09633	1.12061	1.19414	1.23567	1.24165	1.23481	1.26262	1.27949	1.25937	1.20012	1.16154	1.15637	1.18143	1.20388	1.2118	1.21321	1.23609	1.20202	1.16644	1.18664	1.20801	1.21278	1.1998	1.18933	1.19	1.19504	1.18878	1.185	1.18365	1.18269	1.18195	1.18741	1.19618	1.19204	1.17983	1.17598
Ae_D5_F00094	94	2017-10-22 07:25:49	5	Aedes aegypti	Lab-reared	Female	1.71332	1.58789	1.62174	1.52443	1.43142	1.39275	1.43995	1.35282	1.33345	1.51384	1.5018	1.51405	1.62242	1.57432	1.56689	1.60778	1.63875	1.52097	1.42569	1.41794	1.46944	1.51462	1.53204	1.55836	1.49245	1.4435	1.49631	1.49948	1.48077	1.47334	1.4913	1.49939	1.4861	1.4573	1.44825	1.44864	1.44943	1.48619	1.49941	1.47982	1.50386	1.48273	1.45131
Ae_D5_F00095	95	2017-10-22 07:25:49	5	Aedes aegypti	Lab-reared	Female	1.64907	1.44449	1.99473	1.79854	1.70517	1.7303	1.61769	1.51785	1.51437	1.65479	1.84894	1.85507	1.76912	2.75916	2.38787	1.86153	2.05621	1.80297	1.66928	1.78427	1.92058	1.92554	1.85964	1.98085	1.98997	1.86838	1.7511	1.79093	1.86156	1.87482	1.89828	1.88649	1.82913	1.74639	1.77715	1.80917	1.74373	1.74477	1.79224	1.84403	1.79686	1.74138	1.7249
Ae_D5_F00096	96	2017-10-22 07:25:49	5	Aedes aegypti	Lab-reared	Female	1.06931	1.10279	1.19942	1.13407	1.09375	1.08142	1.03972	1.084	1.13063	1.09352	1.08277	1.09818	1.1303	1.1617	1.16183	1.13188	1.09195	1.08425	1.0828	1.07146	1.07351	1.07798	1.08504	1.10493	1.10715	1.09147	1.07209	1.08172	1.09909	1.10342	1.07776	1.07905	1.0941	1.07387	1.06953	1.0721	1.06762	1.06338	1.06853	1.07965	1.07393	1.07148	1.0765
Ae_D5_F00097	97	2017-10-22 07:25:49	5	Aedes aegypti	Lab-reared	Female	1.04691	1.04505	0.97183	0.971567	0.984446	0.974062	0.920794	0.955513	0.98899	0.947129	1.00637	1.04713	1.0271	1.05857	1.03558	1.00289	1.02945	1.01392	0.996429	1.00669	1.01231	1.02711	1.04482	1.04015	1.01534	0.997886	1.00719	0.995968	1.00057	1.02928	1.02388	1.0074	0.997336	1.00756	1.01021	1.00756	1.0066	1.00615	1.00984	1.01586	1.01513	1.00094	0.992635
Ae_D5_F00098	98	2017-10-22 07:25:49	5	Aedes aegypti	Lab-reared	Female	1.82446	1.51509	1.56582	1.62991	1.57741	1.50004	1.54346	1.51607	1.44441	1.40975	1.65854	1.79743	1.60041	1.73174	1.63633	1.49525	1.52266	1.50755	1.49385	1.51913	1.53579	1.58838	1.64366	1.57256	1.5017	1.47302	1.49364	1.48309	1.49717	1.54567	1.5036	1.53184	1.593	1.52479	1.51949	1.52962	1.50334	1.51452	1.53934	1.55478	1.5396	1.50644	1.49193
Ae_D5_F00099	99	2017-10-22 07:25:49	5	Aedes aegypti	Lab-reared	Female	1.36284	1.30312	1.44457	1.15524	1.14277	1.30446	1.28252	1.24999	1.25352	1.2889	1.23555	1.23443	1.31056	1.34665	1.32353	1.2853	1.27992	1.24983	1.22373	1.22559	1.26952	1.27579	1.25417	1.29815	1.28608	1.23635	1.20312	1.22315	1.25844	1.27301	1.24256	1.25043	1.27876	1.25371	1.24167	1.23386	1.21908	1.22394	1.23472	1.24226	1.24363	1.24663	1.24514
Ae_D5_F00100	100	2017-10-22 07:25:49	5	Aedes aegypti	Lab-reared	Female	2.05898	1.78954	1.82684	1.64528	1.60883	1.62831	1.52593	1.73015	1.94871	1.6432	1.71166	1.93275	2.18164	2.25305	2.08552	1.96518	2.00102	1.82208	1.7163	1.74809	1.75681	1.88364	2.09968	1.89646	1.78693	1.76648	1.78746	1.74556	1.7789	1.93159	1.89836	1.84697	1.80014	1.72322	1.74979	1.79372	1.76946	1.81995	1.84763	1.8224	1.85311	1.77804	1.71221
Ae_D5_F00101	101	2017-10-22 07:25:49	5	Aedes aegypti	Lab-reared	Female	1.99346	1.69749	1.74269	1.81377	1.73376	1.58914	1.5064	1.51075	1.55354	1.58708	1.60728	1.69307	1.83555	1.7374	1.79856	1.89063	1.70737	1.62866	1.58847	1.56149	1.62444	1.6811	1.69681	1.72293	1.66188	1.60759	1.62957	1.57004	1.59419	1.74197	1.64458	1.60607	1.6218	1.57752	1.55399	1.56965	1.61736	1.59356	1.5951	1.63872	1.61764	1.57336	1.55231
Ae_D5_F00102	102	2017-10-22 07:25:49	5	Aedes aegypti	Lab-reared	Female	1.57569	1.30447	1.65345	1.57361	1.53001	1.5545	1.47652	1.55959	1.64536	1.56717	1.79681	1.85821	1.64972	1.92501	1.926	1.71354	1.66005	1.61068	1.59013	1.61765	1.70194	1.72206	1.67906	1.70308	1.64791	1.59419	1.61553	1.59652	1.60521	1.66673	1.68884	1.71421	1.70789	1.61302	1.65508	1.70209	1.62296	1.62004	1.67841	1.75155	1.68772	1.65272	1.65967
Ae_D5_F00103	103	2017-10-22 07:25:49	5	Aedes aegypti	Lab-reared	Female	1.19692	1.15357	1.2653	1.19035	1.10258	1.06823	1.11502	1.04479	0.986175	1.02413	1.08253	1.115	1.11499	1.14686	1.12519	1.10185	1.15068	1.15038	1.11373	1.08502	1.13381	1.15888	1.14063	1.14457	1.1278	1.10511	1.09794	1.09884	1.11111	1.12918	1.12604	1.12086	1.11825	1.11563	1.1158	1.11795	1.11976	1.11349	1.12087	1.13839	1.12197	1.11372	1.11576
Ae_D5_F00104	104	2017-10-22 07:25:49	5	Aedes aegypti	Lab-reared	Female	1.50626	1.5664	2.42699	1.6886	1.64268	1.83152	1.54724	1.49443	1.57801	1.73211	1.77701	1.86913	2.10396	2.24096	1.75493	1.56891	1.85889	1.81077	1.72249	1.84004	1.7779	1.8433	2.06983	1.98446	1.82725	1.74601	1.76856	1.73059	1.76016	1.90984	1.94847	1.92909	1.85404	1.72281	1.73497	1.78176	1.75864	1.80833	1.83309	1.81189	1.87643	1.86944	1.81646
Ae_D5_F00105	105	2017-10-22 07:25:49	5	Aedes aegypti	Lab-reared	Female	1.06631	1.05176	1.14216	1.03854	1.01239	1.05437	1.05893	1.03167	1.02154	1.05744	1.0954	1.0807	1.03962	1.09155	1.09391	1.05785	1.04534	1.04918	1.03445	0.998035	1.01044	1.03587	1.05185	1.04439	1.04993	1.03926	0.991762	1.00342	1.02868	1.03531	1.03524	1.0357	1.03536	1.02816	1.02307	1.02386	1.02933	1.02194	1.02738	1.04565	1.03704	1.02641	1.02232
Ae_D5_F00106	106	2017-10-22 07:25:49	5	Aedes aegypti	Lab-reared	Female	1.57796	1.48337	1.52182	1.58262	1.53898	1.46837	1.50602	1.56555	1.52566	1.40419	1.53068	1.68339	1.7043	1.88507	1.73393	1.56224	1.59417	1.4811	1.44437	1.56601	1.55173	1.56088	1.64027	1.73316	1.61796	1.50325	1.5251	1.57972	1.60494	1.58407	1.60166	1.60424	1.58769	1.57449	1.58991	1.59469	1.56135	1.54859	1.57094	1.61106	1.58895	1.57692	1.58045
Ae_D5_F00107	107	2017-10-22 07:25:49	5	Aedes aegypti	Lab-reared	Female	1.44024	1.33816	1.51313	1.59386	1.53898	1.47384	1.52837	1.36358	1.2915	1.45947	1.70507	1.82216	1.70075	1.63642	1.57911	1.57788	1.6812	1.57548	1.44461	1.39978	1.4842	1.52463	1.51629	1.68485	1.66581	1.53991	1.49113	1.52233	1.56742	1.58318	1.60397	1.6068	1.58439	1.5433	1.5474	1.56326	1.55742	1.57012	1.60917	1.64533	1.57724	1.53441	1.53129
Ae_D5_F00108	108	2017-10-22 07:25:49	5	Aedes aegypti	Lab-reared	Female	1.50726	1.49171	1.73064	1.88541	1.54359	1.32795	1.45596	1.40432	1.34442	1.45031	1.68424	1.67223	1.46354	1.55464	1.55022	1.44986	1.38435	1.4605	1.49999	1.39668	1.39834	1.44934	1.49405	1.44517	1.41788	1.41124	1.40357	1.39127	1.40787	1.4506	1.42359	1.42422	1.42964	1.36582	1.39139	1.4284	1.39253	1.38888	1.39403	1.39905	1.42333	1.40928	1.38182
Ae_D5_F00109	109	2017-10-22 07:25:49	5	Aedes aegypti	Lab-reared	Female	1.52335	1.45074	1.48301	1.40172	1.44925	1.61331	1.6629	1.59539	1.54316	1.58081	1.71843	1.75555	1.67542	1.82661	1.75572	1.65017	1.76728	1.68505	1.60801	1.63612	1.60005	1.61917	1.69818	1.72619	1.6662	1.59718	1.57728	1.54626	1.59716	1.74222	1.64458	1.60352	1.62471	1.60923	1.62557	1.6178	1.5566	1.55993	1.59914	1.63872	1.61764	1.57177	1.55589
Ae_D5_F00110	110	2017-10-22 07:25:49	5	Aedes aegypti	Lab-reared	Female	1.06098	1.05176	1.14216	1.03854	1.01239	1.05228	1.05122	1.10446	1.16117	1.15462	1.14491	1.15788	1.18792	1.1888	1.16999	1.15289	1.15512	1.13521	1.13021	1.15406	1.13899	1.13963	1.16046	1.16477	1.14343	1.12393	1.12965	1.12025	1.12848	1.16046	1.15592	1.15642	1.16008	1.14408	1.14659	1.15554	1.15541	1.15649	1.15831	1.15925	1.15724	1.14253	1.13628
Ae_D9_F00001	1	2017-10-22 07:25:49	9	Aedes aegypti	Lab-reared	Female	1.69817	1.66342	1.20084	1.18587	1.24176	1.29285	1.31956	1.49996	1.56606	1.29979	1.2142	1.20594	1.24745	1.36029	1.38482	1.29999	1.20013	1.18332	1.28185	1.51541	1.42512	1.29167	1.2421	1.30265	1.31273	1.29365	1.31159	1.33232	1.33334	1.31218	1.29765	1.27813	1.27499	1.32565	1.33768	1.32435	1.31479	1.28546	1.26541	1.26625	1.28864	1.28157	1.27225
Ae_D9_F00002	2	2017-10-22 07:25:49	9	Aedes aegypti	Lab-reared	Female	NaN	1.65407	1.09122	1.61632	NaN	1.72927	1.77754	1.61409	1.42202	1.33248	1.45601	1.59945	1.61474	1.6523	1.58703	1.47682	1.40216	1.46698	1.62326	1.77528	1.68208	1.56147	1.52371	1.64122	1.56946	1.46236	1.48189	1.57356	1.57393	1.46424	1.48012	1.46632	1.45844	1.5884	1.56556	1.50539	1.52802	1.47855	1.43065	1.428	1.52395	1.50793	1.44858
Ae_D9_F00003	3	2017-10-22 07:25:49	9	Aedes aegypti	Lab-reared	Female	1.84564	1.3459	1.23323	1.22285	1.3839	1.62448	1.43842	1.2954	1.25055	1.29302	1.3213	1.40738	1.5697	1.61498	1.5485	1.4541	1.38911	1.31701	1.38419	1.70845	1.55232	1.45274	1.50296	1.61808	1.5463	1.4473	1.46751	1.49808	1.46502	1.38227	1.35122	1.37882	1.43908	1.46087	1.41275	1.39141	1.45092	1.45367	1.413	1.37726	1.42567	1.44507	1.4383
Ae_D9_F00004	4	2017-10-22 07:25:49	9	Aedes aegypti	Lab-reared	Female	1.5541	1.66301	1.39095	1.73575	1.55956	1.24945	1.27927	1.32142	1.35975	1.39775	1.32	1.33925	1.49032	1.53193	1.48038	1.40429	1.35042	1.23949	1.25258	1.48316	1.55755	1.45795	1.36747	1.44475	1.44037	1.44898	1.6199	1.47997	1.41226	1.49159	1.37477	1.32509	1.36606	1.47247	1.45748	1.41401	1.43596	1.39899	1.36543	1.36158	1.38233	1.38547	1.38995
Ae_D9_F00005	5	2017-10-22 07:25:49	9	Aedes aegypti	Lab-reared	Female	3.20139	1.7778	1.45696	1.83998	1.88745	1.5505	1.58032	1.66975	1.54383	1.29304	1.27921	1.37644	1.52821	1.57148	1.51312	1.42451	1.36235	1.36114	1.41541	1.52171	1.67749	1.6244	1.47242	1.48664	1.45812	1.44652	1.53276	1.58226	1.5336	1.43533	1.39789	1.42654	1.4912	1.51114	1.49287	1.48165	1.5024	1.49023	1.46962	1.45429	1.44001	1.44596	1.47849
Ae_D9_F00006	6	2017-10-22 07:25:49	9	Aedes aegypti	Lab-reared	Female	1.53916	1.20344	0.934651	1.12101	1.17005	1.03217	1.06779	1.04986	1.03136	1.07216	1.11421	1.11262	1.09196	1.17267	1.20177	1.15402	1.0872	1.05652	1.07317	1.12972	1.15825	1.13015	1.10181	1.18949	1.16597	1.10716	1.12627	1.14947	1.14216	1.11193	1.13104	1.14009	1.13237	1.12915	1.11474	1.10249	1.10506	1.12739	1.12342	1.0962	1.11615	1.12211	1.11605
Ae_D9_F00007	7	2017-10-22 07:25:49	9	Aedes aegypti	Lab-reared	Female	NaN	1.41247	1.52256	1.5474	1.58417	1.64326	1.69449	1.52986	1.42333	1.46788	1.52068	1.46264	1.39478	1.70973	1.85257	1.59571	1.40209	1.36879	1.4726	1.71725	1.65543	1.54202	1.49429	1.50601	1.52979	1.55144	1.56816	1.59786	1.55257	1.44967	1.41426	1.41225	1.44231	1.51278	1.47813	1.43341	1.45567	1.44755	1.42629	1.41884	1.47483	1.46819	1.4411
Ae_D9_F00008	8	2017-10-22 07:25:49	9	Aedes aegypti	Lab-reared	Female	NaN	1.7304	1.45452	1.83998	1.84323	1.57467	2.031	2.82631	2.15995	1.72789	1.70864	1.74445	1.79426	2.27835	2.2293	1.81379	1.64682	1.74444	2.07054	2.68773	2.18145	1.85573	1.76151	1.94619	2.07639	2.07434	2.09106	2.13046	2.0393	1.88587	1.89441	1.91156	1.95682	2.16948	2.1061	1.99438	2.01896	1.94049	1.84326	1.79574	1.89232	1.9555	1.99466
Ae_D9_F00009	9	2017-10-22 07:25:49	9	Aedes aegypti	Lab-reared	Female	NaN	NaN	1.95782	NaN	NaN	1.99908	1.98571	NaN	NaN	1.68295	1.85202	2.30844	2.26941	2.35955	2.04237	1.76006	1.61577	1.57355	1.79847	NaN	2.25928	1.99889	2.53446	2.7072	1.99354	1.78519	1.97671	2.07938	1.98352	1.84776	1.8683	1.81278	1.7578	1.88662	1.85715	1.83435	1.97028	1.81941	1.77796	1.88651	1.82789	1.80443	1.84897
Ae_D9_F00010	10	2017-10-22 07:25:49	9	Aedes aegypti	Lab-reared	Female	1.35788	1.27654	1.18764	1.62728	2.00352	1.52338	1.35325	1.46714	1.61094	1.45219	1.46677	1.4355	1.36518	1.49295	1.6151	1.56486	1.38242	1.34882	1.45298	1.68089	1.51901	1.43243	1.48144	1.5911	1.51788	1.44521	1.53417	1.51193	1.4899	1.50951	1.42729	1.39325	1.43463	1.55837	1.53592	1.47879	1.5014	1.49383	1.45043	1.41006	1.46077	1.48004	1.47106
Ae_D9_F00011	11	2017-10-22 07:25:49	9	Aedes aegypti	Lab-reared	Female	1.52181	1.54249	1.16177	1.14963	1.19442	1.27203	1.48098	1.45605	1.32084	1.25459	1.19174	1.2201	1.33856	1.36743	1.40406	1.38757	1.2619	1.28834	1.43599	1.64587	1.50187	1.37761	1.37321	1.53409	1.50371	1.42853	1.51454	1.4996	1.44965	1.41994	1.39229	1.38851	1.41781	1.48517	1.45007	1.42344	1.48603	1.4531	1.39089	1.36201	1.43961	1.47389	1.46343
Ae_D9_F00012	12	2017-10-22 07:25:49	9	Aedes aegypti	Lab-reared	Female	2.05261	1.4033	1.27659	1.52698	1.38967	1.20839	1.6024	1.4696	1.31006	1.50147	1.33595	1.23663	1.29222	1.54612	1.53315	1.34911	1.30007	1.30471	1.35846	1.45053	1.49257	1.4129	1.33975	1.48102	1.51592	1.46847	1.48702	1.51628	1.48117	1.39493	1.36589	1.36599	1.39462	1.45921	1.43065	1.39233	1.41429	1.40869	1.39278	1.385	1.40349	1.42857	1.44419
Ae_D9_F00013	13	2017-10-22 07:25:49	9	Aedes aegypti	Lab-reared	Female	1.42257	1.44805	1.12595	1.12626	1.10501	1.08674	1.21895	1.30805	1.29105	1.22749	1.24459	1.28372	1.31372	1.35129	1.28601	1.17879	1.10623	1.10226	1.16671	1.28146	1.267	1.22525	1.221	1.28937	1.20624	1.12742	1.17879	1.20907	1.21348	1.20067	1.16782	1.14545	1.14981	1.19296	1.18941	1.16837	1.16821	1.16978	1.17011	1.17306	1.19644	1.18508	1.16511
Ae_D9_F00014	14	2017-10-22 07:25:49	9	Aedes aegypti	Lab-reared	Female	1.31461	1.21699	0.935385	1.11107	1.24555	1.1462	1.08274	1.17915	1.16425	0.948114	1.03369	1.12635	1.09145	1.12046	1.09008	1.03507	1.02065	1.06312	1.13549	1.19068	1.1346	1.11572	1.14211	1.12459	1.1073	1.11848	1.16726	1.14311	1.11256	1.11131	1.11	1.10508	1.10478	1.1235	1.11307	1.11495	1.15469	1.11633	1.0869	1.09632	1.11798	1.12098	1.11835
Ae_D9_F00015	15	2017-10-22 07:25:49	9	Aedes aegypti	Lab-reared	Female	1.36303	1.04479	1.02425	1.14776	1.17751	1.1403	1.29408	1.29336	1.20009	1.15713	1.18518	1.18314	1.15419	1.24439	1.27381	1.21204	1.1323	1.1287	1.17544	1.24016	1.26732	1.2581	1.23981	1.25257	1.27818	1.28729	1.26271	1.27567	1.26521	1.21791	1.20514	1.21085	1.23569	1.28511	1.27468	1.24495	1.24118	1.2394	1.23779	1.23642	1.2354	1.24999	1.26947
Ae_D9_F00016	16	2017-10-22 07:25:49	9	Aedes aegypti	Lab-reared	Female	1.97842	1.49509	1.15821	1.30203	1.35436	1.25121	1.27646	1.43377	1.55002	1.41251	1.42883	1.39528	1.34015	1.60862	1.74105	1.5039	1.2729	1.28857	1.40765	1.50167	1.44907	1.42393	1.45466	1.46874	1.48839	1.51268	1.5303	1.48878	1.47341	1.49309	1.41043	1.41022	1.47732	1.49716	1.48008	1.47162	1.49215	1.44375	1.4228	1.44515	1.43579	1.42116	1.42674
Ae_D9_F00017	17	2017-10-22 07:25:49	9	Aedes aegypti	Lab-reared	Female	NaN	1.68203	1.09321	1.3624	1.54775	1.39312	1.65589	1.91399	1.65077	1.34515	1.61288	1.70756	1.4241	1.73857	2.22256	1.87991	1.43829	1.53288	1.79036	1.78556	1.81174	1.74358	1.64843	1.65915	1.69416	1.68384	1.60414	1.59936	1.63858	1.64727	1.46756	1.46568	1.61536	1.7204	1.59076	1.52588	1.66278	1.60772	1.56213	1.58567	1.56555	1.53619	1.54631
Ae_D9_F00018	18	2017-10-22 07:25:49	9	Aedes aegypti	Lab-reared	Female	NaN	3.09448	1.34489	1.31721	1.38006	1.43022	1.4542	1.67924	1.91005	1.61649	1.33016	1.35012	1.66497	1.5426	1.50451	1.51578	1.43507	1.41866	1.51982	1.80522	1.91457	1.69742	1.55217	1.81784	1.67788	1.47657	1.49807	1.59531	1.59481	1.4796	1.49528	1.48037	1.47074	1.60138	1.62781	1.57672	1.54608	1.52186	1.49634	1.48433	1.54326	1.56288	1.53799
Ae_D9_F00019	19	2017-10-22 07:25:49	9	Aedes aegypti	Lab-reared	Female	1.67097	1.33802	1.0898	1.20081	1.35799	1.36678	1.25735	1.25429	1.26082	1.20341	1.22872	1.2232	1.189	1.28523	1.30871	1.2547	1.21841	1.2291	1.2558	1.27266	1.29291	1.28551	1.26513	1.28069	1.27107	1.26055	1.27891	1.266	1.24576	1.23438	1.22319	1.22865	1.24734	1.26427	1.28762	1.30179	1.29248	1.26496	1.24809	1.24803	1.24805	1.24829	1.25506
Ae_D9_F00020	20	2017-10-22 07:25:49	9	Aedes aegypti	Lab-reared	Female	NaN	NaN	1.46494	NaN	NaN	1.56628	1.99783	2.56514	2.43344	2.47169	2.50666	2.44882	2.59618	NaN	NaN	1.80948	1.65003	1.63076	1.7228	1.93891	2.01599	1.87249	1.76327	1.96246	1.91333	1.82723	2.03179	2.54612	2.41116	1.89168	1.77046	1.73662	1.79913	2.11123	2.14073	1.96025	1.86764	1.79202	1.77466	1.79442	1.74111	1.77328	1.86231
Ae_D9_F00021	21	2017-10-22 07:25:49	9	Aedes aegypti	Lab-reared	Female	1.3814	1.28805	1.19013	1.36847	1.40883	1.2909	1.32266	1.37161	1.35864	1.28007	1.29492	1.32865	1.36613	1.52153	1.44901	1.32068	1.34762	1.31021	1.34037	1.51844	1.4846	1.40121	1.39064	1.56425	1.48405	1.35238	1.37331	1.40246	1.37352	1.31241	1.36878	1.38888	1.36638	1.38474	1.37933	1.3754	1.39578	1.39335	1.3623	1.33223	1.37563	1.41521	1.42702
Ae_D9_F00022	22	2017-10-22 07:25:49	9	Aedes aegypti	Lab-reared	Female	2.08631	1.49509	1.15821	1.28704	1.45815	1.49161	1.52574	1.57513	1.54552	1.41484	1.32115	1.29519	1.33946	1.47631	1.48141	1.41301	1.43711	1.45754	1.52206	1.64997	1.58302	1.48792	1.45931	1.56101	1.49724	1.42853	1.51454	1.50537	1.42404	1.35694	1.41748	1.43426	1.41543	1.47968	1.48405	1.47162	1.49215	1.44698	1.40758	1.40145	1.42226	1.42144	1.43145
Ae_D9_F00023	23	2017-10-22 07:25:49	9	Aedes aegypti	Lab-reared	Female	1.30292	1.12074	1.08148	1.39143	1.56958	1.38007	1.42047	1.34271	1.28003	1.3228	1.37046	1.34333	1.29042	1.39998	1.50216	1.47162	1.32429	1.2501	1.28296	1.44176	1.59643	1.49357	1.33509	1.40564	1.41638	1.38496	1.40252	1.48416	1.46147	1.33583	1.34615	1.3695	1.39462	1.45921	1.43416	1.38203	1.37022	1.38568	1.41221	1.42669	1.3875	1.3852	1.40525
Ae_D9_F00024	24	2017-10-22 07:25:49	9	Aedes aegypti	Lab-reared	Female	1.42257	1.43151	1.1238	1.2418	1.3976	1.43363	1.46776	1.53249	1.43738	1.23525	1.31585	1.43518	1.45492	1.48817	1.44996	1.37544	1.32165	1.32272	1.37786	1.4737	1.51724	1.4374	1.35162	1.42647	1.43344	1.40207	1.42036	1.44764	1.41687	1.34593	1.36335	1.35695	1.3543	1.45758	1.44568	1.40066	1.42284	1.45138	1.4363	1.39306	1.41217	1.4203	1.41072
Ae_D9_F00025	25	2017-10-22 07:25:49	9	Aedes aegypti	Lab-reared	Female	1.50102	1.45107	2.1471	2.37002	2.28325	2.36512	2.49806	1.90698	1.58148	1.44514	1.45427	1.48858	1.52892	1.7259	1.91173	1.80256	1.51812	1.39672	1.43818	1.67221	1.74331	1.65196	1.60568	1.9121	1.84708	1.61785	1.55478	1.56312	1.55428	1.51018	1.52617	1.54409	1.57373	1.66482	1.60887	1.54312	1.5663	1.55025	1.52127	1.50458	1.52255	1.54588	1.56741
Ae_D9_F00026	26	2017-10-22 07:25:49	9	Aedes aegypti	Lab-reared	Female	0.659521	0.662867	0.640684	0.617211	0.616739	0.650143	0.723201	0.701336	0.638636	0.608945	0.636156	0.65295	0.644202	0.668749	0.680131	0.663498	0.626007	0.624545	0.643043	0.659991	0.654995	0.643152	0.638385	0.653515	0.65399	0.645686	0.643971	0.650452	0.653251	0.647985	0.645102	0.645189	0.647691	0.650972	0.653702	0.655735	0.656198	0.648853	0.642469	0.641654	0.647279	0.647758	0.646589
Ae_D9_F00027	27	2017-10-22 07:25:49	9	Aedes aegypti	Lab-reared	Female	1.0172	0.934985	0.927835	1.02759	1.06599	1.03461	1.07156	1.04986	1.03402	1.07471	1.06367	1.03711	1.02451	1.05275	1.02703	0.99228	1.01729	1.01773	1.01532	1.03489	1.08993	1.07346	1.01945	1.06166	1.0581	1.03765	1.05602	1.05501	1.05032	1.04939	1.03192	1.02151	1.02523	1.04281	1.05297	1.05742	1.06077	1.05406	1.04411	1.03812	1.04502	1.05561	1.06191
Ae_D9_F00028	28	2017-10-22 07:25:49	9	Aedes aegypti	Lab-reared	Female	1.07846	1.15539	0.896341	0.895469	0.911378	0.897277	0.873724	0.938789	0.967298	0.865251	0.84489	0.866259	0.896146	0.890212	0.891011	0.878214	0.827252	0.831343	0.868727	0.907922	0.909258	0.894922	0.881442	0.876794	0.878484	0.88958	0.907424	0.883272	0.867046	0.874949	0.857484	0.849298	0.860974	0.892372	0.883167	0.867522	0.877665	0.872037	0.866348	0.869449	0.882635	0.87953	0.872162
Ae_D9_F00029	29	2017-10-22 07:25:49	9	Aedes aegypti	Lab-reared	Female	NaN	1.5922	1.38677	1.6962	1.70865	1.51351	1.94271	1.56516	1.36927	1.58913	1.70033	1.59991	1.49067	1.67431	1.69235	1.54323	1.45735	1.44221	1.55931	1.87002	1.63516	1.5201	1.57591	1.72023	1.54876	1.43514	1.60189	1.67801	1.6503	1.5844	1.47543	1.47951	1.54426	1.50714	1.50811	1.5359	1.55476	1.53756	1.51251	1.49375	1.47634	1.48361	1.50885
Ae_D9_F00030	30	2017-10-22 07:25:49	9	Aedes aegypti	Lab-reared	Female	1.97842	1.45907	1.15361	2.01345	NaN	1.47407	1.48998	1.80341	1.8867	1.4302	1.39667	1.51616	1.72453	1.76092	1.81174	1.73908	1.48246	1.44254	1.51188	1.6436	1.85664	1.75885	1.57055	1.69789	1.61185	1.51918	1.62298	1.5926	1.55867	1.58152	1.53901	1.52282	1.5558	1.64031	1.62894	1.62366	1.71089	1.63881	1.56902	1.54865	1.52338	1.55658	1.60796
Ae_D9_F00031	31	2017-10-22 07:25:49	9	Aedes aegypti	Lab-reared	Female	NaN	1.90435	1.28348	1.86472	3.05061	1.72256	1.75031	1.87151	1.66192	1.34995	1.44534	1.59945	1.61432	1.63802	1.67942	1.66768	1.54987	1.53102	1.60777	1.76871	1.82487	1.73332	1.65689	1.80862	1.77889	1.72324	1.88247	1.96108	1.90798	1.78253	1.61906	1.56248	1.61505	1.80127	1.81771	1.76194	1.78386	1.67847	1.62363	1.65563	1.73329	1.78956	1.79144
Ae_D9_F00032	32	2017-10-22 07:25:49	9	Aedes aegypti	Lab-reared	Female	NaN	1.50645	1.33165	1.33005	1.38006	1.43363	1.46776	1.51465	1.48508	1.3732	1.38337	1.4174	1.45669	1.64931	1.55804	1.36918	1.3148	1.37495	1.49733	1.61432	1.6562	1.60553	1.54092	1.5578	1.51719	1.50354	1.60155	1.58473	1.48598	1.40682	1.47683	1.46238	1.40144	1.46141	1.50729	1.51066	1.48489	1.46203	1.46413	1.48376	1.47176	1.45173	1.46368
Ae_D9_F00033	33	2017-10-22 07:25:49	9	Aedes aegypti	Lab-reared	Female	3.3257	1.57848	1.19443	1.60218	2.00352	1.52338	1.35325	1.46714	1.6211	1.45833	1.35046	1.32071	1.36589	1.51092	1.53432	1.4104	1.28055	1.26076	1.34523	1.51973	1.47727	1.44385	1.4767	1.50024	1.41794	1.36757	1.44385	1.42846	1.41017	1.43249	1.41147	1.38157	1.36561	1.38213	1.40472	1.42948	1.44822	1.40818	1.37543	1.36894	1.36061	1.37106	1.39385
Ae_D9_F00034	34	2017-10-22 07:25:49	9	Aedes aegypti	Lab-reared	Female	1.92813	1.26116	1.05828	1.16338	1.30924	1.32524	1.23309	1.15163	1.12727	1.1687	1.20552	1.23796	1.26773	1.29761	1.28154	1.2392	1.20658	1.17777	1.17085	1.19039	1.21437	1.18268	1.14713	1.23845	1.27398	1.22959	1.17648	1.24277	1.2701	1.18628	1.146	1.15906	1.20304	1.22152	1.22401	1.22154	1.21777	1.17827	1.16548	1.18795	1.19153	1.19321	1.20247
Ae_D9_F00035	35	2017-10-22 07:25:49	9	Aedes aegypti	Lab-reared	Female	1.32357	1.12074	1.08148	1.39143	1.56958	1.37706	1.40829	1.44635	1.48656	1.52448	1.43741	1.34143	1.28962	1.31519	1.29597	1.26268	1.28449	1.36718	1.44555	1.45742	1.47906	1.45143	1.42113	1.51473	1.46432	1.3858	1.40622	1.38113	1.37014	1.39235	1.37138	1.36599	1.39462	1.45921	1.42716	1.40288	1.46336	1.43298	1.37607	1.34676	1.3932	1.41271	1.40785
Ae_D9_F00036	36	2017-10-22 07:25:49	9	Aedes aegypti	Lab-reared	Female	1.84564	1.3459	1.23323	1.23575	1.27172	1.35703	1.62998	1.42121	1.24395	1.29056	1.33046	1.35626	1.39401	1.5485	1.5605	1.4541	1.38911	1.3287	1.33846	1.42942	1.38844	1.36915	1.39915	1.41322	1.43816	1.44179	1.4007	1.41271	1.3922	1.32393	1.29915	1.32845	1.37568	1.35696	1.33542	1.34857	1.40247	1.37494	1.34373	1.339	1.33251	1.34361	1.36755
Ae_D9_F00037	37	2017-10-22 07:25:49	9	Aedes aegypti	Lab-reared	Female	0.561873	0.536295	0.575039	0.593752	0.617833	0.632151	0.610127	0.588608	0.574678	0.572547	0.607394	0.605299	0.568347	0.591015	0.604374	0.601918	0.598965	0.586666	0.586504	0.604833	0.602537	0.59514	0.591926	0.596597	0.602971	0.603227	0.594418	0.601078	0.598598	0.582201	0.588065	0.595175	0.597508	0.596211	0.59496	0.593638	0.591313	0.58637	0.586474	0.592282	0.595564	0.593599	0.59107
Ae_D9_F00038	38	2017-10-22 07:25:49	9	Aedes aegypti	Lab-reared	Female	NaN	1.95543	1.28658	1.46061	1.74951	1.70012	1.46848	1.44608	1.4387	1.33987	1.35183	1.39286	1.42271	1.45527	1.41365	1.36979	1.39912	1.29828	1.2817	1.44266	1.49124	1.45143	1.42113	1.51473	1.46432	1.3858	1.40622	1.38552	1.35129	1.33337	1.35818	1.32707	1.29608	1.38898	1.3539	1.31062	1.36422	1.34184	1.31254	1.31128	1.33197	1.3389	1.33992
Ae_D9_F00039	39	2017-10-22 07:25:49	9	Aedes aegypti	Lab-reared	Female	NaN	1.95543	1.28658	1.46061	1.71688	1.73463	1.76876	1.83348	1.74517	1.53998	1.53902	1.58474	1.61432	1.63802	1.69402	1.64328	1.42956	1.38972	1.49799	1.76107	1.69178	1.55469	1.529	1.77268	1.72931	1.54503	1.49253	1.56742	1.57393	1.46424	1.47562	1.49713	1.52425	1.60366	1.59995	1.57768	1.59861	1.53289	1.5006	1.52652	1.54987	1.54553	1.53414
Ae_D9_F00040	40	2017-10-22 07:25:49	9	Aedes aegypti	Lab-reared	Female	NaN	2.15808	1.54894	1.29476	1.36689	1.6192	1.42573	1.38713	1.44006	1.47801	1.38057	1.40518	1.56741	1.46419	1.43426	1.47762	1.50773	1.38067	1.33035	1.42645	1.46216	1.42616	1.40724	1.5826	1.55355	1.44503	1.46444	1.55285	1.55817	1.44993	1.41817	1.38676	1.38632	1.49696	1.48209	1.43341	1.45567	1.44755	1.42843	1.41848	1.43932	1.44478	1.43351
Ae_D9_F00041	41	2017-10-22 07:25:49	9	Aedes aegypti	Lab-reared	Female	NaN	NaN	1.34035	NaN	NaN	NaN	NaN	NaN	NaN	1.63679	2.12139	NaN	2.09535	NaN	NaN	NaN	1.63465	1.62151	1.99083	NaN	2.86783	2.22007	2.36822	NaN	2.42323	1.97497	2.30949	2.13699	2.00699	2.02336	1.77055	1.67453	1.75704	2.26435	2.15376	1.95064	2.13787	1.93745	1.82344	1.86343	1.9982	1.9202	1.83476
Ae_D9_F00042	42	2017-10-22 07:25:49	9	Aedes aegypti	Lab-reared	Female	1.55655	1.52203	1.15944	1.30203	1.34093	1.26783	1.47137	1.45605	1.32084	1.25459	1.19852	1.18622	1.22719	1.33554	1.36023	1.28091	1.18568	1.17432	1.24685	1.38445	1.36231	1.30627	1.29512	1.36729	1.33591	1.28092	1.30054	1.29095	1.25046	1.20899	1.22766	1.22999	1.22694	1.27537	1.26451	1.2454	1.26642	1.24922	1.22024	1.20355	1.22151	1.24637	1.26366
Ae_D9_F00043	43	2017-10-22 07:25:49	9	Aedes aegypti	Lab-reared	Female	2.33765	2.03823	1.28823	1.43917	2.07555	NaN	1.92167	1.76559	1.84825	1.88575	1.65862	1.57051	1.61432	1.63802	1.66529	1.69847	1.72742	1.61704	1.60511	1.77063	1.67059	1.60153	1.66955	2.07345	1.80863	1.57634	1.69556	1.75802	1.72394	1.64776	1.5947	1.53638	1.52818	1.6776	1.69857	1.65725	1.67884	1.65647	1.58708	1.5266	1.58717	1.60238	1.59315
Ae_D9_F00044	44	2017-10-22 07:25:49	9	Aedes aegypti	Lab-reared	Female	NaN	1.95477	1.5322	NaN	NaN	1.65263	2.32665	2.14502	1.63651	1.48146	1.66682	1.71797	1.57203	2.17225	2.69139	1.84327	1.53138	1.58437	1.72166	1.73329	1.94403	1.98574	1.78203	1.65514	1.71579	1.86169	1.87392	1.88473	1.92136	1.92667	1.70829	1.69677	1.7942	1.71527	1.76598	1.87915	1.89265	1.75383	1.68617	1.7203	1.8138	1.81628	1.79081
Ae_D9_F00045	45	2017-10-22 07:25:49	9	Aedes aegypti	Lab-reared	Female	NaN	2.01257	1.53771	1.97725	NaN	3.537	2.96656	NaN	NaN	1.53261	1.61484	1.84603	1.8742	2.56676	2.37789	1.93431	1.96023	1.9703	2.14898	3.51919	2.27028	2.02678	2.12235	2.8727	2.53688	2.13564	2.16092	2.21455	2.11812	1.92916	1.80801	1.7707	1.81278	1.94703	2.17823	2.28547	2.08126	2.0943	1.9718	1.81756	2.02728	2.10208	2.00119
Ae_D9_F00046	46	2017-10-22 07:25:49	9	Aedes aegypti	Lab-reared	Female	2.18393	1.4033	1.27659	1.50211	1.54376	1.37406	1.39645	1.60368	1.76645	1.54435	1.55425	1.50996	1.42354	1.58033	1.60015	1.47682	1.40216	1.4752	1.58038	1.59045	1.62437	1.51995	1.42299	1.59667	1.63633	1.56894	1.58797	1.61337	1.60424	1.54634	1.44693	1.44467	1.5262	1.60659	1.59995	1.57768	1.59861	1.53289	1.5006	1.5266	1.55317	1.52453	1.48698
Ae_D9_F00047	47	2017-10-22 07:25:49	9	Aedes aegypti	Lab-reared	Female	1.78042	1.3459	1.23323	1.23575	1.28314	1.33672	1.37084	1.40061	1.44006	1.47801	1.40188	1.30878	1.26831	1.38065	1.40321	1.33135	1.28444	1.28742	1.34329	1.43048	1.3944	1.33702	1.32337	1.39973	1.36017	1.31245	1.38054	1.42133	1.3922	1.32393	1.30214	1.30471	1.33168	1.38953	1.36794	1.33719	1.35881	1.35888	1.33323	1.30446	1.32376	1.33053	1.33807
Ae_D9_F00048	48	2017-10-22 07:25:49	9	Aedes aegypti	Lab-reared	Female	NaN	NaN	1.06951	1.29685	1.47445	1.3491	1.59753	1.54869	1.42989	1.47426	1.40188	1.30878	1.26831	1.38065	1.41088	1.31787	1.21178	1.24502	1.34475	1.4296	1.46924	1.399	1.3209	1.38761	1.4438	1.44404	1.40335	1.36811	1.33926	1.32235	1.34376	1.33878	1.32972	1.38512	1.39265	1.38492	1.40534	1.40241	1.37223	1.33926	1.36056	1.34818	1.34029
Ae_D9_F00049	49	2017-10-22 07:25:49	9	Aedes aegypti	Lab-reared	Female	NaN	1.69962	1.23798	1.41406	1.45359	1.3491	1.59753	1.54869	1.42989	1.47426	1.39109	1.35431	1.39248	1.41618	1.45187	1.45885	1.39227	1.3287	1.33509	1.4275	1.46216	1.43627	1.39773	1.40992	1.43288	1.45685	1.47436	1.44437	1.406	1.3809	1.35726	1.35516	1.38348	1.4468	1.41955	1.38416	1.40592	1.36982	1.35503	1.37687	1.36956	1.3782	1.40241
Ae_D9_F00050	50	2017-10-22 07:25:49	9	Aedes aegypti	Lab-reared	Female	NaN	3.09448	1.34489	1.31721	1.38006	1.43022	1.4542	1.70554	1.76364	1.38714	1.49823	1.57708	1.45406	1.47111	1.52529	1.49845	1.33989	1.31143	1.40426	1.60736	1.56167	1.46049	1.44416	1.63721	1.60203	1.48537	1.50675	1.47709	1.43461	1.40654	1.3803	1.38019	1.39996	1.41689	1.44129	1.45066	1.43042	1.41545	1.40142	1.39318	1.41398	1.41804	1.41598
Ae_D9_F00051	51	2017-10-22 07:25:49	9	Aedes aegypti	Lab-reared	Female	NaN	1.46973	1.15699	1.30203	1.34093	1.26783	1.47137	1.44105	1.34579	1.38931	1.4391	1.40255	1.33902	1.46911	1.50001	1.38595	1.26322	1.2451	1.3272	1.49405	1.45472	1.42893	1.4502	1.39849	1.39435	1.42325	1.44071	1.41395	1.38192	1.3571	1.29982	1.28317	1.31189	1.36606	1.37559	1.35779	1.34616	1.33786	1.32751	1.32536	1.37417	1.37311	1.35622
Ae_D9_F00052	52	2017-10-22 07:25:49	9	Aedes aegypti	Lab-reared	Female	1.55655	1.52203	1.15944	1.28704	1.47582	1.47155	1.32998	1.31016	1.36541	1.40317	1.24909	1.18489	1.22597	1.24414	1.33266	1.3941	1.26796	1.2451	1.3305	1.49629	1.38802	1.33118	1.36714	1.38856	1.32737	1.28809	1.35322	1.39243	1.36351	1.30227	1.32322	1.29543	1.27317	1.40023	1.37627	1.3285	1.38348	1.33351	1.28813	1.29171	1.34029	1.32575	1.29395
Ae_D9_F00053	53	2017-10-22 07:25:49	9	Aedes aegypti	Lab-reared	Female	2.08631	1.51429	1.16053	1.14963	1.21371	1.2435	1.16025	1.23685	1.33676	1.25912	1.20541	1.15894	1.13763	1.21991	1.30116	1.27384	1.13128	1.11362	1.16316	1.22647	1.25763	1.22065	1.17542	1.23161	1.21218	1.18587	1.24131	1.20822	1.18709	1.20819	1.14978	1.12963	1.15712	1.20099	1.19591	1.17426	1.17384	1.17865	1.15923	1.13074	1.16573	1.18687	1.19297
Ae_D9_F00054	54	2017-10-22 07:25:49	9	Aedes aegypti	Lab-reared	Female	1.1932	1.25385	1.32417	1.34329	1.38006	1.43363	1.46776	1.53249	1.43738	1.23525	1.33414	1.33264	1.20802	1.39229	1.47817	1.36282	1.24657	1.22999	1.3099	1.46981	1.43328	1.40016	1.4422	1.54803	1.43562	1.33547	1.40807	1.4523	1.41687	1.34593	1.36335	1.3599	1.35036	1.40966	1.3847	1.36302	1.41986	1.42689	1.37476	1.31817	1.36138	1.3826	1.38005
Ae_D9_F00055	55	2017-10-22 07:25:49	9	Aedes aegypti	Lab-reared	Female	0.910501	0.796219	0.812968	0.899233	0.902485	0.838502	0.825789	0.819431	0.800002	0.771133	0.802411	0.792029	0.749496	0.827404	0.817926	0.760563	0.764985	0.771859	0.783303	0.800771	0.802891	0.796189	0.792634	0.808684	0.799181	0.783394	0.788004	0.792941	0.794514	0.790941	0.778992	0.77732	0.785797	0.794011	0.791943	0.788748	0.791274	0.782068	0.773775	0.772951	0.780211	0.779382	0.77833
Ae_D9_F00056	56	2017-10-22 07:25:49	9	Aedes aegypti	Lab-reared	Female	NaN	1.7304	1.45452	1.83998	1.88745	1.5505	1.58032	1.62247	1.67803	1.71526	1.41276	1.3589	1.52821	1.57148	1.51312	1.42451	1.36235	1.36114	1.42355	1.52651	1.47133	1.43357	1.48718	1.71544	1.58719	1.43942	1.52845	1.58226	1.5336	1.43533	1.40166	1.40022	1.42989	1.49876	1.46199	1.4324	1.49613	1.49699	1.45043	1.41018	1.46616	1.43975	1.39913
Ae_D9_F00057	57	2017-10-22 07:25:49	9	Aedes aegypti	Lab-reared	Female	1.68407	1.49487	1.32661	2.18188	NaN	1.79972	1.51594	1.49721	1.48508	1.3732	1.38337	1.4174	1.45639	1.63513	1.65726	1.49325	1.33708	1.31716	1.37786	1.4737	1.50935	1.47269	1.4398	1.53726	1.48341	1.39885	1.41869	1.44258	1.43886	1.40677	1.3803	1.38019	1.40079	1.41971	1.41039	1.40463	1.42511	1.41808	1.40142	1.39323	1.41639	1.40012	1.38183
Ae_D9_F00058	58	2017-10-22 07:25:49	9	Aedes aegypti	Lab-reared	Female	0.814981	0.747545	0.712791	0.725417	0.748216	0.748879	0.709102	0.697855	0.693077	0.677996	0.707771	0.719973	0.705147	0.729821	0.73721	0.719428	0.691076	0.677894	0.68414	0.701967	0.692737	0.69402	0.705447	0.695067	0.699459	0.70811	0.703145	0.698022	0.696997	0.698959	0.693241	0.695754	0.704016	0.705526	0.704879	0.707003	0.712292	0.701989	0.694858	0.697356	0.700905	0.70194	0.702617
Ae_D9_F00059	59	2017-10-22 07:25:49	9	Aedes aegypti	Lab-reared	Female	1.69817	1.61134	1.19576	1.63374	1.68387	1.28409	1.30636	1.49996	1.53971	1.28708	1.50018	1.70263	1.52651	1.54236	1.60152	1.56123	1.37761	1.41885	1.52653	1.53473	1.46547	1.44385	1.47578	1.49456	1.45259	1.46175	1.63593	1.6299	1.55283	1.51046	1.47665	1.43541	1.43305	1.55574	1.53592	1.47879	1.5014	1.49023	1.46493	1.45502	1.51132	1.52522	1.5216
Ae_D9_F00060	60	2017-10-22 07:25:49	9	Aedes aegypti	Lab-reared	Female	1.30872	1.18418	1.00556	1.00345	1.05269	1.10626	1.14039	1.17015	1.2108	1.2487	1.14917	1.07226	1.06402	1.14531	1.13493	1.06924	1.05307	1.06965	1.09495	1.11181	1.13718	1.09511	1.04349	1.11825	1.12638	1.08583	1.07692	1.14251	1.14956	1.06872	1.08387	1.09508	1.09335	1.11202	1.10567	1.09488	1.09751	1.07348	1.06036	1.06813	1.07487	1.08287	1.0911
Ae_D9_F00061	61	2017-10-22 07:25:49	9	Aedes aegypti	Lab-reared	Female	NaN	NaN	1.75669	NaN	NaN	1.87514	NaN	NaN	NaN	2.06634	1.99076	2.02967	2.09915	NaN	NaN	2.00676	1.59941	1.64489	1.89673	2.22922	2.36543	2.05659	1.91728	3.51932	NaN	2.36439	2.40239	2.09188	2.08544	2.4408	1.95795	1.81182	1.89752	2.34979	2.13551	1.95064	2.13787	1.93745	1.82344	1.86326	1.98907	1.97444	1.95271
Ae_D9_F00062	62	2017-10-22 07:25:49	9	Aedes aegypti	Lab-reared	Female	1.82596	1.25661	1.37044	NaN	2.9005	1.50622	1.91546	1.58525	1.33759	1.38625	1.42737	1.45153	1.49129	1.6859	1.69235	1.54323	1.45735	1.44997	1.52206	1.64997	1.58302	1.48792	1.45843	1.55448	1.5528	1.50853	1.52816	1.48878	1.47341	1.49309	1.41043	1.41022	1.47732	1.49716	1.48008	1.46977	1.49047	1.47567	1.47433	1.49397	1.48123	1.46284	1.46775
Ae_D9_F00063	63	2017-10-22 07:25:49	9	Aedes aegypti	Lab-reared	Female	2.64131	1.97716	1.28512	1.92435	1.93261	1.38758	1.64159	1.87224	1.7317	1.53257	1.7588	1.70318	1.42246	1.54775	1.83864	1.95455	1.58116	1.52207	1.61409	1.77295	1.6594	1.68014	1.83584	1.70831	1.67491	1.70634	1.72306	1.7386	1.76978	1.77966	1.61772	1.60127	1.71803	1.84874	1.67457	1.6153	1.87786	1.72944	1.61598	1.65648	1.81821	1.7652	1.64932
Ae_D9_F00064	64	2017-10-22 07:25:49	9	Aedes aegypti	Lab-reared	Female	1.08367	1.07073	1.02777	1.04393	1.03263	1.01218	1.04505	1.08484	1.0995	1.06935	0.996406	0.972789	1.01291	1.08631	1.11212	1.07757	1.02409	0.997754	1.03083	1.1183	1.08099	1.04358	1.05106	1.09919	1.06857	1.03456	1.07865	1.08794	1.05633	1.01651	1.03768	1.02454	0.997806	1.03186	1.05121	1.04816	1.03653	1.04102	1.04144	1.03457	1.04357	1.03671	1.02936
Ae_D9_F00065	65	2017-10-22 07:25:49	9	Aedes aegypti	Lab-reared	Female	NaN	1.74361	1.23946	1.39475	1.63804	1.60992	1.41726	1.40036	1.40301	1.31335	1.24351	1.22659	1.26849	1.37871	1.47023	1.4436	1.30518	1.23482	1.27308	1.424	1.40549	1.30711	1.25776	1.37792	1.36939	1.30323	1.32245	1.3487	1.3274	1.27218	1.29023	1.2901	1.28301	1.33268	1.37342	1.37149	1.3269	1.29053	1.27184	1.27237	1.29301	1.30286	1.30022
Ae_D9_F00066	66	2017-10-22 07:25:49	9	Aedes aegypti	Lab-reared	Female	1.68407	1.53412	1.33348	1.31408	1.49105	1.87625	1.91962	1.9235	1.97906	2.01629	1.74874	1.52947	1.457	1.81984	2.36858	2.03459	1.6127	1.55219	1.64284	1.81839	1.87974	1.77496	1.68954	1.85411	1.81925	1.75676	1.92974	2.0355	1.86873	1.67194	1.77781	1.80044	1.7214	1.7374	1.75479	1.81416	1.93889	1.81087	1.69933	1.67003	1.68261	1.74424	1.82233
Ae_D9_F00067	67	2017-10-22 07:25:49	9	Aedes aegypti	Lab-reared	Female	1.01276	1.00126	0.82144	0.814184	0.899404	1.01815	1.05756	1.04254	0.991177	0.929049	0.876635	0.870614	0.905897	0.932276	0.94295	0.930347	0.897591	0.885785	0.90546	0.948217	0.948534	0.929325	0.916098	0.9328	0.910897	0.894616	0.93099	0.942071	0.924972	0.899508	0.90417	0.910816	0.914182	0.919439	0.90891	0.900727	0.909785	0.923808	0.91191	0.884373	0.903351	0.916173	0.920413
Ae_D9_F00068	68	2017-10-22 07:25:49	9	Aedes aegypti	Lab-reared	Female	1.7981	1.40952	1.12267	1.2418	1.3976	1.43707	1.48175	1.3825	1.31168	1.35479	1.40344	1.37882	1.31268	1.32488	1.43319	1.50371	1.34271	1.31143	1.40426	1.60736	1.56167	1.46593	1.4398	1.53726	1.48341	1.39682	1.41595	1.49606	1.50289	1.40823	1.37749	1.37711	1.40522	1.46881	1.47152	1.46002	1.48051	1.43695	1.39682	1.39352	1.4474	1.44479	1.41406
Ae_D9_F00069	69	2017-10-22 07:25:49	9	Aedes aegypti	Lab-reared	Female	1.4059	1.373	1.88423	2.00269	1.92775	2.14831	NaN	2.21402	1.55138	1.60718	1.94609	2.00859	1.72621	2.11695	1.87747	1.53406	1.44801	1.53086	1.64189	1.6544	1.82601	1.83643	1.72483	1.9049	1.89303	1.73561	1.64657	1.74598	1.74686	1.58519	1.59337	1.62118	1.63732	1.65424	1.67508	1.69961	1.71837	1.68501	1.64302	1.6116	1.57966	1.61104	1.67883
Ae_D9_F00070	70	2017-10-22 07:25:49	9	Aedes aegypti	Lab-reared	Female	1.58316	1.42498	1.27821	1.50211	1.54376	1.37706	1.40829	1.46154	1.4387	1.33987	1.34221	1.44069	1.61557	1.66332	1.58703	1.47682	1.40216	1.4752	1.58038	1.59045	1.60445	1.62635	1.65232	1.67347	1.61899	1.56894	1.58797	1.62089	1.57241	1.4645	1.42325	1.45252	1.52035	1.5405	1.51535	1.52226	1.59415	1.49983	1.44383	1.47447	1.53473	1.54894	1.53414
Ae_D9_F00071	71	2017-10-22 07:25:49	9	Aedes aegypti	Lab-reared	Female	NaN	1.54793	1.19309	1.60218	2.00352	1.51919	1.3428	1.63387	2.07402	1.47535	1.45583	1.4355	1.36542	1.50313	1.53432	1.40531	1.27296	1.37512	1.49878	1.42019	1.42951	1.41669	1.38076	1.39302	1.41083	1.45472	1.54218	1.45659	1.43072	1.50826	1.38298	1.35776	1.43146	1.50107	1.46199	1.43581	1.49954	1.42621	1.38314	1.41006	1.43511	1.4133	1.4003
[truncated: 2,108 more columns]
