# Supplementary material for: Age grading An. gambiae and An. arabiensis using near infrared spectra and artificial neural networks
Source: PLoS One. 2019 Aug 14;14(8):e0209451. doi: 10.1371/journal.pone.0209451 (PMC6693756; doi:10.1371/journal.pone.0209451)
Supplement: S5 Appendix — (ZIP) [file pone.0209451.s021.zip › DS11.xlsx]

## Sheet: Sheet1
MosquitoID	Path	Age class	Age	Species	f350	f351	f352	f353	f354	f355	f356	f357	f358	f359	f360	f361	f362	f363	f364	f365	f366	f367	f368	f369	f370	f371	f372	f373	f374	f375	f376	f377	f378	f379	f380	f381	f382	f383	f384	f385	f386	f387	f388	f389	f390	f391	f392	f393	f394
Wmelpop M 1d00001	Age-and-Wolbachia_infected_aegypti/wMelPop_Males_2015/	0	1	Aedes aegypti	1.08614	1.46752	1.15793	1.51538	1.32739	0.996768	1.04328	0.906131	0.837173	0.975058	1.02702	1.05227	1.09044	1.1196	1.02422	0.957781	1.05627	1.04711	1.02056	1.05549	1.08675	1.01312	0.93647	1.03799	1.03509	0.984647	1.01235	1.03613	1.0575	1.07462	1.06602	1.03375	1.00079	0.994097	1.00861	1.03491	1.05705	1.03731	1.0318	1.05349	1.06221	1.04015	1.02031	1.04316	1.04693
Wmelpop M 1d00002	Age-and-Wolbachia_infected_aegypti/wMelPop_Males_2015/	0	1	Aedes aegypti	0.811062	0.699148	0.692676	0.807139	0.833777	0.777405	0.817316	0.789915	0.764177	0.816781	0.996217	1.00367	0.843455	0.912904	0.904231	0.821223	0.772182	0.801219	0.86109	0.888065	0.837608	0.807381	0.815957	0.833639	0.834855	0.828158	0.82935	0.823697	0.843798	0.884557	0.841815	0.83285	0.857125	0.860133	0.850748	0.838432	0.8304	0.82259	0.830131	0.849994	0.850628	0.852292	0.847843	0.825752	0.830654
Wmelpop M 1d00003	Age-and-Wolbachia_infected_aegypti/wMelPop_Males_2015/	0	1	Aedes aegypti	1.07632	1.05693	0.825078	0.965677	0.918732	0.784926	0.923485	0.792908	0.696858	0.811091	0.874401	0.804522	0.71953	0.874964	0.87039	0.783564	0.858916	0.86145	0.855269	0.886997	0.837608	0.805266	0.818802	0.872242	0.818807	0.769004	0.821666	0.790099	0.786182	0.851147	0.86009	0.832857	0.803925	0.807582	0.8171	0.813094	0.791977	0.796539	0.808323	0.813677	0.805696	0.789621	0.777599	0.780929	0.779809
Wmelpop M 1d00004	Age-and-Wolbachia_infected_aegypti/wMelPop_Males_2015/	0	1	Aedes aegypti	0.600022	0.726755	0.696218	0.712972	0.803868	0.889575	0.763544	0.692637	0.693132	0.745033	0.739639	0.697799	0.667398	0.716885	0.737403	0.724899	0.723527	0.712493	0.705112	0.710973	0.724943	0.737594	0.741936	0.735893	0.731453	0.733185	0.739316	0.721332	0.736289	0.7936	0.785671	0.756125	0.73964	0.761848	0.754817	0.736851	0.735609	0.757922	0.765261	0.749118	0.741984	0.752295	0.762677	0.748296	0.74983
Wmelpop M 1d00005	Age-and-Wolbachia_infected_aegypti/wMelPop_Males_2015/	0	1	Aedes aegypti	0.68921	0.665896	0.654288	0.622332	0.586731	0.572842	0.60911	0.644001	0.641116	0.606035	0.660609	0.68733	0.647698	0.629097	0.619512	0.628441	0.661357	0.641363	0.623166	0.632881	0.590015	0.573562	0.59286	0.611241	0.607117	0.599246	0.610693	0.619821	0.619087	0.611858	0.619834	0.624833	0.620801	0.60901	0.60573	0.612715	0.626178	0.633104	0.637613	0.638641	0.624692	0.620711	0.627104	0.635627	0.641858
Wmelpop M 1d00006	Age-and-Wolbachia_infected_aegypti/wMelPop_Males_2015/	0	1	Aedes aegypti	0.980996	1.06874	0.95629	1.16617	1.0955	0.862212	0.813848	0.759546	0.767323	0.887962	0.947489	0.895635	0.829948	0.957442	1.00429	0.96795	1.00131	0.981316	0.946017	0.933819	0.954714	0.907165	0.851221	0.934121	0.963792	0.941773	0.935922	0.928137	0.91664	0.912448	0.95856	0.983654	0.970349	0.943247	0.937064	0.933587	0.917708	0.919704	0.926159	0.928317	0.923437	0.91836	0.918245	0.926847	0.940335
Wmelpop M 1d00007	Age-and-Wolbachia_infected_aegypti/wMelPop_Males_2015/	0	1	Aedes aegypti	0.916301	1.10652	1.153	1.03599	0.834562	0.748345	0.974632	0.914327	0.855182	1.10447	1.21681	1.10894	0.977171	0.978357	1.06171	1.14396	1.0911	1.09186	1.09247	1.06039	1.08247	1.01654	0.933653	0.988602	0.999909	0.988174	1.01531	1.01038	0.990154	0.981825	1.03528	1.03923	1.00079	0.994097	1.01079	1.02857	1.02609	1.00678	0.995944	0.996685	0.98553	0.987813	0.993401	0.983684	1.00229
Wmelpop M 1d00008	Age-and-Wolbachia_infected_aegypti/wMelPop_Males_2015/	0	1	Aedes aegypti	1.431	1.59517	1.22425	1.61953	1.65524	1.2978	1.34431	1.21506	1.11501	1.1708	1.36749	1.42778	1.27872	1.29641	1.22941	1.19328	1.34671	1.3078	1.24991	1.28463	1.22471	1.15946	1.14483	1.22981	1.23525	1.18374	1.15583	1.11756	1.15658	1.28034	1.21054	1.15399	1.14738	1.1675	1.19041	1.21397	1.23617	1.22969	1.21651	1.20262	1.16884	1.17356	1.19717	1.19434	1.19267
Wmelpop M 1d00009	Age-and-Wolbachia_infected_aegypti/wMelPop_Males_2015/	0	1	Aedes aegypti	1.01995	1.08626	0.728183	0.655957	0.70368	0.797237	0.763288	0.708496	0.72112	0.83395	0.833191	0.768402	0.730164	0.835804	0.843265	0.790353	0.82324	0.817436	0.802975	0.800867	0.758358	0.738441	0.750184	0.767737	0.773166	0.764443	0.748133	0.72652	0.734808	0.772925	0.763205	0.746661	0.744021	0.76568	0.768508	0.760726	0.75753	0.756482	0.753717	0.752417	0.76793	0.773114	0.763945	0.748914	0.764286
Wmelpop M 1d00010	Age-and-Wolbachia_infected_aegypti/wMelPop_Males_2015/	0	1	Aedes aegypti	0.799782	0.731475	0.813242	0.961058	1.10234	1.03593	0.770001	0.780816	0.83546	0.756678	0.820932	0.837856	0.776701	0.840667	0.822269	0.787651	0.865876	0.800089	0.761512	0.831429	0.826968	0.791998	0.780903	0.854159	0.882662	0.859661	0.833354	0.821852	0.842455	0.884323	0.866058	0.841337	0.829571	0.833259	0.825746	0.821152	0.82916	0.813138	0.804533	0.813921	0.829697	0.821009	0.806035	0.817242	0.844065
Wmelpop M 1d00011	Age-and-Wolbachia_infected_aegypti/wMelPop_Males_2015/	0	1	Aedes aegypti	0.613852	0.689675	0.600158	0.687526	0.724166	0.673934	0.651816	0.654594	0.709463	0.817963	0.81178	0.777681	0.777023	0.847815	0.796731	0.732237	0.802405	0.810189	0.791671	0.791236	0.776576	0.770113	0.777875	0.79385	0.819072	0.818192	0.773145	0.777448	0.814837	0.852487	0.817159	0.788099	0.7812	0.785871	0.793913	0.796775	0.790843	0.786486	0.788132	0.796844	0.8111	0.821666	0.815232	0.785802	0.804593
Wmelpop M 1d00012	Age-and-Wolbachia_infected_aegypti/wMelPop_Males_2015/	0	1	Aedes aegypti	0.715207	0.631687	0.632954	0.671246	0.625914	0.559695	0.600204	0.56258	0.533252	0.586072	0.620036	0.632487	0.639594	0.691572	0.68466	0.659498	0.693765	0.648456	0.618598	0.65419	0.674214	0.673998	0.663086	0.662566	0.635509	0.619378	0.646744	0.643297	0.644524	0.664215	0.659737	0.652839	0.652626	0.661878	0.664486	0.664267	0.665998	0.659924	0.661753	0.672629	0.67352	0.668633	0.663452	0.663632	0.667549
Wmelpop M 1d00013	Age-and-Wolbachia_infected_aegypti/wMelPop_Males_2015/	0	1	Aedes aegypti	0.992445	1.01801	1.08901	1.12284	1.14784	1.18333	1.24197	1.03171	0.901429	0.958387	1.09448	1.08263	0.959054	1.04494	1.06594	1.01078	0.981341	0.93847	0.951366	1.03718	1.00665	1.02597	1.11209	1.13769	1.07776	1.03068	1.05965	1.01186	1.01604	1.11522	1.15073	1.1189	1.07862	1.10002	1.10556	1.08432	1.05362	1.06736	1.0952	1.11122	1.0946	1.0613	1.03562	1.03918	1.07448
Wmelpop M 1d00014	Age-and-Wolbachia_infected_aegypti/wMelPop_Males_2015/	0	1	Aedes aegypti	0.924217	0.81427	0.695748	0.90869	0.937831	0.773614	0.808099	0.846405	0.851738	0.831345	0.858625	0.833207	0.776484	0.832636	0.891055	0.892662	0.832658	0.800859	0.791671	0.791236	0.774023	0.785178	0.814806	0.805533	0.798214	0.788095	0.769021	0.780952	0.804715	0.822643	0.826586	0.816372	0.804538	0.808349	0.815707	0.817611	0.810335	0.804759	0.806424	0.813799	0.817531	0.805465	0.790737	0.792834	0.806401
Wmelpop M 1d00015	Age-and-Wolbachia_infected_aegypti/wMelPop_Males_2015/	0	1	Aedes aegypti	1.27763	1.99571	1.30847	1.93234	1.46835	1.11049	1.98315	1.15425	0.885117	1.1642	1.49018	1.37515	1.1464	1.45653	1.45667	1.16272	1.03206	1.13433	1.26377	1.19432	1.21676	1.11818	1.01627	1.13709	1.12918	1.06624	1.09551	1.04224	1.04749	1.15115	1.14519	1.09543	1.06159	1.08447	1.06333	1.0435	1.06809	1.09469	1.10439	1.09776	1.10163	1.08992	1.08167	1.10466	1.10006
Wmelpop M 1d00016	Age-and-Wolbachia_infected_aegypti/wMelPop_Males_2015/	0	1	Aedes aegypti	0.811062	0.699148	0.692676	0.807139	0.840855	0.768955	0.733507	0.732008	0.791745	0.913543	0.905354	0.828608	0.776593	0.836633	0.857286	0.83236	0.822338	0.807195	0.779694	0.750916	0.76073	0.772501	0.778193	0.795799	0.800452	0.788095	0.769021	0.784653	0.78988	0.769201	0.770269	0.777494	0.779704	0.768201	0.783272	0.793427	0.773576	0.778601	0.791544	0.796516	0.777894	0.766831	0.762929	0.757134	0.769814
Wmelpop M 1d00017	Age-and-Wolbachia_infected_aegypti/wMelPop_Males_2015/	0	1	Aedes aegypti	0.726283	0.68366	0.76081	0.80345	0.776686	0.737364	0.780829	0.716734	0.646406	0.654707	0.728158	0.725436	0.647865	0.656801	0.685571	0.709688	0.711092	0.651154	0.633311	0.693072	0.69385	0.678218	0.668426	0.666481	0.650124	0.651224	0.696069	0.694838	0.685339	0.689439	0.682193	0.6737	0.674762	0.696254	0.703887	0.692232	0.670995	0.669381	0.678187	0.687952	0.688005	0.681468	0.67735	0.684615	0.682436
Wmelpop M 1d00018	Age-and-Wolbachia_infected_aegypti/wMelPop_Males_2015/	0	1	Aedes aegypti	1.0337	0.925169	0.677285	0.974157	1.21501	1.03866	1.0886	0.949156	0.819287	0.808629	0.890162	0.937133	0.905323	0.921153	0.90683	0.890324	0.92168	0.94712	0.954665	0.936602	0.871053	0.857374	0.894691	0.915742	0.891919	0.850471	0.825871	0.813595	0.843013	0.910989	0.92011	0.871379	0.824805	0.845432	0.857936	0.862851	0.868729	0.846179	0.850957	0.885282	0.871068	0.861933	0.866378	0.877238	0.872126
Wmelpop M 1d00019	Age-and-Wolbachia_infected_aegypti/wMelPop_Males_2015/	0	1	Aedes aegypti	0.84428	0.723729	0.936685	1.54205	1.26953	0.8752	1.01851	1.13782	1.06057	0.915231	0.990346	1.04818	0.998045	1.0142	0.992042	0.96795	1.00131	0.971685	0.97942	1.06912	1.05429	0.959117	0.897106	0.99316	0.968198	0.893097	0.891707	0.908935	0.928724	0.949044	1.00516	0.986888	0.943418	0.991592	0.974089	0.930943	0.916867	0.919704	0.926159	0.928286	0.922202	0.926431	0.938254	0.946694	0.948869
Wmelpop M 1d00020	Age-and-Wolbachia_infected_aegypti/wMelPop_Males_2015/	0	1	Aedes aegypti	1.01749	0.858349	1.12889	1.54107	1.4765	1.25225	1.64928	1.59766	1.20322	1.00473	1.20308	1.38727	1.24096	1.25839	1.18943	1.1837	1.4977	1.36417	1.21701	1.25699	1.19562	1.17251	1.21959	1.32132	1.32668	1.23264	1.14251	1.22591	1.37936	1.46654	1.42509	1.31887	1.26011	1.33794	1.30319	1.25501	1.28065	1.22954	1.24575	1.34229	1.29712	1.26779	1.26465	1.25799	1.25606
Wmelpop M 1d00021	Age-and-Wolbachia_infected_aegypti/wMelPop_Males_2015/	0	1	Aedes aegypti	0.945457	1.01166	0.918042	1.09401	1.12218	0.996288	1.0312	1.07285	1.06161	1.00268	1.02086	1.01648	0.977682	0.988201	1.01831	1.03284	0.999963	0.957159	0.947432	0.981828	1.01052	0.948159	0.889821	1.02714	1.01194	0.934337	0.962743	0.990257	0.994611	0.982269	1.00503	0.995466	0.965164	0.961698	0.959451	0.968218	0.991329	0.979593	0.966766	0.971423	0.999588	0.993805	0.973448	0.980932	0.980188
Wmelpop M 1d00022	Age-and-Wolbachia_infected_aegypti/wMelPop_Males_2015/	0	1	Aedes aegypti	1.24144	1.33714	0.805654	0.722044	0.716814	0.766853	0.898959	0.828141	0.746201	0.801014	0.901676	0.909419	0.828717	0.841513	0.839427	0.821547	0.813734	0.762128	0.755119	0.822411	0.820728	0.774896	0.735758	0.751851	0.760138	0.751484	0.736104	0.731034	0.75028	0.788617	0.795586	0.787665	0.774952	0.76435	0.767871	0.772416	0.768036	0.777193	0.781577	0.777121	0.781027	0.779904	0.773463	0.767021	0.778713
Wmelpop M 1d00023	Age-and-Wolbachia_infected_aegypti/wMelPop_Males_2015/	0	1	Aedes aegypti	1.05577	1.14879	1.001	1.0153	1.05093	1.07951	1.1166	1.14066	1.15826	1.20868	1.83044	1.54453	1.01905	1.10616	1.12372	1.09366	1.21901	1.20216	1.12635	1.09328	1.10029	1.13251	1.1555	1.11712	1.07732	1.06719	1.09463	1.07724	1.08763	1.15207	1.18838	1.12781	1.06192	1.11263	1.18741	1.19368	1.11598	1.17675	1.2321	1.21157	1.20701	1.20502	1.20177	1.19704	1.23842
Wmelpop M 1d00024	Age-and-Wolbachia_infected_aegypti/wMelPop_Males_2015/	0	1	Aedes aegypti	1.06128	0.811642	0.696393	0.792776	0.892062	0.897533	0.849925	0.750648	0.659155	0.624117	0.720982	0.773223	0.718096	0.731267	0.731071	0.730186	0.762518	0.7586	0.747028	0.749609	0.737583	0.733596	0.743158	0.759194	0.779719	0.795235	0.797525	0.794999	0.804281	0.822742	0.809259	0.779287	0.76048	0.782015	0.786146	0.772469	0.755554	0.75012	0.762058	0.780186	0.763699	0.752408	0.751415	0.755115	0.77055
Wmelpop M 1d00025	Age-and-Wolbachia_infected_aegypti/wMelPop_Males_2015/	0	1	Aedes aegypti	0.598155	0.702953	0.764104	0.716531	0.702306	0.739596	0.784323	0.706724	0.671869	0.779913	0.839311	0.776566	0.698381	0.849969	0.816093	0.710787	0.778139	0.82059	0.810649	0.775904	0.785001	0.800271	0.79701	0.762838	0.745985	0.757641	0.785254	0.716316	0.711942	0.809031	0.78569	0.743391	0.734889	0.788867	0.779432	0.746756	0.745517	0.767	0.780774	0.773675	0.754943	0.759546	0.770549	0.755541	0.756003
Wmelpop M 1d00026	Age-and-Wolbachia_infected_aegypti/wMelPop_Males_2015/	0	1	Aedes aegypti	0.562423	0.648705	0.714105	0.761534	0.696669	0.614695	0.652813	0.643382	0.638914	0.690575	0.689095	0.659575	0.629471	0.607559	0.64168	0.687434	0.660119	0.621341	0.615153	0.648738	0.647463	0.637067	0.630778	0.630357	0.619384	0.612657	0.623858	0.617734	0.621882	0.640861	0.626235	0.608274	0.601713	0.613107	0.602986	0.591347	0.59696	0.594694	0.605156	0.622584	0.595749	0.591887	0.603282	0.599835	0.604376
Wmelpop M 1d00027	Age-and-Wolbachia_infected_aegypti/wMelPop_Males_2015/	0	1	Aedes aegypti	0.895529	0.912558	0.989388	1.27127	1.02445	0.785565	1.01803	1.19861	1.09559	0.93724	1.01489	1.08051	1.0177	0.946642	1.04083	1.19202	1.05841	0.92999	0.953144	1.17207	1.09664	1.01319	1.01601	1.0888	1.02426	0.96269	1.02975	1.00155	0.97463	0.998217	1.01633	1.06475	1.09781	1.02474	1.04089	1.07489	1.04293	1.01133	1.03549	1.09733	1.04104	1.00687	1.00437	1.01021	1.0192
Wmelpop M 1d00028	Age-and-Wolbachia_infected_aegypti/wMelPop_Males_2015/	0	1	Aedes aegypti	0.535808	0.557193	0.505987	0.527682	0.559569	0.589038	0.628813	0.620624	0.605525	0.615594	0.574753	0.570065	0.613089	0.634836	0.599827	0.557584	0.565954	0.582827	0.599324	0.608794	0.607287	0.590884	0.572415	0.572664	0.57777	0.581078	0.578755	0.571755	0.578393	0.59737	0.584992	0.577764	0.580429	0.582237	0.571297	0.559799	0.55833	0.558676	0.558195	0.556487	0.555067	0.559602	0.565249	0.56406	0.565449
Wmelpop M 1d00029	Age-and-Wolbachia_infected_aegypti/wMelPop_Males_2015/	0	1	Aedes aegypti	0.46318	0.43834	0.416208	0.447545	0.43175	0.396805	0.434518	0.443374	0.43236	0.428708	0.428847	0.441988	0.456591	0.432179	0.41164	0.415412	0.448238	0.430918	0.417375	0.436008	0.41577	0.398882	0.401072	0.419583	0.410946	0.392611	0.391563	0.39379	0.401057	0.412227	0.418482	0.420621	0.420722	0.421498	0.413408	0.408504	0.414084	0.405838	0.404828	0.415146	0.417916	0.414019	0.410728	0.41654	0.419023
Wmelpop M 1d00030	Age-and-Wolbachia_infected_aegypti/wMelPop_Males_2015/	0	1	Aedes aegypti	0.616264	0.686742	0.483108	0.535825	0.647019	0.708707	0.631658	0.579976	0.600832	0.69757	0.704631	0.665173	0.639675	0.698092	0.623653	0.558048	0.669891	0.686973	0.614625	0.548084	0.588332	0.622987	0.607983	0.573513	0.576291	0.595363	0.592093	0.557596	0.571714	0.64341	0.607996	0.58406	0.59044	0.602675	0.584803	0.570719	0.586066	0.589837	0.578039	0.562383	0.573728	0.58213	0.574571	0.549756	0.553656
Wmelpop M 1d00031	Age-and-Wolbachia_infected_aegypti/wMelPop_Males_2015/	0	1	Aedes aegypti	0.756732	0.70955	0.78708	0.821808	0.85411	0.86819	0.821422	0.759546	0.769962	0.890935	0.880194	0.839293	0.828835	0.840496	0.867691	0.886435	0.870876	0.846705	0.829103	0.826822	0.843438	0.830238	0.809614	0.857547	0.853026	0.814424	0.793618	0.785535	0.808497	0.846431	0.790275	0.777129	0.799503	0.78826	0.778126	0.772716	0.768769	0.754166	0.757151	0.777119	0.772318	0.758592	0.748483	0.752336	0.768162
Wmelpop M 1d00032	Age-and-Wolbachia_infected_aegypti/wMelPop_Males_2015/	0	1	Aedes aegypti	0.737738	0.7064	0.693399	0.815323	0.78868	0.67876	0.717042	0.707431	0.678503	0.681836	0.706693	0.723649	0.717711	0.692768	0.701467	0.727492	0.72668	0.690961	0.667644	0.67637	0.670752	0.6601	0.651888	0.650628	0.638353	0.6298	0.640233	0.647143	0.650849	0.6564	0.680416	0.670549	0.645068	0.654261	0.659189	0.655175	0.647239	0.649609	0.65432	0.655277	0.647844	0.646442	0.649719	0.650764	0.649183
Wmelpop M 1d00033	Age-and-Wolbachia_infected_aegypti/wMelPop_Males_2015/	0	1	Aedes aegypti	0.740333	0.730414	0.635071	0.819131	0.840312	0.72218	0.841215	0.787778	0.719424	0.773733	0.762761	0.747441	0.739453	0.67675	0.670568	0.69876	0.698951	0.688433	0.682594	0.689713	0.705907	0.703982	0.692848	0.710996	0.702596	0.688462	0.696967	0.684477	0.6934	0.728913	0.705608	0.697102	0.705275	0.699287	0.704642	0.712553	0.711427	0.702011	0.701953	0.711997	0.710677	0.702483	0.696588	0.702664	0.712506
Wmelpop M 1d00034	Age-and-Wolbachia_infected_aegypti/wMelPop_Males_2015/	0	1	Aedes aegypti	0.696016	0.608236	0.689625	0.724891	0.744148	0.789924	0.933258	0.786916	0.70982	0.895509	0.991116	0.858908	0.719248	0.867359	0.914212	0.822434	0.774329	0.774952	0.806563	0.83616	0.787735	0.800318	0.853213	0.78906	0.740383	0.741363	0.791048	0.763473	0.752472	0.793809	0.804018	0.77065	0.740402	0.777132	0.788763	0.768395	0.739332	0.7439	0.75686	0.764559	0.768816	0.77351	0.77821	0.781103	0.787823
Wmelpop M 1d00035	Age-and-Wolbachia_infected_aegypti/wMelPop_Males_2015/	0	1	Aedes aegypti	0.831129	0.87971	0.950709	1.00965	0.878485	0.760796	0.883432	0.890218	0.826818	0.812552	0.841351	0.818052	0.76425	0.819188	0.87225	0.886435	0.870876	0.843148	0.842545	0.875287	0.859572	0.844748	0.848728	0.866483	0.866465	0.856688	0.855945	0.876546	0.872219	0.846939	0.914356	0.918302	0.881957	0.926381	0.914065	0.878011	0.868034	0.887177	0.90666	0.905921	0.872362	0.876084	0.899345	0.895905	0.904259
Wmelpop M 1d00036	Age-and-Wolbachia_infected_aegypti/wMelPop_Males_2015/	0	1	Aedes aegypti	1.05463	0.815578	0.908294	1.14036	0.949588	0.742272	0.946305	1.23675	1.18444	0.902461	1.0347	1.17346	1.08978	1.10633	1.08138	1.03153	1.00126	0.915811	0.896985	0.978946	0.958358	0.948237	0.995886	1.12319	1.03661	0.939237	1.00413	1.04251	1.0442	1.02658	1.01544	1.00785	1.0023	0.997031	0.989659	1.00647	1.05438	1.01995	1.00111	1.02434	1.03409	1.01487	0.997393	1.02017	1.02351
Wmelpop M 1d00037	Age-and-Wolbachia_infected_aegypti/wMelPop_Males_2015/	0	1	Aedes aegypti	0.564975	0.619307	0.494832	0.519089	0.49293	0.462123	0.586831	0.581704	0.543364	0.596254	0.637055	0.614218	0.564638	0.607169	0.608289	0.590714	0.623682	0.611838	0.576234	0.55145	0.56244	0.569942	0.569511	0.587316	0.586426	0.575683	0.573906	0.57966	0.587326	0.594072	0.604658	0.601619	0.591229	0.591493	0.59467	0.595346	0.591156	0.588664	0.590548	0.594626	0.591274	0.593614	0.597625	0.594516	0.598992
Wmelpop M 1d00038	Age-and-Wolbachia_infected_aegypti/wMelPop_Males_2015/	0	1	Aedes aegypti	0.810209	0.776153	1.18979	1.1081	0.854355	0.776175	1.16816	1.18749	0.87669	0.738586	0.985997	1.08205	0.828606	0.879821	0.99802	1.03412	0.892492	0.832944	0.856416	0.929848	0.876329	0.855001	0.897684	0.959969	0.887909	0.833448	0.919686	0.909728	0.886183	0.911417	0.997506	0.96524	0.874475	0.872942	0.913331	0.925335	0.873576	0.880385	0.929002	0.975483	0.905117	0.888762	0.924743	0.962732	0.937559
Wmelpop M 1d00039	Age-and-Wolbachia_infected_aegypti/wMelPop_Males_2015/	0	1	Aedes aegypti	0.786522	1.01094	1.2921	0.975855	0.796362	0.793395	1.04866	0.978372	0.875991	1.02328	1.23343	1.07228	0.844479	1.04832	1.10263	0.969192	0.942019	1.00277	1.0227	0.949409	0.998596	1.03295	1.00873	0.981721	0.98837	1.00499	0.993856	0.943159	0.967054	1.09245	1.09945	1.01448	0.94824	0.993991	1.01409	0.99868	0.977014	0.994086	1.01187	1.00717	0.976276	0.983211	1.00074	0.975423	0.986484
Wmelpop M 1d00040	Age-and-Wolbachia_infected_aegypti/wMelPop_Males_2015/	0	1	Aedes aegypti	0.713294	0.771317	0.740225	0.881927	0.787008	0.633221	0.731344	0.751644	0.692254	0.649352	0.703797	0.755099	0.739553	0.679537	0.64993	0.660056	0.693123	0.667934	0.657017	0.68948	0.640314	0.631528	0.662483	0.64301	0.621145	0.620896	0.648017	0.63008	0.627982	0.663632	0.67407	0.673195	0.668256	0.664247	0.673339	0.673696	0.653807	0.663126	0.668668	0.660195	0.66079	0.657706	0.653229	0.65389	0.657036
Wmelpop M 1d00041	Age-and-Wolbachia_infected_aegypti/wMelPop_Males_2015/	0	1	Aedes aegypti	1.05967	1.59256	NaN	1.30812	0.97282	0.95486	1.36125	1.20969	1.03333	1.23114	1.5768	1.35112	1.04272	1.25332	1.36168	1.19437	1.05304	1.15669	1.30385	1.22122	1.08032	1.11975	1.26518	1.08943	1.07646	1.15904	1.18518	1.07619	1.05262	1.163	1.20054	1.16263	1.11555	1.13532	1.16906	1.15267	1.08427	1.14817	1.1727	1.10392	1.07721	1.10386	1.14119	1.11929	1.13323
Wmelpop M 1d00042	Age-and-Wolbachia_infected_aegypti/wMelPop_Males_2015/	0	1	Aedes aegypti	1.14261	2.3593	1.06277	0.885704	1.15673	NaN	0.957508	0.820956	0.942526	1.23806	1.09761	0.945204	0.942624	1.23142	1.26978	1.09761	1.12993	1.17004	1.11833	1.02884	1.22286	1.32386	1.16383	1.05956	1.13039	1.18803	1.0206	0.992403	1.09928	1.31321	1.15402	1.06112	1.07967	1.17881	1.11694	1.05506	1.11003	1.12127	1.09743	1.07188	1.09419	1.128	1.13642	1.09446	1.11861
Wmelpop M 1d 00000	Age-and-Wolbachia_infected_aegypti/wMelPop_Males_2015/	0	1	Aedes aegypti	0.813276	0.817874	1.03412	0.834736	0.752081	0.809866	0.947528	0.933559	0.883907	0.937236	1.06516	1.06207	0.939766	0.952077	0.93894	0.922167	0.957018	0.898034	0.861281	0.896484	0.876557	0.881979	0.911359	0.895838	0.877918	0.879204	0.906001	0.901932	0.918404	0.964791	0.939056	0.904611	0.891637	0.913754	0.90763	0.893715	0.899391	0.921333	0.937117	0.937487	0.933226	0.919356	0.904782	0.901189	0.908738
Wmelpop M 5d00000	Age-and-Wolbachia_infected_aegypti/wMelPop_Males_2015/	0	5	Aedes aegypti	0.845789	0.916005	0.850355	0.990172	1.09913	1.14792	1.46282	1.22543	0.985496	0.949115	0.965171	1.00396	1.04189	1.06286	1.02554	1.01458	1.12527	1.05291	0.988638	1.02512	0.985393	1.03912	1.17683	1.14295	1.05667	1.02929	1.1029	1.02261	1.01817	1.16228	1.15619	1.13056	1.10999	1.06611	1.04659	1.05248	1.07598	1.10441	1.09952	1.07202	1.09972	1.08744	1.05558	1.05831	1.09742
Wmelpop M 5d00001	Age-and-Wolbachia_infected_aegypti/wMelPop_Males_2015/	0	5	Aedes aegypti	0.633096	0.665824	0.736822	0.77817	0.748369	0.725546	0.85117	0.738029	0.655233	0.76317	0.812503	0.813474	0.801925	0.821208	0.778579	0.759424	0.875632	0.889091	0.879748	0.91038	0.825747	0.780717	0.793237	0.812568	0.794224	0.777876	0.805076	0.810786	0.807127	0.806013	0.80889	0.799733	0.792176	0.813156	0.826174	0.826235	0.818384	0.81229	0.814467	0.820653	0.811225	0.802437	0.795061	0.786905	0.804598
Wmelpop M 5d00002	Age-and-Wolbachia_infected_aegypti/wMelPop_Males_2015/	0	5	Aedes aegypti	0.651212	0.595632	0.757243	0.735368	0.628378	0.582941	0.743453	0.683588	0.593308	0.648356	0.731823	0.728225	0.647379	0.622305	0.658822	0.704337	0.673958	0.653791	0.664527	0.696164	0.668612	0.656425	0.669131	0.668965	0.641829	0.619333	0.630361	0.650902	0.666237	0.668777	0.662641	0.657392	0.654464	0.651201	0.660646	0.661608	0.642825	0.651643	0.662112	0.66264	0.662257	0.669413	0.675638	0.667831	0.668261
Wmelpop M 5d00003	Age-and-Wolbachia_infected_aegypti/wMelPop_Males_2015/	0	5	Aedes aegypti	0.668376	0.634217	0.932602	1.28001	0.845825	0.607387	1.07833	1.00021	0.722442	0.72741	0.871708	0.859918	0.707297	0.749266	0.843625	0.863708	0.734134	0.736261	0.810188	0.874584	0.824939	0.82757	0.897132	0.928034	0.807957	0.736997	0.835597	0.884979	0.873657	0.847154	0.895223	0.864138	0.799086	0.817882	0.862246	0.875347	0.83093	0.812911	0.845768	0.906067	0.864336	0.842873	0.85048	0.862119	0.849678
Wmelpop M 5d00004	Age-and-Wolbachia_infected_aegypti/wMelPop_Males_2015/	0	5	Aedes aegypti	0.529407	0.613026	0.673159	0.577414	0.580184	0.661961	0.645915	0.61251	0.612301	0.663933	0.705696	0.676537	0.612501	0.624249	0.630186	0.634554	0.665718	0.693275	0.68164	0.640514	0.673048	0.676259	0.64753	0.666165	0.64832	0.623769	0.63465	0.653804	0.676968	0.693634	0.672153	0.665688	0.677933	0.687865	0.67005	0.656629	0.670007	0.666929	0.662546	0.66522	0.674487	0.67444	0.666139	0.658497	0.670588
Wmelpop M 5d00005	Age-and-Wolbachia_infected_aegypti/wMelPop_Males_2015/	0	5	Aedes aegypti	0.753403	0.718009	1.07076	1.00123	0.871354	0.824566	0.869462	0.781748	0.719424	0.773733	0.762761	0.738754	0.741157	0.803583	0.792447	0.743693	0.742291	0.701802	0.698467	0.761217	0.75923	0.735788	0.723629	0.741879	0.728029	0.724168	0.772893	0.748932	0.730881	0.752925	0.760989	0.745396	0.7253	0.731706	0.740721	0.750736	0.76031	0.749534	0.746258	0.75527	0.750481	0.744522	0.745641	0.759077	0.762871
Wmelpop M 5d00006	Age-and-Wolbachia_infected_aegypti/wMelPop_Males_2015/	0	5	Aedes aegypti	0.97225	0.912686	0.851275	0.881714	0.859555	0.789338	0.747141	0.80044	0.905189	0.951281	0.85632	0.787299	0.789413	0.853769	0.863182	0.860127	0.94537	0.905973	0.845269	0.844843	0.896852	0.904737	0.862591	0.844919	0.879413	0.911984	0.877917	0.86149	0.883702	0.926618	0.876033	0.87911	0.919552	0.898882	0.876008	0.874141	0.897938	0.911023	0.898144	0.873258	0.885001	0.881749	0.872172	0.882518	0.886316
Wmelpop M 5d00007	Age-and-Wolbachia_infected_aegypti/wMelPop_Males_2015/	0	5	Aedes aegypti	1.2986	1.00954	1.37162	1.21145	0.930645	0.804635	0.937431	0.941981	0.861414	0.842473	1.00603	1.06997	0.93945	0.941726	1.01961	1.09895	1.05583	1.00295	0.989813	1.02451	1.04981	1.01236	0.967257	1.02957	1.00794	0.965942	0.994003	0.988337	0.985824	1.00715	1.03316	1.01961	0.985442	0.978481	1.0185	1.03635	0.98651	0.998271	1.01764	1.01266	0.982485	0.974666	0.990386	1.01358	1.00029
Wmelpop M 5d00008	Age-and-Wolbachia_infected_aegypti/wMelPop_Males_2015/	0	5	Aedes aegypti	0.913496	0.907669	0.744373	0.837986	1.02511	1.16809	1.05368	0.935182	0.939706	1.09908	0.975838	0.914081	0.95788	0.909233	0.898496	0.948778	1.04675	0.991034	0.916636	0.909643	0.923545	0.927335	0.92277	0.940709	0.937551	0.922423	0.917521	0.927523	0.981618	1.06324	0.994117	0.973148	0.992896	0.963651	0.955169	0.948816	0.931797	0.96818	0.986153	0.966182	0.974468	0.976754	0.964833	0.943156	0.957236
Wmelpop M 5d00009	Age-and-Wolbachia_infected_aegypti/wMelPop_Males_2015/	0	5	Aedes aegypti	0.691415	0.722401	0.789677	0.745343	0.677028	0.678137	0.88143	0.736133	0.614432	0.718844	0.771977	0.75225	0.707474	0.723669	0.700528	0.673604	0.705053	0.729148	0.743971	0.74353	0.678387	0.693159	0.769836	0.74212	0.708596	0.703619	0.731057	0.703693	0.707156	0.762335	0.738677	0.715502	0.71576	0.737347	0.74131	0.735273	0.733491	0.732697	0.737941	0.74626	0.74206	0.737426	0.736942	0.741822	0.742328
Wmelpop M 5d00010	Age-and-Wolbachia_infected_aegypti/wMelPop_Males_2015/	0	5	Aedes aegypti	0.816365	0.834805	0.910673	1.12324	1.01654	0.862023	1.15659	1.22811	1.02095	0.892537	0.967114	1.02359	0.977682	0.988201	1.01831	1.03088	0.99636	1.00801	0.987879	0.924381	0.968211	1.02511	1.05327	1.07935	1.00451	0.927602	0.924053	0.938294	0.975358	1.02488	1.01956	1.00785	1.00285	0.998791	0.9755	0.966784	0.99083	0.976036	0.984596	1.02418	1.01439	1.00037	0.995817	1.00251	0.998757
Wmelpop M 5d00011	Age-and-Wolbachia_infected_aegypti/wMelPop_Males_2015/	0	5	Aedes aegypti	0.879298	0.814188	0.787501	1.31387	1.33532	0.857608	0.804704	0.811981	0.84919	0.89905	0.928046	0.965297	0.997493	0.94828	0.89751	0.90098	0.991968	0.941954	0.891295	0.929077	0.992078	1.01578	1.0004	1.0213	0.985626	0.938601	0.933455	0.949333	0.972787	0.990232	0.984178	0.97473	0.97631	0.999046	0.986121	0.966399	0.969014	0.972816	0.975962	0.976018	0.966474	0.969733	0.976465	0.968414	0.97366
Wmelpop M 5d00012	Age-and-Wolbachia_infected_aegypti/wMelPop_Males_2015/	0	5	Aedes aegypti	0.842485	0.871944	0.94825	1.2009	0.985408	0.768033	1.00984	0.879023	0.774413	0.986458	1.07997	0.995305	0.906651	1.06639	1.05884	0.974364	1.0757	1.0653	1.03987	1.07335	1.0408	1.00747	0.999335	1.01479	1.04167	1.03986	0.988099	0.95945	0.993025	1.08296	1.07753	1.05908	1.05021	1.04203	1.03857	1.0254	1.00108	1.01587	1.04293	1.0593	1.04556	1.02985	1.0229	1.02808	1.03652
Wmelpop M 5d00013	Age-and-Wolbachia_infected_aegypti/wMelPop_Males_2015/	0	5	Aedes aegypti	0.688442	1.07546	0.707379	0.637807	0.67473	0.791033	0.930983	0.836272	0.804948	1.02688	0.877761	0.792762	0.843439	0.862015	0.845076	0.846033	0.927805	0.928112	0.893195	0.886831	0.945953	0.926641	0.855529	0.869469	0.896922	0.901626	0.869628	0.85028	0.896497	0.997204	0.92156	0.862806	0.859521	0.90094	0.919348	0.911	0.897056	0.919775	0.908762	0.869488	0.907766	0.929591	0.915517	0.885647	0.90833
Wmelpop M 5d00014	Age-and-Wolbachia_infected_aegypti/wMelPop_Males_2015/	0	5	Aedes aegypti	0.913496	0.899391	0.742842	0.968726	1.11455	0.936484	0.781075	0.881558	1.01645	0.880547	0.884041	0.89425	0.873147	0.888878	0.868688	0.882168	1.03387	0.950821	0.86529	0.905156	0.978119	0.927261	0.832257	0.879995	0.87501	0.840154	0.841073	0.853652	0.90056	0.972299	0.945858	0.923285	0.930515	0.9564	0.898249	0.851077	0.877033	0.905036	0.910489	0.897891	0.909724	0.902913	0.894534	0.917027	0.926434
Wmelpop M 5d00015	Age-and-Wolbachia_infected_aegypti/wMelPop_Males_2015/	0	5	Aedes aegypti	0.798161	0.882881	0.821916	0.851612	0.825512	0.778773	0.822882	0.739934	0.700267	0.812539	0.862861	0.85634	0.843826	0.915297	0.927761	0.90302	0.932742	1.0077	1.02871	0.951674	0.917416	0.905386	0.900432	0.882711	0.891495	0.907966	0.903578	0.894621	0.899856	0.919473	0.919519	0.900304	0.885814	0.90791	0.902139	0.888656	0.894521	0.918023	0.926492	0.910327	0.88922	0.90032	0.919334	0.902098	0.90652
Wmelpop M 5d00016	Age-and-Wolbachia_infected_aegypti/wMelPop_Males_2015/	0	5	Aedes aegypti	0.761388	0.856427	1.08322	0.991189	0.863765	0.831081	0.972545	0.961382	0.910545	0.963935	1.01071	0.957371	0.87329	0.935587	1.05314	1.10915	0.998609	0.943094	0.917632	0.909175	0.958901	1.01845	1.03216	0.963517	0.94775	0.990454	1.05742	0.99018	0.959646	1.01526	1.01617	0.967105	0.929478	0.974393	0.995516	0.974091	0.934877	0.94709	0.974693	0.991569	0.984588	0.963789	0.948432	0.956182	0.96843
Wmelpop M 5d00017	Age-and-Wolbachia_infected_aegypti/wMelPop_Males_2015/	0	5	Aedes aegypti	0.740794	1.0538	0.922782	0.93789	0.971764	1.00725	1.0659	0.848708	0.742911	0.864976	0.926387	0.878183	0.816491	0.955151	0.875061	0.764163	0.879279	0.995582	0.957487	0.823809	0.891558	0.93227	0.878451	0.830061	0.849863	0.89398	0.890074	0.857398	0.858601	0.904463	0.90752	0.887911	0.874403	0.896459	0.893028	0.872755	0.862594	0.915475	0.928614	0.881042	0.875698	0.886536	0.893082	0.877651	0.891383
Wmelpop M 5d00018	Age-and-Wolbachia_infected_aegypti/wMelPop_Males_2015/	0	5	Aedes aegypti	0.879298	0.83489	0.792612	0.81514	0.846814	0.877114	0.91943	0.882597	0.823812	0.810069	0.890162	0.941684	0.904591	0.863976	0.827703	0.837382	0.922883	0.813652	0.745796	0.818975	0.923773	0.898812	0.80835	0.854372	0.853026	0.814424	0.793618	0.787402	0.797309	0.816786	0.817709	0.835318	0.84485	0.794629	0.794834	0.818902	0.825697	0.80935	0.802625	0.810196	0.801555	0.792653	0.788418	0.790576	0.804626
Wmelpop M 5d00019	Age-and-Wolbachia_infected_aegypti/wMelPop_Males_2015/	0	5	Aedes aegypti	0.695419	0.882372	1.09177	0.765162	0.695301	0.848138	1.15792	0.965831	0.815974	0.952521	0.939653	0.884928	0.873828	0.949677	0.966605	0.927386	0.90791	0.881781	0.860994	0.856246	0.869786	0.875803	0.874639	0.890418	0.914874	0.918878	0.8847	0.87072	0.877238	0.898037	0.924926	0.901354	0.870643	0.914435	0.901297	0.872676	0.879853	0.902231	0.919299	0.919151	0.897972	0.907933	0.927583	0.91054	0.894061
Wmelpop M 5d00020	Age-and-Wolbachia_infected_aegypti/wMelPop_Males_2015/	0	5	Aedes aegypti	0.781589	0.800574	0.876071	1.08721	0.916479	0.726361	0.939339	0.904597	0.798128	0.853573	0.971631	0.94326	0.800667	0.76316	0.771562	0.804273	0.835197	0.861547	0.851832	0.81102	0.822456	0.810936	0.796374	0.875736	0.858866	0.8044	0.808165	0.805082	0.823857	0.86474	0.84811	0.825175	0.81388	0.816517	0.840552	0.835941	0.783722	0.794705	0.816653	0.820628	0.810271	0.808603	0.810319	0.801804	0.803195
Wmelpop M 5d00021	Age-and-Wolbachia_infected_aegypti/wMelPop_Males_2015/	0	5	Aedes aegypti	0.702557	0.708541	0.617538	0.71443	0.702797	0.614695	0.652813	0.647679	0.624081	0.632716	0.698886	0.721733	0.676213	0.652897	0.661968	0.69567	0.728643	0.698776	0.68415	0.717388	0.688134	0.671272	0.689538	0.734654	0.685271	0.638905	0.684675	0.685513	0.676605	0.680995	0.673073	0.675288	0.68323	0.679112	0.676278	0.67546	0.676755	0.689669	0.691463	0.68293	0.701464	0.691358	0.673102	0.68758	0.702031
Wmelpop M 5d00022	Age-and-Wolbachia_infected_aegypti/wMelPop_Males_2015/	0	5	Aedes aegypti	1.14117	1.05221	0.954967	1.16617	1.05863	0.892716	1.23504	1.02818	0.852874	0.998186	1.06273	1.04066	0.997864	1.0082	1.03878	1.05263	1.01699	0.971888	0.963697	0.99685	0.975676	0.921775	0.897462	0.992262	0.992555	0.938601	0.933455	0.946626	0.984044	1.03421	1.03106	1.003	0.968433	0.939114	0.967273	0.997333	0.973806	0.953182	0.954994	0.9763	0.986216	0.984536	0.976186	0.968727	0.963783
Wmelpop M 5d00023	Age-and-Wolbachia_infected_aegypti/wMelPop_Males_2015/	0	5	Aedes aegypti	0.710856	0.739293	0.814196	0.984808	0.918732	0.783539	0.916479	0.842991	0.780656	0.906794	0.969668	0.922485	0.842942	0.855683	0.848961	0.83663	0.866523	0.928779	0.972338	0.9496	0.881313	0.866787	0.904678	0.92804	0.870748	0.842282	0.928993	0.915009	0.907242	0.956406	0.959603	0.916802	0.889542	0.956392	0.96829	0.931907	0.898799	0.912262	0.940461	0.956187	0.933256	0.931471	0.937395	0.918185	0.932202
Wmelpop M 5d00024	Age-and-Wolbachia_infected_aegypti/wMelPop_Males_2015/	0	5	Aedes aegypti	0.673335	0.661133	0.653044	0.678649	0.708514	0.739596	0.784323	0.7117	0.662036	0.715793	0.705633	0.711008	0.752545	0.777082	0.719561	0.664664	0.697314	0.701282	0.683192	0.665139	0.652678	0.668318	0.69871	0.698007	0.666976	0.641369	0.651448	0.687342	0.706917	0.690212	0.665248	0.669929	0.691017	0.6866	0.682812	0.682646	0.683506	0.678053	0.66851	0.66283	0.680959	0.677661	0.667337	0.682141	0.690069
Wmelpop M 5d00025	Age-and-Wolbachia_infected_aegypti/wMelPop_Males_2015/	0	5	Aedes aegypti	0.85754	0.916005	0.850355	1.01562	0.970859	0.785442	0.739288	0.872675	0.958747	0.780307	0.822243	0.920849	0.937695	0.787918	0.776393	0.858692	0.893697	0.80392	0.778683	0.889338	0.928189	0.876907	0.826633	0.907728	0.918254	0.857973	0.807731	0.833377	0.877216	0.891923	0.86514	0.881023	0.919552	0.898882	0.876008	0.875679	0.89933	0.878559	0.870578	0.894048	0.926178	0.896216	0.855552	0.877678	0.897571
Wmelpop M 5d00026	Age-and-Wolbachia_infected_aegypti/wMelPop_Males_2015/	0	5	Aedes aegypti	0.616783	0.646909	0.714777	0.681924	0.625172	0.62735	0.800776	0.786512	0.672721	0.635243	0.734018	0.790092	0.7286	0.703527	0.688612	0.693259	0.725476	0.720708	0.724636	0.756297	0.722759	0.706071	0.716105	0.711347	0.70807	0.710822	0.71791	0.704829	0.704732	0.724532	0.716463	0.70572	0.702175	0.708805	0.731059	0.738185	0.711306	0.695586	0.707377	0.737513	0.735006	0.729717	0.729652	0.734803	0.736346
Wmelpop M 5d00027	Age-and-Wolbachia_infected_aegypti/wMelPop_Males_2015/	0	5	Aedes aegypti	1.10547	0.953746	1.03627	1.08687	1.01735	0.929913	0.965135	1.00425	0.998902	0.953104	0.972439	0.96693	0.941029	1.03415	0.996884	0.918114	0.951674	0.933265	0.918956	0.954393	1.02881	0.994432	0.913435	0.966573	0.978171	0.966696	0.99331	1.01593	1.0393	1.05475	1.01341	0.987463	0.990793	1.0136	0.997443	0.985225	1.00934	0.992974	1.00235	1.04118	1.00963	0.999002	1.00967	1.01526	1.02482
Wmelpop M 5d00028	Age-and-Wolbachia_infected_aegypti/wMelPop_Males_2015/	0	5	Aedes aegypti	0.824861	1.12529	1.15509	1.00936	0.960448	1.00264	1.04672	0.990954	0.913495	0.886256	0.908645	0.903916	0.890497	1.04847	1.04349	0.948889	0.982643	0.966269	0.927985	0.919741	1.02913	1.02853	0.931306	0.947017	0.950314	0.923514	0.888822	0.918877	0.98336	1.02602	0.93289	0.917493	0.972583	0.99957	0.930145	0.884149	0.929136	0.961601	0.964712	0.946657	0.937131	0.953735	0.970345	0.948032	0.96211
Wmelpop M 5d00029	Age-and-Wolbachia_infected_aegypti/wMelPop_Males_2015/	0	5	Aedes aegypti	1.0454	0.939154	0.879654	1.28224	1.16002	0.816159	0.848948	0.908389	0.850473	0.717183	0.812073	0.90925	0.872196	0.827618	0.868149	0.925712	0.860282	0.784684	0.793895	0.903004	0.865042	0.807852	0.794002	0.838987	0.855306	0.836249	0.812224	0.82316	0.847395	0.865218	0.865637	0.868189	0.861935	0.825294	0.846358	0.869284	0.841158	0.842879	0.852738	0.857611	0.859154	0.841587	0.829048	0.851829	0.854165
Wmelpop M 5d00030	Age-and-Wolbachia_infected_aegypti/wMelPop_Males_2015/	0	5	Aedes aegypti	0.917226	1.02241	0.920335	0.93789	0.962223	1.02198	1.2716	0.902216	0.768259	1.08409	1.24161	1.05631	0.889662	1.02618	1.15684	1.12386	1.0058	1.04847	1.08378	0.992612	0.903843	0.937856	1.04812	0.981492	0.935222	0.947581	1.01106	0.977039	0.981651	1.07235	1.07666	0.996283	0.937593	1.00864	1.04046	1.01141	0.967164	0.998596	1.03121	1.02371	0.989378	1.00683	1.04004	1.01162	0.996272
Wmelpop M 5d00031	Age-and-Wolbachia_infected_aegypti/wMelPop_Males_2015/	0	5	Aedes aegypti	1.01015	0.948234	0.881753	1.06023	0.978148	0.839601	1.13373	0.965831	0.815974	0.952521	0.946502	0.852746	0.80355	1.00009	0.983534	0.868792	0.956138	0.910684	0.887337	0.966859	0.911756	0.869769	0.875036	0.892853	0.889158	0.887308	0.914128	0.912074	0.909838	0.933414	1.02304	0.985619	0.894403	0.913795	0.945461	0.944975	0.9088	0.940383	0.963486	0.941637	0.902582	0.903434	0.933494	0.956416	0.947951
Wmelpop M 5d00032	Age-and-Wolbachia_infected_aegypti/wMelPop_Males_2015/	0	5	Aedes aegypti	0.895711	0.875175	0.721951	0.736004	0.772182	0.800767	0.837857	0.869049	0.873063	0.849418	0.865026	0.906703	0.939435	0.893238	0.883578	0.931565	1.02469	1.01813	0.976389	0.959946	0.935538	0.893094	0.867386	0.917771	0.933911	0.907219	0.874946	0.879606	0.930537	1.00631	0.978662	0.939456	0.91956	0.919462	0.905901	0.895324	0.900787	0.893942	0.881526	0.873313	0.885855	0.882783	0.870771	0.869834	0.863167
Wmelpop M 5d00033	Age-and-Wolbachia_infected_aegypti/wMelPop_Males_2015/	0	5	Aedes aegypti	0.858348	0.859936	0.719048	0.943192	0.972677	0.797071	0.835726	0.803506	0.805873	0.933558	0.91892	0.871769	0.858176	0.882436	0.801459	0.747533	0.86158	0.884608	0.834491	0.79993	0.879301	0.888119	0.822617	0.838562	0.844899	0.828084	0.804644	0.835272	0.87432	0.891447	0.917988	0.898506	0.859682	0.860173	0.880515	0.893936	0.880389	0.855984	0.845527	0.853868	0.866651	0.871153	0.872392	0.882261	0.898615
Wmelpop M 5d00034	Age-and-Wolbachia_infected_aegypti/wMelPop_Males_2015/	0	5	Aedes aegypti	0.721924	0.777466	0.741746	0.76472	0.795658	0.827296	0.87375	0.775907	0.730663	0.847828	0.91259	0.845266	0.740063	0.747701	0.778517	0.79801	0.789465	0.80067	0.815363	0.810339	0.763758	0.757909	0.793847	0.814007	0.796327	0.774007	0.778875	0.757892	0.774769	0.833707	0.782861	0.756667	0.770043	0.791171	0.806579	0.796899	0.764001	0.767229	0.780534	0.786732	0.779792	0.772515	0.769774	0.773054	0.780411
Wmelpop M 5d00035	Age-and-Wolbachia_infected_aegypti/wMelPop_Males_2015/	0	5	Aedes aegypti	0.726283	0.673794	0.757636	1.0577	0.979845	0.72925	0.759165	0.877359	0.854705	0.670731	0.802772	0.880446	0.751017	0.715875	0.756434	0.806197	0.760962	0.729824	0.750408	0.814402	0.78369	0.727037	0.699715	0.739786	0.739648	0.719947	0.726951	0.732336	0.72384	0.711316	0.747608	0.763654	0.746949	0.723463	0.734981	0.748067	0.732173	0.728673	0.735602	0.743174	0.728594	0.727172	0.73387	0.730645	0.722755
Wmelpop M 5d00036	Age-and-Wolbachia_infected_aegypti/wMelPop_Males_2015/	0	5	Aedes aegypti	0.858348	0.852513	0.717604	1.10163	1.12347	0.791691	0.820507	0.937768	0.980504	0.859553	0.854433	0.929765	1.04228	1.06796	1.03742	0.992773	0.965632	0.929111	0.918956	0.954393	1.02881	0.994432	0.914305	0.972399	0.932216	0.874785	0.902832	0.926986	0.947864	0.965393	0.956173	0.984571	1.02457	0.99205	0.9765	0.988716	1.01167	0.960848	0.935039	0.961893	1.01353	0.978407	0.927211	0.963605	0.987471
Wmelpop M 5d00037	Age-and-Wolbachia_infected_aegypti/wMelPop_Males_2015/	0	5	Aedes aegypti	1.39767	1.03629	0.953648	1.14802	1.17661	1.0337	1.06842	1.11167	1.09113	1.02566	1.1501	1.13403	0.999689	1.20273	1.19397	1.05487	1.08706	1.10526	1.1698	1.28394	1.08945	1.04896	1.13994	1.105	1.06421	1.05499	1.08238	1.07318	1.04499	1.03478	1.13041	1.14723	1.09772	1.1208	1.09616	1.07565	1.10018	1.07735	1.06939	1.09118	1.09486	1.09769	1.10189	1.10452	1.09502
Wmelpop M 5d00038	Age-and-Wolbachia_infected_aegypti/wMelPop_Males_2015/	0	5	Aedes aegypti	0.687335	0.62984	0.807442	0.994699	0.918732	0.784926	0.923485	0.798984	0.679948	0.736244	0.895591	0.876637	0.718105	0.764072	0.825885	0.817506	0.732904	0.781524	0.838195	0.794755	0.771931	0.787198	0.81302	0.777807	0.758585	0.767464	0.794275	0.779868	0.772359	0.794215	0.819822	0.808362	0.780619	0.785142	0.795238	0.792468	0.773274	0.779726	0.785748	0.780165	0.771363	0.778361	0.792611	0.795199	0.793015
Wmelpop M 5d00039	Age-and-Wolbachia_infected_aegypti/wMelPop_Males_2015/	0	5	Aedes aegypti	0.816365	0.849173	0.915195	0.838719	0.812473	0.85069	0.892696	0.859268	0.804735	0.793542	0.871615	0.917969	0.888942	0.904721	0.891629	0.879369	0.91385	0.857993	0.840853	0.916371	0.91074	0.845776	0.803025	0.880468	0.88618	0.848555	0.849326	0.84315	0.860489	0.90459	0.909569	0.87658	0.846058	0.866893	0.8765	0.88753	0.910358	0.875316	0.852223	0.86158	0.875228	0.871037	0.861938	0.872125	0.887085
Wmelpop M 5d00040	Age-and-Wolbachia_infected_aegypti/wMelPop_Males_2015/	0	5	Aedes aegypti	0.806507	0.747715	0.583095	0.840124	0.813739	0.581013	0.612163	0.694203	0.731749	0.677206	0.687267	0.732018	0.763181	0.70138	0.664847	0.68238	0.749688	0.706396	0.656219	0.668208	0.712252	0.695439	0.648313	0.686373	0.675537	0.646663	0.65676	0.677238	0.692334	0.693878	0.686211	0.679507	0.675321	0.670921	0.677799	0.686535	0.686741	0.679059	0.679436	0.690687	0.700993	0.686638	0.667814	0.674917	0.68671
Wmelpop M 5d00041	Age-and-Wolbachia_infected_aegypti/wMelPop_Males_2015/	0	5	Aedes aegypti	1.18399	0.935655	0.880638	1.03212	1.18072	1.15883	1.03792	1.02653	1.02433	0.973552	1.08608	1.08263	0.958724	1.03215	1.16957	1.26085	1.18802	1.10564	1.11795	1.2294	1.12841	1.01738	0.978581	1.04216	1.01593	0.984752	1.05293	1.01472	1.01804	1.11561	1.11167	1.06432	1.0395	1.09359	1.08202	1.06045	1.08491	1.06143	1.06887	1.11093	1.06857	1.06557	1.09052	1.09217	1.11498
Wmelpop M 5d00042	Age-and-Wolbachia_infected_aegypti/wMelPop_Males_2015/	0	5	Aedes aegypti	0.718912	0.578101	0.751702	1.06943	0.970127	0.738201	0.854622	0.873694	0.783173	0.721426	0.898808	0.971356	0.814473	0.817108	0.883024	0.951464	0.93167	0.821534	0.79911	0.912852	0.910125	0.86136	0.844171	0.931438	0.907371	0.851568	0.879489	0.905956	0.914468	0.906003	0.900289	0.916819	0.928018	0.883826	0.887697	0.904236	0.889862	0.860377	0.87312	0.923912	0.909403	0.876248	0.867428	0.915783	0.911073
Wmelpop M 5d00043	Age-and-Wolbachia_infected_aegypti/wMelPop_Males_2015/	0	5	Aedes aegypti	0.83759	0.974689	0.77215	0.783018	0.807081	0.873076	1.21286	0.926295	0.739152	0.863344	0.926387	0.882154	0.815539	0.880111	0.900822	0.867876	0.851799	0.906715	0.913804	0.823953	0.791988	0.823831	0.883985	0.87326	0.833263	0.823982	0.878541	0.863636	0.850141	0.871423	0.873672	0.858386	0.846733	0.867773	0.881328	0.87029	0.843522	0.87427	0.894013	0.881353	0.893667	0.890092	0.876847	0.874771	0.886123
Wmelpop M 5d00044	Age-and-Wolbachia_infected_aegypti/wMelPop_Males_2015/	0	5	Aedes aegypti	0.710281	0.793755	0.990147	0.807626	0.736354	0.78261	0.832421	0.69996	0.627632	0.731852	0.840071	0.812254	0.718863	0.815509	0.861737	0.83236	0.822338	0.807195	0.777993	0.750202	0.79262	0.785576	0.743884	0.784929	0.802702	0.788095	0.769021	0.779113	0.814837	0.852487	0.818822	0.777773	0.76048	0.782015	0.783554	0.779497	0.788857	0.787484	0.789717	0.796633	0.788985	0.781031	0.777776	0.780725	0.78625
Wmelpop M 5d00045	Age-and-Wolbachia_infected_aegypti/wMelPop_Males_2015/	0	5	Aedes aegypti	0.63465	0.735644	0.79229	0.668403	0.625503	0.665598	0.705892	0.691707	0.664766	0.669475	0.698329	0.689963	0.657933	0.709532	0.703625	0.674466	0.706892	0.706796	0.697477	0.703771	0.720003	0.718997	0.702978	0.696909	0.711433	0.723723	0.710249	0.707704	0.719152	0.738542	0.744021	0.749956	0.753969	0.745633	0.740121	0.731532	0.718058	0.72672	0.734417	0.731586	0.726997	0.730529	0.735609	0.731391	0.743567
Wmelpop M 5d00046	Age-and-Wolbachia_infected_aegypti/wMelPop_Males_2015/	0	5	Aedes aegypti	0.721924	0.777466	0.741746	0.76472	0.789274	0.838544	1.0027	0.790646	0.638826	0.696361	0.783178	0.796694	0.740259	0.75016	0.781847	0.790707	0.746073	0.777941	0.801693	0.76721	0.809893	0.801662	0.757463	0.799302	0.817093	0.802213	0.782013	0.774073	0.794527	0.833943	0.818086	0.808974	0.815222	0.81963	0.812236	0.806454	0.815119	0.84114	0.835941	0.803459	0.816448	0.818873	0.811069	0.812219	0.825002
Wmelpop M 5d00047	Age-and-Wolbachia_infected_aegypti/wMelPop_Males_2015/	0	5	Aedes aegypti	0.824917	0.754584	0.841099	1.22697	1.10751	0.793105	0.826115	0.876299	0.844777	0.766029	0.953984	1.08433	0.938501	0.877523	0.963814	1.09268	0.988011	0.886473	0.873653	0.952823	0.937935	0.910509	0.915482	0.973619	0.954586	0.919485	0.947297	0.944329	0.945557	0.965247	0.963086	0.943548	0.915806	0.891895	0.919326	0.948525	0.929652	0.913066	0.918653	0.937324	0.916322	0.913326	0.926723	0.935498	0.93817
Wmelpop M 10d00001	Age-and-Wolbachia_infected_aegypti/wMelPop_Males_2015/	1	10	Aedes aegypti	0.769709	0.696088	0.615789	0.792965	0.821135	0.695247	0.730161	0.771804	0.757986	0.699712	0.760676	0.782741	0.728991	0.739008	0.763933	0.795267	0.82877	0.793347	0.739215	0.718489	0.789203	0.78665	0.714852	0.709545	0.695248	0.683317	0.69202	0.679901	0.68705	0.723946	0.734203	0.720897	0.700786	0.695406	0.691753	0.695549	0.707069	0.691944	0.681313	0.68264	0.673186	0.670848	0.671063	0.663582	0.665681
Wmelpop M 10d00002	Age-and-Wolbachia_infected_aegypti/wMelPop_Males_2015/	1	10	Aedes aegypti	0.94447	1.10652	1.153	1.00936	0.960448	1.00264	1.04672	0.963295	0.990371	1.33443	1.16349	0.997373	0.978549	1.0661	1.1404	1.13473	1.07947	1.21305	1.3632	1.26864	1.19681	1.14578	1.12537	1.14766	1.08716	1.04942	1.12424	1.12038	1.1021	1.12827	1.25344	1.2345	1.13507	1.15619	1.1582	1.1454	1.13683	1.10182	1.10998	1.15434	1.10547	1.10002	1.12619	1.12768	1.11406
Wmelpop M 10d00003	Age-and-Wolbachia_infected_aegypti/wMelPop_Males_2015/	1	10	Aedes aegypti	0.92029	0.772896	0.760361	1.21558	1.38278	0.99451	1.03407	0.990954	0.90619	0.880393	1.06761	1.07827	0.888955	0.954585	1.01896	1.04568	1.0812	0.991976	0.961463	1.05208	1.0391	0.944585	0.889821	1.02714	1.01542	0.926409	0.922557	0.97128	0.987466	0.943438	0.930795	0.962254	1.00187	0.973078	0.94434	0.933499	0.937359	0.906334	0.916898	0.971104	0.951004	0.923746	0.915848	0.937914	0.95819
Wmelpop M 10d00004	Age-and-Wolbachia_infected_aegypti/wMelPop_Males_2015/	1	10	Aedes aegypti	0.927261	0.916107	0.745909	0.766184	0.748369	0.724336	0.845232	0.781856	0.733088	0.850538	0.850136	0.785073	0.74096	0.800804	0.782289	0.761527	0.881101	0.827389	0.76612	0.804259	0.858339	0.865053	0.829155	0.81565	0.831609	0.832379	0.785173	0.789	0.8256	0.864855	0.84811	0.823732	0.816846	0.839572	0.82362	0.809904	0.834157	0.848935	0.84129	0.820679	0.821737	0.816981	0.812846	0.82459	0.832379
Wmelpop M 10d00005	Age-and-Wolbachia_infected_aegypti/wMelPop_Males_2015/	1	10	Aedes aegypti	0.651661	0.758964	0.818777	0.761358	0.748808	0.771357	0.736639	0.742625	0.758492	0.750816	0.778386	0.75919	0.719144	0.822251	0.830094	0.77942	0.812257	0.807057	0.791671	0.791236	0.774023	0.787198	0.81302	0.777807	0.76247	0.757509	0.741582	0.736185	0.756532	0.794196	0.782925	0.764683	0.76135	0.783812	0.774691	0.756114	0.753723	0.753154	0.75129	0.749285	0.753649	0.759645	0.76544	0.76951	0.762313
Wmelpop M 10d00006	Age-and-Wolbachia_infected_aegypti/wMelPop_Males_2015/	1	10	Aedes aegypti	1.33991	1.28626	0.924305	1.09714	1.01654	0.863686	1.16885	1.10278	0.907939	0.884541	0.908645	0.912385	0.888942	0.904721	0.891629	0.877989	0.910893	0.893968	0.887039	0.919919	0.904425	0.863768	0.841892	0.892326	0.880884	0.853153	0.880309	0.905956	0.916054	0.906249	0.877918	0.880111	0.902741	0.903852	0.889703	0.880272	0.8863	0.878987	0.876002	0.881266	0.880444	0.869908	0.86225	0.872843	0.878977
Wmelpop M 10d00007	Age-and-Wolbachia_infected_aegypti/wMelPop_Males_2015/	1	10	Aedes aegypti	1.09067	0.997134	0.91683	1.09401	1.12218	0.996288	1.0312	1.0845	1.02817	0.894283	0.967114	1.0181	0.978721	1.07297	1.08886	1.02957	0.997651	0.957159	0.944931	0.980613	1.059	1.02076	0.934108	0.991657	0.975147	0.936256	0.963737	0.98433	1.02268	1.07403	1.03579	0.990506	0.964659	0.960081	0.977105	0.995197	0.994499	0.978039	0.966766	0.971423	0.999588	0.993805	0.972643	0.979094	1.00354
Wmelpop M 10d00008	Age-and-Wolbachia_infected_aegypti/wMelPop_Males_2015/	1	10	Aedes aegypti	0.99712	1.09366	0.961315	0.851413	0.889188	1.04513	1.09242	1.02286	0.942074	0.909916	0.86421	0.858963	0.906637	1.00291	0.921023	0.830733	0.913053	0.880956	0.826389	0.826358	0.837504	0.863237	0.894275	0.913176	0.912259	0.891514	0.861499	0.847871	0.868563	0.911891	0.889243	0.873251	0.881218	0.904518	0.883624	0.860603	0.867978	0.846179	0.850045	0.885425	0.884856	0.882776	0.879038	0.865185	0.873824
Wmelpop M 10d00009	Age-and-Wolbachia_infected_aegypti/wMelPop_Males_2015/	1	10	Aedes aegypti	0.7924	0.768936	0.740938	0.76472	0.789274	0.835411	0.98607	0.896722	0.798128	0.853573	0.957242	1.0109	0.95673	0.850393	0.824417	0.875601	0.962472	0.914842	0.870354	0.906736	0.926514	0.927335	0.923214	0.943444	0.916021	0.8785	0.877209	0.896168	0.905499	0.898795	0.921147	0.913359	0.900263	0.945989	0.927601	0.903924	0.928555	0.922151	0.914411	0.919586	0.932881	0.915438	0.891491	0.900508	0.927241
Wmelpop M 10d00010	Age-and-Wolbachia_infected_aegypti/wMelPop_Males_2015/	1	10	Aedes aegypti	0.638786	0.586845	0.533869	0.624888	0.579221	0.494199	0.628241	0.592428	0.511206	0.531549	0.591354	0.616289	0.587484	0.573025	0.566928	0.57949	0.613768	0.560641	0.528336	0.563274	0.547262	0.542308	0.561203	0.580464	0.569619	0.544537	0.532136	0.548003	0.561399	0.555391	0.543019	0.547227	0.555978	0.53946	0.538502	0.541076	0.532109	0.518198	0.518798	0.532239	0.528247	0.519022	0.513989	0.520473	0.526374
Wmelpop M 10d00011	Age-and-Wolbachia_infected_aegypti/wMelPop_Males_2015/	1	10	Aedes aegypti	0.63465	0.735644	0.79229	0.674334	0.588972	0.59862	0.765587	0.699015	0.606746	0.661879	0.69396	0.729204	0.763815	0.743106	0.697452	0.675329	0.708738	0.68801	0.649215	0.637793	0.696419	0.711857	0.673616	0.670857	0.655133	0.657924	0.703762	0.656004	0.638652	0.692155	0.704739	0.691651	0.677018	0.686703	0.671046	0.653044	0.656243	0.670948	0.669474	0.652992	0.661729	0.663993	0.655001	0.641417	0.646106
Wmelpop M 10d00012	Age-and-Wolbachia_infected_aegypti/wMelPop_Males_2015/	1	10	Aedes aegypti	0.716982	0.714814	0.905645	0.979267	0.857588	0.732671	0.76739	0.804402	0.80911	0.794932	0.877465	0.88736	0.815539	0.880111	0.900822	0.871934	0.859585	0.800781	0.791153	0.861687	0.852312	0.835795	0.840303	0.858039	0.858347	0.851131	0.851357	0.828516	0.808826	0.811129	0.851877	0.87623	0.870396	0.852668	0.851501	0.852452	0.842856	0.848123	0.856731	0.861444	0.861737	0.852665	0.846199	0.85718	0.862933
Wmelpop M 10d00013	Age-and-Wolbachia_infected_aegypti/wMelPop_Males_2015/	1	10	Aedes aegypti	1.12364	1.212	1.0447	1.33297	1.06738	0.811168	1.07362	1.0194	0.878715	0.935308	1.06516	1.06207	0.939608	0.946871	0.980034	0.995779	0.967779	0.924815	0.937995	1.02206	0.99725	0.993788	1.02336	1.0014	0.948232	0.918313	0.945719	0.972035	0.976989	0.965849	0.986068	0.994516	0.987968	0.984714	0.962771	0.95491	0.978911	0.968567	0.95889	0.961174	0.954038	0.945606	0.946763	0.968302	0.997944
Wmelpop M 10d00014	Age-and-Wolbachia_infected_aegypti/wMelPop_Males_2015/	1	10	Aedes aegypti	0.882719	0.921093	0.992092	1.06816	0.848292	0.68834	0.878698	0.915468	0.86534	0.91838	0.970588	0.895663	0.775619	0.779253	0.837339	0.912372	0.946219	0.881679	0.862438	0.940325	0.929888	0.885625	0.856233	0.871109	0.894272	0.90911	0.90501	0.873594	0.864637	0.884815	0.859085	0.875048	0.912897	0.891852	0.885243	0.89065	0.895611	0.90197	0.907733	0.9106	0.906872	0.903991	0.902107	0.899052	0.899033
Wmelpop M 10d00015	Age-and-Wolbachia_infected_aegypti/wMelPop_Males_2015/	1	10	Aedes aegypti	1.07499	1.17893	1.00657	0.802764	0.694822	0.686485	0.79576	0.802181	0.754596	0.749561	0.773724	0.784946	0.776261	0.791739	0.782666	0.788401	0.864923	0.838358	0.777272	0.750526	0.76073	0.774462	0.776868	0.770507	0.746184	0.734726	0.761513	0.784315	0.807181	0.82305	0.787916	0.773201	0.781782	0.786601	0.793913	0.796775	0.790843	0.786486	0.789717	0.79661	0.788079	0.78773	0.790733	0.783832	0.778285
Wmelpop M 10d00016	Age-and-Wolbachia_infected_aegypti/wMelPop_Males_2015/	1	10	Aedes aegypti	1.06118	1.21885	0.889779	1.04875	0.968467	0.844749	1.32884	1.52043	1.21189	1.11993	1.14853	1.0745	0.959054	1.04494	1.05326	1.03156	1.14308	1.12496	1.08945	1.12499	1.14694	1.12904	1.11379	1.20195	1.11577	1.0368	1.11203	1.06696	1.06604	1.17611	1.21394	1.17753	1.12235	1.10882	1.09748	1.09886	1.12249	1.14887	1.15712	1.14711	1.14448	1.16381	1.17974	1.15491	1.14691
Wmelpop M 10d00017	Age-and-Wolbachia_infected_aegypti/wMelPop_Males_2015/	1	10	Aedes aegypti	0.718255	0.616114	0.505268	0.704594	0.786319	0.654319	0.631067	0.689335	0.729332	0.675386	0.729208	0.775388	0.764032	0.779483	0.774469	0.772711	0.807645	0.740731	0.711831	0.777425	0.775201	0.750103	0.736292	0.753101	0.760138	0.751484	0.736104	0.73268	0.744744	0.763267	0.751119	0.746125	0.756955	0.778066	0.792323	0.789089	0.770147	0.763491	0.775154	0.793214	0.774669	0.768115	0.777162	0.789964	0.791272
Wmelpop M 10d00018	Age-and-Wolbachia_infected_aegypti/wMelPop_Males_2015/	1	10	Aedes aegypti	0.805791	0.790364	0.675033	0.886369	0.845586	0.665475	0.768679	0.776855	0.752557	0.804868	0.846112	0.821507	0.76372	0.773368	0.802184	0.822358	0.812889	0.787608	0.803203	0.8726	0.862134	0.844748	0.849478	0.871104	0.823723	0.800137	0.880823	0.874988	0.849575	0.847014	0.824805	0.829199	0.851747	0.854967	0.842958	0.842084	0.865709	0.864178	0.852777	0.846317	0.860637	0.849303	0.834857	0.857257	0.868719
Wmelpop M 10d00019	Age-and-Wolbachia_infected_aegypti/wMelPop_Males_2015/	1	10	Aedes aegypti	0.941304	0.966868	1.03787	1.08687	1.01735	0.931857	0.972978	0.909084	0.932721	1.22769	1.20236	1.08516	1.0415	1.05783	1.03144	1.00262	1.03618	1.00787	0.992587	1.02586	1.00229	0.946854	0.913804	0.965728	1.00311	1.02264	1.04876	1.04065	1.01972	1.00796	1.03103	1.01961	0.985442	0.978481	1.0185	1.03635	0.98651	0.998271	1.01764	1.01266	0.982485	0.974666	0.989967	1.01259	1.01369
Wmelpop M 10d00020	Age-and-Wolbachia_infected_aegypti/wMelPop_Males_2015/	1	10	Aedes aegypti	0.839366	0.800672	0.766015	0.805051	0.725806	0.656263	0.835108	0.873828	0.801877	0.791164	0.937488	1.00191	0.887681	0.838312	0.878351	0.949835	0.928589	0.854498	0.838896	0.915326	0.945028	0.919875	0.883831	0.902745	0.878192	0.854162	0.881666	0.882055	0.884158	0.904987	0.93198	0.909456	0.874093	0.896912	0.87843	0.853713	0.861528	0.88537	0.893712	0.881182	0.878484	0.878142	0.877392	0.87524	0.886123
Wmelpop M 10d00021	Age-and-Wolbachia_infected_aegypti/wMelPop_Males_2015/	1	10	Aedes aegypti	0.532924	0.641415	0.63247	0.825861	0.847499	0.714731	0.753116	0.735391	0.725397	0.777352	0.713564	0.712877	0.802378	0.827054	0.78191	0.753772	0.825686	0.831351	0.810898	0.809073	0.790558	0.805451	0.826786	0.763229	0.753943	0.775818	0.779103	0.773909	0.801961	0.864155	0.84951	0.823732	0.816487	0.838351	0.836462	0.829154	0.836965	0.83537	0.819546	0.803625	0.829334	0.834915	0.827689	0.839101	0.847314
Wmelpop M 10d00022	Age-and-Wolbachia_infected_aegypti/wMelPop_Males_2015/	1	10	Aedes aegypti	0.903032	1.02682	0.799137	0.816785	0.800413	0.756272	0.796048	0.765274	0.769962	0.890935	0.874308	0.862761	0.905756	0.92977	0.875994	0.823677	0.855343	0.877701	0.904384	0.933509	0.880136	0.824802	0.809272	0.855301	0.871586	0.850048	0.824208	0.853077	0.910897	0.949832	0.876875	0.841164	0.852344	0.872666	0.899744	0.903081	0.871828	0.873782	0.874365	0.865364	0.875958	0.891389	0.896944	0.881619	0.888292
Wmelpop M 10d00023	Age-and-Wolbachia_infected_aegypti/wMelPop_Males_2015/	1	10	Aedes aegypti	0.789477	0.731475	0.813242	0.997188	0.857006	0.689454	0.885116	0.856878	0.765437	0.820361	0.86358	0.833207	0.776593	0.836633	0.857286	0.831122	0.819941	0.828648	0.85817	0.887531	0.840565	0.7895	0.781544	0.85865	0.840705	0.795992	0.823938	0.827596	0.832987	0.852509	0.853601	0.853568	0.857221	0.861836	0.826035	0.796915	0.807041	0.81616	0.833013	0.849729	0.825475	0.815977	0.820638	0.821674	0.826053
Wmelpop M 10d00024	Age-and-Wolbachia_infected_aegypti/wMelPop_Males_2015/	1	10	Aedes aegypti	0.749412	0.787469	0.849868	0.708317	0.650109	0.716169	0.940157	0.771779	0.639218	0.747057	0.806836	0.753248	0.677602	0.772798	0.757807	0.690263	0.723019	0.720708	0.723137	0.755574	0.744689	0.756605	0.783396	0.754385	0.703548	0.693791	0.761908	0.758959	0.761369	0.799751	0.770626	0.74646	0.742418	0.74912	0.750094	0.734823	0.709431	0.727022	0.73767	0.722872	0.707481	0.720516	0.740519	0.728113	0.724091
Wmelpop M 10d00025	Age-and-Wolbachia_infected_aegypti/wMelPop_Males_2015/	1	10	Aedes aegypti	0.700179	0.690718	0.674707	0.634342	0.626322	0.673318	0.789195	0.694093	0.604933	0.660122	0.740864	0.759098	0.706824	0.680874	0.694657	0.710063	0.677343	0.704724	0.74464	0.74321	0.708962	0.679307	0.676676	0.71617	0.715828	0.698941	0.707037	0.69378	0.701512	0.738185	0.73071	0.719071	0.713043	0.707721	0.694594	0.684044	0.685394	0.697413	0.704513	0.703872	0.710971	0.714429	0.710501	0.700092	0.704996
Wmelpop M 10d00026	Age-and-Wolbachia_infected_aegypti/wMelPop_Males_2015/	1	10	Aedes aegypti	0.608152	0.590795	0.59602	0.705121	0.651331	0.532044	0.569234	0.571098	0.557456	0.571656	0.597437	0.617791	0.620934	0.603582	0.614374	0.640949	0.645702	0.618821	0.601032	0.61348	0.633444	0.61214	0.578845	0.612618	0.620508	0.601969	0.58441	0.573133	0.586395	0.618238	0.605413	0.595243	0.598881	0.609938	0.607026	0.602637	0.60739	0.599097	0.589565	0.588599	0.607785	0.609948	0.601712	0.604895	0.606113
Wmelpop M 10d00027	Age-and-Wolbachia_infected_aegypti/wMelPop_Males_2015/	1	10	Aedes aegypti	0.573734	0.574827	0.579968	0.617183	0.571769	0.531599	0.679495	0.599541	0.490498	0.513426	0.572709	0.597957	0.571776	0.560369	0.539079	0.531345	0.563349	0.56855	0.568637	0.580737	0.578874	0.575737	0.571758	0.557028	0.555903	0.560808	0.559556	0.566559	0.56906	0.564604	0.575748	0.566931	0.554093	0.576082	0.572103	0.562314	0.568955	0.562726	0.560072	0.566306	0.571911	0.573603	0.574015	0.578069	0.585189
Wmelpop M 10d00028	Age-and-Wolbachia_infected_aegypti/wMelPop_Males_2015/	1	10	Aedes aegypti	1.11299	0.93929	0.768793	0.886154	0.912518	0.85632	1.0049	1.00076	0.909827	0.883315	0.980895	0.990004	0.888666	0.901216	0.887345	0.888343	0.979313	0.893353	0.824759	0.862875	0.88599	0.871623	0.837734	0.825393	0.815328	0.819286	0.845931	0.845088	0.861889	0.904835	0.880922	0.883402	0.897272	0.857209	0.862089	0.878931	0.866556	0.840961	0.846114	0.881378	0.882135	0.870914	0.860259	0.859041	0.870771
Wmelpop M 10d00029	Age-and-Wolbachia_infected_aegypti/wMelPop_Males_2015/	1	10	Aedes aegypti	0.653321	0.614109	0.690343	0.724891	0.761631	0.765674	0.673825	0.621413	0.624452	0.676135	0.71018	0.723649	0.717806	0.69566	0.679345	0.685378	0.718574	0.690855	0.675525	0.709426	0.705753	0.689108	0.680866	0.697671	0.704207	0.706121	0.713639	0.683527	0.687106	0.742282	0.753745	0.735504	0.719181	0.740624	0.745092	0.738818	0.736844	0.734852	0.745509	0.764514	0.759707	0.753269	0.751415	0.755115	0.769038
Wmelpop M 10d00030	Age-and-Wolbachia_infected_aegypti/wMelPop_Males_2015/	1	10	Aedes aegypti	0.851654	1.10396	0.8289	0.835728	0.867187	0.918745	1.10577	0.903326	0.776557	0.904997	0.962447	0.951074	0.922347	0.938231	0.927231	0.896608	0.878945	0.886172	0.916745	0.945802	0.887299	0.848672	0.859682	0.912617	0.903532	0.857035	0.831405	0.838358	0.8878	0.956521	0.905393	0.890318	0.914932	0.915502	0.902126	0.884125	0.872991	0.891712	0.909086	0.910539	0.904498	0.919745	0.941152	0.936233	0.923491
Wmelpop M 10d00031	Age-and-Wolbachia_infected_aegypti/wMelPop_Males_2015/	1	10	Aedes aegypti	1.14777	1.12081	0.855708	0.980383	1.12581	1.11255	1.0117	0.924995	0.861414	0.842473	1.00603	1.06997	0.939766	0.952077	0.934166	0.930523	1.02607	0.966145	0.936952	1.02267	0.951047	0.949865	1.02384	1.00048	0.974633	0.960733	0.95353	0.939235	0.954382	1.00634	1.03806	1.00215	0.95323	0.974152	0.982618	0.980069	0.981149	0.982151	0.995889	1.01274	0.983554	0.975947	0.987297	0.993665	1.00383
Wmelpop M 10d00032	Age-and-Wolbachia_infected_aegypti/wMelPop_Males_2015/	1	10	Aedes aegypti	0.742833	0.809856	0.766871	0.789206	0.813734	0.859258	1.01077	1.01061	0.885988	0.798608	0.938342	0.960246	0.815305	0.876798	0.896448	0.877989	0.910893	0.893968	0.889227	0.920976	0.86674	0.83079	0.842205	0.891613	0.900703	0.896684	0.92391	0.895259	0.891279	0.940657	0.970917	0.94092	0.90507	0.949725	0.951933	0.927608	0.912936	0.900415	0.896469	0.902157	0.913537	0.916816	0.912647	0.908559	0.916432
Wmelpop M 10d00033	Age-and-Wolbachia_infected_aegypti/wMelPop_Males_2015/	1	10	Aedes aegypti	0.706138	0.659213	0.736024	0.785822	0.721702	0.623812	0.606952	0.622077	0.641502	0.646742	0.678322	0.655542	0.595665	0.602944	0.650443	0.701202	0.70193	0.668035	0.648201	0.657278	0.632338	0.613528	0.610644	0.610987	0.601207	0.595606	0.607353	0.60223	0.605339	0.625616	0.636723	0.631038	0.618246	0.616725	0.629342	0.625439	0.591779	0.590709	0.60376	0.613885	0.602994	0.595619	0.59773	0.607559	0.605612
Wmelpop M 10d00034	Age-and-Wolbachia_infected_aegypti/wMelPop_Males_2015/	1	10	Aedes aegypti	1.20406	1.35042	1.10366	0.948715	0.979816	1.20484	1.56196	1.45932	1.21189	1.11993	1.13767	1.11565	1.06602	1.18022	1.18637	1.1296	1.16687	1.06565	1.00085	1.03896	1.06043	1.05717	1.03463	1.00772	0.978806	0.986908	1.05416	1.01472	1.02005	1.11601	1.07584	1.01809	1.00015	1.05123	1.04495	1.01632	1.01669	1.04032	1.04058	1.0187	1.04289	1.06126	1.06021	1.04552	1.06507
Wmelpop M 10d00035	Age-and-Wolbachia_infected_aegypti/wMelPop_Males_2015/	1	10	Aedes aegypti	0.472837	0.454586	0.529203	0.572882	0.537606	0.486647	0.524503	0.526652	0.518615	0.535695	0.536896	0.525162	0.514082	0.527739	0.538828	0.537893	0.526456	0.522048	0.52021	0.517055	0.515164	0.517725	0.51601	0.491674	0.488045	0.496828	0.499303	0.497906	0.50116	0.510336	0.513895	0.5051	0.494364	0.499304	0.49515	0.48642	0.481679	0.48434	0.488016	0.488978	0.485682	0.491189	0.498926	0.496117	0.496174
Wmelpop M 10d00036	Age-and-Wolbachia_infected_aegypti/wMelPop_Males_2015/	1	10	Aedes aegypti	0.850777	0.831944	1.07484	1.41801	1.39895	1.17374	1.21789	1.12256	1.04974	1.10448	1.14714	1.12254	1.06496	1.0814	1.04636	1.03156	1.14308	1.12496	1.09295	1.12668	1.0779	1.1049	1.19379	1.15619	1.07754	1.0208	1.00998	0.988956	1.02077	1.11582	1.11167	1.06683	1.03634	1.05908	1.04258	1.01632	1.01669	1.03828	1.05106	1.04742	1.05517	1.03644	1.01235	1.0174	1.04065
Wmelpop M 10d00037	Age-and-Wolbachia_infected_aegypti/wMelPop_Males_2015/	1	10	Aedes aegypti	0.879298	0.82098	0.789198	1.07893	1.09792	0.869322	0.903167	0.945031	0.940183	0.905519	0.989384	1.09978	1.11371	0.962218	0.964482	1.06537	1.09564	1.11841	1.11535	1.07845	1.0323	1.03028	1.06587	1.08581	1.07631	1.03589	0.985318	0.99415	1.00369	0.990716	1.01092	1.02086	1.00697	0.97592	0.965703	0.968785	0.970308	0.952966	0.963579	1.00219	0.994058	0.98047	0.980585	1.00325	1.00538
Wmelpop M 10d00038	Age-and-Wolbachia_infected_aegypti/wMelPop_Males_2015/	1	10	Aedes aegypti	0.895529	0.921093	0.992092	1.03955	0.978895	0.901985	0.942837	0.891826	0.884583	1.02973	1.10164	1.02936	0.921595	0.919614	1.04764	1.18919	1.05429	0.982436	0.972551	1.00851	1.08619	1.07392	1.01444	1.0823	1.05975	0.997692	0.988239	1.00029	1.04017	1.09483	1.08825	1.04876	1.01971	1.041	1.04612	1.03985	1.03787	1.03792	1.03687	1.03564	1.04226	1.03661	1.02766	1.03266	1.04238
Wmelpop M 10d00039	Age-and-Wolbachia_infected_aegypti/wMelPop_Males_2015/	1	10	Aedes aegypti	0.821767	0.734813	0.941487	1.00708	0.934639	0.883099	1.03984	1.02305	0.961007	1.01483	1.05492	1.04066	0.997864	1.0082	1.03278	1.06395	1.09727	1.05968	1.03678	1.07185	1.09834	1.05424	1.00216	1.06851	1.03969	1.00717	1.07827	1.0092	0.976565	1.0337	1.02835	1.01823	1.00642	0.97425	0.987733	0.981338	0.921178	0.947592	0.979137	0.976018	0.966474	0.970999	0.973877	0.951281	0.965848
Wmelpop M 10d00040	Age-and-Wolbachia_infected_aegypti/wMelPop_Males_2015/	1	10	Aedes aegypti	1.082	1.11274	0.747836	0.959403	1.07609	0.977228	1.1781	1.04249	0.908653	0.965412	0.927102	0.919687	0.95788	0.909233	0.902891	0.94166	0.978021	0.873518	0.823931	0.902279	0.977401	0.946133	0.875621	0.925607	0.943589	0.914707	0.881147	0.916053	0.947758	0.935161	0.927561	0.939978	0.959527	0.955735	0.970669	0.987817	0.987591	0.991456	0.981691	0.966458	0.996405	0.966937	0.933622	0.985028	1.01311
Wmelpop M 10d00041	Age-and-Wolbachia_infected_aegypti/wMelPop_Males_2015/	1	10	Aedes aegypti	0.919359	0.825085	0.909482	1.12324	1.03847	0.844947	0.883785	0.845432	0.841889	0.977171	1.04397	0.988485	0.887821	0.842361	0.841665	0.889288	0.978075	0.932521	0.869176	0.86601	0.880022	0.883103	0.887098	0.944795	0.90451	0.852573	0.880843	0.879735	0.893314	0.940794	0.966213	0.971696	0.967066	0.966053	0.929764	0.908333	0.933069	0.944099	0.934942	0.924262	0.967629	0.972444	0.952824	0.960944	0.961204
Wmelpop M 10d00042	Age-and-Wolbachia_infected_aegypti/wMelPop_Males_2015/	1	10	Aedes aegypti	0.62062	0.724539	0.788879	0.821808	0.846814	0.878836	0.926484	0.815131	0.765962	0.889202	0.874308	0.858963	0.906491	0.997061	0.965451	0.880382	0.864787	0.877864	0.886735	0.877556	0.893841	0.881354	0.845737	0.831096	0.837631	0.872989	0.929791	0.883497	0.86191	0.911135	0.943086	0.903848	0.850295	0.870002	0.898059	0.906986	0.892613	0.911873	0.919663	0.906404	0.917983	0.912785	0.897627	0.894432	0.903229
Wmelpop M 10d00043	Age-and-Wolbachia_infected_aegypti/wMelPop_Males_2015/	1	10	Aedes aegypti	0.938333	0.81427	0.695748	0.90869	0.937831	0.77497	0.813548	0.789915	0.766797	0.819303	0.921583	0.932659	0.842307	0.806068	0.782286	0.780155	0.811414	0.8389	0.828836	0.792317	0.837161	0.826963	0.77898	0.823871	0.81789	0.798274	0.825853	0.807551	0.810197	0.852045	0.836543	0.813316	0.806739	0.828573	0.827184	0.819795	0.827976	0.837039	0.844862	0.849968	0.850886	0.843583	0.834967	0.834999	0.84638
Wmelpop M 10d00044	Age-and-Wolbachia_infected_aegypti/wMelPop_Males_2015/	1	10	Aedes aegypti	0.955995	0.966868	1.03787	1.08687	1.00677	0.946218	1.14228	0.937575	0.77603	0.833816	0.928991	1.01627	1.04069	0.979872	0.969024	1.0057	1.03871	1.00273	1.00941	1.10359	1.08119	1.00822	0.96775	1.03293	0.982725	0.916472	0.944765	0.96635	1.0039	1.05384	1.01809	0.97326	0.954095	0.975279	0.984666	0.975452	0.955799	0.937701	0.940165	0.961379	0.970445	0.98013	0.985472	0.97735	0.970121
Wmelpop M 10d00045	Age-and-Wolbachia_infected_aegypti/wMelPop_Males_2015/	1	10	Aedes aegypti	0.764128	0.882785	0.949552	1.1625	1.16142	1.05452	1.30867	1.02799	0.834958	0.893774	0.941484	0.895635	0.829825	0.952171	1.05244	1.05057	1.01324	1.01398	1.04746	1.07568	0.989997	0.962215	1.00138	1.02363	0.982377	0.948009	0.9764	0.937287	0.958698	1.0818	1.08602	1.02173	0.976194	1.02265	1.06727	1.04966	0.976792	0.983384	1.01318	1.02977	1.01847	1.00514	1.00072	1.00781	0.99101
Wmelpop M 15d00000	Age-and-Wolbachia_infected_aegypti/wMelPop_Males_2015/	1	15	Aedes aegypti	1.21947	1.62942	0.863262	0.982791	1.04146	0.919848	0.857498	0.854775	0.896184	0.945891	0.906946	0.897113	0.940703	0.9708	0.866848	0.801973	0.93006	0.90991	0.847256	0.845732	0.859792	0.868629	0.864081	0.850881	0.837755	0.841778	0.868812	0.841588	0.86679	0.963736	0.8907	0.866149	0.88821	0.869157	0.863197	0.876069	0.899036	0.893754	0.885783	0.894108	0.93961	0.928042	0.883896	0.869393	0.887079
Wmelpop M 15d00001	Age-and-Wolbachia_infected_aegypti/wMelPop_Males_2015/	1	15	Aedes aegypti	0.761388	0.849063	1.07989	1.15415	1.05953	0.961823	0.996903	1.03719	1.02433	0.973552	1.07667	1.13163	1.06496	1.0814	1.05255	1.02105	1.05473	1.02987	0.985508	0.970645	1.03508	1.02666	0.981198	1.09457	1.09464	1.01115	0.965402	0.967196	1.02555	1.11643	1.07284	1.03856	1.03365	1.02651	1.01942	1.02519	1.04851	1.05272	1.04775	1.04758	1.07466	1.07778	1.05938	1.04483	1.0621
Wmelpop M 15d00002	Age-and-Wolbachia_infected_aegypti/wMelPop_Males_2015/	1	15	Aedes aegypti	0.87573	0.791583	0.874971	1.05736	1.08617	0.953043	0.888559	0.817407	0.819034	0.949657	1.11306	1.04437	0.87343	0.947089	0.926706	0.861096	0.892828	0.923938	0.907208	0.858417	0.904904	0.912539	0.875097	0.89602	0.848974	0.814582	0.868918	0.876945	0.878694	0.898279	0.899274	0.881841	0.86921	0.892219	0.871708	0.854742	0.879129	0.875803	0.872788	0.87703	0.860955	0.862047	0.87694	0.887495	0.88326
Wmelpop M 15d00003	Age-and-Wolbachia_infected_aegypti/wMelPop_Males_2015/	1	15	Aedes aegypti	0.589447	0.672537	0.737622	0.77817	0.766026	0.705714	0.630331	0.555409	0.533252	0.586072	0.623304	0.620703	0.59602	0.611824	0.600324	0.579304	0.587089	0.584808	0.586946	0.59769	0.574198	0.580946	0.610542	0.596037	0.569867	0.55157	0.551591	0.556292	0.577696	0.607704	0.58424	0.570882	0.574536	0.576121	0.572491	0.567122	0.564942	0.570997	0.578824	0.582139	0.57221	0.576655	0.587696	0.585529	0.580756
Wmelpop M 15d00004	Age-and-Wolbachia_infected_aegypti/wMelPop_Males_2015/	1	15	Aedes aegypti	0.591322	0.528919	0.546088	0.641383	0.631115	0.558868	0.596862	0.595155	0.577414	0.590075	0.656154	0.661014	0.595235	0.572334	0.628055	0.691066	0.634077	0.630577	0.651805	0.657907	0.632338	0.612173	0.611981	0.63101	0.616307	0.591084	0.588744	0.593166	0.607171	0.625812	0.625454	0.606479	0.589266	0.600307	0.597967	0.596816	0.610948	0.610914	0.610029	0.614024	0.618039	0.612584	0.605316	0.608351	0.609406
Wmelpop M 15d00005	Age-and-Wolbachia_infected_aegypti/wMelPop_Males_2015/	1	15	Aedes aegypti	0.831966	1.19808	0.754158	0.668948	0.762189	0.964161	0.902146	0.817407	0.828016	0.960025	0.873475	0.826353	0.873819	0.906198	0.788713	0.705746	0.809324	0.901521	0.910479	0.858917	0.90836	0.897646	0.828493	0.814206	0.829327	0.838752	0.814088	0.799451	0.842598	0.93293	0.86744	0.828866	0.845313	0.889146	0.859346	0.835051	0.876696	0.878442	0.864865	0.857693	0.871736	0.861453	0.840651	0.840452	0.853954
Wmelpop M 15d00006	Age-and-Wolbachia_infected_aegypti/wMelPop_Males_2015/	1	15	Aedes aegypti	0.952744	0.868944	0.949403	1.00965	0.870771	0.767749	0.998651	1.04424	0.934277	0.903727	1.01287	0.974962	0.828846	0.883157	0.992555	1.04699	0.954577	0.858836	0.863604	0.989101	0.974249	0.969003	0.998637	0.978728	0.928879	0.902209	0.929935	0.925325	0.939966	0.989297	0.98855	0.960932	0.940768	0.961932	0.973667	0.955181	0.9185	0.947379	0.989473	1.00171	0.957096	0.944256	0.957404	0.964246	0.986216
Wmelpop M 15d00007	Age-and-Wolbachia_infected_aegypti/wMelPop_Males_2015/	1	15	Aedes aegypti	0.882719	0.9298	0.994813	0.909305	0.804085	0.794814	1.05818	0.91932	0.758891	0.816368	0.921583	0.919421	0.844467	0.987255	0.952459	0.824568	0.812167	0.898517	0.955395	0.89221	0.898434	0.90865	0.9017	0.889928	0.828811	0.807788	0.889871	0.857318	0.836188	0.883613	0.912775	0.888928	0.860013	0.904227	0.877628	0.838945	0.847913	0.872091	0.881784	0.868959	0.850815	0.871255	0.901994	0.886586	0.880317
Wmelpop M 15d00008	Age-and-Wolbachia_infected_aegypti/wMelPop_Males_2015/	1	15	Aedes aegypti	0.989137	0.857018	0.719728	0.818947	0.91475	0.937326	0.986517	0.865322	0.782841	0.837974	0.870055	0.898343	0.941341	1.03892	0.996884	0.916605	0.948448	0.976396	0.977531	0.959421	0.975962	0.956382	0.908902	0.88752	0.923834	0.957601	0.917403	0.899945	0.908709	0.927035	0.900744	0.88523	0.892814	0.91619	0.894205	0.868615	0.875859	0.88512	0.884771	0.873061	0.859708	0.840062	0.82084	0.81134	0.820616
Wmelpop M 15d00009	Age-and-Wolbachia_infected_aegypti/wMelPop_Males_2015/	1	15	Aedes aegypti	0.880934	1.07865	0.726017	0.812322	0.91475	0.937326	0.986517	0.851295	0.82106	1.05124	0.973987	0.835837	0.789866	0.910721	0.920419	0.840074	0.827116	0.877802	0.900537	0.849724	0.854171	0.887615	0.90913	0.861948	0.83763	0.83536	0.836156	0.830086	0.848838	0.891055	0.870332	0.857434	0.861475	0.863197	0.86789	0.8658	0.855312	0.876654	0.876917	0.853896	0.878613	0.894576	0.882022	0.845075	0.853205
Wmelpop M 15d00010	Age-and-Wolbachia_infected_aegypti/wMelPop_Males_2015/	1	15	Aedes aegypti	0.776523	1.00047	1.28672	1.14949	0.898899	0.780777	0.902798	0.983042	0.966457	0.92703	1.02201	1.07425	1.01941	1.04185	0.972431	0.90059	0.930761	1.00255	1.04388	1.01493	1.02637	1.0251	1.01208	1.03029	1.01906	1.01076	1.03848	0.992733	0.999462	1.09344	1.09068	1.05119	1.01726	1.01211	0.986542	0.983643	1.03145	1.04356	1.02672	1.00774	1.0335	1.03827	1.02812	1.0337	1.02808
Wmelpop M 15d00011	Age-and-Wolbachia_infected_aegypti/wMelPop_Males_2015/	1	15	Aedes aegypti	0.726817	0.894002	0.82289	0.83401	0.939351	1.07553	0.992574	0.829414	0.783377	0.909899	0.886913	0.909639	1.01901	0.970558	0.917467	0.904482	0.935853	0.961507	0.963334	0.946734	0.967186	0.920479	0.858264	0.909015	0.895509	0.876539	0.934966	0.912733	0.907242	0.956406	0.957305	0.932935	0.916182	0.939476	0.914422	0.892829	0.917481	0.92893	0.921843	0.910845	0.936435	0.946496	0.939518	0.934327	0.931386
Wmelpop M 15d00012	Age-and-Wolbachia_infected_aegypti/wMelPop_Males_2015/	1	15	Aedes aegypti	0.666804	0.567914	0.648373	0.68965	0.669449	0.653729	0.760971	0.727075	0.633247	0.602697	0.692181	0.772185	0.751007	0.686401	0.671792	0.725183	0.836221	0.789531	0.724566	0.732583	0.752059	0.731373	0.699715	0.739786	0.741503	0.715091	0.703151	0.71379	0.756583	0.81077	0.761681	0.749613	0.771956	0.762601	0.752996	0.754118	0.764094	0.741797	0.736111	0.758617	0.776956	0.764962	0.7471	0.760264	0.771458
Wmelpop M 15d00013	Age-and-Wolbachia_infected_aegypti/wMelPop_Males_2015/	1	15	Aedes aegypti	0.715061	0.898764	1.13863	1.21683	1.10627	0.998555	1.04035	0.990954	0.909827	0.883315	0.973486	1.02359	0.978026	0.999738	0.928385	0.890828	1.04168	1.05835	1.0033	0.985287	0.998302	0.998524	0.987465	1.00295	1.02597	1.03537	1.02073	1.03313	1.0553	1.07426	1.10102	1.07917	1.04399	1.06532	1.06705	1.0686	1.09202	1.09662	1.07698	1.05345	1.07758	1.09536	1.09179	1.07384	1.10447
Wmelpop M 15d00014	Age-and-Wolbachia_infected_aegypti/wMelPop_Males_2015/	1	15	Aedes aegypti	0.86506	0.995025	0.793949	1.29349	1.31359	0.866315	0.89858	0.953681	0.922118	0.821854	0.831314	0.84037	0.829573	0.899081	0.916355	0.884096	0.869157	0.839621	0.854387	0.92877	0.91843	0.875798	0.848037	0.864859	0.866465	0.857704	0.857228	0.84983	0.867141	0.911641	0.91222	0.909359	0.905678	0.88582	0.865855	0.866027	0.88965	0.872581	0.850674	0.846396	0.871891	0.883029	0.882552	0.892151	0.906297
Wmelpop M 15d00015	Age-and-Wolbachia_infected_aegypti/wMelPop_Males_2015/	1	15	Aedes aegypti	0.784339	0.895574	1.14042	1.01983	0.960448	1.00264	1.04672	0.981537	0.938939	0.992399	0.948253	0.925512	0.980104	1.18505	1.15698	1.04789	1.16356	1.15402	1.08406	1.05814	1.12861	1.16684	1.11533	1.02371	1.07926	1.16606	1.08853	1.04883	1.07042	1.12884	1.0804	1.0425	1.04889	1.1041	1.09298	1.05998	1.05798	1.05538	1.06633	1.08447	1.06853	1.05068	1.04179	1.04564	1.06978
Wmelpop M 15d00016	Age-and-Wolbachia_infected_aegypti/wMelPop_Males_2015/	1	15	Aedes aegypti	0.908728	0.921093	0.992092	1.02592	1.08712	1.03346	0.765069	0.816512	1.01364	1.05448	1.00166	0.940464	0.923414	1.01901	0.927849	0.858385	1.07044	1.00076	0.900067	0.94064	1.00569	1.03295	1.00927	0.984728	0.96424	0.949886	0.943065	0.957881	0.983273	0.999141	0.962459	0.958852	0.981632	0.978976	0.954623	0.954357	1.00036	0.994345	0.969564	0.956596	0.982262	0.990627	0.979638	0.970919	0.990202
Wmelpop M 15d00017	Age-and-Wolbachia_infected_aegypti/wMelPop_Males_2015/	1	15	Aedes aegypti	0.892633	1.31354	1.31005	0.943591	0.910123	1.08721	1.13557	1.04634	0.984257	1.03849	1.19662	1.17375	1.0198	1.1175	1.13112	1.07935	1.11094	1.13993	1.13563	1.09571	1.0425	1.08104	1.14762	1.00911	0.999852	1.08528	1.16148	1.06467	1.06011	1.21664	1.16619	1.08964	1.0643	1.11881	1.13544	1.10734	1.07405	1.11326	1.14912	1.13159	1.06061	1.06398	1.10837	1.10912	1.1277
Wmelpop M 15d00018	Age-and-Wolbachia_infected_aegypti/wMelPop_Males_2015/	1	15	Aedes aegypti	0.731332	0.730414	0.635071	0.819131	0.840312	0.720979	0.83541	0.837239	0.805298	0.857926	0.900788	0.865215	0.802162	0.865126	0.88159	0.865986	0.900359	0.846611	0.828533	0.903848	0.936849	0.89188	0.830703	0.846632	0.850372	0.841698	0.841824	0.858032	0.882138	0.898646	0.875054	0.861593	0.869517	0.891771	0.884445	0.879807	0.903546	0.898359	0.893101	0.897772	0.894851	0.891666	0.892955	0.902271	0.91623
Wmelpop M 15d00019	Age-and-Wolbachia_infected_aegypti/wMelPop_Males_2015/	1	15	Aedes aegypti	0.884689	0.76405	0.981959	1.06523	0.900438	0.790869	1.04226	0.978372	0.879382	1.02734	1.10164	1.03499	0.920985	0.86691	0.908341	0.979527	0.951372	0.957075	0.963334	0.946734	0.959313	0.961468	0.954149	0.972176	0.967524	0.95241	0.946208	0.905755	0.913731	0.996324	1.06633	1.02199	0.945194	0.964702	0.994458	1.00022	0.977497	0.994086	1.01187	1.00724	0.979078	0.961292	0.963344	0.985423	1.001
Wmelpop M 15d00020	Age-and-Wolbachia_infected_aegypti/wMelPop_Males_2015/	1	15	Aedes aegypti	0.781589	0.800574	0.876071	1.07203	0.998183	0.821852	0.865216	0.781748	0.714737	0.769202	0.864395	0.874119	0.80147	0.810683	0.844131	0.849958	0.795303	0.828738	0.85674	0.812291	0.791025	0.783614	0.795274	0.844867	0.818009	0.771849	0.777156	0.77755	0.784862	0.805307	0.829236	0.827105	0.816487	0.838351	0.836462	0.830541	0.838174	0.806735	0.804003	0.838918	0.842869	0.826321	0.812376	0.824173	0.832379
Wmelpop M 15d00021	Age-and-Wolbachia_infected_aegypti/wMelPop_Males_2015/	1	15	Aedes aegypti	0.849119	0.974689	0.77215	0.775415	0.869215	1.00908	1.06281	0.89837	0.858414	1.10938	1.11909	0.932987	0.816855	1.02221	0.964305	0.813178	0.889264	0.985843	0.972983	0.870976	0.951412	0.985034	0.931691	0.946209	0.970501	0.984053	0.974578	0.92678	0.952223	1.07177	1.04011	0.984209	0.974286	1.05352	1.03629	0.989634	0.99213	0.995379	0.996324	0.996871	1.00356	1.01449	1.01326	0.986176	1.01049
Wmelpop M 15d00022	Age-and-Wolbachia_infected_aegypti/wMelPop_Males_2015/	1	15	Aedes aegypti	0.882106	0.662343	0.669435	0.884439	0.897388	0.762113	0.88992	0.834734	0.732125	0.731863	0.80444	0.848774	0.828957	0.844566	0.839427	0.819134	0.809047	0.821363	0.831834	0.827287	0.843438	0.830238	0.809272	0.855301	0.871586	0.851049	0.825401	0.836014	0.860402	0.87819	0.881854	0.853397	0.825815	0.847513	0.845943	0.837306	0.844913	0.853428	0.860759	0.865363	0.866497	0.847274	0.836735	0.871002	0.874954
Wmelpop M 15d00023	Age-and-Wolbachia_infected_aegypti/wMelPop_Males_2015/	1	15	Aedes aegypti	0.996092	0.782774	0.873873	1.08721	0.916479	0.725148	0.932075	0.998674	0.842524	0.71403	0.868928	0.986258	0.872065	0.828605	0.832281	0.869579	0.905104	0.814218	0.791392	0.90245	0.858807	0.839132	0.87737	0.904504	0.812194	0.751508	0.826775	0.868561	0.860253	0.835064	0.876602	0.887362	0.866268	0.867582	0.871375	0.878075	0.883304	0.843334	0.855258	0.919177	0.876639	0.845131	0.844672	0.867048	0.875886
Wmelpop M 15d00024	Age-and-Wolbachia_infected_aegypti/wMelPop_Males_2015/	1	15	Aedes aegypti	0.901153	0.850568	1.36059	1.0138	0.87775	0.949835	1.15036	0.937575	0.778722	0.836439	0.870055	0.894223	0.942138	1.12752	1.11946	0.989787	0.963495	0.929111	0.92606	0.957833	0.894587	0.876416	0.914035	0.935283	0.901524	0.883517	0.942099	0.944086	0.957867	1.00696	0.974388	0.948721	0.958076	1.00653	1.006	0.966582	0.929167	0.943582	0.961942	0.961174	0.954038	0.944411	0.949576	0.987067	0.99445
Wmelpop M 15d00025	Age-and-Wolbachia_infected_aegypti/wMelPop_Males_2015/	1	15	Aedes aegypti	0.685151	0.583626	0.667223	0.811746	0.676197	0.531344	0.732291	0.755285	0.644023	0.611704	0.761391	0.77214	0.612135	0.618141	0.654849	0.66261	0.611121	0.60849	0.63785	0.668685	0.666037	0.65274	0.647966	0.667192	0.64832	0.624959	0.636192	0.631039	0.625961	0.633253	0.656004	0.657506	0.639409	0.625613	0.630628	0.641591	0.643925	0.639041	0.642875	0.652822	0.638094	0.632768	0.638861	0.647281	0.64736
Wmelpop M 15d00026	Age-and-Wolbachia_infected_aegypti/wMelPop_Males_2015/	1	15	Aedes aegypti	0.909825	0.817016	0.61951	0.779056	0.869936	0.798198	0.833908	0.883672	0.833267	0.705733	0.747932	0.828337	0.857254	0.817188	0.846394	0.92729	0.961239	0.898034	0.861281	0.896484	0.886338	0.828005	0.787644	0.860924	0.89389	0.859582	0.808426	0.833377	0.877216	0.891923	0.870737	0.845346	0.837042	0.859873	0.840746	0.833073	0.873768	0.845448	0.830773	0.853974	0.869648	0.85704	0.839145	0.849945	0.865695
Wmelpop M 15d00027	Age-and-Wolbachia_infected_aegypti/wMelPop_Males_2015/	1	15	Aedes aegypti	0.756732	0.704286	0.785391	0.935959	0.954466	0.875762	0.921645	0.815131	0.763348	0.88624	0.940624	0.935788	0.904736	0.868273	0.801853	0.773529	0.8461	0.885274	0.888921	0.878514	0.857026	0.844748	0.848728	0.866483	0.866465	0.856688	0.855945	0.871978	0.894731	0.912423	0.910604	0.909359	0.904798	0.883108	0.896355	0.903902	0.872483	0.855217	0.87954	0.928155	0.895305	0.886802	0.899111	0.89617	0.895826
Wmelpop M 15d00028	Age-and-Wolbachia_infected_aegypti/wMelPop_Males_2015/	1	15	Aedes aegypti	0.923278	0.864405	0.819119	0.963362	0.980746	0.91164	1.07784	1.06873	0.956103	0.921931	1.11837	1.20028	1.01771	0.95316	0.946604	0.997623	1.10188	1.0905	1.03812	1.01481	0.981226	0.960792	0.951215	0.929401	0.934329	0.960287	0.98634	0.976269	0.994135	1.04424	0.976131	0.958526	0.977823	0.949075	0.956138	0.977306	0.977424	0.942303	0.943196	0.981053	0.956403	0.951014	0.959383	0.951936	0.968389
Wmelpop M 15d00029	Age-and-Wolbachia_infected_aegypti/wMelPop_Males_2015/	1	15	Aedes aegypti	0.900153	0.899391	0.742842	0.992911	0.935477	0.71884	0.831483	0.843973	0.78645	0.777611	0.85943	0.870221	0.802162	0.865126	0.885817	0.856146	0.842591	0.854373	0.868092	0.858572	0.805294	0.796624	0.833423	0.85578	0.811291	0.782143	0.834656	0.821782	0.820844	0.864401	0.867095	0.863429	0.869517	0.891771	0.887717	0.86945	0.859388	0.87966	0.890366	0.877003	0.861219	0.856052	0.857844	0.857101	0.858147
Wmelpop M 15d00030	Age-and-Wolbachia_infected_aegypti/wMelPop_Males_2015/	1	15	Aedes aegypti	0.83611	0.766495	0.844948	0.899409	0.798696	0.702367	0.813261	0.822581	0.766281	0.760041	0.897147	0.953907	0.857527	0.866022	0.901317	0.906907	0.844175	0.807812	0.808278	0.842819	0.903057	0.879963	0.826989	0.910263	0.889721	0.837722	0.865903	0.867787	0.869003	0.890963	0.942584	0.933153	0.887795	0.886979	0.90899	0.912762	0.880447	0.896487	0.907014	0.893551	0.891201	0.880591	0.872492	0.883253	0.878221
Wmelpop M 15d00031	Age-and-Wolbachia_infected_aegypti/wMelPop_Males_2015/	1	15	Aedes aegypti	1.03736	1.14879	1.001	1.0286	0.969197	0.913504	1.08804	0.978202	0.863635	0.91971	0.887673	0.875645	0.923409	1.01143	1.01765	0.9867	1.02218	0.951791	0.905555	0.942354	0.962538	0.964503	0.951689	0.932065	0.915722	0.906168	0.902713	0.894621	0.899856	0.919473	0.919519	0.898589	0.888469	0.9335	0.921477	0.877697	0.851491	0.883118	0.904904	0.889223	0.872333	0.8654	0.869373	0.879741	0.885168
Wmelpop M 15d00032	Age-and-Wolbachia_infected_aegypti/wMelPop_Males_2015/	1	15	Aedes aegypti	1.36653	1.18919	1.04308	1.2817	1.31159	1.1229	1.16626	1.07118	1.04573	1.24159	1.32597	1.2537	1.17542	1.32298	1.32383	1.23583	1.27128	1.2119	1.17139	1.20777	1.23854	1.17129	1.09585	1.17114	1.18127	1.13383	1.11025	1.15796	1.24395	1.3166	1.28768	1.24934	1.22445	1.20277	1.18545	1.17048	1.16042	1.18069	1.18642	1.17891	1.24189	1.2048	1.14521	1.18973	1.24993
Wmelpop M 15d00033	Age-and-Wolbachia_infected_aegypti/wMelPop_Males_2015/	1	15	Aedes aegypti	0.925274	0.761636	1.18329	1.39561	0.880213	0.695458	1.87078	1.63638	0.885832	0.806042	1.12261	1.33086	0.995891	0.921853	1.02609	1.14561	0.96195	0.925728	0.988767	1.07292	0.947638	0.921231	1.0029	1.0293	0.952483	0.912019	1.00938	1.05976	1.03697	0.991199	1.04499	1.03169	0.970746	0.965568	0.985687	0.996818	0.974155	0.934191	0.94659	1.00185	0.959114	0.944256	0.958961	0.967805	0.945779
Wmelpop M 15d00034	Age-and-Wolbachia_infected_aegypti/wMelPop_Males_2015/	1	15	Aedes aegypti	0.719437	0.745002	0.816001	0.84983	0.882623	0.892163	0.832397	0.895648	0.977064	0.932189	0.943202	0.986723	1.01864	0.966482	0.912922	0.913996	1.005	1.00176	0.962229	0.947244	0.920344	0.900104	0.905666	0.962835	0.944656	0.910758	0.938527	0.9308	0.962108	1.04336	0.978012	0.958526	0.977823	0.949075	0.958064	0.969837	0.949928	0.951582	0.948065	0.932733	0.924253	0.941118	0.958328	0.937632	0.940576
Wmelpop M 15d00035	Age-and-Wolbachia_infected_aegypti/wMelPop_Males_2015/	1	15	Aedes aegypti	0.691415	0.722401	0.789677	0.745343	0.686928	0.663714	0.702973	0.686954	0.676791	0.728709	0.76796	0.75225	0.707196	0.71448	0.767884	0.824386	0.814398	0.797061	0.772316	0.74373	0.726012	0.740257	0.769983	0.763195	0.756171	0.756768	0.761837	0.743533	0.749897	0.788708	0.776398	0.771291	0.775852	0.766076	0.756882	0.757234	0.767178	0.756159	0.751794	0.761492	0.766732	0.765838	0.760336	0.754698	0.76743
Wmelpop M 15d00036	Age-and-Wolbachia_infected_aegypti/wMelPop_Males_2015/	1	15	Aedes aegypti	0.468189	0.592113	0.735036	0.700784	0.678325	0.727719	0.85528	0.738029	0.655233	0.76317	0.822765	0.766272	0.687686	0.788444	0.740147	0.663274	0.76065	0.81661	0.790444	0.729957	0.731185	0.783344	0.825606	0.739215	0.723316	0.741679	0.726872	0.703606	0.727935	0.804066	0.797185	0.763986	0.750219	0.789796	0.764152	0.724704	0.725113	0.747984	0.755623	0.740233	0.733725	0.745072	0.753147	0.73042	0.742851
Wmelpop M 15d00037	Age-and-Wolbachia_infected_aegypti/wMelPop_Males_2015/	1	15	Aedes aegypti	0.916301	1.10652	1.153	1.00936	0.960448	1.00264	1.04672	0.990954	0.909827	0.883315	0.980895	0.984921	0.889372	0.963899	0.974204	0.960553	1.05891	1.05281	1.00617	0.986515	0.951993	0.957126	0.986271	0.964932	0.938294	0.946331	1.00924	1.00699	1.01592	1.07312	1.10675	1.0617	1.00273	1.02238	1.05449	1.04783	0.997262	1.02679	1.07024	1.08442	1.0668	1.06166	1.0686	1.07193	1.07823
Wmelpop M 15d00038	Age-and-Wolbachia_infected_aegypti/wMelPop_Males_2015/	1	15	Aedes aegypti	0.78446	0.844835	0.793522	0.81514	0.846814	0.878836	0.926484	0.808826	0.781199	0.992379	0.990994	0.921156	0.906495	1.00439	0.884939	0.775795	0.894945	0.965105	0.918332	0.831279	0.873762	0.865591	0.806879	0.822853	0.827301	0.821077	0.822654	0.815405	0.845707	0.911488	0.870757	0.832687	0.826826	0.849604	0.835726	0.810032	0.804594	0.82552	0.8374	0.827668	0.815134	0.822001	0.829466	0.808695	0.821437
Wmelpop M 15d00039	Age-and-Wolbachia_infected_aegypti/wMelPop_Males_2015/	1	15	Aedes aegypti	0.621696	0.618329	0.782505	0.837182	0.79396	0.764476	0.894416	0.834734	0.7273	0.727746	0.930884	0.9617	0.763306	0.768198	0.798694	0.830217	0.863938	0.814164	0.802438	0.873031	0.830702	0.797084	0.81059	0.861409	0.828361	0.794302	0.847285	0.858155	0.847335	0.846481	0.892814	0.886437	0.851365	0.872204	0.886557	0.87745	0.849707	0.83731	0.844586	0.8655	0.878745	0.882902	0.881443	0.879916	0.871196
Wmelpop M 15d00040	Age-and-Wolbachia_infected_aegypti/wMelPop_Males_2015/	1	15	Aedes aegypti	0.906646	1.16953	1.00247	1.0153	1.02837	1.12114	2.11117	1.16834	0.869164	1.02261	1.09188	1.06022	1.01998	1.11558	1.20568	1.17439	1.04104	1.07962	1.14118	1.09658	1.0425	1.07315	1.15767	1.12416	1.04414	1.01515	1.08603	1.08056	1.08763	1.15207	1.1845	1.15128	1.10654	1.128	1.13833	1.09	1.01016	1.083	1.13708	1.09753	1.09469	1.13072	1.16868	1.14642	1.10593
Wmelpop M 15d00041	Age-and-Wolbachia_infected_aegypti/wMelPop_Males_2015/	1	15	Aedes aegypti	0.747968	0.945899	0.855336	0.779512	0.753178	0.820666	1.10521	0.93773	0.794421	0.926494	0.993056	0.932808	0.859105	1.00131	1.00863	0.908511	0.889974	0.898655	0.927077	0.95731	0.934887	0.918651	0.907906	0.858082	0.850723	0.888027	0.945569	0.92059	0.916247	0.964646	0.936863	0.916707	0.922777	0.945256	0.939853	0.909409	0.879009	0.910809	0.931556	0.914872	0.908854	0.914574	0.926723	0.935498	0.93817
Wmelpop M 15d00042	Age-and-Wolbachia_infected_aegypti/wMelPop_Males_2015/	1	15	Aedes aegypti	0.740224	0.781178	0.847917	0.793436	0.720777	0.705582	0.822588	0.768927	0.699825	0.754134	0.858014	0.802216	0.67778	0.811868	0.847573	0.789228	0.820838	0.850079	0.843134	0.802778	0.777508	0.811177	0.861515	0.794307	0.762966	0.77372	0.800548	0.78193	0.793402	0.857494	0.868021	0.825255	0.788474	0.827141	0.836164	0.816327	0.7955	0.801401	0.806679	0.799868	0.788678	0.802736	0.823045	0.813588	0.813648
Wmelpop M 15d00043	Age-and-Wolbachia_infected_aegypti/wMelPop_Males_2015/	1	15	Aedes aegypti	0.609994	0.642348	0.713347	0.754296	0.732786	0.697273	0.733268	0.771804	0.755419	0.697796	0.805781	0.862411	0.788521	0.797888	0.827215	0.848152	0.837647	0.784105	0.762926	0.797371	0.786972	0.777803	0.785814	0.805101	0.78941	0.766924	0.771852	0.771887	0.781677	0.800163	0.78524	0.779434	0.786693	0.792108	0.787717	0.779866	0.775553	0.772402	0.775415	0.783574	0.78693	0.790754	0.794956	0.797483	0.795545
Wmelpop M 15d00044	Age-and-Wolbachia_infected_aegypti/wMelPop_Males_2015/	1	15	Aedes aegypti	0.713294	0.777466	0.741746	0.779681	0.710987	0.635962	0.739054	0.705664	0.633626	0.643078	0.711259	0.731007	0.686708	0.69997	0.703939	0.697241	0.697793	0.68596	0.692145	0.724515	0.717602	0.713076	0.724149	0.743101	0.729835	0.719264	0.746516	0.737944	0.725947	0.729443	0.736567	0.72393	0.705768	0.712786	0.723434	0.729643	0.7276	0.716024	0.719805	0.740519	0.748053	0.740778	0.731446	0.736264	0.745848
Wmelpop M 15d00045	Age-and-Wolbachia_infected_aegypti/wMelPop_Males_2015/	1	15	Aedes aegypti	0.85754	0.916005	0.850355	1.01562	0.95202	0.804635	0.937431	0.941981	0.864694	0.845149	0.929829	0.978214	0.939918	0.950765	0.980034	0.993975	0.964433	0.971811	0.980227	0.960578	0.928214	0.928652	0.96908	1.03433	1.00794	0.965942	0.994003	0.985376	1.00128	1.05366	1.01285	1.00651	1.02355	0.990879	0.978519	0.980069	0.981149	0.983951	0.985401	0.986482	0.996444	0.984386	0.962559	0.955521	0.96234
Wmelpop M 19d00000	Age-and-Wolbachia_infected_aegypti/wMelPop_Males_2015/	1	19	Aedes aegypti	0.633096	0.670639	0.738332	0.702048	0.637286	0.65028	0.934768	0.796914	0.654181	0.7641	0.76673	0.738754	0.741157	0.803583	0.792447	0.741674	0.738311	0.752883	0.766691	0.766189	0.752764	0.747838	0.757624	0.778319	0.74451	0.722989	0.772252	0.747223	0.737294	0.777844	0.786866	0.766713	0.747367	0.76814	0.785227	0.775784	0.745462	0.773264	0.789647	0.770586	0.761889	0.770696	0.782929	0.776479	0.772551
Wmelpop M 19d00001	Age-and-Wolbachia_infected_aegypti/wMelPop_Males_2015/	1	19	Aedes aegypti	0.516398	0.629718	0.496155	0.46434	0.497303	0.584792	0.692191	0.54481	0.462946	0.587308	0.582138	0.525232	0.494426	0.532651	0.538613	0.521987	0.532567	0.534482	0.530395	0.526451	0.522767	0.532603	0.54574	0.532321	0.541264	0.559817	0.558913	0.5216	0.511465	0.544765	0.560431	0.54453	0.524923	0.546281	0.551625	0.546061	0.545012	0.552484	0.55725	0.554504	0.546784	0.548854	0.555459	0.554761	0.55658
Wmelpop M 19d00002	Age-and-Wolbachia_infected_aegypti/wMelPop_Males_2015/	1	19	Aedes aegypti	0.839366	0.800672	0.766015	0.789206	0.834328	0.834045	0.72358	0.658291	0.675087	0.781259	0.833951	0.806747	0.751835	0.761612	0.793614	0.803091	0.757552	0.762158	0.762474	0.734966	0.776013	0.768128	0.732483	0.800271	0.810074	0.774782	0.757833	0.755484	0.756418	0.758353	0.780263	0.783061	0.772532	0.778258	0.774057	0.771142	0.780803	0.791289	0.800395	0.806934	0.811922	0.791722	0.774312	0.796624	0.809016
Wmelpop M 19d00003	Age-and-Wolbachia_infected_aegypti/wMelPop_Males_2015/	1	19	Aedes aegypti	0.581778	0.588409	0.533426	0.68156	0.714312	0.609795	0.597044	0.579191	0.569821	0.582967	0.575172	0.591906	0.630007	0.61835	0.588204	0.577644	0.611335	0.578409	0.548209	0.563913	0.581963	0.576292	0.560297	0.577601	0.579184	0.564862	0.55052	0.55298	0.569136	0.587206	0.575503	0.569682	0.570236	0.561427	0.568203	0.581003	0.585856	0.577955	0.574971	0.580207	0.578294	0.577624	0.575813	0.568282	0.567035
Wmelpop M 19d00004	Age-and-Wolbachia_infected_aegypti/wMelPop_Males_2015/	1	19	Aedes aegypti	0.949619	1.08607	0.827913	0.844474	0.832456	0.768955	0.733507	0.732008	0.791745	0.913543	0.892973	0.879592	0.922797	0.947198	0.886375	0.843902	0.925846	0.932442	0.878119	0.837132	0.922747	0.927266	0.858264	0.909015	0.900841	0.863783	0.863693	0.854427	0.88579	0.956378	0.905393	0.890318	0.914482	0.914048	0.915802	0.911837	0.89775	0.900671	0.906693	0.910813	0.924337	0.908792	0.882782	0.880019	0.901807
Wmelpop M 19d00005	Age-and-Wolbachia_infected_aegypti/wMelPop_Males_2015/	1	19	Aedes aegypti	0.71809	0.885978	0.821056	0.963362	1.01135	0.879826	0.747388	0.775094	0.882269	0.928554	0.828475	0.821687	0.922333	0.890111	0.810588	0.792632	0.917979	0.901133	0.821548	0.790675	0.872262	0.86204	0.776431	0.791672	0.798328	0.793847	0.796847	0.791209	0.819626	0.883711	0.867517	0.841337	0.829571	0.833259	0.825746	0.820473	0.828567	0.826176	0.818408	0.813849	0.827953	0.828359	0.819594	0.819986	0.842298
Wmelpop M 19d00006	Age-and-Wolbachia_infected_aegypti/wMelPop_Males_2015/	1	19	Aedes aegypti	0.836878	0.731559	0.716482	0.748582	0.727257	0.703273	0.811534	0.883809	0.851111	0.770528	0.837408	0.853742	0.789305	0.854817	0.838998	0.790353	0.82324	0.81411	0.813774	0.845478	0.801584	0.771463	0.789502	0.868743	0.850887	0.796808	0.800656	0.820713	0.831599	0.828811	0.852674	0.838523	0.81061	0.831421	0.843403	0.848866	0.855257	0.835311	0.832782	0.853813	0.855269	0.846907	0.838345	0.838596	0.840913
Wmelpop M 19d00007	Age-and-Wolbachia_infected_aegypti/wMelPop_Males_2015/	1	19	Aedes aegypti	0.76628	0.714878	0.788775	0.738367	0.716814	0.769527	0.912518	0.725576	0.625125	0.785786	0.855794	0.821507	0.763825	0.776853	0.777768	0.763694	0.758323	0.774386	0.77303	0.743411	0.752935	0.766836	0.769406	0.761914	0.756171	0.757575	0.762869	0.72695	0.729955	0.78812	0.779102	0.763855	0.751168	0.727274	0.738708	0.751719	0.735515	0.732827	0.733511	0.731626	0.728573	0.719563	0.712729	0.718524	0.723153
Wmelpop M 19d00008	Age-and-Wolbachia_infected_aegypti/wMelPop_Males_2015/	1	19	Aedes aegypti	0.819454	0.882881	0.821916	0.851612	0.818677	0.784632	0.91429	0.907395	0.86534	0.91838	0.94923	0.976691	1.02074	1.13709	1.07401	0.991606	1.09605	1.0905	1.03504	1.0135	1.03095	0.999248	0.955257	1.01086	1.05815	1.05164	0.997936	0.968202	1.00402	1.09402	1.05361	1.0216	1.01769	1.01152	1.00751	1.00459	1.00456	1.02568	1.03729	1.03584	1.06287	1.06975	1.04358	0.997424	1.01758
Wmelpop M 19d00009	Age-and-Wolbachia_infected_aegypti/wMelPop_Males_2015/	1	19	Aedes aegypti	1.40966	1.1155	0.85664	0.864712	0.904811	0.933396	0.970486	1.00425	1.00341	0.95656	0.901474	0.897113	0.940387	0.959998	0.934166	0.928971	1.02224	1.01813	0.971061	0.957638	1.02054	1.01654	0.967257	1.02957	1.00794	0.96725	0.995767	0.956834	0.966317	1.05258	1.01752	0.985368	0.994177	1.04652	1.01943	0.977128	0.980175	0.980359	1.00403	1.04114	1.00812	1.01012	1.03109	1.01859	1.03208
Wmelpop M 19d00010	Age-and-Wolbachia_infected_aegypti/wMelPop_Males_2015/	1	19	Aedes aegypti	0.596284	0.680373	0.844585	0.713522	0.659407	0.702745	0.750393	0.645437	0.572623	0.627354	0.666384	0.653165	0.631337	0.75951	0.767769	0.67892	0.651012	0.685984	0.699916	0.653928	0.660951	0.678221	0.686091	0.683999	0.66846	0.659108	0.668923	0.645403	0.64288	0.67986	0.707017	0.6923	0.667066	0.68888	0.686643	0.675214	0.676931	0.680109	0.682301	0.682731	0.681878	0.682195	0.682834	0.682037	0.684274
Wmelpop M 19d00011	Age-and-Wolbachia_infected_aegypti/wMelPop_Males_2015/	1	19	Aedes aegypti	0.98226	0.937552	0.605067	0.742354	0.901711	0.895736	0.844003	0.777986	0.790306	0.914858	0.833096	0.821687	0.922181	0.885593	0.844638	0.841671	0.877299	0.800226	0.747155	0.785839	0.871138	0.897651	0.85389	0.836875	0.873559	0.896017	0.837657	0.840658	0.867052	0.884823	0.884341	0.88111	0.887398	0.911755	0.874419	0.844458	0.869507	0.868478	0.856768	0.850049	0.863227	0.861566	0.850296	0.849187	0.870557
Wmelpop M 19d00012	Age-and-Wolbachia_infected_aegypti/wMelPop_Males_2015/	1	19	Aedes aegypti	0.798161	0.890847	0.823753	0.755552	0.743073	0.78261	0.832421	0.695116	0.64062	0.803433	0.879541	0.814647	0.71772	0.722692	0.785965	0.821927	0.738101	0.72717	0.758816	0.789447	0.778691	0.772063	0.776551	0.768669	0.764531	0.758318	0.742568	0.721478	0.728857	0.767608	0.778318	0.746725	0.722295	0.775115	0.767267	0.736568	0.73581	0.747802	0.748377	0.734429	0.729094	0.733088	0.738293	0.734221	0.739951
Wmelpop M 19d00013	Age-and-Wolbachia_infected_aegypti/wMelPop_Males_2015/	1	19	Aedes aegypti	0.935139	1.08607	0.827913	0.835728	0.85967	0.928783	1.31959	1.07444	0.855443	0.914696	0.956233	0.946424	0.923262	1.01294	0.983529	0.894214	0.877194	0.886172	0.912097	0.943568	0.966486	0.939052	0.904878	0.96081	0.944656	0.91191	0.940079	0.91047	0.905687	0.95613	0.986751	0.954948	0.917327	0.962693	0.966302	0.931907	0.898799	0.913794	0.931216	0.933053	0.944718	0.935559	0.921734	0.93076	0.933555
Wmelpop M 19d00014	Age-and-Wolbachia_infected_aegypti/wMelPop_Males_2015/	1	19	Aedes aegypti	0.443754	0.480138	0.546878	0.488488	0.438455	0.454863	0.585988	0.495345	0.389624	0.419099	0.529744	0.545254	0.456966	0.490671	0.504071	0.48099	0.456241	0.462747	0.486006	0.499137	0.453443	0.463924	0.522725	0.515463	0.483109	0.473711	0.512966	0.502189	0.482769	0.485517	0.517949	0.518856	0.494995	0.490466	0.502482	0.508491	0.494373	0.494089	0.501415	0.507411	0.497539	0.498767	0.509277	0.516402	0.509674
Wmelpop M 19d00015	Age-and-Wolbachia_infected_aegypti/wMelPop_Males_2015/	1	19	Aedes aegypti	0.665092	0.690657	0.761655	0.80345	0.770573	0.745215	0.875412	0.766787	0.64142	0.651976	0.769848	0.791182	0.697291	0.750305	0.747314	0.701958	0.69956	0.768284	0.819619	0.778251	0.73591	0.703095	0.70185	0.768238	0.758618	0.71878	0.726375	0.729054	0.736552	0.757719	0.804088	0.780235	0.729837	0.750289	0.767626	0.765146	0.748375	0.756805	0.757856	0.743196	0.737266	0.740114	0.747021	0.751172	0.75743
Wmelpop M 19d00016	Age-and-Wolbachia_infected_aegypti/wMelPop_Males_2015/	1	19	Aedes aegypti	0.839366	0.794189	0.764406	0.904034	0.858988	0.741694	0.864893	0.807497	0.732611	0.787164	0.82932	0.803407	0.752452	0.809902	0.826798	0.81387	0.845157	0.869553	0.877317	0.867964	0.850342	0.818904	0.801908	0.849273	0.840458	0.818749	0.846424	0.824238	0.837575	0.904312	0.86278	0.838931	0.84576	0.849017	0.839693	0.832863	0.840618	0.847953	0.863564	0.881152	0.866525	0.859474	0.860783	0.859493	0.869818
Wmelpop M 19d00017	Age-and-Wolbachia_infected_aegypti/wMelPop_Males_2015/	1	19	Aedes aegypti	0.549302	0.572515	0.519485	0.592858	0.663241	0.67803	0.662078	0.598369	0.553389	0.569399	0.631228	0.653087	0.621317	0.637201	0.621553	0.604919	0.637955	0.620849	0.601032	0.61348	0.631606	0.622555	0.601619	0.618977	0.617628	0.604569	0.60097	0.604499	0.61917	0.637133	0.621673	0.611102	0.613851	0.624054	0.629084	0.627191	0.621046	0.616014	0.621359	0.631766	0.618834	0.615364	0.620287	0.622173	0.632935
Wmelpop M 19d00018	Age-and-Wolbachia_infected_aegypti/wMelPop_Males_2015/	1	19	Aedes aegypti	0.980996	1.06874	0.95629	1.16617	1.07057	0.879996	1.03357	1.02305	0.956917	1.01088	1.17128	1.09768	0.905483	0.978591	0.998124	0.966258	0.997697	1.02437	1.02312	0.999854	1.01211	1.01501	0.996606	0.970744	0.971296	1.01027	1.07872	1.03819	1.02474	1.08374	1.07516	1.05908	1.05021	1.04203	1.03625	1.02948	1.02837	1.10049	1.10596	1.02962	1.03154	1.04348	1.04548	1.03255	1.03516
Wmelpop M 19d00019	Age-and-Wolbachia_infected_aegypti/wMelPop_Males_2015/	1	19	Aedes aegypti	0.839366	0.781505	0.761206	1.23686	1.25889	0.830764	0.778939	0.855783	0.896615	0.801425	0.931619	1.00191	0.887821	0.842361	0.841665	0.890705	0.981529	0.893353	0.826654	0.863801	0.849808	0.835795	0.840671	0.860299	0.842672	0.806656	0.786354	0.798544	0.823781	0.840595	0.818927	0.838362	0.867132	0.813668	0.813602	0.83166	0.822805	0.817333	0.810295	0.807104	0.83451	0.831576	0.815302	0.827035	0.83515
Wmelpop M 19d00020	Age-and-Wolbachia_infected_aegypti/wMelPop_Males_2015/	1	19	Aedes aegypti	0.760038	0.988471	0.773018	0.783018	0.827355	0.843876	0.805305	0.696851	0.690661	0.866298	0.764864	0.701445	0.752959	0.81944	0.804509	0.751687	0.747556	0.762032	0.775664	0.774519	0.76056	0.757024	0.762069	0.753488	0.76443	0.782197	0.78516	0.785148	0.784378	0.784266	0.787984	0.780229	0.774901	0.798208	0.774323	0.75454	0.779085	0.782488	0.777216	0.773942	0.777998	0.776244	0.77268	0.776171	0.774944
Wmelpop M 19d00021	Age-and-Wolbachia_infected_aegypti/wMelPop_Males_2015/	1	19	Aedes aegypti	0.828765	1.10396	0.8289	0.818746	1.01515	1.34928	1.02417	0.876661	0.888043	1.03385	1.00856	0.940464	0.92311	1.00696	1.01193	0.99641	1.10352	1.04076	0.953431	0.944393	1.01082	0.98184	0.903241	0.953145	1.00547	0.978973	0.877116	0.866087	0.932864	1.04231	1.01358	0.965883	0.948349	0.971856	0.943422	0.918981	0.943777	0.952828	0.953031	0.956696	0.984752	0.981285	0.958067	0.950818	0.971988
Wmelpop M 19d00022	Age-and-Wolbachia_infected_aegypti/wMelPop_Males_2015/	1	19	Aedes aegypti	0.716982	0.725669	0.910114	0.750856	0.73226	0.85359	0.897221	0.852295	0.824412	0.877165	0.914209	0.912385	0.889082	0.909443	0.857817	0.818358	0.895709	0.937387	0.938729	0.923497	0.901603	0.866189	0.839625	0.856447	0.855921	0.855756	0.882491	0.879735	0.894825	0.941061	0.944713	0.907414	0.873684	0.895519	0.889716	0.884763	0.908518	0.901522	0.904997	0.923694	0.904041	0.901817	0.915842	0.925392	0.915645
Wmelpop M 19d00023	Age-and-Wolbachia_infected_aegypti/wMelPop_Males_2015/	1	19	Aedes aegypti	0.807313	0.702182	0.902256	1.15458	0.958853	0.738201	0.854622	0.859398	0.824412	0.877165	0.92722	0.853891	0.752561	0.848488	0.990621	1.00133	0.824405	0.826113	0.893306	0.921072	0.901001	0.882539	0.884989	0.907032	0.859353	0.816358	0.844416	0.849381	0.840978	0.840405	0.886367	0.883685	0.841254	0.823873	0.855748	0.864648	0.807155	0.817161	0.838279	0.842512	0.844833	0.829516	0.815022	0.826389	0.843369
Wmelpop M 19d00024	Age-and-Wolbachia_infected_aegypti/wMelPop_Males_2015/	1	19	Aedes aegypti	0.967834	0.861367	0.946951	1.2009	0.985408	0.765367	0.992944	1.03361	0.961007	1.01483	1.04615	1.07859	1.11656	1.13876	1.09129	1.07197	1.1922	1.16984	1.13231	1.16627	1.12309	1.07098	1.0724	1.21818	1.16055	1.03964	1.02787	1.04016	1.08208	1.14052	1.13104	1.08569	1.05239	1.07374	1.0751	1.07627	1.09972	1.10162	1.09367	1.09136	1.11867	1.11768	1.10044	1.10251	1.10844
Wmelpop M 19d00025	Age-and-Wolbachia_infected_aegypti/wMelPop_Males_2015/	1	19	Aedes aegypti	0.406862	0.446347	0.375496	0.364844	0.364405	0.358132	0.341077	0.315481	0.302686	0.312984	0.304153	0.311445	0.333194	0.315725	0.326517	0.349225	0.3394	0.319032	0.311175	0.321922	0.318507	0.310152	0.308276	0.326181	0.32217	0.313806	0.324935	0.318681	0.323167	0.341808	0.31982	0.306344	0.310077	0.321128	0.313711	0.304802	0.309663	0.308789	0.304569	0.301057	0.304623	0.305409	0.302572	0.299158	0.303129
Wmelpop M 19d00026	Age-and-Wolbachia_infected_aegypti/wMelPop_Males_2015/	1	19	Aedes aegypti	0.655366	0.663898	0.839725	0.89742	0.859555	0.790744	0.751872	0.754794	0.788429	0.838408	0.94246	0.95251	0.857001	0.819118	0.794065	0.792237	0.824786	0.817436	0.799394	0.799266	0.815786	0.806863	0.784892	0.801707	0.805394	0.800498	0.803158	0.80291	0.801328	0.800475	0.801963	0.805518	0.810336	0.814921	0.810566	0.794271	0.775598	0.807935	0.815521	0.783462	0.785793	0.784009	0.782134	0.794877	0.796326
Wmelpop M 19d00027	Age-and-Wolbachia_infected_aegypti/wMelPop_Males_2015/	1	19	Aedes aegypti	0.627139	0.567857	0.729679	0.878114	0.898007	0.815157	0.776037	0.730041	0.71829	0.770516	0.858718	0.912243	0.87084	0.738808	0.735808	0.80108	0.793137	0.768429	0.787765	0.853828	0.784448	0.743336	0.757017	0.774583	0.777802	0.774491	0.778453	0.77755	0.784862	0.805307	0.830946	0.820084	0.787005	0.773168	0.814431	0.843566	0.80293	0.790523	0.80259	0.820553	0.79933	0.791806	0.797765	0.800172	0.797282
Wmelpop M 19d00028	Age-and-Wolbachia_infected_aegypti/wMelPop_Males_2015/	1	19	Aedes aegypti	0.91739	0.955724	0.680622	0.76221	0.855499	0.877114	0.91943	0.875242	0.847547	0.900322	0.880943	0.810216	0.765096	0.883637	0.844207	0.78693	0.966159	0.913951	0.835025	0.873301	0.89325	0.900918	0.888826	0.841664	0.83983	0.858292	0.856722	0.871978	0.897767	0.912923	0.864108	0.851851	0.885001	0.932433	0.883966	0.838167	0.863947	0.87887	0.866414	0.846528	0.887122	0.889701	0.860692	0.847551	0.875476
Wmelpop M 19d00029	Age-and-Wolbachia_infected_aegypti/wMelPop_Males_2015/	1	19	Aedes aegypti	0.82561	1.02669	0.919257	1.09401	1.12218	0.998555	1.04035	0.97232	0.957733	1.12288	1.21844	1.06231	0.889236	0.965251	0.9384	0.883195	0.970296	0.975574	0.916318	0.86823	0.912498	0.944845	0.930641	0.912672	0.900413	0.883332	0.854292	0.841221	0.861889	0.904835	0.884784	0.85502	0.849159	0.891043	0.896378	0.871428	0.845008	0.834583	0.835982	0.842486	0.843803	0.837012	0.829158	0.829842	0.83342
Wmelpop M 19d00030	Age-and-Wolbachia_infected_aegypti/wMelPop_Males_2015/	1	19	Aedes aegypti	0.937362	0.864405	0.819119	0.963362	0.990708	0.901985	0.942837	0.915173	0.823212	0.751965	0.867377	0.958594	0.92311	1.00696	1.01765	0.9867	1.02218	0.951791	0.905555	0.942354	0.966486	0.939052	0.904878	0.96081	0.947633	0.904377	0.901849	0.887498	0.932281	1.04248	0.979901	0.958526	0.978344	0.950651	0.9393	0.949553	0.972722	0.9799	0.981271	0.981163	0.973928	0.955142	0.940528	0.948521	0.959767
Wmelpop M 19d00031	Age-and-Wolbachia_infected_aegypti/wMelPop_Males_2015/	1	19	Aedes aegypti	0.714626	0.654522	0.734522	0.880017	0.831923	0.720979	0.83541	0.850812	0.768385	0.709857	0.816523	0.90925	0.872196	0.827618	0.868149	0.925712	0.860282	0.787791	0.780148	0.850627	0.881521	0.841872	0.793722	0.839618	0.832803	0.809987	0.836997	0.862253	0.871775	0.865804	0.864185	0.869787	0.859437	0.805219	0.830035	0.880809	0.883799	0.860029	0.855246	0.877452	0.89262	0.877007	0.860451	0.883334	0.883233
Wmelpop M 19d00032	Age-and-Wolbachia_infected_aegypti/wMelPop_Males_2015/	1	19	Aedes aegypti	1.96753	1.18298	1.04451	1.07467	1.00677	0.940216	1.10856	1.25101	1.08894	0.858252	1.06325	1.31284	1.17243	1.08287	1.0755	1.09287	1.04913	1.04268	1.09998	1.20515	1.1724	1.07971	1.02597	1.08882	1.13762	1.13687	1.11165	1.17134	1.17991	1.1083	1.16528	1.1988	1.15561	1.07006	1.08845	1.12251	1.08479	1.07165	1.09471	1.14005	1.14674	1.11372	1.08572	1.10809	1.12234
Wmelpop M 19d00033	Age-and-Wolbachia_infected_aegypti/wMelPop_Males_2015/	1	19	Aedes aegypti	0.957008	0.896098	0.847369	1.19017	1.19114	0.934711	1.09072	1.4139	1.37597	0.980849	0.884701	0.924028	1.04248	1.07485	0.985443	0.926392	1.01981	1.01813	0.973717	0.958791	0.975962	0.950446	0.914239	0.968625	0.987895	0.944053	0.878045	0.903591	0.953635	0.966104	0.908908	0.896508	0.922076	0.924414	0.876344	0.853934	0.896381	0.879793	0.871535	0.893843	0.908641	0.89367	0.869282	0.867239	0.888043
Wmelpop M 19d00034	Age-and-Wolbachia_infected_aegypti/wMelPop_Males_2015/	1	19	Aedes aegypti	0.777332	0.862874	0.718369	1.10163	1.12347	0.794523	0.831796	0.803506	0.808757	0.936862	0.855613	0.808054	0.858961	0.940993	0.910805	0.848264	0.879973	0.910726	0.89734	0.849234	0.857244	0.866194	0.866091	0.883886	0.888359	0.860606	0.809576	0.80912	0.870646	0.964026	0.8907	0.866149	0.88821	0.869157	0.863197	0.876841	0.899733	0.881397	0.857727	0.854136	0.895831	0.897128	0.86789	0.854988	0.861991
Wmelpop M 19d00035	Age-and-Wolbachia_infected_aegypti/wMelPop_Males_2015/	1	19	Aedes aegypti	0.960368	0.713067	0.712858	0.95217	0.963116	0.804635	0.937431	0.95057	0.846294	0.769214	0.83207	0.886	0.856997	0.814321	0.850291	0.914475	0.892572	0.938327	0.986837	0.962373	0.895181	0.855527	0.871319	0.967136	0.913846	0.835224	0.863802	0.890894	0.898238	0.891947	0.914269	0.910431	0.888539	0.8879	0.905554	0.92422	0.926921	0.915942	0.910904	0.914994	0.912159	0.899004	0.889231	0.899139	0.903265
Wmelpop M 19d00036	Age-and-Wolbachia_infected_aegypti/wMelPop_Males_2015/	1	19	Aedes aegypti	0.701313	0.827326	1.26969	1.18286	0.839749	0.687229	0.872374	1.01222	0.913929	0.757842	0.933405	1.01597	0.842315	0.840232	0.951985	1.06461	0.961992	0.99287	1.05019	1.01756	0.940332	0.899517	0.903466	0.923541	0.895365	0.868546	0.895758	0.921554	0.926414	0.919761	0.973258	0.945868	0.883081	0.901728	0.948293	0.965806	0.925978	0.92166	0.939006	0.956187	0.933256	0.929161	0.942542	0.95135	0.940834
Wmelpop M 19d00037	Age-and-Wolbachia_infected_aegypti/wMelPop_Males_2015/	1	19	Aedes aegypti	0.710856	0.745002	0.816001	0.84983	0.882623	0.897533	0.849925	0.739836	0.681065	0.735372	0.958366	0.977943	0.776058	0.826715	0.886777	0.897572	0.877963	0.928963	0.951769	0.89167	0.898434	0.90865	0.900854	0.885103	0.86958	0.872295	0.899433	0.873387	0.870516	0.918425	0.94819	0.9243	0.882023	0.881482	0.903482	0.907478	0.875784	0.8919	0.904596	0.888991	0.855744	0.86912	0.904187	0.901307	0.889702
Wmelpop M 19d00038	Age-and-Wolbachia_infected_aegypti/wMelPop_Males_2015/	1	19	Aedes aegypti	0.771041	0.863918	1.08658	0.863634	0.780635	0.827296	0.87375	0.781748	0.712413	0.766954	0.929097	0.944628	0.801014	0.800407	0.89891	1.02025	0.988056	0.947384	0.92234	0.911239	0.887532	0.872775	0.875833	0.897765	0.846599	0.821634	0.905675	0.873515	0.839252	0.864423	0.912306	0.920797	0.89213	0.871393	0.88409	0.898241	0.884424	0.873359	0.872788	0.87703	0.860955	0.863035	0.874881	0.873227	0.874012
Wmelpop M 19d00039	Age-and-Wolbachia_infected_aegypti/wMelPop_Males_2015/	1	19	Aedes aegypti	0.751445	0.866998	0.918687	0.738214	0.777734	0.998819	0.929504	0.845306	0.821422	0.874284	0.987474	0.990004	0.888526	0.896582	0.928297	0.945517	0.923581	0.886243	0.90698	0.983254	0.850803	0.797595	0.843627	0.898257	0.864391	0.811216	0.814644	0.813181	0.820768	0.840274	0.843652	0.830741	0.821083	0.842094	0.854557	0.851722	0.842244	0.862273	0.87241	0.861363	0.85986	0.859594	0.862464	0.872591	0.887085
Wmelpop M 19d00040	Age-and-Wolbachia_infected_aegypti/wMelPop_Males_2015/	1	19	Aedes aegypti	0.674931	0.744933	0.941634	1.21729	0.985408	0.766698	1.00131	0.967134	0.816332	0.806168	0.9521	1.05584	0.997864	1.0082	1.03878	1.05057	1.01324	1.01398	1.05063	1.07719	0.944521	0.918484	1.0062	1.08386	0.987153	0.904964	0.967167	0.972792	0.966758	0.989481	1.04942	1.03169	0.970234	0.963937	1.00232	1.03088	1.00387	0.980277	0.983365	1.00182	0.971195	0.986638	1.02276	1.01138	1.01634
Wmelpop M 19d00041	Age-and-Wolbachia_infected_aegypti/wMelPop_Males_2015/	1	19	Aedes aegypti	0.801144	0.928125	0.746727	0.758868	0.789274	0.835411	0.98607	0.896722	0.800961	0.856319	0.894618	0.89425	0.873011	0.884373	0.907838	0.940067	0.974595	0.91086	0.870354	0.906736	0.926514	0.927335	0.923214	0.943444	0.913251	0.88777	0.916174	0.864893	0.858684	0.932559	0.941374	0.886056	0.844937	0.907826	0.903008	0.873442	0.88052	0.889634	0.887078	0.877313	0.889742	0.887466	0.871434	0.857816	0.874727
Wmelpop M 19d00042	Age-and-Wolbachia_infected_aegypti/wMelPop_Males_2015/	1	19	Aedes aegypti	1.21776	0.987105	0.795566	0.908463	1.02223	1.04063	1.08535	1.00283	0.989491	1.16452	1.11146	1.07053	1.11632	1.13079	1.15877	1.16789	1.11389	1.05413	1.03678	1.07185	1.09834	1.05424	1.00163	1.06486	1.08056	1.03436	0.983596	1.01893	1.07108	1.08528	1.07581	1.04238	1.00894	1.00301	0.996381	1.01311	1.06143	1.02811	0.998544	1.00223	1.01018	1.00669	0.99943	1.00488	1.02747
Wmelpop M 19d00043	Age-and-Wolbachia_infected_aegypti/wMelPop_Males_2015/	1	19	Aedes aegypti	0.742833	0.809856	0.766871	0.805051	0.731316	0.650875	0.752866	0.764072	0.722549	0.721198	0.745665	0.758185	0.752139	0.767562	0.76321	0.761159	0.79479	0.761578	0.726711	0.732957	0.749645	0.743298	0.731248	0.772327	0.792941	0.765134	0.708794	0.725276	0.784969	0.84002	0.787936	0.76121	0.775148	0.797847	0.783179	0.778452	0.817001	0.808888	0.791605	0.790333	0.817645	0.816652	0.79941	0.801477	0.807409
Wmelpop M 19d00044	Age-and-Wolbachia_infected_aegypti/wMelPop_Males_2015/	1	19	Aedes aegypti	1.03614	1.28491	1.30707	0.943591	0.901833	1.10499	1.38965	1.1474	1.01196	1.20084	1.15523	1.04084	1.02247	1.41064	1.33292	1.08617	1.2114	1.21867	1.08019	0.951378	0.990877	1.05342	1.08013	1.10018	1.08568	1.05807	1.043	1.01455	1.06614	1.21716	1.1625	1.11108	1.10777	1.1296	1.12964	1.11763	1.11104	1.10939	1.0905	1.06572	1.09161	1.09516	1.0751	1.05928	1.07486
Wmelpop M 19d00045	Age-and-Wolbachia_infected_aegypti/wMelPop_Males_2015/	1	19	Aedes aegypti	0.616783	0.637835	0.711921	0.850046	0.813106	0.696379	0.73471	0.718641	0.705534	0.757592	0.792685	0.79898	0.788852	0.80436	0.801394	0.786144	0.780084	0.76208	0.76527	0.797805	0.79225	0.74866	0.719652	0.785866	0.79591	0.762332	0.746531	0.739722	0.768652	0.827501	0.815592	0.7959	0.784006	0.772771	0.775953	0.780798	0.775856	0.771296	0.780296	0.80015	0.804267	0.798687	0.79568	0.807795	0.816119
Wmelpop M 19d00046	Age-and-Wolbachia_infected_aegypti/wMelPop_Males_2015/	1	19	Aedes aegypti	0.749412	0.781178	0.847917	0.801364	0.690626	0.613757	0.649042	0.687639	0.681346	0.638841	0.691632	0.73952	0.728694	0.702787	0.708391	0.742619	0.775827	0.746317	0.700845	0.68364	0.720161	0.733159	0.717574	0.737229	0.710603	0.686059	0.713716	0.704689	0.711759	0.748002	0.722832	0.71092	0.724739	0.747896	0.728108	0.712884	0.737176	0.732134	0.723661	0.723088	0.720563	0.71286	0.704225	0.70181	0.714584
Wmelpop M 19d00047	Age-and-Wolbachia_infected_aegypti/wMelPop_Males_2015/	1	19	Aedes aegypti	0.850942	0.807254	0.76763	0.717842	0.659049	0.659154	0.844923	0.826752	0.698933	0.656638	0.816614	0.848582	0.697114	0.747846	0.744237	0.708834	0.740328	0.764855	0.777356	0.775275	0.735499	0.717696	0.730871	0.751331	0.720433	0.700422	0.748202	0.74472	0.73082	0.734144	0.741126	0.726987	0.711374	0.732801	0.737561	0.731756	0.730164	0.729547	0.734902	0.743319	0.7401	0.730361	0.720658	0.717639	0.723241
Wmelpop M 19d00048	Age-and-Wolbachia_infected_aegypti/wMelPop_Males_2015/	1	19	Aedes aegypti	0.744816	0.894002	0.82289	0.851612	0.832456	0.770297	0.738091	0.697542	0.693132	0.745033	0.735372	0.717333	0.718377	0.736813	0.704623	0.69538	0.802494	0.73143	0.676975	0.743031	0.799237	0.787597	0.742366	0.758449	0.768575	0.752216	0.716989	0.72228	0.767103	0.82219	0.772889	0.747726	0.761906	0.784539	0.774691	0.75553	0.753225	0.763401	0.76829	0.764559	0.769898	0.762202	0.750765	0.754212	0.776854
Wmelpop M 19d00049	Age-and-Wolbachia_infected_aegypti/wMelPop_Males_2015/	1	19	Aedes aegypti	0.850777	0.839022	1.07813	1.17256	0.976308	0.829865	0.975049	0.896722	0.800961	0.856319	0.894618	0.898371	0.872196	0.827618	0.86409	0.934137	0.91464	0.839678	0.843928	0.963543	0.914645	0.869769	0.875434	0.895302	0.867358	0.853231	0.909881	0.892367	0.876725	0.898154	0.897274	0.895005	0.89558	0.895801	0.895878	0.906408	0.929419	0.919034	0.931277	0.965866	0.928475	0.906998	0.913105	0.93559	0.941675
Wmelpop M 19d00050	Age-and-Wolbachia_infected_aegypti/wMelPop_Males_2015/	1	19	Aedes aegypti	1.07632	1.04531	0.823235	1.1175	1.13494	0.906483	1.06119	1.18325	1.09002	0.933933	1.09956	1.25618	1.14207	1.04601	1.15353	1.38367	1.28436	1.11891	1.05228	1.08955	1.05605	1.01056	1.02174	1.21555	1.18236	1.05301	1.04062	1.01771	1.04825	1.15094	1.18754	1.15435	1.10285	1.09076	1.08327	1.07823	1.07396	1.04633	1.05307	1.09799	1.10632	1.07821	1.0531	1.07409	1.11988
[truncated: 2,106 more columns]
