# Supplementary material for: Age grading An. gambiae and An. arabiensis using near infrared spectra and artificial neural networks
Source: PLoS One. 2019 Aug 14;14(8):e0209451. doi: 10.1371/journal.pone.0209451 (PMC6693756; doi:10.1371/journal.pone.0209451)
Supplement: S5 Appendix — (ZIP) [file pone.0209451.s021.zip › DS12.xlsx]

## Sheet: Sheet1
MosquitoID	Path	Age class	Age	Species	f350	f351	f352	f353	f354	f355	f356	f357	f358	f359	f360	f361	f362	f363	f364	f365	f366	f367	f368	f369	f370	f371	f372	f373	f374	f375	f376	f377	f378	f379	f380	f381	f382	f383	f384	f385	f386	f387	f388	f389	f390	f391	f392	f393	f394
Wmelpop F 1d00002	Age-and-Wolbachia_infected_aegypti/wMelPop_Females_2015/	0	1	Aedes aegypti	1.10244	2.75257	1.37313	1.11969	1.1974	1.40021	1.09449	0.963982	0.935	0.972673	1.03434	0.951517	0.829745	0.951574	1.04246	1.07561	1.17221	1.1097	1.03042	1.0191	1.03923	1.01609	0.963183	0.948897	1.01244	1.07427	1.02572	1.03167	1.0444	1.03855	1.05584	1.0613	1.05546	1.05791	1.03846	1.03762	1.08147	1.10015	1.07055	1.02261	1.02948	1.05329	1.06164	1.0295	1.04955
Wmelpop F 1d00003	Age-and-Wolbachia_infected_aegypti/wMelPop_Females_2015/	0	1	Aedes aegypti	1.31485	NaN	1.80402	1.71957	1.93294	1.71428	1.19416	1.11919	1.16747	1.20172	1.12746	1.15982	1.29194	1.13039	1.03139	1.04755	1.21906	1.17198	1.07369	1.0582	1.07005	1.09209	1.11524	1.13718	1.20299	1.23632	1.15958	1.15792	1.18631	1.20999	1.22749	1.25568	1.25471	1.17096	1.16324	1.19458	1.21461	1.21872	1.1988	1.17449	1.19842	1.22549	1.24272	1.24781	1.23544
Wmelpop F 1d00004	Age-and-Wolbachia_infected_aegypti/wMelPop_Females_2015/	0	1	Aedes aegypti	0.977848	1.99245	1.77789	1.33977	1.23506	1.30225	1.38054	1.14682	1.00269	1.04449	1.01199	0.993937	1.03215	1.15458	1.10409	1.04811	1.22612	1.06493	0.9651	1.05121	1.02664	1.06986	1.18858	1.16194	1.16576	1.16116	1.09962	1.13768	1.17458	1.15608	1.17312	1.17734	1.15594	1.11987	1.1264	1.1558	1.17573	1.15434	1.15157	1.17431	1.16006	1.13745	1.12977	1.15638	1.18503
Wmelpop F 1d00005	Age-and-Wolbachia_infected_aegypti/wMelPop_Females_2015/	0	1	Aedes aegypti	NaN	NaN	NaN	NaN	NaN	2.25047	1.28201	1.19406	1.24779	1.28199	1.18802	1.2129	1.37258	1.28569	1.17295	1.20238	1.66029	1.32362	1.13018	1.24863	1.3706	1.38988	1.31236	1.25996	1.31041	1.3753	1.32675	1.32994	1.35658	1.38025	1.39775	1.43069	1.42113	1.29846	1.21958	1.22488	1.3192	1.29592	1.27439	1.30184	1.33093	1.33582	1.32523	1.32417	1.34559
Wmelpop F 1d00006	Age-and-Wolbachia_infected_aegypti/wMelPop_Females_2015/	0	1	Aedes aegypti	NaN	NaN	1.19421	1.28187	NaN	NaN	1.03826	1.06196	1.38211	1.39845	1.14576	1.14503	1.47595	1.92106	1.44568	1.24145	1.77245	1.51173	1.21574	1.19476	1.63022	1.65487	1.25575	1.33551	1.59148	1.65876	1.30413	1.31328	1.40229	1.41746	1.36791	1.3964	1.47242	1.44089	1.3532	1.35974	1.54562	1.51297	1.40785	1.36834	1.53058	1.50353	1.38301	1.40885	1.47362
Wmelpop F 1d00007	Age-and-Wolbachia_infected_aegypti/wMelPop_Females_2015/	0	1	Aedes aegypti	NaN	NaN	1.58093	NaN	2.0885	1.20715	1.10187	1.09624	1.13227	1.16654	1.10864	1.08426	1.11829	1.15605	1.12557	1.10772	1.2088	1.20072	1.14373	1.11726	1.12754	1.15406	1.17098	1.14638	1.1155	1.1056	1.13135	1.15681	1.16012	1.14565	1.15981	1.18624	1.19652	1.15814	1.11481	1.12258	1.20012	1.16706	1.12979	1.13763	1.18845	1.19738	1.17133	1.15966	1.18011
Wmelpop F 1d00008	Age-and-Wolbachia_infected_aegypti/wMelPop_Females_2015/	0	1	Aedes aegypti	3.14501	NaN	1.48314	2.0275	NaN	2.42948	0.996889	1.1177	1.6364	1.36498	1.21208	1.23816	1.42121	1.50616	1.22847	1.10907	1.44363	1.22163	1.06329	1.16976	1.36814	1.32553	1.15899	1.24046	1.25767	1.20747	1.1825	1.28268	1.36509	1.31824	1.27696	1.31418	1.36085	1.25522	1.17842	1.20838	1.38099	1.30329	1.22174	1.23046	1.31903	1.31365	1.26209	1.28973	1.30405
Wmelpop F 1d00009	Age-and-Wolbachia_infected_aegypti/wMelPop_Females_2015/	0	1	Aedes aegypti	1.74366	1.61637	1.05599	1.25919	1.16701	0.968273	1.14737	1.13743	1.05392	1.09278	1.26037	1.23775	1.07292	1.19458	1.15983	1.05817	1.08171	1.05586	1.06581	1.15805	1.18527	1.20377	1.21911	1.18564	1.18966	1.19814	1.17345	1.22661	1.26297	1.23549	1.24867	1.28038	1.27897	1.1913	1.15941	1.16827	1.18954	1.1906	1.19989	1.22244	1.22772	1.20843	1.19507	1.22321	1.21878
Wmelpop F 1d00010	Age-and-Wolbachia_infected_aegypti/wMelPop_Females_2015/	0	1	Aedes aegypti	NaN	NaN	2.29304	1.99704	1.6949	1.33031	1.18607	1.16693	1.20576	1.23999	1.15668	1.1821	1.33125	1.25382	1.16297	1.14812	1.25792	1.23877	1.20292	1.23799	1.26301	1.23658	1.20993	1.30773	1.26468	1.18873	1.21551	1.29911	1.27688	1.16778	1.26217	1.28815	1.21199	1.16618	1.19819	1.24319	1.22878	1.19804	1.17878	1.1812	1.21021	1.20243	1.19282	1.24338	1.22808
Wmelpop F 1d00011	Age-and-Wolbachia_infected_aegypti/wMelPop_Females_2015/	0	1	Aedes aegypti	1.11474	1.06277	1.41231	3.33429	NaN	1.46051	1.10852	1.06463	1.06408	1.00395	1.11222	1.16599	1.09421	1.12053	1.15545	1.18614	1.21197	1.11074	1.08262	1.1779	1.09721	1.05785	1.0895	1.1145	1.14333	1.13606	1.07893	1.11616	1.15231	1.13582	1.15288	1.15254	1.14622	1.17482	1.15265	1.14394	1.19447	1.17984	1.16012	1.16168	1.16843	1.15547	1.14544	1.17273	1.19018
Wmelpop F 1d00012	Age-and-Wolbachia_infected_aegypti/wMelPop_Females_2015/	0	1	Aedes aegypti	2.02779	NaN	1.21904	1.42637	NaN	NaN	1.0698	1.09321	1.44681	1.46031	1.18654	1.14509	1.29321	1.21588	1.18143	1.26735	1.58248	1.35361	1.14546	1.1287	1.28995	1.22836	1.05112	1.11234	1.20777	1.23428	1.15741	1.19665	1.24144	1.21211	1.14447	1.18008	1.25846	1.17612	1.14102	1.15973	1.21026	1.22352	1.18678	1.14346	1.19198	1.20353	1.17632	1.16356	1.19846
Wmelpop F 1d00013	Age-and-Wolbachia_infected_aegypti/wMelPop_Females_2015/	0	1	Aedes aegypti	1.08822	1.23858	1.05677	0.817169	0.940369	1.38226	0.970464	0.945779	1.10319	1.2659	1.23029	1.07529	0.97696	1.17444	1.06345	0.929743	1.12507	1.17809	1.08872	1.02177	1.07889	1.08127	1.01376	0.994865	1.06342	1.13226	1.07465	1.04459	1.06443	1.12392	1.15073	1.12855	1.092	1.09218	1.07038	1.06783	1.11344	1.12956	1.10534	1.07112	1.09456	1.12617	1.1306	1.08914	1.10861
Wmelpop F 1d00014	Age-and-Wolbachia_infected_aegypti/wMelPop_Females_2015/	0	1	Aedes aegypti	0.899949	1.05426	0.825621	0.669893	0.763157	1.05095	0.909707	0.816359	0.827838	0.931121	0.820171	0.785147	0.868563	0.906066	0.898244	0.90016	0.97192	0.903865	0.851208	0.887774	0.912436	0.897229	0.861814	0.857007	0.893025	0.923264	0.895921	0.884915	0.896732	0.920961	0.919646	0.91845	0.918479	0.909103	0.896359	0.904527	0.941862	0.930913	0.921142	0.932483	0.949337	0.935208	0.915364	0.931428	0.950122
Wmelpop F 1d00015	Age-and-Wolbachia_infected_aegypti/wMelPop_Females_2015/	0	1	Aedes aegypti	1.04539	1.60685	1.02115	0.889641	0.953877	1.0769	0.918827	0.885536	0.922025	0.95638	0.932966	0.92296	0.959555	1.07225	1.00023	0.905656	0.975825	0.983706	0.953764	0.948712	1.05034	1.04776	0.954688	0.970375	1.08801	1.16471	1.02831	1.01552	1.04875	1.07092	1.06193	1.04925	1.05157	1.08088	1.04801	1.0366	1.10438	1.10567	1.07016	1.04157	1.06794	1.0743	1.06039	1.05652	1.08774
Wmelpop F 1d00016	Age-and-Wolbachia_infected_aegypti/wMelPop_Females_2015/	0	1	Aedes aegypti	1.15159	1.45866	1.45772	1.02646	1.00028	1.17184	1.07681	1.16865	1.2254	1.02385	0.959805	0.957	0.9941	1.1019	1.11132	1.09073	1.19098	1.11613	1.07974	1.17629	1.15205	1.10947	1.08502	1.06252	1.09843	1.1607	1.18457	1.17367	1.13026	1.08915	1.1329	1.17658	1.19116	1.18729	1.13093	1.10654	1.15562	1.1448	1.12691	1.13147	1.15854	1.17363	1.16348	1.13411	1.16212
Wmelpop F 1d00017	Age-and-Wolbachia_infected_aegypti/wMelPop_Females_2015/	0	1	Aedes aegypti	1.48177	1.69742	1.27906	1.25461	1.56833	1.85093	1.07771	1.05864	1.22153	1.2494	1.07317	1.04767	1.16851	1.11577	1.1054	1.1401	1.16299	1.13448	1.09037	1.07148	1.14173	1.13389	1.06219	1.08189	1.15105	1.16721	1.06598	1.09275	1.13113	1.11647	1.13068	1.15658	1.16764	1.13312	1.09333	1.10286	1.17757	1.12408	1.09092	1.11997	1.14821	1.16062	1.15708	1.14778	1.13674
Wmelpop F 1d00018	Age-and-Wolbachia_infected_aegypti/wMelPop_Females_2015/	0	1	Aedes aegypti	1.07934	1.53948	1.01602	1.16248	1.41061	1.28704	0.926582	0.98776	1.22485	1.24689	1.17646	1.08611	1.05332	1.2985	1.14454	0.987193	1.21952	1.13307	1.04358	1.1396	1.17878	1.12549	1.06546	1.13384	1.18014	1.19828	1.22352	1.20702	1.17949	1.16618	1.17719	1.23093	1.26859	1.18364	1.15136	1.15923	1.1806	1.21629	1.18565	1.11986	1.16424	1.18981	1.18623	1.19255	1.21634
Wmelpop F 1d00019	Age-and-Wolbachia_infected_aegypti/wMelPop_Females_2015/	0	1	Aedes aegypti	1.53536	NaN	1.12018	1.04315	1.69768	NaN	1.20716	1.13367	1.2254	1.02385	0.953702	0.988023	1.0952	1.13729	1.09318	1.11171	1.43747	1.41769	1.13797	0.976438	1.159	1.28306	1.14622	1.06103	1.2357	1.48563	1.21965	1.18284	1.24562	1.31547	1.24663	1.19309	1.19752	1.26672	1.21758	1.18709	1.27636	1.29606	1.24687	1.19452	1.24177	1.28761	1.28677	1.23888	1.30512
Wmelpop F 1d00020	Age-and-Wolbachia_infected_aegypti/wMelPop_Females_2015/	0	1	Aedes aegypti	0.990978	1.16849	NaN	NaN	1.77287	1.4362	1.50102	1.36834	1.18938	1.10603	1.23795	1.29013	1.1983	1.35199	1.37517	1.26654	1.19873	1.14157	1.12489	1.16088	1.24817	1.26733	1.2224	1.24941	1.23591	1.1952	1.17209	1.23098	1.24231	1.17794	1.23465	1.23248	1.17621	1.1665	1.21003	1.25266	1.23752	1.20325	1.19772	1.22239	1.22571	1.22319	1.22221	1.22758	1.23149
Wmelpop F 1d00021	Age-and-Wolbachia_infected_aegypti/wMelPop_Females_2015/	0	1	Aedes aegypti	2.47021	2.68304	3.24669	NaN	NaN	2.49248	1.57389	1.47052	1.64233	2.78347	1.92554	1.50218	1.37529	1.627	1.48926	1.2744	1.29666	1.32685	1.34386	1.37997	1.66887	1.8528	1.5983	1.39274	1.34604	1.40624	1.52452	1.48754	1.43834	1.47525	1.7007	1.70536	1.52	1.47091	1.54024	1.57852	1.46859	1.42794	1.43076	1.45651	1.47607	1.57562	1.64378	1.48043	1.45943
Wmelpop F 1d00022	Age-and-Wolbachia_infected_aegypti/wMelPop_Females_2015/	0	1	Aedes aegypti	NaN	NaN	NaN	2.48101	1.84804	1.70411	1.18325	1.22518	1.36657	1.22209	1.11963	1.14068	1.29735	1.54331	1.29625	1.1453	1.51109	1.4445	1.2822	1.32601	1.47224	1.37319	1.18501	1.20128	1.29032	1.30236	1.16242	1.23073	1.31162	1.27478	1.28731	1.31648	1.32078	1.25927	1.25418	1.29883	1.35941	1.32921	1.2731	1.24504	1.3012	1.30128	1.2812	1.3364	1.33402
Wmelpop F 1d00023	Age-and-Wolbachia_infected_aegypti/wMelPop_Females_2015/	0	1	Aedes aegypti	1.20335	1.57832	1.57917	1.24531	1.30374	1.64038	1.3761	1.18954	1.12445	1.16365	1.11739	1.03595	1.01429	1.34734	1.31253	1.09085	1.11522	1.09339	1.0851	1.11609	1.03228	1.05325	1.17282	1.14792	1.14432	1.17102	1.19621	1.17798	1.16907	1.1978	1.26137	1.2825	1.24633	1.19711	1.20574	1.21469	1.1748	1.14375	1.14368	1.16806	1.17404	1.1726	1.17949	1.20822	1.18769
Wmelpop F 1d00024	Age-and-Wolbachia_infected_aegypti/wMelPop_Females_2015/	0	1	Aedes aegypti	1.20335	1.57832	1.57917	1.28734	1.08285	1.03715	1.25444	1.13326	0.947681	0.913677	1.09523	1.15491	1.01214	1.12081	1.09556	1.00782	1.02926	1.06073	1.06663	1.04607	1.05679	1.0821	1.10006	1.08257	1.05201	1.06881	1.17948	1.19306	1.1407	1.09813	1.14538	1.17056	1.14697	1.11208	1.12124	1.14027	1.13411	1.13691	1.12735	1.10826	1.11162	1.14429	1.17168	1.14242	1.13811
Wmelpop F 1d00025	Age-and-Wolbachia_infected_aegypti/wMelPop_Females_2015/	0	1	Aedes aegypti	1.01524	1.22302	1.26652	1.31608	1.23777	1.06388	0.899522	1.01216	1.15159	0.976393	0.98037	1.03415	1.04914	0.948064	0.963264	1.05325	1.07911	0.96303	0.933054	1.06078	1.1129	1.01447	0.91489	1.00482	1.04331	1.00685	0.969772	1.03806	1.04834	0.961075	0.990971	1.05496	1.0738	0.979817	0.983399	1.03162	1.05072	1.04344	1.02662	1.01844	1.04706	1.04069	1.02443	1.05208	1.05963
Wmelpop F 1d00026	Age-and-Wolbachia_infected_aegypti/wMelPop_Females_2015/	0	1	Aedes aegypti	1.74366	1.65531	1.05879	1.06329	1.03727	0.947179	0.899229	1.04904	1.1826	0.995414	1.07864	1.14451	1.07101	1.02646	1.03074	1.06405	1.08655	1.06083	1.05234	1.0847	1.06477	1.00115	0.973245	1.12062	1.17952	1.12156	1.06788	1.11241	1.11071	1.0396	1.10755	1.17797	1.16843	1.07576	1.06378	1.10459	1.15016	1.13812	1.12085	1.12577	1.15783	1.12994	1.0911	1.11902	1.12453
Wmelpop F 1d00027	Age-and-Wolbachia_infected_aegypti/wMelPop_Females_2015/	0	1	Aedes aegypti	NaN	NaN	0.961371	1.02372	1.41693	1.5086	0.913626	0.869312	1.04499	1.3443	1.18263	1.0772	1.11892	1.17802	0.996249	0.901911	1.15793	1.10826	0.996964	1.03843	1.16688	1.19078	1.09622	1.06868	1.15869	1.1867	1.01023	1.0751	1.17213	1.14655	1.12344	1.14982	1.20166	1.19581	1.15566	1.1596	1.24264	1.20898	1.14278	1.10865	1.15378	1.18132	1.16888	1.13886	1.16692
Wmelpop F 1d00028	Age-and-Wolbachia_infected_aegypti/wMelPop_Females_2015/	0	1	Aedes aegypti	0.824558	1.00715	1.68489	1.44023	1.07168	0.895023	0.863908	0.872003	0.898639	0.933132	0.984401	0.942179	0.869293	1.01925	0.98951	0.893712	0.962457	0.96673	0.961474	0.993505	0.976996	0.953786	0.948541	0.974608	0.974287	0.971135	0.99696	0.995998	0.983593	0.985824	1.06026	1.06037	1.00523	1.00759	1.03346	1.03676	0.997265	0.995921	1.01551	1.03666	1.03188	1.03225	1.03747	1.03651	1.03315
Wmelpop F 1d00029	Age-and-Wolbachia_infected_aegypti/wMelPop_Females_2015/	0	1	Aedes aegypti	1.33295	1.43819	NaN	1.71267	1.29542	1.34232	1.20472	1.08258	1.03065	1.06911	1.1276	1.0645	0.958688	1.05212	1.07187	1.0534	1.14419	1.14018	1.09332	1.07275	1.0881	1.08626	1.05992	1.03753	1.10539	1.19189	1.16591	1.17696	1.18281	1.16638	1.1901	1.14289	1.08921	1.14635	1.14177	1.12167	1.14394	1.14789	1.15854	1.18097	1.18456	1.19999	1.21396	1.19908	1.20084
Wmelpop F 1d00030	Age-and-Wolbachia_infected_aegypti/wMelPop_Females_2015/	0	1	Aedes aegypti	1.26036	NaN	NaN	1.1766	1.28835	NaN	1.09868	0.95909	1.01061	1.0451	1.09181	1.07507	1.03181	1.14928	1.10998	1.03228	1.11789	1.17298	1.17041	1.13543	1.085	1.15141	1.26322	1.07382	1.05435	1.12362	1.14755	1.13209	1.12831	1.15475	1.17559	1.1719	1.16432	1.19304	1.17156	1.14978	1.1723	1.20347	1.20097	1.17454	1.20031	1.21245	1.21065	1.2173	1.20475
Wmelpop F 1d00031	Age-and-Wolbachia_infected_aegypti/wMelPop_Females_2015/	0	1	Aedes aegypti	1.66433	1.93221	1.3557	1.88114	1.92697	1.43081	1.47918	1.61082	1.34984	1.00199	1.06376	1.17939	1.19752	1.23667	1.2095	1.14593	1.09794	1.05117	1.06581	1.15805	1.19643	1.1443	1.07599	1.10387	1.07295	1.02222	1.01511	1.063	1.0776	1.03915	1.07966	1.12762	1.1235	1.04001	1.0515	1.09295	1.08847	1.08914	1.10307	1.12556	1.13502	1.12491	1.11354	1.12417	1.12318
Wmelpop F 1d00032	Age-and-Wolbachia_infected_aegypti/wMelPop_Females_2015/	0	1	Aedes aegypti	NaN	NaN	1.37115	1.74787	NaN	2.71165	1.62095	1.34953	1.1835	1.10173	1.38211	1.46865	1.1978	1.34367	1.35386	1.30142	1.4601	1.32543	1.22215	1.26002	1.20589	1.2286	1.31585	1.26683	1.32213	1.34229	1.18995	1.21879	1.26297	1.23549	1.24867	1.27692	1.28274	1.22792	1.22781	1.25911	1.27897	1.24593	1.23527	1.26011	1.25924	1.2713	1.28972	1.29154	1.29344
Wmelpop F 1d00033	Age-and-Wolbachia_infected_aegypti/wMelPop_Females_2015/	0	1	Aedes aegypti	1.31961	1.7442	1.7485	1.84311	1.48971	1.31216	1.72556	1.60667	1.39105	1.43428	1.31203	1.25682	1.29418	1.32506	1.34472	1.40927	1.61459	1.41067	1.32002	1.47265	1.40196	1.36534	1.38365	1.32103	1.37188	1.44389	1.38397	1.39107	1.38324	1.34774	1.41975	1.48915	1.48028	1.38753	1.34178	1.34012	1.36193	1.34833	1.37239	1.43196	1.38645	1.35358	1.35355	1.38014	1.41069
Wmelpop F 1d00034	Age-and-Wolbachia_infected_aegypti/wMelPop_Females_2015/	0	1	Aedes aegypti	1.91983	NaN	1.38324	1.35646	1.30204	1.10453	0.928156	0.967874	1.05534	0.993093	0.882475	0.904564	1.07365	1.13264	1.00189	0.934549	1.13617	1.07482	0.957031	0.957411	1.10924	1.14065	1.01046	0.957235	1.0065	1.08221	1.06702	1.0769	1.10748	1.126	1.04964	1.04475	1.09502	1.09588	1.07038	1.0708	1.11628	1.06827	1.0442	1.07122	1.08266	1.0748	1.07032	1.09804	1.10187
Wmelpop F 1d00035	Age-and-Wolbachia_infected_aegypti/wMelPop_Females_2015/	0	1	Aedes aegypti	0.981937	1.08203	0.970519	0.983247	1.03993	1.03913	0.898085	0.816359	0.820179	0.922542	0.996764	0.917887	0.805893	0.934656	0.917781	0.838463	0.901153	0.907748	0.908465	0.939331	0.889607	0.894587	0.94545	0.909305	0.906308	0.931905	0.956501	0.981954	0.977736	0.953079	0.993632	1.00379	0.97093	0.936832	0.930819	0.946589	0.96727	0.952163	0.935736	0.932249	0.933537	0.931987	0.930809	0.93611	0.931545
Wmelpop F 1d00036	Age-and-Wolbachia_infected_aegypti/wMelPop_Females_2015/	0	1	Aedes aegypti	0.875692	1.1849	1.20525	1.05471	1.01838	1.04846	0.98922	0.982176	1.01455	1.04888	1.01897	0.966665	0.942708	1.04276	1.01284	0.968405	1.1114	1.0757	1.01336	1.05233	1.18405	1.20816	1.10939	1.08033	1.16405	1.22819	1.11018	1.09748	1.14718	1.20932	1.19108	1.19043	1.21054	1.20369	1.16636	1.15911	1.21076	1.19954	1.14961	1.1145	1.18335	1.20375	1.18024	1.18759	1.19724
Wmelpop F 1d00037	Age-and-Wolbachia_infected_aegypti/wMelPop_Females_2015/	0	1	Aedes aegypti	NaN	NaN	1.59552	1.52022	2.50087	NaN	1.20237	1.06663	1.16297	1.3559	1.28193	1.21538	1.26116	1.44707	1.44544	1.34062	1.36214	1.39973	1.38122	1.31212	1.33241	1.25705	1.17837	1.33092	1.45069	1.37603	1.21288	1.28914	1.37928	1.33302	1.34954	1.34278	1.31199	1.29443	1.26998	1.29531	1.40209	1.37564	1.30875	1.2767	1.33772	1.31451	1.27666	1.3598	1.36566
Wmelpop F 1d00038	Age-and-Wolbachia_infected_aegypti/wMelPop_Females_2015/	0	1	Aedes aegypti	0.810095	1.1987	1.5592	1.30539	1.09414	1.02175	1.07325	1.11711	1.09876	1.03145	1.0597	1.05243	1.01246	1.12577	1.10133	0.997913	0.965972	1.02135	1.07343	1.04791	1.01222	1.03651	1.10055	1.08164	1.08704	1.09808	1.08308	1.13342	1.14907	1.09877	1.11015	1.13788	1.1481	1.11337	1.11893	1.14939	1.16921	1.12729	1.10989	1.13746	1.16577	1.17777	1.17327	1.16266	1.14898
Wmelpop F 1d00039	Age-and-Wolbachia_infected_aegypti/wMelPop_Females_2015/	0	1	Aedes aegypti	NaN	NaN	1.03153	1.12141	1.61085	1.85093	1.07771	1.05864	1.22153	1.2494	1.07317	1.05274	1.16756	1.04655	0.967595	0.983612	1.12885	1.13992	1.11121	1.14543	1.17433	1.12549	1.06546	1.13384	1.18878	1.1725	1.10841	1.1828	1.25893	1.22428	1.1573	1.16593	1.22229	1.21496	1.17209	1.17408	1.25956	1.25034	1.19336	1.14928	1.17383	1.18789	1.18569	1.19133	1.23247
Wmelpop F 1d00000	Age-and-Wolbachia_infected_aegypti/wMelPop_Females_2015/	0	1	Aedes aegypti	1.1576	1.59241	1.21612	1.04449	1.0281	1.03481	0.887052	0.915156	1.02464	1.05491	0.944585	0.925599	1.03266	1.16721	1.06942	0.95703	1.03386	1.03973	1.00724	0.995441	1.00747	1.03205	1.04961	1.0318	1.07121	1.10331	1.05066	1.08576	1.12092	1.10711	1.1242	1.12992	1.11402	1.08581	1.05532	1.05645	1.10128	1.09022	1.09956	1.14312	1.13114	1.12638	1.12341	1.09982	1.10059
Wmelpop F 1d00001	Age-and-Wolbachia_infected_aegypti/wMelPop_Females_2015/	0	1	Aedes aegypti	1.17445	1.28878	1.09795	1.12002	1.07663	0.979777	0.933853	0.934702	0.962305	0.996798	1.05013	1.00586	0.910708	0.94404	0.902801	0.886414	1.06265	1.049	0.994742	1.02964	1.00721	1.00554	1.02691	1.01118	1.0529	1.07194	0.992403	1.04465	1.10395	1.08913	1.10878	1.09412	1.06231	1.06534	1.02952	1.01356	1.05701	1.07285	1.06478	1.05108	1.05991	1.06842	1.07089	1.06782	1.06368
Wmelpop F 5d00000	Age-and-Wolbachia_infected_aegypti/wMelPop_Females_2015/	0	5	Aedes aegypti	1.14513	0.985323	0.678059	0.875849	0.963947	0.838392	0.965151	0.977416	0.917245	0.89347	0.863786	0.858984	0.894001	0.996321	0.908867	0.806822	0.870364	0.884809	0.888074	0.913088	0.868392	0.839968	0.852681	0.895765	0.933419	0.937429	0.906281	0.916465	0.932503	0.928664	0.908098	0.9089	0.932454	0.958832	0.93955	0.922381	0.944738	0.956477	0.956124	0.948874	0.942274	0.959838	0.974996	0.947843	0.960647
Wmelpop F 5d00001	Age-and-Wolbachia_infected_aegypti/wMelPop_Females_2015/	0	5	Aedes aegypti	0.877693	1.20588	0.818877	0.871884	0.988799	0.990934	0.856446	0.8364	0.884193	0.924831	0.857231	0.795169	0.794175	0.918318	0.927682	0.88227	0.952749	0.965065	0.945765	0.934081	0.909406	0.919199	0.942377	0.898298	0.915845	0.968466	0.989349	0.958912	0.959468	1.00766	0.985617	0.966386	0.970639	0.996023	0.992188	0.972007	0.958333	0.96289	0.962611	0.957127	0.981032	0.980828	0.968871	0.97898	0.985031
Wmelpop F 5d00002	Age-and-Wolbachia_infected_aegypti/wMelPop_Females_2015/	0	5	Aedes aegypti	1.21241	1.80572	0.848941	0.799949	0.920306	1.00885	0.790993	0.885891	1.22501	1.41814	1.01837	0.934316	1.13172	1.30888	1.11048	0.95829	1.09865	1.12845	1.07916	1.05762	1.11884	1.11897	1.05225	1.0256	1.06447	1.11417	1.09531	1.04133	1.0577	1.14466	1.04981	1.01275	1.04143	1.0674	1.05392	1.04101	1.06318	1.0939	1.07413	1.02603	1.06265	1.09074	1.0911	1.08031	1.09833
Wmelpop F 5d00003	Age-and-Wolbachia_infected_aegypti/wMelPop_Females_2015/	0	5	Aedes aegypti	1.77221	NaN	1.11145	1.03009	1.33992	2.51737	1.31605	1.20132	1.27235	1.31264	1.11589	1.07058	1.21044	1.3911	1.28531	1.19033	1.43774	1.36285	1.20722	1.17626	1.33712	1.3077	1.16291	1.2953	1.4012	1.36212	1.25562	1.28535	1.4344	1.60313	1.28935	1.24603	1.36288	1.34207	1.28126	1.24637	1.26995	1.37795	1.35202	1.21598	1.23273	1.25221	1.24369	1.21918	1.25211
Wmelpop F 5d00004	Age-and-Wolbachia_infected_aegypti/wMelPop_Females_2015/	0	5	Aedes aegypti	1.37381	1.54853	0.925074	0.879966	1.01443	1.11548	0.850157	0.910128	1.07973	1.01916	0.899489	0.919204	1.0834	1.05973	0.969917	0.928394	1.00267	1.054	1.0596	1.03483	1.0113	0.945938	0.898621	0.97673	1.00554	0.997372	1.01962	1.01703	1.00833	1.00182	0.971985	0.98346	1.02966	1.05819	1.0117	0.973704	0.997107	1.00795	1.00264	0.99458	1.01989	1.00686	0.983603	1.00544	1.03634
Wmelpop F 5d00005	Age-and-Wolbachia_infected_aegypti/wMelPop_Females_2015/	0	5	Aedes aegypti	0.989145	1.37146	0.98515	0.945481	1.06913	1.24234	1.12597	1.10352	1.15003	1.19068	1.12567	1.08983	1.13047	1.27549	1.21031	1.11407	1.21973	1.22675	1.13739	1.05979	1.17124	1.16524	1.057	1.11368	1.16412	1.16881	1.145	1.14741	1.21927	1.3311	1.18087	1.14255	1.21375	1.28289	1.23193	1.1758	1.20003	1.25665	1.26585	1.23131	1.28249	1.29128	1.25591	1.23024	1.26433
Wmelpop F 5d00006	Age-and-Wolbachia_infected_aegypti/wMelPop_Females_2015/	0	5	Aedes aegypti	1.00905	NaN	1.42399	1.00536	0.913661	0.981017	1.02223	1.05177	1.0917	1.13219	1.01356	0.921701	0.907646	0.994797	1.01601	0.993186	1.022	0.973587	0.944029	0.97246	0.953322	0.935528	0.937674	0.955845	0.955996	0.957092	0.979588	0.949468	0.96449	1.03794	0.962213	0.963631	1.0244	1.00452	0.979885	0.976923	0.998677	0.99303	0.978623	0.973333	0.996119	1.0077	0.99551	0.966229	0.97852
Wmelpop F 5d00007	Age-and-Wolbachia_infected_aegypti/wMelPop_Females_2015/	0	5	Aedes aegypti	0.859459	0.987866	0.813347	0.895498	0.869896	0.772843	0.811881	0.859003	0.850565	0.78199	0.755784	0.760784	0.793974	0.876862	0.842551	0.776027	0.802879	0.811407	0.808005	0.805936	0.79249	0.788086	0.798163	0.817481	0.80767	0.796354	0.818191	0.861793	0.870222	0.831319	0.817335	0.815424	0.821202	0.83108	0.829355	0.827169	0.835526	0.846784	0.852368	0.851325	0.852902	0.848418	0.849746	0.872516	0.877846
Wmelpop F 5d00008	Age-and-Wolbachia_infected_aegypti/wMelPop_Females_2015/	0	5	Aedes aegypti	0.744082	0.823424	0.786202	0.858668	0.948852	0.971542	0.919881	0.926708	0.948829	0.917638	0.79024	0.761789	0.840615	0.880382	0.850732	0.814317	0.841038	0.849544	0.828321	0.799141	0.828781	0.873819	0.893029	0.856688	0.861252	0.873393	0.848764	0.878134	0.910337	0.905116	0.868449	0.863262	0.884369	0.892321	0.884941	0.885308	0.90679	0.90755	0.892203	0.880684	0.915803	0.927138	0.913029	0.902813	0.914861
Wmelpop F 5d00009	Age-and-Wolbachia_infected_aegypti/wMelPop_Females_2015/	0	5	Aedes aegypti	0.895226	1.23494	1.24716	1.05619	1.10863	1.27925	1.0281	0.97406	1.05972	1.21464	1.0882	0.972284	0.953609	1.05292	1.03635	0.950061	0.927459	1.02627	1.09509	1.01466	0.979178	0.966706	0.961224	0.94155	1.00099	1.06285	1.01381	1.01425	1.06008	1.10728	1.01835	0.986531	1.01464	1.04047	1.02908	1.01799	1.04007	1.06668	1.07075	1.05478	1.05874	1.07002	1.07077	1.04668	1.06064
Wmelpop F 5d00010	Age-and-Wolbachia_infected_aegypti/wMelPop_Females_2015/	0	5	Aedes aegypti	1.39483	1.56547	1.25188	1.24424	1.1501	1.08824	1.29888	1.26833	1.18233	1.22813	1.06596	1.02792	1.15583	1.31574	1.24434	1.12075	1.14698	1.19234	1.16583	1.07642	1.07435	1.10249	1.13183	1.14899	1.17753	1.17212	1.10712	1.11178	1.12342	1.10801	1.09612	1.10669	1.11738	1.08466	1.09361	1.10226	1.07549	1.09271	1.09889	1.08043	1.08187	1.10256	1.12095	1.10847	1.11014
Wmelpop F 5d00011	Age-and-Wolbachia_infected_aegypti/wMelPop_Females_2015/	0	5	Aedes aegypti	1.66359	1.93954	0.987723	1.0704	1.22218	1.25746	1.30923	1.19705	1.17785	1.38328	1.19078	1.07756	1.13174	1.42186	1.31118	1.09858	1.12532	1.15433	1.21319	1.31539	1.27695	1.17717	1.11989	1.18802	1.19773	1.17574	1.19805	1.22346	1.22249	1.2002	1.21872	1.24729	1.25127	1.1999	1.20194	1.2164	1.20565	1.25701	1.25356	1.1952	1.23831	1.28196	1.29855	1.29472	1.29703
Wmelpop F 5d00012	Age-and-Wolbachia_infected_aegypti/wMelPop_Females_2015/	0	5	Aedes aegypti	1.11162	1.27325	1.09585	0.950773	0.930175	0.967984	0.908428	1.04733	1.25434	1.15116	0.994751	0.979167	1.08283	1.05006	1.00572	0.991714	1.01885	1.00778	1.00477	1.03105	1.01066	0.964732	0.938943	0.989025	1.00539	0.989828	0.981444	0.995072	1.02415	1.03968	0.96304	0.939965	0.96332	0.968225	0.95533	0.949868	0.97176	1.01512	1.02349	0.994337	1.00215	0.99609	0.980829	0.977637	0.989306
Wmelpop F 5d00013	Age-and-Wolbachia_infected_aegypti/wMelPop_Females_2015/	0	5	Aedes aegypti	1.08184	1.46922	1.1941	1.16917	1.21935	1.23315	1.11054	1.21628	1.28014	1.06925	1.06247	1.09691	1.13047	1.27549	1.21769	1.10362	1.13196	1.11248	1.10143	1.12809	1.09118	1.08837	1.1149	1.08438	1.12135	1.17152	1.14626	1.15828	1.17046	1.14746	1.06669	1.08102	1.15867	1.15398	1.11841	1.11189	1.16061	1.1704	1.14965	1.13138	1.17643	1.1885	1.16608	1.15017	1.15114
Wmelpop F 5d00014	Age-and-Wolbachia_infected_aegypti/wMelPop_Females_2015/	0	5	Aedes aegypti	1.07855	1.18348	0.818787	0.776702	0.928026	1.20388	1.11441	0.938366	0.888929	1.01007	0.999681	0.935247	0.924105	1.1812	1.10907	0.936721	1.01289	1.07394	1.05294	0.988235	1.03875	1.01935	0.94423	0.956542	1.0106	1.04368	0.999036	0.952428	0.97154	1.0459	0.972454	0.947305	0.966886	0.951757	0.933895	0.932566	0.954253	0.966837	0.956453	0.937624	0.961753	0.956027	0.93292	0.9323	0.944576
Wmelpop F 5d00015	Age-and-Wolbachia_infected_aegypti/wMelPop_Females_2015/	0	5	Aedes aegypti	0.861627	0.816128	0.710155	0.690967	0.77201	0.864594	0.766116	0.798197	0.869818	0.847749	0.825806	0.801526	0.793782	0.874123	0.842551	0.776923	0.804795	0.786795	0.775076	0.803039	0.82025	0.814398	0.795123	0.786176	0.836552	0.8787	0.831424	0.837071	0.85651	0.855672	0.825062	0.822169	0.843401	0.853473	0.839113	0.82688	0.835737	0.836435	0.833781	0.836218	0.860557	0.861053	0.844509	0.838515	0.858508
Wmelpop F 5d00016	Age-and-Wolbachia_infected_aegypti/wMelPop_Females_2015/	0	5	Aedes aegypti	1.15439	1.236	0.841463	0.899281	1.01372	1.03225	0.968225	0.965055	1.01862	1.05884	0.846693	0.775645	0.867355	1.01815	1.01549	0.958172	1.0414	0.96519	0.921374	0.991282	0.980135	0.940804	0.909151	0.894361	0.925946	0.976655	0.997536	0.970937	0.947132	0.947001	0.945631	0.957195	0.975021	0.979428	0.965641	0.960334	0.982188	1.00823	1.01459	1.00311	1.00907	1.02172	1.02488	1.00517	1.02106
Wmelpop F 5d00017	Age-and-Wolbachia_infected_aegypti/wMelPop_Females_2015/	0	5	Aedes aegypti	NaN	NaN	1.20538	0.988502	1.13266	1.66501	1.37621	1.32447	1.3031	1.19624	1.34902	1.33157	1.12837	1.15564	1.14709	1.09281	1.05432	1.11331	1.19671	1.21551	1.17732	1.09978	1.06054	1.16762	1.23723	1.24985	1.27083	1.29558	1.29406	1.26209	1.23642	1.23429	1.26525	1.33548	1.34004	1.32646	1.34839	1.33957	1.32126	1.31321	1.33348	1.36478	1.37381	1.33416	1.36898
Wmelpop F 5d00018	Age-and-Wolbachia_infected_aegypti/wMelPop_Females_2015/	0	5	Aedes aegypti	1.00155	0.981685	0.913024	0.893571	1.00519	1.13131	0.941778	0.960366	1.12582	1.29631	1.14093	1.00959	0.98693	1.08646	1.11169	1.0578	1.02391	1.09593	1.09902	0.980457	1.01981	1.02422	0.985232	1.04156	1.03141	0.986913	0.979166	1.02102	1.0519	1.03971	1.03475	1.03085	1.02137	1.00006	0.9934	1.00363	1.02472	1.03353	1.02772	1.01663	1.02335	1.02336	1.02042	1.02806	1.05149
Wmelpop F 5d00019	Age-and-Wolbachia_infected_aegypti/wMelPop_Females_2015/	0	5	Aedes aegypti	0.988328	0.966554	0.909381	1.19054	1.19173	0.984079	1.14291	1.25587	1.2411	1.15042	0.93769	0.885398	0.987832	1.10776	1.02556	0.928814	1.0068	0.97342	0.958157	1.0284	0.973789	0.932649	0.937292	0.953507	0.972795	1.00691	1.06252	1.03738	1.00449	1.00143	0.997001	1.00575	1.02831	1.05539	1.02813	0.995364	0.999048	1.02197	1.0292	1.0166	1.02206	1.03315	1.03902	1.03178	1.05152
Wmelpop F 5d00020	Age-and-Wolbachia_infected_aegypti/wMelPop_Females_2015/	0	5	Aedes aegypti	1.12806	1.35644	1.38809	1.4438	1.17281	0.972743	1.00517	1.1503	1.20315	1.02431	0.958024	0.954599	0.986617	1.0267	0.974626	0.929666	1.00571	1.01613	0.991297	0.975763	0.947574	0.953867	0.981567	0.965153	0.972654	0.999197	1.02056	1.01703	1.00669	1.00157	0.999079	0.996981	0.988686	0.968545	0.996522	1.02308	1.00301	1.01728	1.04628	1.06469	1.03763	1.01951	1.02358	1.04685	1.04081
Wmelpop F 5d00021	Age-and-Wolbachia_infected_aegypti/wMelPop_Females_2015/	0	5	Aedes aegypti	0.884319	0.878584	0.833017	0.824281	0.852448	0.901839	0.943052	0.972593	1.01101	1.05156	0.943438	0.924119	1.02335	1.0738	0.973667	0.892858	0.966393	0.934478	0.935609	1.04935	1.04071	0.990285	0.952213	0.936095	0.947505	0.972734	0.993707	1.01874	1.01603	0.981342	0.953503	0.952082	0.980048	1.02939	1.01044	0.984363	1.00711	1.03721	1.02241	0.981687	1.01687	1.04457	1.04808	1.04126	1.03827
Wmelpop F 5d00022	Age-and-Wolbachia_infected_aegypti/wMelPop_Females_2015/	0	5	Aedes aegypti	1.15835	1.57717	1.25001	1.57494	1.43031	1.04274	0.879702	0.970484	1.2504	1.46431	1.10529	1.09557	1.54074	1.44077	1.21952	1.13775	1.2541	1.12333	1.04888	1.13685	1.17484	1.09476	1.01545	1.10863	1.22462	1.23031	1.11077	1.16833	1.26934	1.27571	1.17055	1.15989	1.21462	1.20415	1.18625	1.19945	1.2532	1.22928	1.19916	1.20249	1.25543	1.24301	1.20545	1.22812	1.24437
Wmelpop F 5d00023	Age-and-Wolbachia_infected_aegypti/wMelPop_Females_2015/	0	5	Aedes aegypti	1.29778	1.32186	0.982865	0.955312	0.984964	1.05437	1.24343	1.36008	1.31813	1.20642	1.10974	1.13139	1.27118	1.31782	1.27366	1.20461	1.15821	1.02161	0.973573	1.05085	1.07554	1.06745	1.05676	1.07525	1.06923	1.06009	1.08163	1.13792	1.1713	1.14728	1.10065	1.09354	1.11294	1.10907	1.10225	1.10727	1.12856	1.12963	1.13772	1.16216	1.18796	1.18828	1.16223	1.12754	1.15378
Wmelpop F 5d00024	Age-and-Wolbachia_infected_aegypti/wMelPop_Females_2015/	0	5	Aedes aegypti	0.849883	0.995747	0.814803	0.788738	0.879087	1.00428	0.947599	0.935071	1.008	1.14852	1.02715	1.00658	1.1029	0.94126	0.899651	0.939647	0.966141	0.957633	0.955809	0.983003	1.00601	0.958545	0.906631	0.985959	1.01496	1.0085	1.03159	0.972069	0.966524	1.04519	1.01968	1.01399	1.02839	1.00557	1.01495	1.03356	1.03307	1.03735	1.03268	1.02119	1.02648	1.03867	1.04101	1.01981	1.03546
Wmelpop F 5d00025	Age-and-Wolbachia_infected_aegypti/wMelPop_Females_2015/	0	5	Aedes aegypti	0.944227	1.20835	1.05221	1.02267	1.15691	1.36347	1.20654	1.17421	1.22972	1.27006	1.09826	1.01866	1.06331	1.18989	1.15274	1.03857	1.00751	1.06524	1.13931	1.16046	1.17676	1.16937	1.14131	1.1094	1.11426	1.14393	1.16601	1.11023	1.1209	1.22125	1.139	1.10288	1.13674	1.19615	1.18436	1.14719	1.1431	1.19166	1.19509	1.1429	1.14167	1.14835	1.15352	1.15684	1.1623
Wmelpop F 5d00026	Age-and-Wolbachia_infected_aegypti/wMelPop_Females_2015/	0	5	Aedes aegypti	1.539	1.64479	0.952266	1.20154	1.39421	1.19748	1.2358	1.28883	1.271	1.17274	1.10045	1.03569	1.00469	1.10737	1.13242	1.07675	1.04216	1.05983	1.0685	1.04524	1.10881	1.07934	0.990685	1.00245	1.05727	1.1015	1.08328	1.06994	1.04096	1.00904	1.05301	1.09541	1.10123	1.07044	1.07561	1.10205	1.12227	1.12519	1.12378	1.12514	1.12875	1.11972	1.11555	1.13922	1.12513
Wmelpop F 5d00027	Age-and-Wolbachia_infected_aegypti/wMelPop_Females_2015/	0	5	Aedes aegypti	0.998564	1.26417	1.09178	1.29027	1.16203	0.993835	1.33059	1.6193	1.50115	1.32676	1.20635	1.16652	1.20969	1.37063	1.3842	1.27332	1.20797	1.22128	1.22928	1.18269	1.13101	1.12236	1.16379	1.24137	1.24354	1.21686	1.2393	1.26528	1.26518	1.23644	1.21338	1.22121	1.22942	1.18144	1.18164	1.20682	1.22728	1.28692	1.28329	1.21587	1.20857	1.22767	1.2494	1.24822	1.2526
Wmelpop F 5d00028	Age-and-Wolbachia_infected_aegypti/wMelPop_Females_2015/	0	5	Aedes aegypti	1.33301	1.56547	1.25188	1.20719	1.41497	1.81122	1.43398	1.34568	1.4829	1.93607	1.65291	1.48091	1.54246	1.92868	1.90469	1.58213	1.43954	1.44335	1.42626	1.34839	1.46098	1.44471	1.28085	1.16777	1.22623	1.36836	1.38704	1.28914	1.26852	1.34664	1.27349	1.24203	1.27698	1.34856	1.35656	1.32038	1.30351	1.44233	1.48813	1.37098	1.38967	1.39704	1.39241	1.41537	1.41694
Wmelpop F 5d00029	Age-and-Wolbachia_infected_aegypti/wMelPop_Females_2015/	0	5	Aedes aegypti	1.17368	1.33883	1.13985	1.1052	1.26705	1.52558	1.29166	1.38971	1.7602	1.77774	1.08894	1.07608	1.78494	1.58348	1.47381	1.52053	1.5512	1.44304	1.43675	1.61021	1.51798	1.39663	1.36361	1.4842	1.42029	1.29623	1.26123	1.26626	1.32536	1.39897	1.25977	1.26871	1.37189	1.30408	1.23402	1.22221	1.2795	1.28549	1.25432	1.22363	1.24693	1.243	1.22103	1.22066	1.24619
Wmelpop F 5d00030	Age-and-Wolbachia_infected_aegypti/wMelPop_Females_2015/	0	5	Aedes aegypti	1.35408	1.45083	1.48899	1.21691	1.13847	1.20288	1.2441	1.27364	1.31205	1.35261	1.2619	1.15385	1.10652	1.23868	1.18563	1.09534	1.19728	1.19217	1.17155	1.19677	1.09685	1.08995	1.17646	1.19868	1.17903	1.16626	1.1897	1.13467	1.12368	1.18684	1.17555	1.17959	1.18878	1.14673	1.1511	1.16629	1.15883	1.2046	1.22095	1.18802	1.18564	1.18915	1.19249	1.19412	1.19805
Wmelpop F 5d00031	Age-and-Wolbachia_infected_aegypti/wMelPop_Females_2015/	0	5	Aedes aegypti	1.1305	1.16658	0.917157	1.01371	1.05769	0.96659	0.910216	0.975269	1.09865	1.13472	1.01356	0.91804	0.908409	1.06533	1.06709	0.997269	1.08252	1.08471	1.07425	1.09938	1.02718	0.978542	0.985594	1.04073	1.05461	1.03594	1.02479	1.012	1.02017	1.03926	0.981489	0.995196	1.06226	1.06424	1.02252	1.00684	1.0501	1.04368	1.03118	1.04054	1.08366	1.08558	1.05941	1.05198	1.04708
Wmelpop F 5d00032	Age-and-Wolbachia_infected_aegypti/wMelPop_Females_2015/	0	5	Aedes aegypti	0.998564	1.27918	1.09455	1.06196	1.22333	1.40799	1.08262	1.12799	1.20315	1.02431	0.946408	1.00787	1.20992	1.278	1.11114	0.996274	1.08383	1.04419	0.999208	1.02933	1.0463	1.04311	1.03403	1.05	1.07562	1.08694	1.07051	1.08171	1.10867	1.12639	1.08566	1.07542	1.10113	1.12885	1.09081	1.05669	1.07997	1.1301	1.13134	1.09153	1.13334	1.14617	1.1324	1.13727	1.13249
Wmelpop F 5d00033	Age-and-Wolbachia_infected_aegypti/wMelPop_Females_2015/	0	5	Aedes aegypti	1.52595	1.51041	1.05521	1.19357	1.2334	1.10884	1.14039	1.32722	1.39152	1.12789	1.03164	1.05516	1.18228	1.35179	1.27271	1.14271	1.17137	1.1477	1.13353	1.16032	1.11988	1.11192	1.14561	1.16277	1.18728	1.19535	1.16886	1.18178	1.18854	1.16749	1.15377	1.13777	1.13173	1.15645	1.15793	1.15958	1.18087	1.15637	1.15018	1.1749	1.1776	1.16517	1.15267	1.1561	1.16698
Wmelpop F 5d00034	Age-and-Wolbachia_infected_aegypti/wMelPop_Females_2015/	0	5	Aedes aegypti	1.06176	1.26439	0.95083	0.906144	1.12582	1.46755	0.990987	1.04908	1.34361	1.3685	1.1432	1.0991	1.23921	1.29386	1.17126	1.10558	1.30112	1.3336	1.21041	1.11643	1.23761	1.27016	1.17084	1.17817	1.30295	1.38147	1.2151	1.15702	1.18301	1.24695	1.1948	1.15064	1.15381	1.21604	1.17768	1.13109	1.15482	1.18343	1.18194	1.15538	1.15473	1.16125	1.16099	1.14478	1.15891
Wmelpop F 5d00035	Age-and-Wolbachia_infected_aegypti/wMelPop_Females_2015/	0	5	Aedes aegypti	0.934345	1.58757	1.50722	1.06558	0.884902	0.886304	1.03161	0.952652	0.891785	1.01336	0.93081	0.908408	1.00468	1.04893	0.994076	0.934028	0.959833	0.994626	1.00445	0.986388	0.999525	0.980515	0.944947	0.958207	1.0106	1.0424	0.997558	0.980729	0.976923	0.973491	0.972514	0.969995	0.968385	0.972861	0.960457	0.956222	0.977985	0.988521	0.98646	0.977196	0.970958	0.967389	0.9691	0.978713	0.993632
Wmelpop F 5d00036	Age-and-Wolbachia_infected_aegypti/wMelPop_Females_2015/	0	5	Aedes aegypti	1.40667	1.54853	0.925074	0.871686	1.07194	1.42181	1.09707	1.02538	1.12819	1.30538	0.984227	0.877699	0.988598	1.19399	1.1243	0.993313	1.07659	1.14073	1.11212	1.03577	1.07811	1.13881	1.15594	1.12097	1.16347	1.20361	1.13216	1.09636	1.11865	1.17644	1.12621	1.15489	1.23294	1.18671	1.16352	1.15908	1.15296	1.1501	1.14613	1.1497	1.19712	1.20902	1.17883	1.14209	1.16844
Wmelpop F 5d00037	Age-and-Wolbachia_infected_aegypti/wMelPop_Females_2015/	0	5	Aedes aegypti	1.05088	1.3355	0.867921	0.928542	1.0502	1.06392	0.987748	1.055	1.20551	1.24001	0.993043	0.956155	1.15649	1.33373	1.19102	1.03195	1.06028	1.04961	1.04108	1.0688	1.08559	1.08016	1.06833	1.08686	1.08015	1.07297	1.09546	1.08562	1.08891	1.10764	1.04446	1.00716	1.01631	1.0665	1.06648	1.03717	1.01823	1.0219	1.00988	0.985864	1.00779	1.01524	1.01575	1.039	1.03461
Wmelpop F 5d00038	Age-and-Wolbachia_infected_aegypti/wMelPop_Females_2015/	0	5	Aedes aegypti	0.950266	0.977137	0.812576	0.88692	0.925291	0.866934	0.828861	0.887638	0.992588	1.0297	0.931508	0.886437	0.921861	0.952008	0.989568	0.992671	0.924036	0.892578	0.9185	0.982174	0.927335	0.929282	0.992514	0.978333	0.964247	0.95701	0.950697	0.969464	0.969697	0.941461	0.93639	0.965753	0.994501	0.955163	0.960106	0.974412	0.959103	0.961461	0.970853	0.977225	0.970675	0.975977	0.98593	0.982796	0.983003
Wmelpop F 5d00039	Age-and-Wolbachia_infected_aegypti/wMelPop_Females_2015/	0	5	Aedes aegypti	1.38763	1.31512	1.13822	1.11947	1.16655	1.19015	1.09342	0.996138	1.00236	1.14591	1.03411	0.962737	1.00516	1.11842	1.09065	0.995756	0.972652	0.950325	0.972468	1.04156	0.981124	0.963055	0.988195	0.935929	0.974854	1.05905	1.07845	1.06967	1.0574	1.0477	1.01458	1.01215	1.03147	1.03217	1.0338	1.02606	1.00734	1.02404	1.04038	1.04519	1.06911	1.0747	1.06359	1.05478	1.07493
Wmelpop F 5d00040	Age-and-Wolbachia_infected_aegypti/wMelPop_Females_2015/	0	5	Aedes aegypti	0.864946	0.832401	0.726518	0.862336	1.02494	1.0302	0.961787	1.0353	1.13376	1.06509	0.932901	0.952063	1.12917	1.09991	1.00469	0.948187	0.975525	0.973523	0.954647	0.943219	0.953546	0.962435	0.950511	0.904507	0.925819	0.969459	0.961173	0.951139	0.957917	0.979707	0.980566	0.977861	0.971134	0.953571	0.96368	0.990566	1.01065	0.986478	0.970587	0.981772	1.00666	1.00642	0.98652	0.971112	0.968257
Wmelpop F 5d00041	Age-and-Wolbachia_infected_aegypti/wMelPop_Females_2015/	0	5	Aedes aegypti	1.13447	1.34595	0.984006	0.955312	0.993778	1.04528	1.09294	1.04842	0.981047	0.947868	0.905407	0.928942	1.02318	1.06806	1.00979	0.948187	0.975525	0.969635	0.96701	0.994267	1.01391	0.993573	0.952608	0.93834	0.929271	0.933007	0.955081	0.953214	0.957917	0.979707	0.980566	0.974467	0.976982	1.00343	0.979065	0.965191	1.00631	1.00411	0.989614	0.981359	0.973729	0.979733	0.98852	0.983906	1.01376
Wmelpop F 5d00042	Age-and-Wolbachia_infected_aegypti/wMelPop_Females_2015/	0	5	Aedes aegypti	1.29778	1.2894	0.97859	1.30025	1.31246	1.04883	1.23895	1.22309	1.14734	1.19276	1.03588	1.052	1.26853	1.11642	1.06957	1.10809	1.13311	1.16634	1.17108	1.13282	1.08761	1.08502	1.11962	1.14277	1.09951	1.06065	1.08413	1.07002	1.1061	1.19845	1.08755	1.06398	1.11398	1.11034	1.10225	1.10836	1.12954	1.11403	1.08707	1.07561	1.11783	1.13293	1.11151	1.08324	1.0957
Wmelpop F 5d00043	Age-and-Wolbachia_infected_aegypti/wMelPop_Females_2015/	0	5	Aedes aegypti	1.17233	1.48357	1.49266	1.19912	1.23195	1.57461	1.64536	1.44139	1.25406	1.16526	1.18616	1.16851	1.10512	1.1307	1.1645	1.19107	1.21609	1.24327	1.27535	1.29792	1.2447	1.18841	1.17743	1.25518	1.26505	1.21863	1.1904	1.24969	1.26501	1.19051	1.17134	1.15617	1.14844	1.17166	1.20139	1.2012	1.16315	1.1793	1.18194	1.15538	1.15473	1.16125	1.16099	1.14478	1.162
Wmelpop F 5d00044	Age-and-Wolbachia_infected_aegypti/wMelPop_Females_2015/	0	5	Aedes aegypti	1.07291	1.20331	1.05339	0.902088	1.01284	1.37141	1.21429	1.18625	1.18411	1.10817	1.12801	1.10996	1.06277	1.1769	1.19419	1.15041	1.18332	1.05444	0.997253	1.07767	1.10319	1.09325	1.08022	1.09878	1.09479	1.07424	1.0598	1.07223	1.09903	1.11684	1.07738	1.06769	1.09328	1.12092	1.08178	1.05902	1.1053	1.09516	1.08101	1.08591	1.09108	1.08609	1.0795	1.0857	1.09438
Wmelpop F 10d00000	Age-and-Wolbachia_infected_aegypti/wMelPop_Females_2015/	1	10	Aedes aegypti	1.21078	1.17367	1.04954	1.01121	1.27149	1.99995	1.26255	1.16228	1.22353	1.26414	1.17371	1.1863	1.34459	1.41842	1.19352	1.0649	1.24012	1.34382	1.3167	1.25768	1.26539	1.25184	1.22138	1.24048	1.22281	1.20087	1.22262	1.29379	1.33307	1.2901	1.21933	1.20131	1.22853	1.25581	1.22094	1.20599	1.26172	1.23494	1.22111	1.24617	1.24341	1.24101	1.24176	1.24106	1.24473
Wmelpop F 10d00001	Age-and-Wolbachia_infected_aegypti/wMelPop_Females_2015/	1	10	Aedes aegypti	1.78472	1.66637	1.09786	1.23387	1.46262	1.4252	1.23265	1.33083	1.5948	1.6214	1.39223	1.51778	3.65628	1.57806	1.42816	1.44649	1.34195	1.32827	1.41876	1.57138	1.38264	1.25413	1.24157	1.32518	1.38706	1.38011	1.33042	1.3403	1.33783	1.30314	1.31632	1.3846	1.42434	1.29582	1.27387	1.30682	1.32697	1.31551	1.31827	1.34116	1.33509	1.30761	1.28094	1.27741	1.29902
Wmelpop F 10d00002	Age-and-Wolbachia_infected_aegypti/wMelPop_Females_2015/	1	10	Aedes aegypti	1.4525	2.01471	1.14684	1.32231	1.39001	1.1791	1.07079	1.15272	1.33147	1.36417	1.15231	1.06039	1.10691	1.24505	1.1926	1.08351	1.10964	1.14761	1.14685	1.11469	1.18248	1.17118	1.10632	1.16957	1.22139	1.22556	1.19644	1.17122	1.15167	1.13656	1.1226	1.13019	1.14681	1.14079	1.12944	1.14125	1.19091	1.2246	1.21688	1.18826	1.20953	1.22483	1.21942	1.19876	1.19641
Wmelpop F 10d00003	Age-and-Wolbachia_infected_aegypti/wMelPop_Females_2015/	1	10	Aedes aegypti	0.917528	1.14747	1.01364	0.986632	1.12264	1.27205	1.01346	1.13204	1.39808	1.24954	1.14563	1.11393	1.15561	1.31827	1.17724	1.05149	1.22665	1.19107	1.09009	1.07037	1.12912	1.1547	1.13132	1.15006	1.14312	1.11775	1.09975	1.1082	1.15501	1.21089	1.12466	1.11489	1.16597	1.15899	1.15236	1.13594	1.10661	1.124	1.12611	1.10825	1.15378	1.15156	1.12064	1.12479	1.14751
Wmelpop F 10d00004	Age-and-Wolbachia_infected_aegypti/wMelPop_Females_2015/	1	10	Aedes aegypti	1.08207	1.31845	0.866275	1.04552	1.32243	1.29198	1.15749	1.13744	1.19664	1.23678	0.999471	0.935479	1.04235	1.08216	1.0567	1.04632	1.13877	1.14083	1.09982	1.07349	1.04742	0.977901	0.920096	0.961743	1.0563	1.1195	1.06241	1.00796	1.01075	1.06245	1.03028	1.03914	1.08305	1.08247	1.05833	1.04697	1.06916	1.09609	1.09621	1.08096	1.12662	1.11091	1.07776	1.11632	1.15195
Wmelpop F 10d00005	Age-and-Wolbachia_infected_aegypti/wMelPop_Females_2015/	1	10	Aedes aegypti	0.846545	1.00851	1.04658	0.927454	0.902243	0.944106	0.897594	0.899179	0.939777	0.980519	0.944251	0.962576	1.06276	1.10907	1.05312	0.957333	0.893504	0.935277	0.985709	0.96601	0.940786	0.926387	0.928708	0.944941	0.97461	0.97083	0.910255	0.912471	0.94243	0.96008	0.918013	0.907208	0.932454	0.958832	0.93955	0.923804	0.946027	0.928987	0.91946	0.929859	0.927196	0.926422	0.927578	0.927134	0.939606
Wmelpop F 10d00006	Age-and-Wolbachia_infected_aegypti/wMelPop_Females_2015/	1	10	Aedes aegypti	0.929508	1.08434	0.864229	0.842579	0.877281	0.928286	0.974415	0.939493	0.917853	0.961404	0.887435	0.819629	0.817092	0.94696	0.959111	0.89884	0.925928	0.923488	0.927681	0.952717	0.900169	0.888554	0.91944	0.909113	0.899105	0.905016	0.92734	0.910813	0.884172	0.866272	0.848296	0.865524	0.898138	0.889442	0.865994	0.852916	0.861073	0.860521	0.85801	0.857616	0.858901	0.85646	0.850194	0.843811	0.864185
Wmelpop F 10d00007	Age-and-Wolbachia_infected_aegypti/wMelPop_Females_2015/	1	10	Aedes aegypti	1.61788	NaN	1.06751	1.00445	1.14414	1.39189	1.45227	1.2866	1.25669	1.50388	1.24712	1.17762	1.34424	1.40584	1.2634	1.14271	1.17137	1.14191	1.1491	1.24617	1.27624	1.26173	1.21242	1.12029	1.14229	1.19823	1.17019	1.17793	1.20661	1.22348	1.16523	1.16991	1.22989	1.25759	1.22094	1.20327	1.25906	1.29864	1.26989	1.20901	1.22876	1.24125	1.24514	1.26771	1.28144
Wmelpop F 10d00008	Age-and-Wolbachia_infected_aegypti/wMelPop_Females_2015/	1	10	Aedes aegypti	1.00155	0.981685	0.913024	0.902283	0.939413	0.975129	0.931644	0.821727	0.789927	0.893456	0.892542	0.859005	0.839428	0.824826	0.843967	0.855935	0.809641	0.823285	0.832063	0.800153	0.809105	0.80746	0.789728	0.785048	0.784494	0.794225	0.816244	0.804385	0.803829	0.82502	0.800717	0.78913	0.796925	0.807535	0.808194	0.803991	0.800837	0.789001	0.794786	0.818345	0.822541	0.820269	0.819038	0.824028	0.826029
Wmelpop F 10d00009	Age-and-Wolbachia_infected_aegypti/wMelPop_Females_2015/	1	10	Aedes aegypti	0.830728	1.03767	0.943473	1.04973	1.1826	1.18428	1.07645	1.16417	1.28863	1.18034	1.01526	0.993373	1.1061	1.14746	1.12567	1.07675	1.04216	1.05509	1.08742	1.11222	1.13357	1.094	1.04663	1.10368	1.15487	1.1453	1.08454	1.11763	1.1771	1.18924	1.10465	1.09588	1.15135	1.17681	1.17977	1.15859	1.12675	1.14392	1.14659	1.12523	1.14661	1.16145	1.16378	1.166	1.18716
Wmelpop F 10d00010	Age-and-Wolbachia_infected_aegypti/wMelPop_Females_2015/	1	10	Aedes aegypti	2.45565	1.35079	0.892361	0.959899	1.09	1.09805	1.00817	1.16856	1.54062	1.55659	1.23722	1.1843	1.34182	1.25514	1.23051	1.26571	1.29073	1.32662	1.3167	1.25768	1.27194	1.21615	1.14714	1.21878	1.22773	1.20272	1.22511	1.2419	1.2944	1.36419	1.2391	1.22086	1.28125	1.26539	1.24473	1.24365	1.26529	1.25886	1.26399	1.28683	1.28399	1.25783	1.24873	1.29824	1.27588
Wmelpop F 10d00011	Age-and-Wolbachia_infected_aegypti/wMelPop_Females_2015/	1	10	Aedes aegypti	1.28848	1.29859	1.37448	NaN	2.61374	1.17423	1.83766	1.97365	1.56631	1.6192	1.2737	1.20025	1.38768	1.67002	1.49829	1.284	1.31078	1.35523	1.34791	1.28111	1.21466	1.19993	1.24454	1.3403	1.29505	1.2015	1.17635	1.22283	1.31406	1.38154	1.25116	1.23191	1.29342	1.27649	1.25477	1.25166	1.27348	1.30255	1.28954	1.25439	1.3072	1.31279	1.28094	1.27741	1.29902
Wmelpop F 10d00012	Age-and-Wolbachia_infected_aegypti/wMelPop_Females_2015/	1	10	Aedes aegypti	1.1357	1.20919	0.838372	1.16819	1.52184	1.25134	1.29961	1.19705	1.17235	1.37561	1.31207	1.18863	1.12878	1.1609	1.14081	1.1049	1.1305	1.16029	1.18809	1.21288	1.2307	1.21515	1.18855	1.20403	1.23194	1.23645	1.20492	1.25938	1.29836	1.26233	1.23642	1.24049	1.25643	1.24227	1.22533	1.22377	1.2455	1.2712	1.27789	1.27025	1.29303	1.30246	1.29807	1.29527	1.27586
Wmelpop F 10d00013	Age-and-Wolbachia_infected_aegypti/wMelPop_Females_2015/	1	10	Aedes aegypti	1.46959	1.41636	1.01871	0.988761	1.03831	1.06171	0.981017	1.13224	1.47544	1.49435	1.1147	1.02652	1.1547	1.20491	1.12431	1.0212	0.99064	1.1071	1.15566	1.01663	1.01287	1.0172	1.01478	1.06758	1.1456	1.17659	1.11019	1.08002	1.08695	1.10732	1.06682	1.07876	1.11844	1.08587	1.08927	1.11588	1.13609	1.1384	1.13774	1.13683	1.11969	1.10564	1.09543	1.08496	1.08894
Wmelpop F 10d00014	Age-and-Wolbachia_infected_aegypti/wMelPop_Females_2015/	1	10	Aedes aegypti	1.6776	1.19914	0.83982	0.899281	1.01372	1.0302	0.961787	1.0353	1.12879	1.06139	0.995666	1.0139	1.13109	1.29186	1.17405	1.00499	0.978269	1.03591	1.11267	1.13101	1.04787	1.02076	1.05819	1.08055	1.03913	1.02926	1.12846	1.0773	1.01783	1.01605	1.00872	1.03817	1.06871	1.0186	1.02081	1.03319	1.01303	1.02922	1.04668	1.04992	1.05642	1.05488	1.04741	1.04068	1.03827
Wmelpop F 10d00015	Age-and-Wolbachia_infected_aegypti/wMelPop_Females_2015/	1	10	Aedes aegypti	0.850584	0.927419	1.35906	1.20552	1.00549	1.00293	1.38945	1.15025	0.95829	1.09935	1.30102	1.19506	0.987096	1.15752	1.24328	1.1399	1.03553	1.08089	1.14068	1.10321	1.05686	1.08429	1.15774	1.12686	1.12638	1.15626	1.17837	1.12737	1.09906	1.12537	1.15691	1.11167	1.06495	1.14582	1.1766	1.1509	1.11993	1.13504	1.15413	1.1487	1.10611	1.11987	1.15836	1.1435	1.1282
Wmelpop F 10d00016	Age-and-Wolbachia_infected_aegypti/wMelPop_Females_2015/	1	10	Aedes aegypti	1.09968	1.22786	0.754857	0.884022	0.988129	0.925404	0.969937	0.953554	0.878836	0.805945	0.818356	0.855717	0.878751	0.869523	0.825715	0.795533	0.822182	0.82587	0.833157	0.85895	0.851346	0.810838	0.779538	0.817117	0.856332	0.856699	0.813655	0.820995	0.839346	0.840222	0.82584	0.842097	0.873642	0.865894	0.85562	0.854435	0.861912	0.849843	0.839923	0.842185	0.855653	0.850021	0.839884	0.85296	0.864365
Wmelpop F 10d00017	Age-and-Wolbachia_infected_aegypti/wMelPop_Females_2015/	1	10	Aedes aegypti	0.744585	0.792342	0.691654	0.740975	0.819543	0.850302	0.822976	0.784741	0.782754	0.825589	0.773622	0.74428	0.783433	0.911567	0.89589	0.806481	0.799042	0.825938	0.833616	0.800809	0.781649	0.794336	0.822538	0.816147	0.831064	0.844393	0.823322	0.799833	0.81015	0.849395	0.824057	0.810961	0.815176	0.810284	0.814939	0.824423	0.832312	0.844458	0.843588	0.833044	0.845245	0.848913	0.842569	0.836976	0.849042
Wmelpop F 10d00018	Age-and-Wolbachia_infected_aegypti/wMelPop_Females_2015/	1	10	Aedes aegypti	0.769626	0.85699	0.810089	0.801116	0.828972	0.878363	0.919577	0.963498	0.941712	0.851214	0.85566	0.921418	1.00388	0.9855	0.91884	0.876117	0.9031	0.905455	0.894833	0.887038	0.868577	0.859441	0.865197	0.879907	0.925355	0.954454	0.920641	0.929776	0.94711	0.941324	0.898334	0.902737	0.941128	0.946233	0.94916	0.952985	0.956671	0.965579	0.957422	0.937463	0.947004	0.944437	0.93313	0.93206	0.954321
Wmelpop F 10d00019	Age-and-Wolbachia_infected_aegypti/wMelPop_Females_2015/	1	10	Aedes aegypti	0.86362	0.93027	0.974425	0.789295	0.734191	0.796575	0.841413	0.827906	0.797059	0.788054	0.774658	0.763346	0.749639	0.708488	0.738135	0.775337	0.71294	0.71643	0.753054	0.776509	0.746052	0.730761	0.745157	0.765489	0.744142	0.730308	0.770754	0.768503	0.760172	0.766623	0.760299	0.758145	0.767949	0.792653	0.799657	0.789769	0.776102	0.783491	0.798761	0.809589	0.803148	0.804859	0.811082	0.808192	0.800003
Wmelpop F 10d00020	Age-and-Wolbachia_infected_aegypti/wMelPop_Females_2015/	1	10	Aedes aegypti	1.36492	1.3959	1.01638	1.14118	1.17897	1.07388	1.11292	1.1487	1.1909	1.23129	1.08132	0.968174	0.954317	1.12797	1.13789	1.02277	0.993596	1.05502	1.10808	1.07483	1.03575	1.03876	1.06663	1.04568	1.025	1.02421	1.04654	1.03976	1.04469	1.06366	1.0059	0.990312	1.01121	1.01186	1.03056	1.03996	1.01912	1.02026	1.01685	1.00772	1.02928	1.05008	1.04716	1.0118	1.0224
Wmelpop F 10d00021	Age-and-Wolbachia_infected_aegypti/wMelPop_Females_2015/	1	10	Aedes aegypti	1.01614	0.923918	0.787827	0.948233	1.16159	1.12928	0.943709	0.900522	1.01251	1.28571	0.989725	0.88778	0.986152	0.969612	0.906042	0.862993	0.887446	0.953756	0.999995	0.977822	0.916025	0.907669	0.933688	0.890742	0.910591	0.954535	0.94754	0.915666	0.919867	0.96563	0.945651	0.943622	0.96374	0.969591	0.942934	0.926902	0.94928	0.962339	0.952283	0.933803	0.956832	0.958704	0.948478	0.959109	0.965905
Wmelpop F 10d00022	Age-and-Wolbachia_infected_aegypti/wMelPop_Females_2015/	1	10	Aedes aegypti	2.82068	1.3614	1.18513	1.45808	1.30898	1.03364	1.06476	1.21652	1.32211	1.20428	1.20784	1.23613	1.27266	1.48611	1.28335	1.12144	1.32574	1.34397	1.28378	1.316	1.44728	1.34608	1.19378	1.34074	1.38105	1.33384	1.35759	1.33008	1.28981	1.26185	1.23283	1.26577	1.31382	1.25418	1.22237	1.22519	1.24679	1.24423	1.23736	1.23057	1.20258	1.19332	1.19779	1.19845	1.22125
Wmelpop F 10d00023	Age-and-Wolbachia_infected_aegypti/wMelPop_Females_2015/	1	10	Aedes aegypti	1.01701	1.25567	0.842287	0.890629	1.10428	1.20258	0.890982	0.954071	1.14654	1.07102	0.878073	0.894473	1.12874	1.0384	0.894082	0.844487	0.956469	0.945164	0.911018	0.940153	0.956168	0.959931	0.952548	0.93544	0.974328	0.998998	0.933067	0.911129	0.935919	0.979558	0.935017	0.932325	0.981253	1.03203	0.992918	0.96852	1.03027	1.03091	1.00954	1.00351	1.04524	1.03731	1.00956	1.03141	1.06157
Wmelpop F 10d00024	Age-and-Wolbachia_infected_aegypti/wMelPop_Females_2015/	1	10	Aedes aegypti	1.77373	1.15587	0.679893	0.959296	1.34902	1.06519	0.815457	1.01532	1.39012	1.02113	0.870285	0.930284	1.17916	1.05949	1.02241	1.04907	1.02082	0.954104	0.945164	1.01516	1.00575	0.936577	0.890762	0.967699	1.00468	0.966962	0.90712	0.956255	0.998933	0.961531	0.913597	0.923247	0.95055	0.89849	0.90786	0.956674	0.994059	0.959987	0.935157	0.949477	0.990879	0.978017	0.943797	0.954224	0.972966
Wmelpop F 10d00025	Age-and-Wolbachia_infected_aegypti/wMelPop_Females_2015/	1	10	Aedes aegypti	1.43182	1.3959	1.01638	1.12618	1.30044	1.29198	1.15749	1.15983	1.11557	0.972703	1.04788	1.09311	1.04271	1.15944	1.11902	1.04687	1.14444	1.03517	1.01459	1.21631	1.21423	1.09399	1.01401	1.06935	1.08707	1.06266	1.0487	1.09345	1.13064	1.10883	1.0358	1.05251	1.1201	1.08887	1.06834	1.09351	1.16648	1.15776	1.12526	1.10778	1.10943	1.11472	1.12574	1.14874	1.1494
Wmelpop F 10d00026	Age-and-Wolbachia_infected_aegypti/wMelPop_Females_2015/	1	10	Aedes aegypti	1.21104	1.10082	0.793692	0.838434	1.02567	1.113	0.845243	0.956768	1.31998	1.338	0.985017	0.860372	0.908148	1.00823	0.945612	0.876511	0.995924	0.98113	0.944029	0.97246	0.953322	0.935528	0.937674	0.955845	0.961048	0.942418	0.911084	0.94271	0.976895	0.967456	0.920619	0.925747	0.96142	0.946042	0.941072	0.954055	0.974907	0.955986	0.9336	0.9342	0.98965	0.975347	0.930644	0.94185	0.950586
Wmelpop F 10d00027	Age-and-Wolbachia_infected_aegypti/wMelPop_Females_2015/	1	10	Aedes aegypti	1.03511	1.50383	1.02355	0.876163	0.917045	1.07975	1.11627	1.29108	1.29297	0.99017	0.90739	0.970702	1.15537	1.21879	1.07249	0.968027	1.05137	1.01192	0.990637	1.06592	1.05396	0.977901	0.920462	0.964126	1.03301	1.06208	1.01442	0.993683	1.00295	1.02346	0.995405	0.992362	1.01167	1.01337	1.01223	1.02022	1.04133	1.04964	1.04279	1.03056	1.03679	1.03484	1.0352	1.05799	1.06459
Wmelpop F 10d00028	Age-and-Wolbachia_infected_aegypti/wMelPop_Females_2015/	1	10	Aedes aegypti	1.32519	1.2894	0.97859	1.30025	1.35123	1.02295	0.953129	1.02676	1.1633	1.19861	1.05019	0.976395	1.02469	1.24327	1.17481	1.01483	1.04127	1.06996	1.12621	1.21148	1.12423	1.05346	1.063	1.182	1.14009	1.05855	1.08304	1.0791	1.06241	1.05526	1.075	1.10328	1.10496	1.04642	1.08406	1.13616	1.10355	1.0764	1.078	1.10237	1.108	1.09796	1.09842	1.13895	1.14462
Wmelpop F 10d00029	Age-and-Wolbachia_infected_aegypti/wMelPop_Females_2015/	1	10	Aedes aegypti	1.38078	2.15042	0.991061	0.937762	1.05866	1.26019	1.30477	1.34191	1.32584	1.2116	1.02977	1.04219	1.27205	1.3359	1.20948	1.10173	1.1279	1.16634	1.16771	1.13141	1.14016	1.13505	1.11681	1.1296	1.20007	1.21764	1.10204	1.12848	1.16893	1.14693	1.1318	1.13667	1.16051	1.18884	1.14248	1.10293	1.12644	1.15241	1.16285	1.16207	1.18654	1.18655	1.16503	1.14791	1.18007
Wmelpop F 10d00030	Age-and-Wolbachia_infected_aegypti/wMelPop_Females_2015/	1	10	Aedes aegypti	0.937707	1.03426	0.944395	0.941275	0.908958	0.877229	0.921412	0.896932	0.877161	0.920592	0.9041	0.86326	0.853906	0.993804	1.00867	0.928371	0.911864	0.895692	0.920395	0.983172	0.899971	0.869787	0.9024	0.889717	0.922895	0.954454	0.920641	0.927614	0.954478	0.973229	0.952156	0.93859	0.940125	0.945779	0.936935	0.927695	0.933056	0.956904	0.957711	0.937597	0.960633	0.962315	0.952132	0.963094	0.958959
Wmelpop F 10d00031	Age-and-Wolbachia_infected_aegypti/wMelPop_Females_2015/	1	10	Aedes aegypti	1.30544	1.40403	0.894215	0.949965	1.1726	1.35908	1.19546	1.31035	1.40067	1.13221	0.963856	0.983356	1.18179	1.24739	1.09699	0.971381	0.997685	1.03514	1.04578	1.02248	0.99638	0.952501	0.931894	1.01409	1.07828	1.05986	0.982328	1.00543	1.05812	1.07241	1.01076	1.01102	1.0504	1.02664	1.01624	1.02679	1.04783	1.03684	1.02623	1.03577	1.08009	1.06856	1.03795	1.06088	1.06727
Wmelpop F 10d00032	Age-and-Wolbachia_infected_aegypti/wMelPop_Females_2015/	1	10	Aedes aegypti	1.04484	0.923918	0.787827	0.958127	1.07013	0.964828	0.904578	1.05629	1.20621	1.0229	1.00471	1.14323	1.38042	1.10868	0.991221	1.00276	1.09225	1.00713	0.937213	0.969985	1.02905	1.02133	0.987868	1.08772	1.06246	0.9829	0.975494	1.08423	1.1025	0.969931	0.931687	0.980796	1.05659	1.00987	0.988225	1.01709	1.08084	1.02155	0.987621	1.01698	1.04438	1.02742	1.00234	1.02468	1.044
Wmelpop F 10d00033	Age-and-Wolbachia_infected_aegypti/wMelPop_Females_2015/	1	10	Aedes aegypti	1.04136	1.27307	1.30844	1.33031	1.21541	1.11625	1.17032	1.0194	0.948416	1.08269	1.06512	0.991821	0.970612	1.14418	1.21672	1.12203	1.02387	1.02222	1.06108	1.08451	1.04745	1.0747	1.14041	1.06828	1.0549	1.08564	1.1071	1.09541	1.09631	1.11667	1.07738	1.06769	1.09214	1.11706	1.12376	1.10748	1.08113	1.09683	1.11622	1.11305	1.07522	1.09108	1.12416	1.09487	1.09313
Wmelpop F 10d00034	Age-and-Wolbachia_infected_aegypti/wMelPop_Females_2015/	1	10	Aedes aegypti	1.3208	2.04955	0.988877	1.0704	1.25341	1.21636	0.988104	1.01002	1.20079	1.40036	1.08806	1.03594	1.27234	1.34659	1.1472	1.03522	1.20383	1.15911	1.11461	1.20796	1.18172	1.09978	1.06155	1.17532	1.17012	1.11396	1.13777	1.1194	1.15514	1.25915	1.16526	1.1505	1.20517	1.19704	1.1597	1.14018	1.16282	1.19336	1.17231	1.1318	1.22707	1.2306	1.16327	1.14645	1.18007
Wmelpop F 10d00035	Age-and-Wolbachia_infected_aegypti/wMelPop_Females_2015/	1	10	Aedes aegypti	1.04136	1.27307	1.30844	1.33031	1.21541	1.11377	1.16011	1.09993	1.0567	1.10126	0.986809	0.932846	0.96943	1.00432	0.999562	0.967074	0.943696	0.999452	1.05197	1.02417	0.958008	0.921278	0.930646	0.979014	1.01753	1.02852	1.01701	1.00649	0.997457	0.994126	1.01636	1.02608	1.01483	0.99415	0.987875	0.998245	1.01932	1.02829	1.02281	1.01202	1.01641	1.03758	1.0572	1.04973	1.0457
Wmelpop F 10d00036	Age-and-Wolbachia_infected_aegypti/wMelPop_Females_2015/	1	10	Aedes aegypti	1.228	1.81499	1.32347	1.26883	1.48492	2.2412	2.44054	1.73424	1.40694	1.27324	1.25478	1.45034	2.40349	2.97952	1.95683	1.68679	1.72237	1.55296	1.62058	2.46479	1.57259	1.37228	1.44028	1.57977	1.55152	1.5114	1.65653	1.60438	1.55163	1.57528	1.51178	1.49763	1.50966	1.46477	1.47625	1.46047	1.38017	1.42864	1.46796	1.43769	1.41631	1.42166	1.4609	1.52859	1.47095
Wmelpop F 10d00037	Age-and-Wolbachia_infected_aegypti/wMelPop_Females_2015/	1	10	Aedes aegypti	1.19543	NaN	1.27782	0.921669	0.893881	1.11183	1.67381	1.41292	1.20643	1.43433	1.23442	1.06721	1.04358	1.25789	1.24524	1.12959	1.233	1.41663	1.33656	1.08292	1.10836	1.21868	1.28639	1.17986	1.19222	1.27338	1.29417	1.218	1.20329	1.273	1.21002	1.20767	1.28111	1.36076	1.26412	1.18946	1.24704	1.32232	1.29721	1.20151	1.19192	1.23173	1.26183	1.21273	1.2578
Wmelpop F 10d00038	Age-and-Wolbachia_infected_aegypti/wMelPop_Females_2015/	1	10	Aedes aegypti	0.917528	1.14747	1.01364	0.997451	1.01901	1.09481	1.32292	1.1658	1.01661	1.0649	1.11725	1.04847	0.953899	1.11668	1.18472	1.11145	1.07037	1.14197	1.17743	1.07958	0.99105	0.995518	1.07025	1.09137	1.08015	1.07573	1.09918	1.03035	1.00853	1.0623	1.03478	1.01112	1.01428	1.04099	1.01443	0.990414	1.01312	1.02148	1.0262	1.0304	1.019	1.03192	1.05336	1.04665	1.03008
Wmelpop F 10d00039	Age-and-Wolbachia_infected_aegypti/wMelPop_Females_2015/	1	10	Aedes aegypti	1.164	1.04004	0.859253	1.0431	1.53227	1.68841	1.051	1.037	1.19965	1.23448	1.06596	1.02792	1.1556	1.30577	1.31433	1.22132	1.16528	1.17987	1.19318	1.15029	1.05729	1.0263	1.07414	1.18764	1.25841	1.25593	1.2234	1.19545	1.17374	1.15681	1.13832	1.16861	1.20993	1.16519	1.1674	1.18496	1.17607	1.17361	1.15777	1.13717	1.16025	1.15963	1.1506	1.17376	1.17546
Wmelpop F 10d00040	Age-and-Wolbachia_infected_aegypti/wMelPop_Females_2015/	1	10	Aedes aegypti	0.935124	1.43192	1.14939	0.872377	0.863131	1.00621	0.953829	0.890591	0.877161	0.920592	0.898932	0.887446	0.922912	1.02563	0.967946	0.872005	0.896785	0.965658	1.00775	0.986938	0.99601	1.0009	0.990483	0.97241	0.984046	1.00143	0.99182	0.980508	0.986372	1.00821	1.00765	0.999949	1.00103	1.02655	1.01717	1.00779	1.02973	1.03883	1.03268	1.02119	1.02648	1.03744	1.04353	1.03649	1.04426
Wmelpop F 10d00041	Age-and-Wolbachia_infected_aegypti/wMelPop_Females_2015/	1	10	Aedes aegypti	1.23969	1.23046	0.947787	1.02803	1.32388	1.46316	0.993151	0.992088	1.10705	1.04403	0.867791	0.852858	1.00483	1.04757	1.03202	0.998239	0.974467	0.954043	0.955809	0.983003	0.998903	0.998169	0.992284	1.00616	1.06045	1.09194	1.03937	1.0424	1.07325	1.08967	1.02507	1.0228	1.0681	1.06831	1.04561	1.03607	1.05812	1.06636	1.05962	1.04478	1.03394	1.02621	1.02474	1.03274	1.04541
Wmelpop F 10d00042	Age-and-Wolbachia_infected_aegypti/wMelPop_Females_2015/	1	10	Aedes aegypti	1.24114	NaN	1.02888	0.949747	1.34522	NaN	1.25923	1.20589	1.45908	1.48858	1.10633	1.05716	1.30697	1.37377	1.22037	1.14276	1.35377	1.50345	1.35946	1.15421	1.20299	1.24365	1.19998	1.15828	1.1968	1.27338	1.29417	1.218	1.20586	1.27348	1.17298	1.15474	1.22492	1.29736	1.21512	1.15214	1.20628	1.21605	1.19241	1.16837	1.18968	1.20537	1.19953	1.17857	1.22644
Wmelpop F 10d00043	Age-and-Wolbachia_infected_aegypti/wMelPop_Females_2015/	1	10	Aedes aegypti	1.311	2.10536	1.40055	1.89532	2.02108	1.41622	1.22457	1.33083	1.62472	1.64903	1.15215	1.14586	1.68671	1.52777	1.35032	1.29176	1.32101	1.27462	1.24707	1.27447	1.22536	1.17626	1.15994	1.18208	1.13187	1.09995	1.16619	1.15892	1.17159	1.23437	1.181	1.16407	1.18355	1.17501	1.16611	1.15908	1.15296	1.1501	1.14763	1.14948	1.17388	1.17288	1.15853	1.16238	1.15599
Wmelpop F 10d00044	Age-and-Wolbachia_infected_aegypti/wMelPop_Females_2015/	1	10	Aedes aegypti	1.6423	1.98221	1.39758	1.89532	2.02108	1.40639	1.20177	1.84427	NaN	1.73367	1.39629	1.33526	1.38693	1.65328	1.47078	1.32269	1.68832	1.53325	1.35861	1.39569	1.41955	1.39193	1.32835	1.26812	1.31204	1.40349	1.42322	1.38429	1.33312	1.30288	1.32066	1.34367	1.3637	1.38979	1.37457	1.3621	1.38416	1.36912	1.36934	1.39214	1.37695	1.38727	1.40605	1.39303	1.44297
Wmelpop F 10d00045	Age-and-Wolbachia_infected_aegypti/wMelPop_Females_2015/	1	10	Aedes aegypti	1.311	2.38219	1.41194	1.13387	1.20574	1.40799	1.08262	1.10714	1.29004	1.32317	1.04916	0.932962	0.989218	1.30414	1.19806	0.992328	1.07788	1.08978	1.05072	1.03197	1.09021	1.09165	1.02975	1.00302	1.07408	1.13258	1.03825	1.00727	1.01849	1.03898	1.00496	1.03309	1.09707	1.07095	1.02066	1.00511	1.04846	1.07983	1.08178	1.06491	1.06985	1.06987	1.05708	1.0344	1.04916
Wmelpop F 15d00000	Age-and-Wolbachia_infected_aegypti/wMelPop_Females_2015/	1	15	Aedes aegypti	1.08649	1.58957	1.05791	1.1767	1.374	1.35566	1.19893	1.17421	1.236	1.27607	1.01345	0.969605	1.18419	1.54557	1.39149	1.12619	1.08599	1.10728	1.11977	1.0881	1.04422	1.06825	1.14675	1.16545	1.18728	1.19717	1.17106	1.1447	1.14644	1.1667	1.11772	1.12631	1.17527	1.16765	1.15539	1.15958	1.18087	1.15862	1.13926	1.14328	1.1659	1.179	1.18153	1.18436	1.17736
Wmelpop F 15d00001	Age-and-Wolbachia_infected_aegypti/wMelPop_Females_2015/	1	15	Aedes aegypti	1.14364	1.09663	1.00663	1.37286	1.68661	1.26296	1.01082	1.04591	1.19965	1.23448	1.05847	1.06885	1.30506	1.24063	1.15577	1.12208	1.14547	1.25048	1.27664	1.15379	1.09794	1.09485	1.13492	1.20485	1.24819	1.2678	1.28951	1.26227	1.25739	1.27497	1.17055	1.15474	1.22338	1.29158	1.2667	1.23069	1.25387	1.28041	1.2847	1.27893	1.33806	1.31837	1.27001	1.29285	1.30587
Wmelpop F 15d00002	Age-and-Wolbachia_infected_aegypti/wMelPop_Females_2015/	1	15	Aedes aegypti	1.46086	NaN	1.26723	1.19319	1.41497	1.81122	1.43398	1.36367	1.44331	1.48287	1.10633	1.05217	1.30889	1.56675	1.32391	1.12825	1.23486	1.29943	1.32417	1.34647	1.27938	1.25909	1.29542	1.31707	1.29447	1.25057	1.21943	1.23298	1.23534	1.21181	1.2267	1.28203	1.32696	1.265	1.22891	1.24425	1.30179	1.27274	1.23928	1.23876	1.26588	1.2408	1.20545	1.22812	1.24437
Wmelpop F 15d00003	Age-and-Wolbachia_infected_aegypti/wMelPop_Females_2015/	1	15	Aedes aegypti	1.57652	NaN	1.16208	1.09682	1.14082	1.22232	1.52075	1.46436	1.26746	1.17473	1.00203	1.06201	1.42912	1.2366	1.05679	1.02217	1.18511	1.14646	1.07954	1.11075	1.13357	1.094	1.04663	1.10368	1.15487	1.14692	1.08635	1.08545	1.13385	1.18802	1.10674	1.10038	1.14328	1.1063	1.13132	1.16943	1.16049	1.18136	1.1787	1.15582	1.20033	1.22888	1.21566	1.17472	1.18236
Wmelpop F 15d00004	Age-and-Wolbachia_infected_aegypti/wMelPop_Females_2015/	1	15	Aedes aegypti	1.04585	0.891304	0.694065	0.742183	0.780956	0.75153	0.733536	0.75516	0.754911	0.706043	0.760553	0.79948	0.782196	0.816314	0.801352	0.764042	0.760194	0.761121	0.763177	0.763671	0.752509	0.750295	0.761946	0.78109	0.775274	0.762354	0.766414	0.771419	0.768937	0.758716	0.74919	0.767943	0.794906	0.778941	0.770195	0.773409	0.783094	0.785932	0.787288	0.79025	0.794469	0.795594	0.793869	0.791653	0.792746
Wmelpop F 15d00005	Age-and-Wolbachia_infected_aegypti/wMelPop_Females_2015/	1	15	Aedes aegypti	1.15835	1.64251	1.25803	1.05869	1.01724	1.07794	1.11916	1.1487	1.18523	1.22587	1.15363	1.10824	1.15651	1.45438	1.44708	1.19922	1.07737	1.18085	1.31427	1.24282	1.12207	1.12439	1.19895	1.11251	1.12972	1.18645	1.16021	1.1303	1.14964	1.21027	1.15765	1.16292	1.21462	1.20415	1.19168	1.18171	1.17434	1.19643	1.19625	1.1681	1.16503	1.185	1.20161	1.18179	1.19772
Wmelpop F 15d00006	Age-and-Wolbachia_infected_aegypti/wMelPop_Females_2015/	1	15	Aedes aegypti	1.50136	NaN	1.26723	1.19319	1.41497	1.79904	1.41542	1.56706	1.89031	1.50993	1.19462	1.14367	1.30762	1.51998	1.50154	1.39188	1.42646	1.29067	1.16946	1.14288	1.29077	1.2713	1.1316	1.19611	1.24329	1.28222	1.37098	1.29871	1.24775	1.27377	1.24762	1.27805	1.32696	1.265	1.22594	1.25137	1.34977	1.36006	1.31683	1.27841	1.29947	1.31047	1.3034	1.29756	1.34079
Wmelpop F 15d00007	Age-and-Wolbachia_infected_aegypti/wMelPop_Females_2015/	1	15	Aedes aegypti	1.1357	1.22238	0.839915	1.01896	1.15814	1.03064	0.970278	0.904605	0.918451	1.04196	0.896822	0.843568	0.938453	1.04779	0.978417	0.890523	0.960855	1.01606	1.00086	0.94539	0.99212	0.974095	0.912557	0.957692	0.996037	1.01819	1.03998	1.00459	1.00143	1.05389	1.05357	1.04121	1.04055	1.06625	1.05792	1.03044	1.01216	1.02922	1.04668	1.04989	1.05503	1.06278	1.0709	1.07678	1.10233
Wmelpop F 15d00008	Age-and-Wolbachia_infected_aegypti/wMelPop_Females_2015/	1	15	Aedes aegypti	NaN	2.5339	1.19827	1.43344	1.27365	1.05799	1.468	1.85318	1.80452	1.8444	1.5272	1.5227	1.91092	2.01812	1.76409	1.52418	1.39533	1.52238	1.54418	1.33077	1.42185	1.39495	1.27647	1.36368	1.43436	1.42107	1.36411	1.43486	1.47873	1.41928	1.43502	1.4695	1.46109	1.36413	1.43303	1.54032	1.49207	1.45352	1.4497	1.47625	1.50598	1.47184	1.4284	1.45032	1.48273
Wmelpop F 15d00009	Age-and-Wolbachia_infected_aegypti/wMelPop_Females_2015/	1	15	Aedes aegypti	1.20931	1.25261	1.30604	1.33031	1.20082	1.12189	1.32671	1.75813	2.04303	1.56275	1.53311	1.61438	1.59857	1.27205	1.36643	1.63961	1.34373	1.30169	1.35594	1.3754	1.2331	1.17409	1.23116	1.40529	1.37477	1.27073	1.29354	1.45295	1.48127	1.29295	1.20381	1.27447	1.4121	1.28805	1.26339	1.29605	1.31621	1.30871	1.29519	1.28653	1.27524	1.30384	1.36499	1.42179	1.40831
Wmelpop F 15d00010	Age-and-Wolbachia_infected_aegypti/wMelPop_Females_2015/	1	15	Aedes aegypti	1.7054	1.98221	1.39758	1.89532	1.93531	1.44846	1.48453	1.55664	1.50115	1.32676	1.19605	1.21659	1.38538	1.43711	1.35146	1.31102	1.47423	1.34451	1.2374	1.27146	1.27866	1.35099	1.45667	1.38294	1.36649	1.39888	1.42085	1.37816	1.35853	1.38128	1.34217	1.37528	1.43081	1.34607	1.33424	1.36703	1.38696	1.33897	1.2995	1.29561	1.32092	1.3102	1.28094	1.27741	1.2969
Wmelpop F 15d00011	Age-and-Wolbachia_infected_aegypti/wMelPop_Females_2015/	1	15	Aedes aegypti	0.96927	1.11501	0.887751	1.09798	1.42349	1.32539	1.03756	1.15678	1.55357	1.56828	1.14192	1.04238	1.18252	1.36287	1.20866	1.05556	1.14855	1.21287	1.20533	1.16391	1.17241	1.16534	1.14447	1.16011	1.18728	1.19353	1.16668	1.21392	1.27952	1.2893	1.18083	1.16683	1.23067	1.26026	1.19559	1.16882	1.25553	1.26958	1.23799	1.20915	1.23241	1.2313	1.20452	1.18318	1.23216
Wmelpop F 15d00012	Age-and-Wolbachia_infected_aegypti/wMelPop_Females_2015/	1	15	Aedes aegypti	1.46903	1.52582	1.59812	NaN	NaN	1.61223	1.3283	1.45781	1.86795	1.88132	1.35739	1.27353	1.48258	1.53989	1.44043	1.35024	1.37629	1.41883	1.39475	1.32332	1.4202	1.45002	1.37868	1.3879	1.47811	1.59469	1.61373	1.53672	1.49564	1.52322	1.54595	1.57216	1.57703	1.52509	1.46435	1.48773	1.65288	1.64466	1.5784	1.54732	1.57068	1.56737	1.53779	1.51482	1.53371
Wmelpop F 15d00013	Age-and-Wolbachia_infected_aegypti/wMelPop_Females_2015/	1	15	Aedes aegypti	1.5139	1.28964	0.866175	0.928542	1.06046	1.05033	0.887001	0.985603	1.17044	1.08953	1.023	1.00942	1.04236	1.08959	0.988658	0.90332	0.976593	0.989852	0.965824	0.953492	0.970331	0.930259	0.882369	0.954156	1.03922	1.05202	0.975269	1.00256	1.02457	0.988203	0.982008	0.994421	1.01121	1.01186	1.03245	1.03282	0.993879	1.02454	1.04467	1.03079	1.05639	1.04025	1.01451	1.03787	1.03577
Wmelpop F 15d00014	Age-and-Wolbachia_infected_aegypti/wMelPop_Females_2015/	1	15	Aedes aegypti	1.24974	1.11292	1.17929	1.1995	1.10467	1.05267	1.2473	1.23658	1.11403	1.05712	0.989294	1.05348	1.27029	1.21244	1.1401	1.09281	1.05432	1.11331	1.19671	1.21551	1.17732	1.09978	1.06054	1.16762	1.24694	1.22932	1.15402	1.12001	1.12569	1.14599	1.10008	1.11141	1.15406	1.11973	1.08069	1.07842	1.12497	1.13571	1.12096	1.10214	1.10253	1.12456	1.13754	1.10564	1.13039
Wmelpop F 15d00015	Age-and-Wolbachia_infected_aegypti/wMelPop_Females_2015/	1	15	Aedes aegypti	NaN	1.61742	1.09638	1.23387	1.46262	1.43031	1.24474	1.22761	1.2223	1.13704	1.13791	1.2261	1.38538	1.43711	1.36171	1.2947	1.32736	1.21338	1.14593	1.17653	1.13981	1.09902	1.09636	1.16955	1.10096	1.05955	1.21153	1.28313	1.2474	1.17925	1.15229	1.21075	1.28468	1.19332	1.18162	1.20174	1.19174	1.18601	1.18307	1.18134	1.17882	1.1955	1.21801	1.21914	1.20549
Wmelpop F 15d00016	Age-and-Wolbachia_infected_aegypti/wMelPop_Females_2015/	1	15	Aedes aegypti	NaN	NaN	1.8909	1.68849	1.80679	1.85618	1.8974	1.92694	2.03032	2.06782	1.38998	1.37191	2.09473	2.42285	1.6767	1.36644	1.289	1.15479	1.14955	1.33117	1.30462	1.1936	1.1327	1.19901	1.25314	1.25176	1.21847	1.27889	1.29388	1.21352	1.18576	1.21989	1.26494	1.21343	1.18623	1.19049	1.21198	1.21127	1.20136	1.20258	1.25986	1.2139	1.15027	1.19278	1.21569
Wmelpop F 15d00017	Age-and-Wolbachia_infected_aegypti/wMelPop_Females_2015/	1	15	Aedes aegypti	1.07855	1.14819	0.814392	1.10436	1.70696	1.48276	1.11104	1.15251	1.28155	1.17552	1.0766	1.15586	1.42788	1.22215	1.10666	1.08838	1.11604	1.09589	1.08071	1.11014	1.19793	1.11697	0.995233	1.08866	1.12977	1.08601	1.03579	1.06547	1.13903	1.18861	1.07479	1.07283	1.14568	1.11135	1.09297	1.10151	1.12268	1.10574	1.08968	1.09719	1.14331	1.14049	1.11134	1.11646	1.12905
Wmelpop F 15d00018	Age-and-Wolbachia_infected_aegypti/wMelPop_Females_2015/	1	15	Aedes aegypti	NaN	1.39744	0.735765	0.918524	1.64408	NaN	1.42901	1.4808	1.61862	1.22588	1.09437	1.18403	1.47875	1.25098	1.11522	1.13215	1.34718	1.20522	1.1104	1.20704	1.17111	1.15175	1.19473	1.28125	1.23896	1.17128	1.1943	1.26361	1.3048	1.26326	1.15514	1.17629	1.24394	1.1285	1.15358	1.22488	1.21056	1.1735	1.17877	1.23146	1.26384	1.21854	1.1723	1.21508	1.25398
Wmelpop F 15d00019	Age-and-Wolbachia_infected_aegypti/wMelPop_Females_2015/	1	15	Aedes aegypti	1.68161	2.84514	0.899944	0.932626	1.31009	1.87996	1.08042	1.16812	1.42461	1.13913	0.905238	0.921755	1.18082	1.14932	1.03266	0.981446	1.06255	1.12305	1.09372	1.02229	1.11917	1.14899	1.07924	1.09648	1.09134	1.08201	1.10406	1.12495	1.15177	1.16726	1.08498	1.09937	1.17354	1.13705	1.09451	1.09046	1.13787	1.17545	1.14412	1.08629	1.14895	1.16066	1.12257	1.10898	1.14251
Wmelpop F 15d00020	Age-and-Wolbachia_infected_aegypti/wMelPop_Females_2015/	1	15	Aedes aegypti	1.22189	1.44652	1.01995	0.978153	1.11082	1.29119	1.14449	1.39254	1.76279	1.26761	1.12897	1.15799	1.30666	1.37667	1.17647	1.03915	1.12942	1.19207	1.19318	1.15029	1.06134	1.01029	1.01478	1.06758	1.14173	1.19004	1.16452	1.07243	1.04904	1.10614	1.06873	1.07876	1.11904	1.08766	1.07041	1.08751	1.13344	1.11811	1.10983	1.13767	1.19124	1.1536	1.09995	1.1395	1.17337
Wmelpop F 15d00021	Age-and-Wolbachia_infected_aegypti/wMelPop_Females_2015/	1	15	Aedes aegypti	1.00914	1.13206	1.01241	0.997451	1.02855	1.08023	1.12844	1.06874	1.02634	1.07082	1.036	0.977676	0.953327	1.04205	1.11302	1.11664	1.07622	1.09603	1.08429	1.01242	1.01588	1.02006	1.01288	1.02892	1.05114	1.07514	1.09659	1.09188	1.06165	1.02459	1.01842	1.01143	1.01679	1.06821	1.04857	1.01163	1.01469	1.03935	1.03806	1.00731	0.995867	1.01115	1.03195	1.02559	1.03319
Wmelpop F 15d00022	Age-and-Wolbachia_infected_aegypti/wMelPop_Females_2015/	1	15	Aedes aegypti	1.14238	1.18567	1.2391	1.26002	1.17641	1.05998	0.983131	1.06412	1.16225	1.08724	1.01622	1.03884	1.15448	1.19718	1.16302	1.12606	1.15396	1.13537	1.09411	1.07103	1.13874	1.1024	1.0131	1.06331	1.1495	1.16524	1.06361	1.05185	1.12086	1.21064	1.06484	1.04781	1.11949	1.08708	1.09143	1.11066	1.10613	1.08391	1.08358	1.10805	1.11659	1.08166	1.05856	1.11353	1.14105
Wmelpop F 15d00023	Age-and-Wolbachia_infected_aegypti/wMelPop_Females_2015/	1	15	Aedes aegypti	0.76734	1.1513	1.14401	0.79598	0.748275	0.873405	0.840151	0.841992	0.887017	0.927532	0.810718	0.751755	0.794659	0.933718	0.862231	0.720421	0.691612	0.756343	0.794172	0.74064	0.765722	0.795626	0.795035	0.76964	0.757782	0.782199	0.84539	0.808514	0.782292	0.805955	0.783705	0.773274	0.781188	0.791613	0.803788	0.804048	0.788799	0.799423	0.790788	0.766642	0.79689	0.819883	0.817392	0.796364	0.810311
Wmelpop F 15d00024	Age-and-Wolbachia_infected_aegypti/wMelPop_Females_2015/	1	15	Aedes aegypti	1.57337	1.51041	1.05521	1.1767	1.374	1.35136	1.18803	1.29439	1.45697	1.29267	1.08329	1.05368	1.18084	1.22434	1.19339	1.13497	1.09445	1.05517	1.07307	1.15609	1.12373	1.11547	1.14244	1.11177	1.12155	1.12157	1.06479	1.10048	1.13879	1.11788	1.07543	1.06769	1.09271	1.11899	1.10115	1.08553	1.10779	1.11236	1.11163	1.11353	1.11604	1.12288	1.12512	1.11239	1.1159
Wmelpop F 15d00025	Age-and-Wolbachia_infected_aegypti/wMelPop_Females_2015/	1	15	Aedes aegypti	1.54856	NaN	1.64266	1.57395	1.71559	1.57873	1.13838	1.30003	1.746	1.44089	1.25311	1.36133	1.89948	1.42052	1.31766	1.33782	1.25882	1.26708	1.26867	1.21771	1.23176	1.17809	1.1229	1.24953	1.27729	1.26033	1.34654	1.33506	1.29295	1.26231	1.19388	1.20576	1.25189	1.19914	1.22471	1.26857	1.2523	1.24185	1.23552	1.23084	1.22745	1.22745	1.22831	1.22749	1.24837
Wmelpop F 15d00026	Age-and-Wolbachia_infected_aegypti/wMelPop_Females_2015/	1	15	Aedes aegypti	1.34976	2.15042	0.991061	0.928317	1.16035	1.61314	1.16173	1.21604	1.24188	0.966401	0.942239	1.05999	1.27029	1.21244	1.12782	1.1193	1.228	1.1654	1.078	1.05816	1.06455	1.09249	1.11605	1.09073	1.06258	1.07034	1.13229	1.12927	1.12569	1.14599	1.10271	1.09801	1.10671	1.05135	1.0285	1.05523	1.1235	1.11554	1.0954	1.10272	1.14916	1.14757	1.11322	1.10094	1.12001
Wmelpop F 15d00027	Age-and-Wolbachia_infected_aegypti/wMelPop_Females_2015/	1	15	Aedes aegypti	0.926266	1.03426	0.944395	0.922437	1.05097	1.15687	0.870096	0.938397	1.07448	0.939591	0.935195	1.00925	1.1051	1.06925	1.02188	1.00946	1.04017	0.953466	0.894977	0.927948	1.02048	1.0454	0.989686	0.97069	0.981375	1.008	1.02937	1.02268	1.02648	1.04696	1.01627	1.01215	1.03197	1.03376	1.01715	1.00286	1.00537	1.01155	1.00841	0.998731	1.00606	1.00929	1.00151	0.984361	0.990547
Wmelpop F 15d00028	Age-and-Wolbachia_infected_aegypti/wMelPop_Females_2015/	1	15	Aedes aegypti	1.24114	NaN	1.0265	1.08675	1.80488	NaN	1.08088	1.09058	1.54318	2.03369	1.27046	1.17561	1.54626	2.17135	1.40967	1.14923	1.509	1.61208	1.38364	1.23955	1.30234	1.39876	1.39288	1.25163	1.31717	1.46509	1.39918	1.27978	1.29348	1.43495	1.2483	1.20098	1.27937	1.35408	1.31496	1.29964	1.41027	1.42816	1.32808	1.23952	1.38838	1.42545	1.33434	1.29816	1.38132
Wmelpop F 15d00029	Age-and-Wolbachia_infected_aegypti/wMelPop_Females_2015/	1	15	Aedes aegypti	1.55245	1.89991	0.870763	1.03583	1.30385	1.31994	1.38593	1.13199	1.0755	1.41632	1.12971	1.02187	1.1556	1.30577	1.30513	1.23765	1.26639	1.23515	1.18463	1.14802	1.1016	1.09827	1.13183	1.14899	1.16924	1.19368	1.21527	1.19111	1.20677	1.27325	1.21685	1.17764	1.15879	1.11916	1.14442	1.19581	1.21456	1.18529	1.17879	1.20175	1.17811	1.16931	1.17536	1.17775	1.18563
Wmelpop F 15d00030	Age-and-Wolbachia_infected_aegypti/wMelPop_Females_2015/	1	15	Aedes aegypti	1.35841	NaN	0.902669	0.839778	1.04356	1.32269	0.946311	0.937399	1.06961	1.106	0.974409	0.987613	1.18083	1.158	0.963852	0.86265	0.977655	1.00681	0.979461	0.964963	0.940786	0.924082	0.93027	0.976548	1.04612	1.06331	0.984623	0.985269	1.00284	0.994756	0.965599	0.980606	1.01697	0.997565	0.972875	0.976444	1.01729	1.01407	0.996625	0.9902	1.01301	1.02173	1.0149	1.00969	1.01998
Wmelpop F 15d00031	Age-and-Wolbachia_infected_aegypti/wMelPop_Females_2015/	1	15	Aedes aegypti	1.49219	2.10691	1.14999	1.0941	1.26705	1.53857	1.31987	1.14687	1.14324	1.3336	1.15115	1.0991	1.23921	1.29386	1.17126	1.10558	1.30112	1.3336	1.21788	1.11915	1.11179	1.17948	1.24928	1.15165	1.17269	1.21397	1.13947	1.1731	1.23546	1.24858	1.189	1.16581	1.20618	1.31694	1.26903	1.22824	1.3256	1.33826	1.30016	1.26174	1.25497	1.25704	1.25029	1.22511	1.25818
Wmelpop F 15d00032	Age-and-Wolbachia_infected_aegypti/wMelPop_Females_2015/	1	15	Aedes aegypti	1.05518	1.44219	0.799723	0.83239	1.01619	1.13131	0.941778	0.960366	1.13575	1.30917	0.97802	0.906259	1.08454	1.14279	1.01557	0.934477	1.06734	1.09989	1.03578	0.97658	1.02661	1.01108	0.933544	0.91611	0.957336	0.978596	0.915362	0.956526	1.03943	1.0807	0.995315	0.979453	1.03015	1.05987	0.992399	0.96113	1.04332	1.06907	1.03811	0.994216	0.998771	1.01232	1.01904	1.01305	1.03409
Wmelpop F 15d00033	Age-and-Wolbachia_infected_aegypti/wMelPop_Females_2015/	1	15	Aedes aegypti	1.06841	1.12766	1.18109	1.1995	1.11632	1.03734	1.07034	1.21652	1.32211	1.20428	1.21843	1.19754	1.12857	1.1539	1.18798	1.21949	1.25015	1.142	1.13571	1.30916	1.21115	1.12236	1.12155	1.1949	1.16175	1.11942	1.18669	1.27743	1.26084	1.14879	1.12182	1.17989	1.24901	1.16418	1.17445	1.23096	1.24958	1.21883	1.19524	1.19495	1.19353	1.19353	1.2014	1.22388	1.23298
Wmelpop F 15d00034	Age-and-Wolbachia_infected_aegypti/wMelPop_Females_2015/	1	15	Aedes aegypti	1.25124	1.87089	1.3282	1.08786	1.11742	1.4223	2.07366	1.50962	1.16201	1.09937	1.21997	1.25658	1.18278	1.50873	1.38052	1.14132	1.17297	1.10118	1.05108	1.08188	1.0951	1.11627	1.14623	1.16656	1.15608	1.12778	1.10843	1.15698	1.19442	1.16806	1.11831	1.10783	1.1322	1.15576	1.18379	1.18443	1.14846	1.16026	1.18846	1.209	1.2063	1.22482	1.23552	1.19178	1.19804
Wmelpop F 15d00035	Age-and-Wolbachia_infected_aegypti/wMelPop_Females_2015/	1	15	Aedes aegypti	1.28481	1.65888	0.951327	1.45549	NaN	1.50329	1.27336	1.40967	1.6536	1.40378	0.980364	0.941926	1.24193	1.46877	1.2793	1.07082	1.03793	1.05041	1.10721	1.19144	1.16495	1.09324	1.04361	1.05588	1.11677	1.14787	1.08564	1.12098	1.1602	1.13726	1.08951	1.0985	1.152	1.17902	1.14916	1.14984	1.23186	1.19147	1.15025	1.15573	1.18017	1.17711	1.16572	1.1875	1.22269
Wmelpop F 15d00036	Age-and-Wolbachia_infected_aegypti/wMelPop_Females_2015/	1	15	Aedes aegypti	1.11162	1.27325	1.09585	0.931527	1.05945	1.42181	1.09707	1.0339	1.08271	1.12359	1.15493	1.18162	1.20841	1.24682	1.21853	1.15339	1.10819	1.11882	1.15188	1.17667	1.18851	1.21866	1.23045	1.13569	1.14735	1.23793	1.31787	1.25371	1.20924	1.23485	1.21606	1.21528	1.2385	1.26396	1.25796	1.25166	1.27348	1.29943	1.3094	1.29488	1.25723	1.25805	1.28834	1.31185	1.29957
Wmelpop F 15d00037	Age-and-Wolbachia_infected_aegypti/wMelPop_Females_2015/	1	15	Aedes aegypti	1.00541	1.02576	0.837988	0.81843	0.839773	0.919687	1.20827	1.23684	1.14734	1.19276	1.04298	1.01255	1.12982	1.17889	1.09826	1.01899	1.04674	1.03521	1.02782	1.05545	1.07628	1.04682	1.00142	1.01414	1.06788	1.11116	1.09163	1.10781	1.10287	1.05674	1.01566	1.04949	1.10877	1.05358	1.03417	1.03708	1.03738	1.05768	1.07326	1.07532	1.08089	1.0779	1.06835	1.05975	1.06726
Wmelpop F 15d00038	Age-and-Wolbachia_infected_aegypti/wMelPop_Females_2015/	1	15	Aedes aegypti	1.05302	1.11701	1.17771	1.48421	1.27365	1.06458	1.53431	1.22975	1.00783	1.16252	1.23759	1.19754	1.12857	1.1539	1.19498	1.20382	1.15236	1.10208	1.12188	1.21056	1.11034	1.13432	1.27058	1.17593	1.11536	1.12492	1.19268	1.18635	1.17714	1.19934	1.18665	1.16568	1.15671	1.17837	1.23369	1.25808	1.21116	1.22594	1.22638	1.19481	1.19019	1.20627	1.23382	1.25711	1.24886
Wmelpop F 15d00039	Age-and-Wolbachia_infected_aegypti/wMelPop_Females_2015/	1	15	Aedes aegypti	1.4525	2.01471	1.14684	1.29976	1.60944	1.47132	1.09338	1.39962	NaN	1.42266	1.11911	1.13555	1.43254	1.51235	1.2973	1.23237	1.73503	1.37245	1.16702	1.28369	1.42452	1.32873	1.17367	1.23952	1.35653	1.38714	1.27255	1.31127	1.39061	1.40032	1.30215	1.3428	1.44359	1.30976	1.28124	1.33174	1.39585	1.31721	1.27205	1.30482	1.36556	1.36189	1.33014	1.352	1.38766
Wmelpop F 15d00040	Age-and-Wolbachia_infected_aegypti/wMelPop_Females_2015/	1	15	Aedes aegypti	1.15287	1.50874	1.49966	1.01712	1.16881	NaN	1.3719	1.40929	1.52909	1.19071	1.0699	1.1496	1.42957	1.32763	1.28729	1.3237	1.34872	1.39609	1.34004	1.2037	1.20259	1.18936	1.18087	1.32789	1.37241	1.28486	1.19808	1.23672	1.30941	1.31839	1.20217	1.18654	1.25095	1.27689	1.27159	1.25256	1.24047	1.25971	1.26722	1.26247	1.31768	1.321	1.28745	1.28267	1.32851
Wmelpop F 15d00041	Age-and-Wolbachia_infected_aegypti/wMelPop_Females_2015/	1	15	Aedes aegypti	0.972852	1.17608	0.816629	0.993958	1.04925	0.855798	0.753858	0.83925	0.977701	0.936503	0.839518	0.863328	1.00324	0.929125	0.878505	0.876872	0.902236	0.934514	0.948645	0.934568	0.915179	0.885918	0.865246	0.882458	0.887023	0.890311	0.912281	0.912398	0.921125	0.940632	0.902957	0.883464	0.888588	0.89621	0.889296	0.890118	0.911548	0.898286	0.883697	0.883849	0.895513	0.894276	0.889578	0.901587	0.910364
Wmelpop F 15d00042	Age-and-Wolbachia_infected_aegypti/wMelPop_Females_2015/	1	15	Aedes aegypti	0.995847	1.06537	0.772701	0.821772	0.912289	0.95471	1.00115	0.955208	0.956714	1.08886	0.986016	0.957367	1.06276	1.10907	1.0381	0.982883	1.06604	1.07402	1.04218	1.02188	0.99638	0.954962	0.929202	0.97237	1.06689	1.128	1.06862	1.0725	1.08682	1.07274	1.03415	1.04838	1.08719	1.05947	1.04658	1.05541	1.07659	1.08186	1.08268	1.08591	1.09108	1.08747	1.07634	1.06612	1.09937
Wmelpop F 15d00043	Age-and-Wolbachia_infected_aegypti/wMelPop_Females_2015/	1	15	Aedes aegypti	1.09015	1.1007	0.886836	1.12651	1.15471	0.945233	0.978199	1.09516	1.24572	1.2796	1.02019	0.95222	1.06258	1.10285	1.08029	1.05371	1.08117	1.06449	1.05475	1.08256	1.10849	1.0475	0.974471	1.02636	1.04431	1.02411	1.01301	1.05863	1.07562	1.03258	1.02343	1.03904	1.04578	0.997907	1.01403	1.06027	1.07935	1.04728	1.02703	1.03537	1.04237	1.04162	1.03392	1.02656	1.05769
Wmelpop F 15d00044	Age-and-Wolbachia_infected_aegypti/wMelPop_Females_2015/	1	15	Aedes aegypti	0.950266	0.984823	0.81403	0.788738	0.879087	1.00621	0.953829	0.878402	0.916021	1.13654	0.971241	0.907349	1.00357	0.976179	0.984695	0.989735	0.91901	0.962163	0.99419	0.936696	0.944099	0.932076	0.902918	0.916536	0.963328	1.00211	0.991247	1.00816	1.00823	0.974477	0.947381	0.949426	0.968707	0.972413	0.975027	0.977007	0.979841	1.00349	1.00082	0.977579	1.01477	1.03148	1.02308	1.01786	1.01671
Wmelpop F 19d00000	Age-and-Wolbachia_infected_aegypti/wMelPop_Females_2015/	1	19	Aedes aegypti	1.24299	1.06895	1.37038	1.19157	1.00549	0.99721	1.34094	1.6193	1.48965	1.32002	1.31905	1.35771	1.38463	1.42724	1.38296	1.25562	1.11836	1.16158	1.25871	1.2766	1.21946	1.20429	1.23979	1.2609	1.23365	1.22966	1.3111	1.30199	1.2612	1.23621	1.21338	1.21823	1.23355	1.21952	1.23279	1.24529	1.23235	1.24816	1.2772	1.29506	1.26113	1.24571	1.24834	1.2473	1.2488
Wmelpop F 19d00001	Age-and-Wolbachia_infected_aegypti/wMelPop_Females_2015/	1	19	Aedes aegypti	1.32889	3.15158	0.899111	1.07639	1.37805	1.37897	1.42019	1.42789	1.60477	2.36049	1.19933	1.07265	1.34457	1.40274	1.31767	1.2819	1.43468	1.30805	1.23964	1.36104	1.4162	1.2841	1.14098	1.14748	1.26239	1.35324	1.24665	1.23389	1.29758	1.36477	1.19631	1.18486	1.28279	1.26722	1.24473	1.24365	1.26529	1.26456	1.23615	1.2094	1.2591	1.26452	1.24345	1.26527	1.29651
Wmelpop F 19d00002	Age-and-Wolbachia_infected_aegypti/wMelPop_Females_2015/	1	19	Aedes aegypti	0.876257	1.00522	1.23249	1.07939	1.00794	1.09719	1.33786	1.06408	0.944135	1.18986	1.0872	0.994838	1.0441	1.2736	1.20607	1.01858	0.988756	1.10182	1.1789	1.07902	1.03261	1.03876	1.06663	1.04568	1.01916	1.04327	1.14516	1.02874	0.965934	1.02194	1.02138	1.02808	1.0452	1.04518	1.04618	1.03764	1.01791	1.03447	1.05429	1.05447	1.02503	1.03177	1.05039	1.02873	1.02864
Wmelpop F 19d00003	Age-and-Wolbachia_infected_aegypti/wMelPop_Females_2015/	1	19	Aedes aegypti	1.0024	1.37146	0.98515	0.955312	1.01196	1.01961	0.871449	0.907823	0.991866	0.951187	0.905407	0.932696	1.02235	1.00198	0.932018	0.886172	0.911895	0.945886	0.957586	0.943716	0.959941	0.925813	0.871062	0.882463	0.954058	0.997352	0.930032	0.973535	1.04708	1.05639	0.950112	0.942481	1.00736	1.01079	0.994272	0.981724	0.985064	0.99196	0.989924	0.981507	0.988238	1.00029	1.00784	1.003	1.01408
Wmelpop F 19d00004	Age-and-Wolbachia_infected_aegypti/wMelPop_Females_2015/	1	19	Aedes aegypti	0.8089	0.824462	0.997724	1.01537	1.02855	1.07567	1.11007	1.2758	1.33625	1.0996	1.01707	1.00495	1.04288	1.15768	1.17711	1.11729	1.08112	0.999662	1.00639	1.13644	1.06326	1.04902	1.13724	1.21627	1.17949	1.12391	1.14725	1.17332	1.17699	1.157	1.1441	1.13127	1.1189	1.11168	1.14936	1.18823	1.1778	1.14317	1.16605	1.23817	1.18968	1.16414	1.1817	1.22625	1.22732
Wmelpop F 19d00005	Age-and-Wolbachia_infected_aegypti/wMelPop_Females_2015/	1	19	Aedes aegypti	0.855931	1.05718	1.72688	1.39585	1.24343	1.31204	1.35325	1.38279	1.43323	1.47325	1.18333	1.25199	2.07739	1.4927	1.26732	1.25192	1.39097	1.36451	1.31265	1.34292	1.36411	1.33018	1.29745	1.39103	1.45217	1.46999	1.49213	1.43919	1.41807	1.43754	1.33509	1.3367	1.40662	1.38081	1.31129	1.28674	1.35061	1.43069	1.43282	1.37112	1.39193	1.40558	1.37754	1.31105	1.31314
Wmelpop F 19d00006	Age-and-Wolbachia_infected_aegypti/wMelPop_Females_2015/	1	19	Aedes aegypti	1.10777	NaN	1.42679	0.880468	0.868616	1.16982	1.22523	1.12285	1.11593	1.29527	1.04824	0.953516	1.0882	1.80976	1.61784	1.14077	1.09705	1.17976	1.20482	1.10431	1.1513	1.22885	1.22585	1.08444	1.11348	1.2339	1.25454	1.11257	1.07541	1.17486	1.13122	1.13274	1.18849	1.21412	1.21825	1.18066	1.12098	1.18517	1.17863	1.09157	1.15183	1.17837	1.15372	1.13692	1.18321
Wmelpop F 19d00007	Age-and-Wolbachia_infected_aegypti/wMelPop_Females_2015/	1	19	Aedes aegypti	0.989145	1.39077	0.987315	0.850129	0.896971	1.03594	0.972686	0.95778	1.03707	1.18519	0.991432	0.889944	0.939005	1.12351	1.02983	0.888584	0.959096	1.01178	1.01463	0.996709	1.04658	1.07789	1.05011	0.9871	1.03328	1.11505	1.09458	1.0733	1.07777	1.09816	1.06611	1.02185	1.01196	1.08866	1.07252	1.04498	1.09061	1.1271	1.10386	1.04986	1.06933	1.09057	1.0883	1.06189	1.08578
Wmelpop F 19d00008	Age-and-Wolbachia_infected_aegypti/wMelPop_Females_2015/	1	19	Aedes aegypti	NaN	NaN	1.15058	1.71516	1.7573	1.208	1.46912	1.66148	1.70994	1.74839	1.21255	1.04892	1.10792	1.36827	1.35687	1.17116	1.12383	1.13634	1.16961	1.1944	1.21197	1.20225	1.16998	1.13492	1.13505	1.17689	1.24946	1.24256	1.20909	1.18908	1.17068	1.1742	1.19632	1.21988	1.24877	1.24768	1.20339	1.18902	1.20249	1.22326	1.19742	1.18719	1.19193	1.19287	1.21919
Wmelpop F 19d00009	Age-and-Wolbachia_infected_aegypti/wMelPop_Females_2015/	1	19	Aedes aegypti	1.04254	1.11514	0.79443	0.838434	1.00691	1.14774	1.05804	1.04274	1.09626	1.13655	0.936982	0.910887	1.08435	1.13608	1.05553	0.997269	1.08252	1.08978	1.05588	1.03422	1.0041	0.984376	0.983395	1.00168	1.00524	0.982413	0.946352	0.978997	1.01444	1.00234	0.950189	0.954317	0.991598	0.974522	0.952158	0.955762	0.995709	1.01093	0.99695	0.973101	0.979298	0.995788	0.994203	0.953181	0.960831
Wmelpop F 19d00010	Age-and-Wolbachia_infected_aegypti/wMelPop_Females_2015/	1	19	Aedes aegypti	1.12419	1.19817	1.243	1.06892	1.00794	1.09244	1.30849	1.26833	1.18233	1.22813	1.07357	0.994838	1.04392	1.26455	1.26139	1.10823	1.06811	1.13625	1.19829	1.15109	1.05328	1.04902	1.13724	1.21627	1.17531	1.13739	1.20917	1.12828	1.08976	1.15418	1.18363	1.18125	1.16296	1.15404	1.17001	1.18496	1.17607	1.16898	1.18089	1.2017	1.17626	1.18307	1.20218	1.183	1.17918
Wmelpop F 19d00011	Age-and-Wolbachia_infected_aegypti/wMelPop_Females_2015/	1	19	Aedes aegypti	1.21705	1.24433	0.949773	0.915114	1.03111	1.19546	1.09938	1.00409	0.978242	1.02234	0.987708	0.96394	1.00612	1.21493	1.15202	1.00136	1.02946	1.02566	1.00118	0.985839	0.999525	0.980515	0.945725	0.962947	0.961833	0.968937	1.02164	1.05589	1.04871	1.00995	0.980893	0.966386	0.970639	0.996023	0.990465	0.975795	0.979437	1.00192	1.00983	0.998731	1.00606	1.00814	1.00345	0.998915	1.00626
Wmelpop F 19d00012	Age-and-Wolbachia_infected_aegypti/wMelPop_Females_2015/	1	19	Aedes aegypti	0.799053	0.961687	1.00621	0.995279	1.12264	1.27564	1.02072	1.05484	1.15694	1.08335	1.0935	1.12142	1.15516	1.29846	1.31433	1.22132	1.16528	1.1862	1.16583	1.07642	1.07435	1.10249	1.13183	1.14899	1.17336	1.18365	1.15891	1.13375	1.13375	1.15586	1.14347	1.14576	1.16834	1.19352	1.19444	1.18042	1.17325	1.22311	1.22513	1.16806	1.16548	1.17119	1.17536	1.17775	1.18237
Wmelpop F 19d00013	Age-and-Wolbachia_infected_aegypti/wMelPop_Females_2015/	1	19	Aedes aegypti	1.20014	1.42463	1.01762	1.14118	1.17897	1.07163	1.10396	1.29108	1.29297	0.99017	0.91266	0.945438	1.04235	1.08216	1.0567	1.04799	1.14294	1.0848	1.05512	1.13905	1.1182	1.04894	1.01767	1.12116	1.11887	1.06944	1.09251	1.12455	1.09598	1.02516	1.03538	1.10127	1.1601	1.09597	1.06833	1.08751	1.13344	1.12016	1.10257	1.10813	1.13395	1.12123	1.0995	1.12194	1.13672
Wmelpop F 19d00014	Age-and-Wolbachia_infected_aegypti/wMelPop_Females_2015/	1	19	Aedes aegypti	0.918278	1.08434	0.864229	0.842579	0.877281	0.928286	0.974415	0.939493	0.917853	0.961404	0.882461	0.841444	0.880062	0.975422	0.930212	0.833688	0.822106	0.902588	0.977096	0.955959	0.928074	0.937373	0.96029	0.913813	0.931261	0.98613	1.00739	0.952556	0.937333	0.98601	0.966141	0.950136	0.950802	0.955086	0.959323	0.963527	0.966739	0.958007	0.954863	0.965197	0.988813	0.998604	0.9904	0.974189	0.97872
Wmelpop F 19d00015	Age-and-Wolbachia_infected_aegypti/wMelPop_Females_2015/	1	19	Aedes aegypti	1.21705	1.23046	0.947787	1.0522	1.08707	1.00557	1.03915	1.18825	1.24964	1.05158	0.916554	0.904858	1.00563	1.12975	1.04749	0.931885	0.958078	0.986503	1.03764	1.1111	1.03865	1.00966	1.04689	1.06911	1.03217	1.0097	1.06664	1.10359	1.09138	1.0483	1.0359	1.06365	1.10589	1.10274	1.09736	1.09329	1.09089	1.10894	1.13475	1.15564	1.1609	1.13546	1.1143	1.1374	1.13851
Wmelpop F 19d00016	Age-and-Wolbachia_infected_aegypti/wMelPop_Females_2015/	1	19	Aedes aegypti	1.21556	1.32165	1.13678	1.34127	1.36838	1.20353	1.26051	1.06739	1.01431	1.30235	1.25892	1.25706	1.42958	1.34078	1.1705	1.09534	1.19728	1.18576	1.19212	1.29305	1.18872	1.10838	1.10793	1.17617	1.18348	1.16455	1.18741	1.17467	1.15167	1.13656	1.1226	1.13262	1.14217	1.10504	1.13132	1.17321	1.16368	1.1142	1.09767	1.12543	1.15093	1.14519	1.1465	1.21139	1.18961
Wmelpop F 19d00017	Age-and-Wolbachia_infected_aegypti/wMelPop_Females_2015/	1	19	Aedes aegypti	1.11542	1.49354	1.1976	1.01966	0.983323	1.04528	1.09294	1.04842	0.981047	0.947868	0.910654	0.898902	0.938869	1.11708	1.07653	0.936262	0.916743	0.970234	1.03979	1.05912	0.985754	0.990355	1.05294	0.99579	0.990123	1.00909	0.998572	1.00847	1.04965	1.09781	1.03643	1.01491	1.04143	1.0674	1.05592	1.03662	1.03772	1.0427	1.0377	1.0258	1.02963	1.05198	1.06751	1.0442	1.04566
Wmelpop F 19d00018	Age-and-Wolbachia_infected_aegypti/wMelPop_Females_2015/	1	19	Aedes aegypti	1.7054	2.17264	1.40889	1.14913	1.09417	1.15438	1.18744	1.38554	1.45486	1.15816	1.054	1.08265	1.20917	1.26213	1.15503	1.07737	1.17591	1.17231	1.1505	1.17738	1.13497	1.12968	1.15657	1.12441	1.13011	1.14219	1.12042	1.16479	1.2226	1.23596	1.17852	1.16147	1.18726	1.2125	1.20962	1.20613	1.2278	1.25899	1.23671	1.18148	1.20329	1.20335	1.18523	1.18656	1.20844
Wmelpop F 19d00019	Age-and-Wolbachia_infected_aegypti/wMelPop_Females_2015/	1	19	Aedes aegypti	1.16386	1.83667	1.10367	1.03965	1.33992	2.51737	1.31605	1.21415	1.2411	1.15042	0.926599	0.937965	1.20914	1.18089	1.0058	0.944149	1.1503	1.08371	1.01193	1.093	1.07599	1.01719	0.984806	1.03871	1.05461	1.03343	1.02166	1.0619	1.11355	1.12691	1.05281	1.06757	1.13761	1.10559	1.0673	1.06474	1.11055	1.14281	1.14163	1.11923	1.12194	1.11454	1.10932	1.13108	1.16166
Wmelpop F 19d00020	Age-and-Wolbachia_infected_aegypti/wMelPop_Females_2015/	1	19	Aedes aegypti	NaN	1.43011	1.04884	2.23462	NaN	1.32407	1.1434	2.65517	NaN	1.35384	1.23627	1.38883	1.60419	1.4399	1.38938	1.43655	1.47091	1.29185	1.268	1.5133	1.47851	1.26744	1.14981	1.28663	1.27758	1.19432	1.21621	1.40126	1.52468	1.36973	1.22014	1.29417	1.50299	1.34894	1.34856	1.42588	1.44332	1.33882	1.32889	1.43895	1.48032	1.39327	1.3174	1.37104	1.36714
Wmelpop F 19d00021	Age-and-Wolbachia_infected_aegypti/wMelPop_Females_2015/	1	19	Aedes aegypti	1.69095	1.52622	1.24977	1.22532	1.27951	1.28826	1.14757	1.23272	1.43842	1.46929	1.30225	1.3964	2.08505	1.74891	1.3631	1.25936	1.54849	1.73863	1.65119	1.50808	1.4039	1.32308	1.29832	1.39746	1.40336	1.33364	1.29154	1.35025	1.42961	1.43826	1.34421	1.28622	1.26559	1.24841	1.25955	1.28555	1.30571	1.29889	1.28615	1.27817	1.26971	1.28468	1.30606	1.30179	1.30163
Wmelpop F 19d00022	Age-and-Wolbachia_infected_aegypti/wMelPop_Females_2015/	1	19	Aedes aegypti	0.988328	0.974053	0.911198	1.02292	1.0475	0.975957	1.01003	1.1392	1.25093	1.15306	0.943344	0.861323	0.908659	1.0696	1.08317	0.970884	0.904515	0.943014	1.01139	1.03227	1.00348	1.00495	1.0334	1.0174	0.973735	0.958159	1.01054	1.07629	1.07293	1.00316	0.993763	1.00757	1.02526	1.02737	1.01313	0.991824	0.976701	0.994154	1.01311	1.01647	1.00609	1.01934	1.04007	1.0332	1.04171
Wmelpop F 19d00023	Age-and-Wolbachia_infected_aegypti/wMelPop_Females_2015/	1	19	Aedes aegypti	1.23452	2.28019	1.15166	1.0941	1.26705	1.53203	1.30554	1.27336	1.271	1.17274	1.08441	1.10075	1.24058	1.43436	1.35571	1.15497	1.04536	1.14295	1.25815	1.20082	1.21298	1.17027	1.10286	1.11442	1.18575	1.20347	1.09166	1.1146	1.1723	1.18846	1.17623	1.15617	1.14973	1.17604	1.15165	1.14184	1.19253	1.17494	1.15373	1.15542	1.15429	1.17138	1.19343	1.19494	1.20313
Wmelpop F 19d00024	Age-and-Wolbachia_infected_aegypti/wMelPop_Females_2015/	1	19	Aedes aegypti	1.49219	2.10691	1.14999	1.0941	1.26705	1.53203	1.30554	1.25869	1.30458	1.34546	1.40883	1.26492	1.10713	1.35156	1.34674	1.18338	1.20979	1.2506	1.24652	1.19903	1.20725	1.19791	1.17336	1.18889	1.21654	1.22361	1.19412	1.20663	1.21262	1.18928	1.17068	1.17689	1.19325	1.184	1.16925	1.18017	1.23269	1.26757	1.25875	1.22337	1.22095	1.20404	1.1987	1.24509	1.22952
Wmelpop F 19d00025	Age-and-Wolbachia_infected_aegypti/wMelPop_Females_2015/	1	19	Aedes aegypti	0.998564	1.29473	1.09733	0.931527	1.06994	1.39615	0.977903	0.894129	1.00874	1.27957	1.05462	0.973757	1.08283	1.05006	1.00572	0.991714	1.01885	1.00778	1.00018	1.02882	1.08945	1.12178	1.08299	0.981588	0.98983	1.03867	1.02512	1.03901	1.04946	1.03957	1.03025	1.05611	1.09852	1.0971	1.07352	1.05261	1.05319	1.09473	1.11247	1.09126	1.09664	1.08114	1.0608	1.06716	1.09123
Wmelpop F 19d00026	Age-and-Wolbachia_infected_aegypti/wMelPop_Females_2015/	1	19	Aedes aegypti	1.03826	1.99377	1.10803	0.933402	0.976977	1.16203	1.20593	1.25561	1.19434	1.02235	0.958024	0.954599	0.986313	1.01646	1.04531	1.07365	1.10068	1.0799	1.07425	1.09938	1.01604	1.04251	1.15501	1.07879	1.09751	1.13736	1.07739	1.07893	1.11073	1.12673	1.05517	1.05138	1.09738	1.09344	1.10786	1.12476	1.11944	1.09785	1.08532	1.09149	1.11561	1.1162	1.11115	1.13543	1.10917
Wmelpop F 19d00027	Age-and-Wolbachia_infected_aegypti/wMelPop_Females_2015/	1	19	Aedes aegypti	NaN	NaN	1.62789	NaN	NaN	1.62011	1.34342	1.308	1.36414	1.40465	1.28784	1.2264	1.27237	1.47144	1.36055	1.2247	1.36052	1.26557	1.17475	1.20935	1.29853	1.33199	1.26442	1.16018	1.18234	1.23962	1.20637	1.25478	1.32515	1.33369	1.20984	1.21954	1.32147	1.30451	1.25317	1.21499	1.20664	1.19631	1.21926	1.27036	1.2745	1.21644	1.17283	1.2164	1.23844
Wmelpop F 19d00028	Age-and-Wolbachia_infected_aegypti/wMelPop_Females_2015/	1	19	Aedes aegypti	1.88186	1.48545	0.922206	0.993696	1.1217	1.15711	1.19832	1.24151	1.22847	1.14146	1.05307	1.12349	1.38422	1.30311	1.20305	1.16731	1.1955	1.17257	1.13178	1.10178	1.05686	1.08097	1.16167	1.18372	1.16132	1.1613	1.23339	1.22459	1.21541	1.23551	1.18168	1.14146	1.14431	1.20401	1.19034	1.16429	1.18694	1.1881	1.17982	1.18199	1.23552	1.20769	1.16183	1.20484	1.22512
Wmelpop F 19d00029	Age-and-Wolbachia_infected_aegypti/wMelPop_Females_2015/	1	19	Aedes aegypti	2.00647	NaN	0.998232	0.930179	1.06913	1.23902	1.11675	1.20339	1.3459	1.21993	0.962254	0.976484	1.26969	1.13429	0.990725	0.962857	1.10352	1.12845	1.08467	1.06	1.02744	1.0028	1.00498	1.05943	1.10529	1.10201	1.04922	1.02349	1.04543	1.09733	1.06559	1.04088	1.03641	1.03436	1.0675	1.11275	1.13167	1.09507	1.06052	1.04982	1.05398	1.0654	1.06681	1.04362	1.04448
Wmelpop F 19d00030	Age-and-Wolbachia_infected_aegypti/wMelPop_Females_2015/	1	19	Aedes aegypti	1.31891	NaN	1.20202	1.43344	1.29096	1.05097	1.25122	1.1191	1.02508	1.17952	0.9789	0.939254	1.13109	1.2801	1.29193	1.18485	1.07032	1.05597	1.14152	1.30936	1.28249	1.17717	1.11931	1.18403	1.23697	1.24048	1.20971	1.17929	1.17714	1.19934	1.18345	1.18411	1.20851	1.2374	1.18088	1.14517	1.19761	1.23286	1.22638	1.19476	1.1883	1.22315	1.26047	1.23565	1.23126
Wmelpop F 19d00031	Age-and-Wolbachia_infected_aegypti/wMelPop_Females_2015/	1	19	Aedes aegypti	NaN	NaN	1.6865	1.22857	1.33106	1.59937	1.15485	1.17848	1.39513	1.42617	1.07343	1.06727	1.48541	1.60338	1.2911	1.09858	1.12532	1.15433	1.21693	1.31754	1.20645	1.12968	1.11327	1.07903	1.15402	1.23359	1.15447	1.15133	1.18042	1.19955	1.17713	1.23568	1.30467	1.17482	1.15159	1.18288	1.20321	1.23588	1.19908	1.13143	1.19689	1.21849	1.20101	1.22435	1.21993
Wmelpop F 19d00032	Age-and-Wolbachia_infected_aegypti/wMelPop_Females_2015/	1	19	Aedes aegypti	1.01788	NaN	0.902778	0.942167	1.18625	1.33679	1.05057	1.07545	1.25224	1.28574	0.954047	0.884371	1.06512	1.32122	1.23197	1.03911	1.01169	0.98674	1.00607	1.08027	1.05872	1.03077	1.02	0.995241	1.06011	1.13271	1.07387	0.990456	0.988122	1.06994	1.04409	1.01978	1.01781	1.02004	1.00379	0.99529	1.01735	1.06676	1.05307	0.990021	1.01017	1.02054	1.01727	1.02598	1.02961
Wmelpop F 19d00033	Age-and-Wolbachia_infected_aegypti/wMelPop_Females_2015/	1	19	Aedes aegypti	1.00997	1.92105	1.10517	1.07747	1.0165	0.995319	1.3259	1.93918	NaN	NaN	1.23404	1.05235	1.21172	1.57537	1.54492	1.25114	1.11583	1.16764	1.22707	1.18039	1.27001	1.17707	1.03584	1.1316	1.2418	1.30979	1.33137	1.20244	1.17743	1.29888	1.28677	1.25348	1.23374	1.22276	1.17954	1.17876	1.26565	1.27875	1.24607	1.21623	1.23538	1.26474	1.28393	1.28092	1.28592
Wmelpop F 19d00034	Age-and-Wolbachia_infected_aegypti/wMelPop_Females_2015/	1	19	Aedes aegypti	NaN	NaN	0.959776	1.00959	1.27021	1.58183	1.67735	1.29631	1.0729	1.02753	1.03879	1.11946	1.23785	1.18787	1.06255	1.02059	1.18052	1.20501	1.14869	1.11666	1.07826	1.04826	1.04803	1.10934	1.12584	1.0846	1.03418	1.09934	1.1657	1.13779	1.05876	1.07106	1.15249	1.1783	1.17712	1.16691	1.16033	1.15705	1.15419	1.15578	1.18203	1.1685	1.1326	1.11822	1.14896
Wmelpop F 19d00035	Age-and-Wolbachia_infected_aegypti/wMelPop_Females_2015/	1	19	Aedes aegypti	0.988262	1.50344	1.19595	1.20299	1.0331	0.904389	1.04115	1.1463	1.09445	0.958488	0.900875	0.928942	1.02302	1.0624	1.05428	1.00334	0.931619	0.92824	1.00289	1.12376	1.02556	0.910682	0.877498	0.98719	1.00585	0.972567	0.99633	0.947742	0.919808	0.946075	0.968714	0.997092	0.994682	0.916752	0.920304	0.971526	1.00952	0.977968	0.929691	0.904652	0.938727	0.955366	0.958102	0.98159	0.971444
Wmelpop F 19d00036	Age-and-Wolbachia_infected_aegypti/wMelPop_Females_2015/	1	19	Aedes aegypti	NaN	2.25987	1.1964	1.37742	1.67908	1.69866	1.80168	1.33291	1.12956	1.18007	1.19622	1.37465	1.90197	1.44696	1.18653	1.11407	1.21973	1.21981	1.16295	1.13065	1.13531	1.15262	1.19831	1.35888	1.35159	1.20492	1.09493	1.19496	1.31698	1.2642	1.12511	1.10376	1.15555	1.14636	1.18513	1.21468	1.17349	1.13885	1.13582	1.1622	1.18985	1.17437	1.1377	1.12291	1.15526
Wmelpop F 19d00037	Age-and-Wolbachia_infected_aegypti/wMelPop_Females_2015/	1	19	Aedes aegypti	1.25285	1.57754	1.05911	1.04898	0.943128	0.827683	0.858786	1.01974	1.26233	1.28935	0.948253	0.913389	1.18202	1.24523	1.14566	1.04021	1.01058	1.02203	1.07422	1.15541	1.20314	1.06418	0.929059	1.00317	1.12431	1.2067	1.17819	1.07581	1.08462	1.22035	1.10677	1.08378	1.12354	1.0644	1.05632	1.10292	1.1758	1.14793	1.07894	1.03561	1.0892	1.13579	1.15816	1.18188	1.16738
Wmelpop F 19d00038	Age-and-Wolbachia_infected_aegypti/wMelPop_Females_2015/	1	19	Aedes aegypti	0.976286	1.35297	0.982996	1.0944	1.15569	1.01408	0.862794	0.947105	1.20975	1.40507	1.08806	1.03118	1.27382	1.50906	1.30102	1.10235	1.13343	1.06457	1.03644	1.12065	1.22087	1.13123	1.00436	1.09414	1.20498	1.23244	1.15531	1.12001	1.12355	1.14563	1.12837	1.17989	1.25227	1.17283	1.08951	1.09576	1.23094	1.2386	1.15327	1.07518	1.09341	1.10977	1.12332	1.16492	1.17356
Wmelpop F 19d00039	Age-and-Wolbachia_infected_aegypti/wMelPop_Females_2015/	1	19	Aedes aegypti	2.61482	NaN	0.876188	1.01479	1.47472	1.82375	1.45336	1.2257	1.2095	1.43071	1.30061	1.51295	NaN	1.37546	1.17442	1.25641	1.39574	1.38416	1.25211	1.14778	1.26516	1.4003	1.40187	1.34042	1.28337	1.26229	1.28489	1.29618	1.38571	1.54739	1.31379	1.25649	1.34365	1.42711	1.39466	1.31291	1.26204	1.26942	1.31596	1.37133	1.36808	1.31779	1.25965	1.23132	1.32291
Wmelpop F 19d00040	Age-and-Wolbachia_infected_aegypti/wMelPop_Females_2015/	1	19	Aedes aegypti	1.08547	1.06716	0.975941	0.95334	1.04845	1.28611	1.67554	1.3507	1.13454	1.18494	1.12567	1.08983	1.13068	1.28478	1.16737	1.01328	1.03797	1.1185	1.20395	1.21894	1.07003	1.0116	1.06292	1.17693	1.21133	1.15503	1.09364	1.1316	1.16893	1.14693	1.14036	1.08438	1.0431	1.1196	1.17212	1.17205	1.13724	1.08596	1.08189	1.13167	1.18246	1.17458	1.14133	1.14529	1.1511
Wmelpop F 19d00041	Age-and-Wolbachia_infected_aegypti/wMelPop_Females_2015/	1	19	Aedes aegypti	0.869111	1.0429	1.08561	1.08548	1.13151	1.12928	0.943709	0.900522	1.01251	1.28571	0.996104	0.854035	0.90917	1.14108	1.23634	1.17174	1.20505	1.07935	0.980583	0.972738	1.02221	1.05297	1.0296	0.976099	0.943352	0.97511	1.0997	1.08862	1.04639	1.03956	1.00331	1.03309	1.0965	1.06922	1.03936	1.02327	1.02511	1.0636	1.09438	1.09092	1.05998	1.04194	1.04008	1.04657	1.0827
Wmelpop F 19d00042	Age-and-Wolbachia_infected_aegypti/wMelPop_Females_2015/	1	19	Aedes aegypti	NaN	1.32623	1.01163	1.37806	1.411	1.06986	1.10677	1.1487	1.17964	1.22052	1.26359	1.2362	1.15226	1.09496	1.08898	1.14467	1.26108	1.12333	1.04888	1.13685	1.1644	1.14227	1.13935	1.28516	1.1857	1.07141	1.1359	1.21685	1.23044	1.15887	1.07036	1.1044	1.21726	1.20733	1.19442	1.1731	1.1397	1.17735	1.20925	1.20204	1.20597	1.16151	1.12495	1.1655	1.20265
Wmelpop F 19d00043	Age-and-Wolbachia_infected_aegypti/wMelPop_Females_2015/	1	19	Aedes aegypti	1.40461	1.03661	0.860013	0.926688	1.1249	1.29871	1.1644	1.13744	1.18523	1.22587	1.14449	1.17084	1.30285	1.14055	1.04043	1.05545	1.22808	1.26401	1.13563	1.01273	1.10093	1.12675	1.07326	1.18999	1.19251	1.10253	1.04987	1.1511	1.25819	1.21411	1.08995	1.07165	1.12223	1.11808	1.10946	1.11532	1.13651	1.11429	1.12003	1.16882	1.2017	1.1534	1.09709	1.11846	1.16157
Wmelpop F 19d00044	Age-and-Wolbachia_infected_aegypti/wMelPop_Females_2015/	1	19	Aedes aegypti	NaN	NaN	2.25686	1.14879	1.21794	2.1392	1.55632	1.30197	1.17566	1.10579	1.10264	1.23353	1.61503	2.7525	1.36883	1.06854	1.34763	1.53219	1.48044	1.38243	1.22815	1.1782	1.22656	1.31433	1.31327	1.27855	1.30121	1.31744	1.37258	1.45627	1.36825	1.27185	1.22352	1.24445	1.30021	1.35953	1.37738	1.29781	1.23934	1.24727	1.36875	1.38218	1.30535	1.27528	1.28825
Wmelpop F 19d00045	Age-and-Wolbachia_infected_aegypti/wMelPop_Females_2015/	1	19	Aedes aegypti	1.41437	1.07725	0.79157	0.930962	1.24464	1.45022	1.27896	1.0296	0.993859	1.26658	1.13979	1.04386	1.08322	1.11337	1.14222	1.17323	1.20332	1.12346	1.04963	1.03248	1.03534	1.08837	1.15837	1.13035	1.10264	1.0833	1.06771	1.1136	1.15163	1.1278	1.05332	1.04937	1.10099	1.12624	1.13371	1.10812	1.05964	1.06967	1.09976	1.11919	1.10465	1.08938	1.08358	1.08907	1.11117
Wmelpop F 19d00046	Age-and-Wolbachia_infected_aegypti/wMelPop_Females_2015/	1	19	Aedes aegypti	1.79028	1.46156	0.920341	1.11825	1.69908	NaN	NaN	1.843	1.55297	1.60608	1.42547	1.34489	1.38463	1.42724	1.36171	1.29176	1.32101	1.27462	1.24306	1.27252	1.29229	1.26633	1.24311	1.33629	1.2896	1.21385	1.23774	1.26061	1.28682	1.30282	1.23008	1.22937	1.30487	1.38537	1.31675	1.24711	1.27189	1.29943	1.30723	1.2953	1.29029	1.26922	1.24601	1.24357	1.28328
Wmelpop F 19d00047	Age-and-Wolbachia_infected_aegypti/wMelPop_Females_2015/	1	19	Aedes aegypti	1.48094	1.6094	0.928852	0.721141	0.764795	0.987594	1.0324	1.07007	1.03869	0.920595	0.869755	0.901219	0.986304	0.974177	0.87396	0.824377	0.932024	0.92274	0.895077	0.922185	0.876783	0.845523	0.86217	0.938742	0.947409	0.905258	0.878909	0.88903	0.913989	0.934049	0.940518	0.912545	0.883675	0.906685	0.933289	0.951593	0.954398	0.919423	0.902372	0.915271	0.92588	0.932782	0.927483	0.905593	0.911391
Wmelpop F 19d00048	Age-and-Wolbachia_infected_aegypti/wMelPop_Females_2015/	1	19	Aedes aegypti	1.3713	2.1712	2.09891	2.50358	1.41979	1.11991	1.33141	1.47316	1.50349	1.54337	1.24856	1.11987	1.18421	1.76385	1.82333	1.42309	1.45964	1.30005	1.23964	1.36104	1.39816	1.36628	1.30752	1.25062	1.29359	1.38759	1.40929	1.26092	1.21201	1.28651	1.21784	1.24552	1.34864	1.32918	1.2706	1.23993	1.26317	1.29287	1.28266	1.24618	1.26511	1.29263	1.31841	1.34205	1.32961
Wmelpop F 19d00049	Age-and-Wolbachia_infected_aegypti/wMelPop_Females_2015/	1	19	Aedes aegypti	1.0983	1.46922	1.1941	1.18575	1.09332	1.06411	1.50397	1.576	1.32183	1.21379	0.974308	0.912098	1.02501	1.24971	1.17481	1.01328	1.03797	1.12955	1.15285	1.06349	1.06528	1.07066	1.05268	1.0248	1.08616	1.18942	1.20948	1.1147	1.08441	1.1447	1.10479	1.09354	1.11294	1.10907	1.10225	1.10727	1.12856	1.13386	1.12096	1.10214	1.10253	1.12305	1.14167	1.1282	1.11901
Wmelpop F 19d00050	Age-and-Wolbachia_infected_aegypti/wMelPop_Females_2015/	1	19	Aedes aegypti	1.46349	NaN	1.02762	0.969837	1.09931	1.31909	1.36416	1.40243	1.36247	1.2374	1.24186	1.27855	1.30604	1.36807	1.16975	1.04813	1.21662	1.31593	1.29203	1.23724	1.23897	1.26522	1.29542	1.31707	1.28903	1.26229	1.28489	1.31156	1.31255	1.27599	1.2081	1.18547	1.22609	1.33914	1.32601	1.28064	1.30401	1.30201	1.2673	1.23919	1.3238	1.32101	1.26869	1.28972	1.34307
Wmelpop F 19d00051	Age-and-Wolbachia_infected_aegypti/wMelPop_Females_2015/	1	19	Aedes aegypti	1.24799	1.19657	0.752916	0.988117	1.21266	1.07163	1.10396	1.26105	1.40253	1.25768	0.975083	1.02802	1.53583	1.1896	1.04987	1.02701	0.998491	1.01706	1.02993	1.00941	1.02261	0.998775	0.965473	1.01546	1.05761	1.06478	1.04971	1.09345	1.13281	1.10915	1.0128	0.998649	1.0493	1.07559	1.05835	1.05628	1.10118	1.05047	1.03277	1.08117	1.13033	1.1153	1.07091	1.06172	1.08173
Wmelpop F 19d00052	Age-and-Wolbachia_infected_aegypti/wMelPop_Females_2015/	1	19	Aedes aegypti	0.717967	0.780287	0.830411	0.755291	0.740052	0.79777	0.846284	0.773469	0.76607	0.928651	0.787663	0.729249	0.804166	0.797086	0.812365	0.828359	0.789067	0.72993	0.72048	0.773128	0.768835	0.764118	0.771813	0.76734	0.782199	0.802999	0.804836	0.774182	0.764618	0.787774	0.780253	0.788097	0.802012	0.784653	0.786392	0.794105	0.791022	0.791092	0.794331	0.795498	0.780262	0.778218	0.789682	0.803909	0.809673
[truncated: 2,106 more columns]
