# Supplementary material for: Age grading An. gambiae and An. arabiensis using near infrared spectra and artificial neural networks
Source: PLoS One. 2019 Aug 14;14(8):e0209451. doi: 10.1371/journal.pone.0209451 (PMC6693756; doi:10.1371/journal.pone.0209451)
Supplement: S5 Appendix — (ZIP) [file pone.0209451.s021.zip › DS13.xlsx]

## Sheet: Sheet1
MosquitoID	Path	Age class	Age	Species	f350	f351	f352	f353	f354	f355	f356	f357	f358	f359	f360	f361	f362	f363	f364	f365	f366	f367	f368	f369	f370	f371	f372	f373	f374	f375	f376	f377	f378	f379	f380	f381	f382	f383	f384	f385	f386	f387	f388	f389	f390	f391	f392	f393	f394
WmelM 1d00000	Age-and-Wolbachia_infected_aegypti/Wmel_Males_2015/	0	1	Aedes aegypti	1.84319	1.17612	0.934966	1.22492	1.43383	1.18307	1.00687	1.04436	1.1218	1.06339	1.0855	1.08834	1.04544	1.01694	1.07311	1.10654	0.975492	1.02776	1.11473	1.08556	1.0595	1.09145	1.14715	1.09147	1.01024	0.987463	1.06344	1.07406	1.07268	1.09068	1.06666	1.01525	0.996173	1.0865	1.08511	1.0385	1.02893	1.04685	1.063	1.06689	1.07505	1.09825	1.10424	1.05568	1.06301
WmelM 1d00001	Age-and-Wolbachia_infected_aegypti/Wmel_Males_2015/	0	1	Aedes aegypti	0.900035	0.979384	1.38065	1.2877	1.04112	0.910752	0.957797	1.05993	1.1218	1.06339	1.09252	1.05506	0.967098	1.00247	1.00861	0.979948	0.959704	0.969466	0.997398	1.02303	1.01579	1.00518	0.990597	0.949081	0.952598	0.980223	0.995637	1.01676	1.02751	1.0188	0.99562	0.985285	0.987991	0.991461	1.00756	1.0173	1.00708	1.00971	1.01753	1.02335	1.02123	1.01633	1.01646	1.02807	1.02461
WmelM 1d00002	Age-and-Wolbachia_infected_aegypti/Wmel_Males_2015/	0	1	Aedes aegypti	1.19997	0.948126	1.13872	1.22307	1.16217	1.05643	1.00654	1.06948	1.1773	1.209	1.25983	1.18686	1.06375	1.09365	1.13575	1.14459	1.10753	1.06992	1.06494	1.09315	1.07744	1.08083	1.10158	1.08529	1.04343	1.02967	1.07806	1.07998	1.07896	1.09837	1.09972	1.05871	1.0242	1.0673	1.12266	1.12754	1.06621	1.05691	1.0734	1.0953	1.10466	1.11342	1.11264	1.09093	1.09413
WmelM 1d00003	Age-and-Wolbachia_infected_aegypti/Wmel_Males_2015/	0	1	Aedes aegypti	NaN	NaN	NaN	NaN	1.62763	1.20565	1.24634	1.41776	1.63792	1.66099	1.7154	1.60503	1.44422	1.48487	1.43968	1.33358	1.26304	1.34458	1.3684	1.23597	1.25291	1.21569	1.15148	1.21704	1.23063	1.21171	1.22838	1.24455	1.29258	1.3537	1.2482	1.2108	1.24135	1.26596	1.26185	1.24764	1.24371	1.23631	1.24448	1.26643	1.26638	1.28027	1.30021	1.30086	1.29115
WmelM 1d00004	Age-and-Wolbachia_infected_aegypti/Wmel_Males_2015/	0	1	Aedes aegypti	1.26492	1.23267	1.60024	1.7099	1.79279	1.64692	1.22145	1.25987	1.35689	1.24196	1.88282	2.18168	1.33069	1.49425	1.54844	1.36916	1.20784	1.4004	1.64124	1.38947	1.23889	1.27916	1.4309	1.30341	1.31955	1.38914	1.34046	1.28554	1.35649	1.57168	1.35838	1.27602	1.3185	1.38577	1.43362	1.39838	1.30833	1.38142	1.39977	1.32051	1.37075	1.41769	1.43026	1.4224	1.41933
WmelM 1d00005	Age-and-Wolbachia_infected_aegypti/Wmel_Males_2015/	0	1	Aedes aegypti	1.42522	1.50272	1.51052	1.28099	1.22825	1.24807	1.15819	1.132	1.20321	1.38348	1.35197	1.13855	0.982074	1.06661	1.14705	1.13138	1.04078	1.07493	1.12264	1.09652	1.11815	1.12313	1.10019	1.0806	1.06973	1.0598	1.04529	1.05785	1.08127	1.09851	1.09507	1.08641	1.08681	1.10947	1.1356	1.13188	1.09059	1.08709	1.08252	1.07164	1.09756	1.10443	1.09342	1.08801	1.08565
WmelM 1d00006	Age-and-Wolbachia_infected_aegypti/Wmel_Males_2015/	0	1	Aedes aegypti	1.02997	1.3036	NaN	1.21145	1.01807	1.05982	1.01065	1.06948	1.17248	1.20443	1.37219	1.36765	1.16305	1.05464	1.04306	1.06229	1.03334	1.03947	1.06833	1.09378	1.08111	1.06519	1.04463	0.992091	1.04108	1.1045	1.05278	1.05298	1.09718	1.14086	1.05108	1.052	1.12259	1.12121	1.1148	1.10546	1.08847	1.06779	1.0791	1.12055	1.13287	1.11638	1.09197	1.08571	1.10754
WmelM 1d00007	Age-and-Wolbachia_infected_aegypti/Wmel_Males_2015/	0	1	Aedes aegypti	1.35515	1.36683	1.40141	2.03504	2.09828	1.48212	1.30979	1.29685	1.27964	1.18983	1.20154	1.24593	1.26698	1.20432	1.26325	1.32504	1.17938	1.28923	1.3474	1.15963	1.16517	1.17515	1.14632	1.12022	1.12337	1.1758	1.2849	1.24224	1.22494	1.28628	1.19146	1.20427	1.28547	1.23568	1.25837	1.2899	1.2497	1.20993	1.21757	1.26663	1.27192	1.25393	1.2354	1.23778	1.26064
WmelM 1d00008	Age-and-Wolbachia_infected_aegypti/Wmel_Males_2015/	0	1	Aedes aegypti	1.23863	1.06267	0.963894	0.98654	1.13842	1.20361	0.868915	0.892105	1.05544	1.08447	0.986128	0.95428	0.980091	0.877072	0.881216	0.938703	0.922645	0.899963	0.91642	0.978558	0.985404	0.93712	0.88696	0.905473	0.899187	0.886684	0.903287	0.925235	0.937613	0.93389	0.916801	0.92598	0.935969	0.891956	0.929815	0.966082	0.914644	0.899032	0.919376	0.950844	0.91799	0.917228	0.940207	0.943595	0.932146
WmelM 1d00009	Age-and-Wolbachia_infected_aegypti/Wmel_Males_2015/	0	1	Aedes aegypti	1.03759	0.986677	1.02314	1.24689	1.18383	0.972009	0.937484	0.998471	1.09569	1.128	1.09062	1.04367	1.01224	0.992202	1.01301	1.00451	0.902731	0.922392	0.967478	0.955661	0.945294	0.956052	0.977033	0.968967	0.943708	0.930444	0.947467	0.948191	0.955451	0.973608	0.958259	0.936656	0.929205	0.952589	0.96587	0.951363	0.918191	0.932289	0.945078	0.940886	0.955444	0.954911	0.942567	0.935181	0.938723
WmelM 1d00010	Age-and-Wolbachia_infected_aegypti/Wmel_Males_2015/	0	1	Aedes aegypti	1.08349	1.08786	1.31754	1.20349	1.07586	1.00366	0.972685	0.915965	0.914691	1.02213	1.02154	0.953037	0.887445	0.881875	0.873367	0.86852	0.890673	0.921157	0.904448	0.844245	0.858103	0.892691	0.904037	0.851013	0.850803	0.87408	0.869444	0.865732	0.884772	0.921927	0.913734	0.885148	0.867872	0.892464	0.883152	0.863887	0.865413	0.875216	0.880151	0.880376	0.897135	0.89312	0.876996	0.873428	0.887177
WmelM 1d00011	Age-and-Wolbachia_infected_aegypti/Wmel_Males_2015/	0	1	Aedes aegypti	0.930855	0.946516	1.10239	0.923267	0.903977	1.06063	1.26826	1.06761	0.906219	0.950093	0.987712	1.02137	1.04619	1.03351	0.973517	0.926056	0.947349	1.00655	1.04761	1.02733	0.978494	0.965981	0.997593	1.05037	1.06917	1.04378	1.00216	1.02902	1.09124	1.13224	1.05048	1.01217	1.01279	0.993896	1.03025	1.0812	1.08344	1.03609	1.01796	1.04489	1.07257	1.07849	1.06933	1.06539	1.06433
WmelM 1d00012	Age-and-Wolbachia_infected_aegypti/Wmel_Males_2015/	0	1	Aedes aegypti	0.979213	0.983542	1.38823	0.965185	0.959377	1.20209	1.03184	0.928518	0.932281	1.04292	1.04075	0.961179	0.900749	0.983423	1.01301	0.979948	0.959704	0.972905	0.981572	0.972491	1.02916	1.06119	1.03584	0.988292	0.994718	1.00641	0.968838	0.973671	1.01363	1.05283	0.981459	0.986817	1.04603	1.02753	1.01745	1.02226	1.02967	1.00465	1.00014	1.02344	1.02323	1.00798	1.00036	1.02405	1.03498
WmelM 1d00013	Age-and-Wolbachia_infected_aegypti/Wmel_Males_2015/	0	1	Aedes aegypti	1.19022	1.13028	1.97745	1.59505	1.28979	1.15943	1.09097	1.07633	1.13649	1.29337	1.39616	1.22182	1.02948	1.11984	1.20127	1.19734	1.14928	1.21324	1.23675	1.14063	1.15037	1.18838	1.19712	1.12691	1.08966	1.10069	1.15366	1.17275	1.25259	1.4134	1.25918	1.20103	1.22679	1.21536	1.24935	1.2905	1.2807	1.21858	1.20729	1.2597	1.29047	1.28389	1.25583	1.23684	1.25527
WmelM 1d00014	Age-and-Wolbachia_infected_aegypti/Wmel_Males_2015/	0	1	Aedes aegypti	0.900035	0.986232	1.38579	1.10922	0.943431	0.914531	0.966899	0.989396	1.04162	1.17167	1.07408	0.98668	0.96646	0.948202	0.996446	1.04102	0.969089	1.00315	1.0277	0.975437	1.02974	1.03843	0.994199	1.01194	1.01947	1.01158	1.00045	0.98982	1.01165	1.0527	0.985031	0.961731	0.993657	1.03901	1.03777	1.01414	1.00567	1.02489	1.03431	1.02324	1.01811	1.03353	1.04879	1.03239	1.05022
WmelM 1d00015	Age-and-Wolbachia_infected_aegypti/Wmel_Males_2015/	0	1	Aedes aegypti	1.21526	1.18607	1.48869	1.315	1.14931	1.05643	1.00654	1.06948	1.1871	1.21827	1.0967	0.975628	0.912558	0.941013	1.01436	1.05671	0.983025	0.977024	1.00844	1.03405	1.02601	1.01219	1.00127	0.987164	1.00039	1.02705	1.04283	1.03757	1.04211	1.06016	1.03505	1.0204	1.0212	1.0222	1.05866	1.06137	0.994597	1.00053	1.03054	1.0487	1.02794	1.04502	1.0711	1.04073	1.03321
WmelM 1d00016	Age-and-Wolbachia_infected_aegypti/Wmel_Males_2015/	0	1	Aedes aegypti	1.0145	1.09141	1.10849	1.03299	0.958207	0.907445	0.888587	0.888437	0.936485	1.04475	1.04707	0.946202	0.841306	0.829587	0.905133	0.975221	0.883124	0.824567	0.815452	0.845254	0.873049	0.885944	0.87801	0.850664	0.847053	0.84616	0.824754	0.835535	0.861821	0.877062	0.836919	0.820526	0.831226	0.8405	0.859599	0.862988	0.839473	0.856618	0.861326	0.840315	0.836572	0.840145	0.84419	0.842698	0.851124
WmelM 1d00017	Age-and-Wolbachia_infected_aegypti/Wmel_Males_2015/	0	1	Aedes aegypti	0.928587	0.869018	1.01812	1.07947	1.12547	1.11767	0.976794	0.892848	0.895259	0.999454	1.06177	1.01872	0.938973	0.970656	1.0095	1.0203	0.995797	1.00677	1.01858	1.00443	0.99354	0.986882	0.974104	0.936293	0.918908	0.942431	1.01087	0.998868	0.984913	1.00477	0.983315	0.986139	1.00264	0.985742	1.00835	1.03631	1.02361	0.979315	0.983372	1.03593	1.02023	1.0184	1.02108	0.99546	1.00978
WmelM 1d00018	Age-and-Wolbachia_infected_aegypti/Wmel_Males_2015/	0	1	Aedes aegypti	1.08449	1.03825	1.06552	0.973297	1.10903	1.38355	1.01966	1.00662	1.12264	1.1547	1.11321	1.06701	1.02772	0.952692	0.97557	1.03619	1.00967	1.02253	1.01314	0.965322	1.01623	1.04804	1.02895	1.01479	1.00613	1.01062	1.02753	1.00179	0.991428	1.0113	0.98742	1.00267	1.03825	1.01832	1.04205	1.06296	1.02988	0.996528	1.00299	1.04015	1.02326	1.01893	1.0311	1.04228	1.03746
WmelM 1d00019	Age-and-Wolbachia_infected_aegypti/Wmel_Males_2015/	0	1	Aedes aegypti	0.939789	0.838373	0.873628	0.927117	0.923153	0.859352	0.788808	0.817021	0.888546	0.922482	0.959463	0.964577	0.938611	0.927	0.942134	0.959426	0.941925	0.918727	0.934915	0.998662	0.998534	0.984601	0.97599	0.96537	0.962264	0.957515	0.948525	1.00812	1.04404	1.00643	0.980523	0.986139	1.00264	0.985742	1.00995	1.02915	1.00031	0.999758	1.01001	1.01497	0.997761	1.00668	1.02379	1.00991	1.01711
WmelM 1d00020	Age-and-Wolbachia_infected_aegypti/Wmel_Males_2015/	0	1	Aedes aegypti	0.8818	0.89534	0.82947	0.957883	1.01015	0.92051	0.833929	0.86245	0.940169	0.973805	1.01717	0.99271	0.91144	0.858189	0.887467	0.931535	0.879874	0.88205	0.900789	0.895221	0.864876	0.86385	0.887073	0.88371	0.866744	0.858444	0.874972	0.898494	0.9014	0.882304	0.888268	0.874527	0.853089	0.860711	0.891639	0.906211	0.877225	0.858341	0.864145	0.886173	0.880842	0.886214	0.896691	0.892473	0.890552
WmelM 1d00021	Age-and-Wolbachia_infected_aegypti/Wmel_Males_2015/	0	1	Aedes aegypti	1.288	1.25772	1.61752	1.17048	1.05889	1.09315	1.04159	1.04169	1.04022	0.999469	1.03078	0.993966	0.927127	1.07915	1.05505	0.947316	0.970227	0.998685	1.00727	0.994135	0.978186	1.0087	1.05742	1.01061	0.985402	1.00098	1.04672	1.0232	1.0236	1.06729	0.998834	0.963838	0.97411	0.996837	1.01959	1.02907	1.01777	0.989214	0.992901	1.03202	1.04786	1.0294	1.00306	1.00289	1.00695
WmelM 1d00022	Age-and-Wolbachia_infected_aegypti/Wmel_Males_2015/	0	1	Aedes aegypti	1.26645	1.16489	1.20089	1.28143	1.12016	0.954332	0.99627	1.17823	1.44809	1.46701	1.35523	1.26001	1.18659	1.06997	1.09096	1.16589	1.12557	1.08372	1.07788	1.10614	1.08925	1.09502	1.10975	1.05429	1.02329	1.04583	1.12925	1.13646	1.13388	1.15018	1.08342	1.08213	1.12797	1.12358	1.15789	1.17461	1.12607	1.11817	1.12387	1.12528	1.11209	1.1383	1.15905	1.10168	1.10542
WmelM 1d00023	Age-and-Wolbachia_infected_aegypti/Wmel_Males_2015/	0	1	Aedes aegypti	1.38996	1.11711	1.96687	1.59505	1.2753	1.17464	1.23345	1.17927	1.07515	1.03186	1.22282	1.29073	1.12147	1.14467	1.25374	1.28766	1.0963	1.12329	1.13151	1.01904	1.05999	1.14433	1.20202	1.1787	1.1237	1.09167	1.10899	1.1268	1.16786	1.21798	1.14312	1.11969	1.14325	1.14016	1.13069	1.13606	1.1619	1.1481	1.12266	1.11019	1.1333	1.16619	1.1675	1.10823	1.12589
WmelM 1d00024	Age-and-Wolbachia_infected_aegypti/Wmel_Males_2015/	0	1	Aedes aegypti	0.914928	0.843252	0.984015	1.05466	1.02243	0.953647	0.931117	0.881281	0.881535	0.983329	0.980034	0.945032	0.925275	0.91506	0.930565	0.946837	0.929229	0.935111	0.983065	1.04553	0.942515	0.901719	0.929401	0.922347	0.918403	0.926226	0.942872	0.922807	0.926313	0.966961	0.954059	0.933019	0.922055	0.927267	0.960936	0.968426	0.917776	0.904684	0.911309	0.920638	0.913119	0.912715	0.90899	0.88528	0.892714
WmelM 1d00025	Age-and-Wolbachia_infected_aegypti/Wmel_Males_2015/	0	1	Aedes aegypti	1.1541	1.73067	1.64771	1.36569	1.17971	1.10031	1.15198	1.18315	1.20737	1.24347	1.18905	1.11445	1.0837	1.20323	1.1837	1.06239	0.987323	1.01934	1.08991	1.10981	1.01389	1.00049	1.0597	1.04534	1.02599	1.04807	1.13278	1.08166	1.05184	1.10516	1.1375	1.10701	1.05601	1.05476	1.09085	1.10702	1.06843	1.08046	1.09767	1.10014	1.10834	1.11931	1.11474	1.07874	1.07729
WmelM 1d00026	Age-and-Wolbachia_infected_aegypti/Wmel_Males_2015/	0	1	Aedes aegypti	2.0572	1.25334	1.31837	1.78745	1.89386	1.39117	1.12889	0.989723	1.07513	1.93385	1.63335	1.30709	1.23881	1.18356	1.19381	1.18641	1.08263	1.11823	1.16865	1.13702	1.16276	1.13627	1.07969	1.09507	1.12577	1.13777	1.11664	1.12708	1.15321	1.16853	1.12839	1.12425	1.14029	1.11179	1.0979	1.09784	1.10216	1.10277	1.11676	1.13586	1.10957	1.0902	1.08733	1.0965	1.09906
WmelM 1d00027	Age-and-Wolbachia_infected_aegypti/Wmel_Males_2015/	0	1	Aedes aegypti	0.921894	1.14601	0.999789	1.02747	1.08916	1.0825	0.95003	0.917978	0.974327	1.08977	1.08189	0.996645	0.925626	0.957473	0.999857	1.00008	0.937331	0.935245	0.965849	0.991555	0.989456	0.95914	0.929884	0.947615	0.957305	0.953411	0.945521	0.938287	0.958552	0.998089	0.95913	0.951928	0.970392	0.956227	0.98157	0.994962	0.954738	0.952358	0.971565	0.991377	0.978042	0.978056	0.988174	0.988611	0.992944
WmelM 1d00028	Age-and-Wolbachia_infected_aegypti/Wmel_Males_2015/	0	1	Aedes aegypti	1.05111	1.00072	1.02765	0.962384	0.953185	0.977602	0.944525	1.00528	1.06955	1.0209	1.04402	1.04924	1.01238	0.996318	0.974338	0.96269	0.984913	1.01414	1.00403	0.956738	0.97495	0.987395	0.975624	0.963277	0.979339	0.997867	0.986816	0.97423	1.00686	1.07428	1.00456	0.982564	1.00264	0.985742	1.00835	1.03384	1.02157	1.0261	1.01689	0.995345	1.00558	1.01971	1.02356	1.01016	1.00906
WmelM 1d00029	Age-and-Wolbachia_infected_aegypti/Wmel_Males_2015/	0	1	Aedes aegypti	1.00137	1.09497	0.967945	0.90318	0.898978	0.942135	1.00468	0.913972	0.859935	0.961025	1.0224	0.99271	0.91144	0.858189	0.890456	0.923396	0.839126	0.882483	0.950167	0.937851	0.93104	0.928319	0.919738	0.8881	0.878465	0.888691	0.904968	0.906733	0.91625	0.933478	0.900798	0.899385	0.91476	0.889023	0.920674	0.942024	0.895045	0.905069	0.927834	0.93377	0.914248	0.906519	0.910979	0.915337	0.915201
WmelM 1d00030	Age-and-Wolbachia_infected_aegypti/Wmel_Males_2015/	0	1	Aedes aegypti	0.895305	0.843252	0.984015	1.04401	1.08916	1.0825	0.95003	0.917978	0.977373	1.09327	1.00887	0.962445	0.996889	0.985356	0.965441	0.944928	0.927803	0.941488	0.952944	0.94518	0.971036	0.966114	0.926173	0.891635	0.900696	0.921981	0.915066	0.910756	0.921809	0.939018	0.905684	0.902753	0.921456	0.911097	0.937126	0.94592	0.898847	0.899084	0.905899	0.904801	0.919318	0.927487	0.926124	0.92012	0.916909
WmelM 1d00031	Age-and-Wolbachia_infected_aegypti/Wmel_Males_2015/	0	1	Aedes aegypti	0.840311	0.847274	0.787068	0.835104	0.798562	0.718044	0.720384	0.77101	0.817964	0.804567	0.794526	0.788955	0.780921	0.755583	0.74203	0.747789	0.771511	0.757134	0.731918	0.718802	0.707158	0.694803	0.689555	0.708234	0.713032	0.709551	0.712075	0.707137	0.706619	0.713772	0.713689	0.712229	0.712354	0.715629	0.716255	0.714845	0.71397	0.718238	0.725161	0.730655	0.727457	0.726943	0.730646	0.735512	0.728452
WmelM 1d00032	Age-and-Wolbachia_infected_aegypti/Wmel_Males_2015/	0	1	Aedes aegypti	0.927886	0.907713	1.23987	1.18223	0.982836	0.871149	0.922458	0.967059	0.937609	0.857868	0.925148	0.943681	0.875984	0.908395	0.949333	0.955404	0.903566	0.824502	0.817732	0.904154	0.882821	0.891306	0.936154	0.905728	0.876741	0.871018	0.888091	0.874698	0.870637	0.891102	0.897177	0.902899	0.901057	0.877288	0.897063	0.912797	0.883143	0.884399	0.903851	0.923958	0.916828	0.915588	0.911958	0.888263	0.888229
WmelM 1d00033	Age-and-Wolbachia_infected_aegypti/Wmel_Males_2015/	0	1	Aedes aegypti	1.99316	1.55194	1.26737	1.59943	1.67694	1.34621	1.22402	1.20665	1.23696	1.27328	1.3182	1.30139	1.2108	1.07705	1.19724	1.41072	1.1663	1.17829	1.23874	1.19765	1.21845	1.21872	1.18488	1.15493	1.16694	1.17999	1.15482	1.20057	1.23202	1.20851	1.23283	1.21268	1.17512	1.19597	1.25157	1.25142	1.16519	1.19322	1.21276	1.18729	1.20828	1.25387	1.28154	1.24077	1.21987
WmelM 1d00034	Age-and-Wolbachia_infected_aegypti/Wmel_Males_2015/	0	1	Aedes aegypti	1.36907	1.17112	1.48523	1.2774	1.34107	1.54819	1.18154	1.3352	1.58044	1.23649	1.33667	1.41834	1.29629	1.22262	1.28853	1.35869	1.20642	1.18372	1.21721	1.2439	1.27442	1.26714	1.2285	1.1998	1.13878	1.12695	1.22701	1.22882	1.23719	1.29864	1.24909	1.1908	1.15518	1.14695	1.20247	1.26528	1.25609	1.19765	1.19076	1.23822	1.21677	1.23586	1.27218	1.25289	1.23824
WmelM 1d00035	Age-and-Wolbachia_infected_aegypti/Wmel_Males_2015/	0	1	Aedes aegypti	1.04032	1.15391	2.0095	1.26921	1.20431	1.43322	1.30293	1.07215	1.02479	1.27548	1.27685	1.13151	1.02933	1.06916	1.03171	0.972497	0.995099	1.02236	1.02582	1.01307	1.07663	1.08648	1.02483	0.974321	1.02387	1.08687	1.03799	1.01363	1.04972	1.12253	1.04119	1.02898	1.07058	1.04956	1.03554	1.05363	1.09957	1.05961	1.02899	1.04054	1.06854	1.06479	1.04781	1.05819	1.06412
WmelM 1d00036	Age-and-Wolbachia_infected_aegypti/Wmel_Males_2015/	0	1	Aedes aegypti	NaN	1.9767	2.09146	2.03256	NaN	NaN	NaN	1.68956	1.56304	2.08827	NaN	NaN	2.39103	1.52627	1.51663	1.81882	2.40084	2.13757	1.64151	1.42517	1.84534	2.57921	1.88179	1.57685	1.44466	1.46051	1.67799	1.93461	1.99308	1.79638	1.5925	1.53248	1.57814	1.68097	1.85718	1.7924	1.51322	1.52949	1.67896	1.83879	1.65258	1.55836	1.56326	1.63314	1.68856
WmelM 1d00037	Age-and-Wolbachia_infected_aegypti/Wmel_Males_2015/	0	1	Aedes aegypti	1.57938	1.06093	1.72379	1.43333	1.46507	1.88452	1.52667	1.30849	1.2286	1.2702	1.3182	1.29374	1.21236	1.15622	1.21671	1.2792	1.15161	1.13377	1.16606	1.19275	1.21254	1.28255	1.34007	1.18817	1.15606	1.19331	1.2098	1.15176	1.17596	1.32221	1.27678	1.20667	1.17512	1.19597	1.24601	1.2701	1.23273	1.21738	1.24225	1.28858	1.2656	1.25212	1.25389	1.25532	1.2809
WmelM 1d00038	Age-and-Wolbachia_infected_aegypti/Wmel_Males_2015/	0	1	Aedes aegypti	1.28766	1.33701	NaN	NaN	1.35856	1.27753	1.5785	1.51098	1.34362	1.38714	1.71587	1.40522	1.06583	1.35635	1.43589	1.22979	1.17579	1.33523	1.30621	1.04547	1.16532	1.31936	1.30661	1.21417	1.1716	1.15681	1.13512	1.13693	1.22041	1.36673	1.18989	1.14085	1.20953	1.27034	1.25134	1.21296	1.21234	1.21424	1.1834	1.14748	1.21554	1.22485	1.18179	1.16734	1.23316
WmelM 1d00039	Age-and-Wolbachia_infected_aegypti/Wmel_Males_2015/	0	1	Aedes aegypti	0.90348	0.962187	0.989748	1.16685	1.33061	1.2804	1.06831	1.02688	1.05718	1.09367	1.22988	1.22158	1.08238	1.11723	1.10669	1.09491	1.18394	1.1269	1.0744	1.10549	1.08551	1.11486	1.17137	1.10695	1.07617	1.06741	1.05201	1.0901	1.13719	1.15019	1.1147	1.09127	1.09414	1.118	1.12351	1.11066	1.09328	1.08878	1.11386	1.15227	1.12373	1.11246	1.12233	1.13088	1.1173
WmelM 1d00040	Age-and-Wolbachia_infected_aegypti/Wmel_Males_2015/	0	1	Aedes aegypti	1.26645	1.16489	1.20089	1.26362	1.19352	1.10241	1.16043	1.10022	1.08445	1.23029	1.12626	0.987943	0.925974	0.99924	1.16054	1.23251	1.01294	1.02353	1.04053	0.950279	0.957935	1.01166	1.05698	1.00829	1.00833	1.03128	1.01888	0.958592	0.980633	1.10406	1.03309	1.0023	1.03097	1.05493	1.06123	1.05173	1.03958	1.05974	1.05756	1.03191	1.0581	1.06016	1.03414	1.00722	1.0212
WmelM 1d00041	Age-and-Wolbachia_infected_aegypti/Wmel_Males_2015/	0	1	Aedes aegypti	0.775138	0.778203	1.01214	1.11269	0.999043	0.864732	0.851172	0.860688	0.884779	0.921104	0.964702	0.939309	0.876086	0.911787	0.918929	0.90998	0.934547	0.899465	0.877012	0.907292	0.935547	0.948898	0.932214	0.872727	0.887966	0.929706	0.921779	0.916493	0.927437	0.944627	0.912136	0.896176	0.907163	0.931478	0.929725	0.917146	0.915116	0.921994	0.932175	0.940789	0.943275	0.943774	0.944544	0.9471	0.952733
WmelM 1d00042	Age-and-Wolbachia_infected_aegypti/Wmel_Males_2015/	0	1	Aedes aegypti	NaN	NaN	NaN	NaN	NaN	NaN	NaN	NaN	NaN	NaN	NaN	1.69178	1.54296	1.8218	2.13213	1.99505	1.70946	1.53417	1.47471	1.50854	1.5456	1.52095	1.42515	1.29382	1.31454	1.40318	1.41751	1.37417	1.39115	1.46881	1.32737	1.30725	1.37197	1.35012	1.35916	1.35854	1.30953	1.25945	1.27924	1.36353	1.36087	1.3712	1.38495	1.35499	1.30986
WmelM 1d00043	Age-and-Wolbachia_infected_aegypti/Wmel_Males_2015/	0	1	Aedes aegypti	1.20554	0.977171	1.02195	1.23042	1.28431	1.10952	0.962051	0.991645	1.09569	1.128	1.09062	1.03943	1.01309	1.0515	1.05167	1.0194	0.996731	0.976429	0.960234	0.953915	0.977335	0.989691	0.974104	0.936293	0.922935	0.93094	0.947012	0.966506	0.990019	1.00523	0.965089	0.944569	0.954062	0.977665	0.988282	0.978291	0.95636	0.957336	0.976338	0.995097	0.968906	0.963902	0.975099	0.975792	0.98796
WmelM 1d00044	Age-and-Wolbachia_infected_aegypti/Wmel_Males_2015/	0	1	Aedes aegypti	1.65837	1.21132	NaN	NaN	1.72628	1.27195	1.56349	1.51098	1.34362	1.38714	1.63478	1.72245	1.4874	1.37222	1.36357	1.36995	1.2942	1.28916	1.31443	1.34331	1.47018	1.44046	1.31105	1.32482	1.35512	1.38301	1.40008	1.31412	1.29263	1.36684	1.3439	1.33761	1.36145	1.38216	1.45414	1.44262	1.30524	1.33255	1.37284	1.35389	1.31816	1.32204	1.3376	1.31111	1.30325
WmelM 1d00045	Age-and-Wolbachia_infected_aegypti/Wmel_Males_2015/	0	1	Aedes aegypti	1.27648	1.02756	1.06421	0.991556	0.972275	1.01387	1.06755	1.09296	1.11201	1.14834	1.19925	1.13834	1.02933	1.06916	1.03171	0.973714	0.9977	0.990949	0.970362	0.963294	0.986684	0.994121	0.986683	1.00728	0.990475	0.97195	0.989458	0.963833	0.978634	1.04473	0.980561	0.960769	0.980488	0.964645	1.00371	1.03086	0.984763	0.981663	0.992539	0.999207	0.997468	1.00516	1.00732	0.983123	0.99771
WmelM 1d00046	Age-and-Wolbachia_infected_aegypti/Wmel_Males_2015/	0	1	Aedes aegypti	1.7607	1.27167	1.11175	1.12608	1.28568	1.50577	1.33925	1.18147	1.1591	1.3295	1.42754	1.304	1.14281	1.17129	1.21599	1.22003	1.17057	1.17162	1.20601	1.22931	1.14977	1.12078	1.15068	1.17117	1.16379	1.15404	1.17056	1.18361	1.25154	1.35339	1.17834	1.1394	1.1881	1.15038	1.1945	1.246	1.21063	1.20088	1.20163	1.19917	1.17922	1.19952	1.23872	1.24142	1.24997
WmelM 1d00047	Age-and-Wolbachia_infected_aegypti/Wmel_Males_2015/	0	1	Aedes aegypti	NaN	1.37108	1.47698	NaN	NaN	1.54293	1.32913	1.4589	1.72279	1.74377	2.88756	2.27227	1.48574	1.34601	1.54101	1.79902	1.33468	1.33837	1.46554	1.48231	1.41136	1.39833	1.40419	1.2806	1.29836	1.38441	1.39879	1.36305	1.34844	1.36848	1.3407	1.34108	1.35657	1.33378	1.38016	1.38929	1.29992	1.36469	1.42511	1.4009	1.39016	1.40544	1.41688	1.38118	1.37241
WmelM 5d00000	Age-and-Wolbachia_infected_aegypti/Wmel_Males_2015/	0	5	Aedes aegypti	0.997146	0.831537	0.980889	1.20783	1.14255	0.950992	0.927689	0.881281	0.881535	0.983329	0.974607	0.967058	0.996889	0.985356	0.969021	0.93878	0.886562	0.893823	0.896641	0.86451	0.883976	0.896647	0.894906	0.914947	0.907517	0.888181	0.883782	0.898868	0.922227	0.938924	0.92621	0.910073	0.89779	0.888819	0.914564	0.929497	0.897778	0.888606	0.894094	0.904734	0.908985	0.912815	0.910641	0.896085	0.899055
WmelM 5d00001	Age-and-Wolbachia_infected_aegypti/Wmel_Males_2015/	0	5	Aedes aegypti	1.19567	1.17527	1.48219	1.61257	1.42117	1.25834	1.30913	1.34284	1.34732	1.38426	2.09576	1.971	1.29632	1.29879	1.54253	1.86424	1.47755	1.33713	1.31264	1.34424	1.37016	1.39965	1.41027	1.35275	1.35483	1.36489	1.32032	1.31643	1.39735	1.54928	1.45142	1.37461	1.3589	1.37696	1.48623	1.53609	1.40589	1.40546	1.41859	1.40096	1.39282	1.3877	1.37266	1.34058	1.37625
WmelM 5d00002	Age-and-Wolbachia_infected_aegypti/Wmel_Males_2015/	0	5	Aedes aegypti	1.21526	1.17527	1.48219	1.61257	1.44158	1.24285	1.15242	1.14129	1.1748	1.21092	1.16226	1.09805	1.06406	1.09754	1.13575	1.14099	1.10087	1.1547	1.20555	1.16764	1.13651	1.14032	1.16038	1.13677	1.11619	1.11548	1.1328	1.09003	1.09972	1.1857	1.15182	1.12307	1.11871	1.11436	1.14628	1.18165	1.17944	1.1567	1.14198	1.14721	1.17441	1.17699	1.1598	1.14934	1.15644
WmelM 5d00003	Age-and-Wolbachia_infected_aegypti/Wmel_Males_2015/	0	5	Aedes aegypti	0.839638	0.927701	1.24932	0.9276	0.824128	0.878074	0.93939	0.863144	0.816601	0.911108	0.980121	0.898862	0.771776	0.798967	0.86374	0.901108	0.855043	0.83723	0.823091	0.801026	0.819508	0.851453	0.863724	0.816523	0.81649	0.845973	0.861869	0.847641	0.854644	0.890994	0.867377	0.847153	0.840958	0.837031	0.841407	0.842351	0.8325	0.831072	0.831347	0.835319	0.862469	0.865553	0.849027	0.838997	0.852446
WmelM 5d00004	Age-and-Wolbachia_infected_aegypti/Wmel_Males_2015/	0	5	Aedes aegypti	1.22659	1.43851	2.08655	1.25528	1.20431	1.42874	1.29125	1.14939	1.13862	1.30134	1.16838	1.05242	1.02932	1.06308	1.10058	1.11045	1.07757	1.04766	1.0249	1.01351	1.03011	1.08655	1.13018	1.03366	1.04189	1.09184	1.07375	1.05876	1.06483	1.08284	1.05536	1.03735	1.04226	1.06601	1.07299	1.06448	1.05111	1.0368	1.03164	1.04054	1.06854	1.06595	1.04484	1.04102	1.07523
WmelM 5d00005	Age-and-Wolbachia_infected_aegypti/Wmel_Males_2015/	0	5	Aedes aegypti	1.13598	1.12461	1.38952	1.53317	1.23676	1.04682	1.22608	1.21392	1.13335	1.17391	1.21892	1.19884	1.14319	1.17595	1.21599	1.22218	1.17448	1.12795	1.11916	1.14758	1.12265	1.15252	1.21234	1.14058	1.10264	1.10314	1.11953	1.13629	1.1757	1.22833	1.18568	1.15739	1.14477	1.11075	1.17733	1.24037	1.17877	1.16609	1.16865	1.16957	1.17647	1.16861	1.15793	1.16476	1.16377
WmelM 5d00006	Age-and-Wolbachia_infected_aegypti/Wmel_Males_2015/	0	5	Aedes aegypti	1.06797	1.13406	1.96807	2.85656	1.82863	1.3791	1.10573	1.22599	1.58533	1.59795	1.44484	1.31735	1.23881	1.18356	1.18782	1.19734	1.14928	1.20139	1.27685	1.30104	1.40823	1.44555	1.36102	1.25074	1.231	1.27948	1.35198	1.34119	1.30175	1.27563	1.25	1.28326	1.32729	1.26701	1.35944	1.4133	1.25131	1.24096	1.28825	1.33708	1.33437	1.3494	1.35599	1.30359	1.28959
WmelM 5d00007	Age-and-Wolbachia_infected_aegypti/Wmel_Males_2015/	0	5	Aedes aegypti	1.32496	1.07248	1.7298	1.48824	1.22488	1.13476	1.18626	1.21791	1.22598	1.26277	1.69111	1.67096	1.21149	1.14735	1.21671	1.2792	1.15161	1.13377	1.16907	1.19419	1.16776	1.16661	1.18597	1.15724	1.16694	1.18306	1.15856	1.13766	1.13917	1.15868	1.14917	1.15905	1.17027	1.13456	1.18138	1.22075	1.16376	1.17489	1.18286	1.15755	1.12251	1.13608	1.17495	1.18094	1.17563
WmelM 5d00008	Age-and-Wolbachia_infected_aegypti/Wmel_Males_2015/	0	5	Aedes aegypti	1.214	0.915005	1.2947	1.48888	1.1077	0.903845	1.148	1.20065	1.079	1.03492	1.14028	1.14527	1.02889	1.05472	1.14227	1.19175	1.08786	1.0794	1.09085	1.07088	1.09328	1.09339	1.08437	1.14935	1.10346	1.05291	1.10413	1.10314	1.11494	1.16716	1.16536	1.13434	1.10296	1.09815	1.15629	1.18315	1.11043	1.1151	1.14629	1.16342	1.13109	1.13387	1.14893	1.12295	1.13547
WmelM 5d00009	Age-and-Wolbachia_infected_aegypti/Wmel_Males_2015/	0	5	Aedes aegypti	1.26492	1.23267	1.60024	1.82032	1.36484	1.09867	1.15463	1.10885	1.05164	1.09163	1.22988	1.22805	1.08106	1.03973	1.14288	1.24468	1.06905	1.08909	1.11574	1.04867	1.14866	1.2169	1.16983	1.10575	1.04949	1.03677	1.08531	1.11108	1.14858	1.1973	1.12647	1.10463	1.12702	1.12242	1.15789	1.17235	1.12434	1.15825	1.16671	1.12536	1.12906	1.15159	1.16278	1.13475	1.16177
WmelM 5d00010	Age-and-Wolbachia_infected_aegypti/Wmel_Males_2015/	0	5	Aedes aegypti	1.13143	1.03053	1.06306	1.12057	1.07756	1.01082	1.06287	1.09296	1.11201	1.14834	1.18152	1.22387	1.23808	1.11439	1.08048	1.13422	1.2343	1.06914	0.999008	1.12422	1.12453	1.09274	1.08102	1.09993	1.09898	1.09239	1.10833	1.15796	1.20904	1.21915	1.1411	1.11969	1.14213	1.13659	1.1703	1.19725	1.16885	1.13898	1.15263	1.19276	1.13764	1.14211	1.17337	1.1441	1.17054
WmelM 5d00011	Age-and-Wolbachia_infected_aegypti/Wmel_Males_2015/	0	5	Aedes aegypti	1.2372	1.11533	1.14992	1.21052	1.16217	1.06022	1.01867	0.953672	0.94489	1.05822	1.21788	1.15254	0.982205	1.0715	1.10492	1.06279	1.03721	0.969577	0.974712	1.08721	1.04638	1.02544	1.04894	1.03433	1.02264	1.02643	1.0434	1.01608	1.0019	1.0242	1.0502	1.04394	1.02046	1.02128	1.05687	1.06643	1.01557	1.02692	1.03775	1.02757	1.0375	1.05119	1.05035	1.02198	1.02557
WmelM 5d00012	Age-and-Wolbachia_infected_aegypti/Wmel_Males_2015/	0	5	Aedes aegypti	1.03373	1.37248	1.80217	1.21861	1.08339	1.1411	1.20178	1.12873	1.11069	1.26436	1.13495	1.06118	1.10217	1.13926	1.16829	1.19652	1.22534	1.09726	1.01784	1.05314	1.1292	1.12768	1.06927	1.0847	1.12157	1.11132	1.03022	1.04978	1.11491	1.15882	1.09267	1.09313	1.13022	1.07831	1.07615	1.08882	1.07251	1.05447	1.05761	1.08094	1.09211	1.08989	1.08082	1.07571	1.08655
WmelM 5d00013	Age-and-Wolbachia_infected_aegypti/Wmel_Males_2015/	0	5	Aedes aegypti	0.72217	0.623416	0.883693	0.984066	0.892472	0.801367	0.859387	0.807809	0.752422	0.792342	0.88057	0.870202	0.781343	0.812793	0.856196	0.854762	0.786405	0.785268	0.805606	0.806837	0.804735	0.834574	0.871292	0.826186	0.798177	0.799234	0.816271	0.791282	0.795602	0.847596	0.846825	0.815658	0.791725	0.814124	0.840422	0.839379	0.807502	0.822011	0.833677	0.824395	0.82287	0.822424	0.816507	0.801347	0.813162
WmelM 5d00014	Age-and-Wolbachia_infected_aegypti/Wmel_Males_2015/	0	5	Aedes aegypti	NaN	NaN	NaN	NaN	1.91673	1.47712	1.29793	1.40006	1.63792	1.66099	1.7154	1.62084	1.44157	1.3307	1.40762	1.49007	1.28717	1.33687	1.3684	1.23597	1.24209	1.27905	1.29309	1.25562	1.2261	1.20102	1.17504	1.21965	1.27679	1.28766	1.22954	1.21905	1.2319	1.1879	1.23854	1.28076	1.21284	1.22036	1.23617	1.23164	1.23398	1.23567	1.23742	1.24105	1.23305
WmelM 5d00015	Age-and-Wolbachia_infected_aegypti/Wmel_Males_2015/	0	5	Aedes aegypti	1.61756	1.29895	1.32972	1.19149	1.05821	1.02157	1.1949	1.17945	1.10986	1.15001	1.12069	1.03526	0.952129	0.936569	0.950561	0.977804	1.00106	0.994563	0.957324	0.919699	0.968379	0.999325	0.984378	0.973224	0.965166	0.979742	1.02433	0.979614	0.975469	1.04435	1.00319	0.977932	0.983016	0.98759	0.990125	0.985636	0.978611	1.01304	1.02379	0.999291	1.01155	1.00657	0.995337	1.0071	1.01402
WmelM 5d00016	Age-and-Wolbachia_infected_aegypti/Wmel_Males_2015/	0	5	Aedes aegypti	1.288	1.24501	1.60879	1.38374	1.1913	1.09153	1.04364	0.973836	0.969741	1.08775	1.07505	1.02153	0.997438	1.04022	0.99993	0.957878	1.02809	0.998119	0.945936	0.943475	1.00511	0.995878	0.927256	0.916454	0.935887	0.954842	0.94622	0.942201	0.943015	0.93953	0.901545	0.923238	0.967362	0.919819	0.942472	0.977703	0.953859	0.944161	0.939314	0.937458	0.951153	0.957278	0.956431	0.958441	0.965343
WmelM 5d00017	Age-and-Wolbachia_infected_aegypti/Wmel_Males_2015/	0	5	Aedes aegypti	1.3324	1.12091	1.39198	1.25569	1.11104	1.02748	0.983576	1.0445	1.14236	1.1746	1.34447	1.27383	1.04484	1.01049	1.06856	1.11901	1.03229	1.02716	1.04211	1.0258	1.01004	1.01877	1.03964	1.02772	0.993449	0.983548	1.02849	1.0322	1.0348	1.05285	1.02651	1.02748	1.04356	1.02292	1.04764	1.06767	1.03408	1.01427	1.03095	1.06653	1.03145	1.03004	1.05107	1.04763	1.05828
WmelM 5d00018	Age-and-Wolbachia_infected_aegypti/Wmel_Males_2015/	0	5	Aedes aegypti	1.10721	1.2628	1.6134	1.36133	1.29374	1.28358	1.07526	0.967383	0.972756	1.09123	1.00887	0.958923	0.997434	1.03453	1.07259	1.06893	0.993174	0.988133	1.01765	1.04433	1.07274	1.07668	1.05807	1.04178	1.02856	1.0396	1.08787	1.08848	1.08707	1.10649	1.1051	1.08406	1.05439	1.03227	1.05368	1.09507	1.11898	1.10576	1.09341	1.10039	1.1288	1.12247	1.09651	1.09046	1.10021
WmelM 5d00019	Age-and-Wolbachia_infected_aegypti/Wmel_Males_2015/	0	5	Aedes aegypti	0.704286	0.657255	0.838567	1.0294	0.933794	0.760591	0.759706	0.778506	0.786242	0.777947	0.810008	0.805798	0.762564	0.76256	0.808365	0.8384	0.772843	0.771394	0.794343	0.794963	0.75627	0.747257	0.777238	0.819454	0.796687	0.764615	0.782227	0.777847	0.771906	0.777898	0.786255	0.79622	0.799191	0.784779	0.805332	0.817945	0.788166	0.794091	0.79985	0.794175	0.802074	0.812395	0.811401	0.789458	0.79858
WmelM 5d00020	Age-and-Wolbachia_infected_aegypti/Wmel_Males_2015/	0	5	Aedes aegypti	1.421	1.10788	1.9476	NaN	1.52135	1.17269	1.23665	1.08861	0.999265	1.12778	1.30519	1.28107	1.12147	1.14467	1.25374	1.29018	1.09958	1.07084	1.10868	1.13401	1.10991	1.1396	1.19763	1.12602	1.11585	1.147	1.1629	1.14709	1.16297	1.21742	1.17921	1.12754	1.10893	1.15678	1.21702	1.2269	1.16989	1.1814	1.18624	1.16366	1.16656	1.18936	1.19589	1.14812	1.15372
WmelM 5d00021	Age-and-Wolbachia_infected_aegypti/Wmel_Males_2015/	0	5	Aedes aegypti	1.09958	1.03053	1.06306	1.12057	1.08669	1.00033	0.961755	1.03534	1.06879	0.951987	1.02028	1.07884	1.02772	0.952692	0.97557	1.0376	1.01236	0.983959	0.981839	1.01081	1.04284	1.02789	0.983317	0.969591	0.987022	1.00547	0.993966	0.983031	1.00339	1.04526	0.998012	1.00081	1.03825	1.01832	1.04378	1.05621	1.0069	1.00288	1.01326	1.01921	1.01624	1.02115	1.02892	1.02723	1.02876
WmelM 5d00022	Age-and-Wolbachia_infected_aegypti/Wmel_Males_2015/	0	5	Aedes aegypti	1.26352	0.945585	1.36761	1.55998	1.25001	1.03723	1.09289	1.04826	1.02932	1.16093	1.24701	1.12791	0.966724	0.995195	1.04202	1.04007	0.969967	0.966198	0.999435	1.02401	0.975082	1.00049	1.09287	1.08173	1.01785	0.975688	0.993294	1.01212	1.04804	1.09037	1.03811	1.02383	1.04638	1.04734	1.06394	1.06457	1.03228	1.04705	1.0561	1.04459	1.05393	1.06608	1.06757	1.05004	1.05615
WmelM 5d00023	Age-and-Wolbachia_infected_aegypti/Wmel_Males_2015/	0	5	Aedes aegypti	1.00751	0.959641	0.990725	1.03566	1.09855	1.06821	0.865717	0.920806	1.05472	1.00564	0.965284	0.974265	0.995261	0.888006	0.891534	0.951063	0.935154	0.884837	0.877884	0.939699	0.981602	0.930102	0.863082	0.930135	0.947664	0.913018	0.886093	0.913503	0.954154	0.968039	0.93255	0.920149	0.916321	0.874224	0.921987	0.976459	0.93681	0.910213	0.921779	0.954382	0.921966	0.913428	0.929482	0.943041	0.943956
WmelM 5d00024	Age-and-Wolbachia_infected_aegypti/Wmel_Males_2015/	0	5	Aedes aegypti	1.00667	1.00064	1.19181	1.27783	1.2178	1.07695	0.941272	0.983533	1.02225	0.918759	0.984364	1.03635	0.996488	0.978358	0.995582	1.00138	0.939607	0.909374	0.915474	0.943243	0.941637	0.930155	0.93319	0.985559	0.939938	0.900531	0.965871	0.958869	0.946491	0.967298	0.970457	0.970466	0.971725	0.975031	1.00803	1.01944	0.975719	0.973459	0.986359	0.991135	0.962734	0.974842	1.00404	0.992077	0.991112
WmelM 5d00025	Age-and-Wolbachia_infected_aegypti/Wmel_Males_2015/	0	5	Aedes aegypti	1.2372	1.12472	1.15293	1.06752	0.977523	0.938109	0.994758	0.959923	0.950602	1.06475	1.06745	0.95769	0.85295	0.883395	0.926116	0.930795	0.880589	0.856434	0.862904	0.891324	0.916527	0.946344	0.956352	0.895054	0.890512	0.920363	0.936063	0.935936	0.943528	0.961699	0.94731	0.92806	0.918111	0.925017	0.930388	0.930226	0.926798	0.934148	0.938459	0.933818	0.923799	0.929498	0.935667	0.918281	0.934163
WmelM 5d00026	Age-and-Wolbachia_infected_aegypti/Wmel_Males_2015/	0	5	Aedes aegypti	0.814587	0.918174	1.06015	0.999092	0.9867	0.999573	0.901249	0.794779	0.764819	0.852384	0.912004	0.869353	0.781011	0.782616	0.78329	0.784952	0.808841	0.789232	0.767249	0.77381	0.799926	0.804092	0.782414	0.761967	0.77614	0.792284	0.774573	0.785759	0.811291	0.826908	0.793089	0.78206	0.789334	0.776818	0.776737	0.788747	0.803395	0.798642	0.793735	0.799234	0.817418	0.818538	0.806685	0.79985	0.809309
WmelM 5d00027	Age-and-Wolbachia_infected_aegypti/Wmel_Males_2015/	0	5	Aedes aegypti	0.769526	0.669218	0.861871	1.04216	1.06366	0.979515	0.956706	0.853271	0.833193	0.994682	0.950889	0.885992	0.875773	0.873428	0.866302	0.855091	0.845965	0.834603	0.842371	0.869234	0.84573	0.847373	0.863724	0.816523	0.818076	0.841335	0.838124	0.837483	0.847816	0.866919	0.875129	0.870849	0.860329	0.854561	0.869509	0.874225	0.849458	0.854464	0.861797	0.86287	0.879158	0.881628	0.876663	0.882421	0.88579
WmelM 5d00028	Age-and-Wolbachia_infected_aegypti/Wmel_Males_2015/	0	5	Aedes aegypti	1.14807	1.10201	1.75969	1.08244	0.937341	0.979179	0.949743	0.942511	0.994554	1.11416	1.09682	1.04796	1.01154	0.943684	0.938388	0.960608	0.944226	0.896682	0.877012	0.907292	0.935547	0.944726	0.936645	0.93002	0.909968	0.897718	0.914079	0.953015	0.991898	1.00535	0.965089	0.948786	0.946907	0.916724	0.960927	1.00281	0.960125	0.946909	0.942908	0.940838	0.953494	0.967941	0.973782	0.96415	0.966382
WmelM 5d00029	Age-and-Wolbachia_infected_aegypti/Wmel_Males_2015/	0	5	Aedes aegypti	0.814104	0.751554	0.977407	1.07453	0.964599	0.853221	0.908195	0.886567	0.883994	0.986066	0.935841	0.850012	0.811308	0.885129	0.911445	0.897703	0.919875	0.947821	0.94399	0.904768	0.894593	0.908678	0.92973	0.924252	0.901596	0.89938	0.939551	0.906048	0.905485	0.966517	0.935049	0.918829	0.918754	0.892434	0.922263	0.95541	0.933884	0.924405	0.926818	0.937529	0.952853	0.949979	0.942933	0.956293	0.958162
WmelM 5d00030	Age-and-Wolbachia_infected_aegypti/Wmel_Males_2015/	0	5	Aedes aegypti	0.978426	1.01946	2.45186	1.36887	1.16927	1.20652	1.13393	1.04061	1.02932	1.16093	1.22727	1.20498	1.14224	1.1039	1.12233	1.10051	0.968995	1.1134	1.22213	1.03342	1.11542	1.18749	1.14353	1.07926	1.07315	1.11634	1.17113	1.10232	1.09251	1.17647	1.0857	1.05001	1.08401	1.13347	1.14629	1.12869	1.10969	1.12765	1.13148	1.11534	1.14134	1.14931	1.1268	1.08882	1.1002
WmelM 5d00031	Age-and-Wolbachia_infected_aegypti/Wmel_Males_2015/	0	5	Aedes aegypti	2.75463	1.76462	NaN	NaN	NaN	1.73377	1.80633	1.56264	1.39256	1.43694	1.71966	1.82095	1.5382	1.40737	1.4054	1.38042	1.21917	1.26066	1.32668	1.26987	1.22504	1.22056	1.24773	1.26892	1.25409	1.23885	1.2562	1.22996	1.26463	1.38144	1.3148	1.29232	1.30292	1.24643	1.33359	1.40179	1.27381	1.24506	1.25746	1.28151	1.311	1.30256	1.27806	1.27918	1.28706
WmelM 5d00032	Age-and-Wolbachia_infected_aegypti/Wmel_Males_2015/	0	5	Aedes aegypti	1.13598	1.14402	1.40008	1.09954	0.943431	0.917263	0.977961	0.891055	0.855756	1.02546	1.20623	1.09299	0.900976	1.03463	1.06046	0.977889	0.958175	0.972905	0.983536	0.973361	0.993222	1.02428	1.03662	0.98986	0.994718	1.00641	0.968838	0.97579	1.00188	1.01818	0.998911	0.974849	0.961545	0.966799	0.969391	0.973597	0.982908	0.977955	0.968947	0.965475	0.978415	0.984409	0.97898	0.968255	0.987781
WmelM 5d00033	Age-and-Wolbachia_infected_aegypti/Wmel_Males_2015/	0	5	Aedes aegypti	2.22513	1.2663	1.32282	1.39438	1.30767	1.15704	1.08377	1.14483	1.32773	1.55831	1.47575	1.26948	1.12057	1.07726	1.13109	1.20698	1.16296	1.06999	1.05039	1.12909	1.11716	1.11862	1.13297	1.07383	1.04314	1.05652	1.10614	1.10599	1.10555	1.1235	1.0892	1.08911	1.09987	1.05136	1.06704	1.09525	1.07758	1.07644	1.08213	1.08549	1.08059	1.06219	1.04781	1.05819	1.06302
WmelM 5d00034	Age-and-Wolbachia_infected_aegypti/Wmel_Males_2015/	0	5	Aedes aegypti	1.71786	1.21132	NaN	NaN	1.76854	1.25598	1.31294	1.22759	1.18549	1.36613	1.71214	1.5078	1.16465	1.18822	1.24533	1.2296	1.11637	1.10808	1.12148	1.09705	1.06723	1.12009	1.23149	1.20386	1.1754	1.15971	1.1387	1.08753	1.10151	1.18604	1.12275	1.08191	1.08681	1.10947	1.13346	1.13678	1.11607	1.13349	1.1384	1.12026	1.12665	1.13678	1.13434	1.10994	1.1259
WmelM 5d00035	Age-and-Wolbachia_infected_aegypti/Wmel_Males_2015/	0	5	Aedes aegypti	0.800139	0.804814	1.05101	1.01653	0.933166	0.887976	0.875368	0.843287	0.809498	0.800673	0.829833	0.847093	0.830876	0.801058	0.764302	0.745859	0.768976	0.773009	0.771366	0.775213	0.756083	0.772566	0.812006	0.794234	0.764543	0.751921	0.768838	0.777366	0.781913	0.785866	0.781912	0.777711	0.771932	0.760112	0.771021	0.783648	0.777632	0.778719	0.783592	0.786784	0.779175	0.781827	0.785656	0.773446	0.77437
WmelM 5d00036	Age-and-Wolbachia_infected_aegypti/Wmel_Males_2015/	0	5	Aedes aegypti	1.58963	1.15654	2.46332	NaN	1.66096	1.1919	1.10771	1.20823	1.23764	1.06376	1.36601	1.4868	1.14225	1.16059	1.27847	1.31845	1.11852	1.04046	1.08311	1.21966	1.15694	1.1239	1.14732	1.12235	1.1331	1.14973	1.12806	1.10686	1.12376	1.17669	1.17162	1.16006	1.1459	1.11411	1.14143	1.15825	1.1124	1.14213	1.17514	1.16904	1.13353	1.14857	1.17981	1.15155	1.13734
WmelM 5d00037	Age-and-Wolbachia_infected_aegypti/Wmel_Males_2015/	0	5	Aedes aegypti	0.976035	0.890832	1.05273	1.32057	1.22946	0.999029	0.963462	0.962139	1.01912	1.14392	1.05338	0.9744	0.951633	0.892788	0.916453	0.973205	0.954155	0.937873	0.910238	0.878799	0.925278	0.959804	0.940127	0.880784	0.876448	0.912515	0.95154	0.956291	0.961535	0.979685	0.962133	0.957092	0.950654	0.90582	0.917678	0.944719	0.939128	0.944214	0.954696	0.961669	0.951039	0.945869	0.947484	0.949906	0.956278
WmelM 5d00038	Age-and-Wolbachia_infected_aegypti/Wmel_Males_2015/	0	5	Aedes aegypti	0.806843	0.703463	0.675065	0.771961	0.859603	0.865131	0.802369	0.7197	0.698767	0.778649	0.789647	0.77881	0.771522	0.745175	0.754347	0.769436	0.740343	0.731898	0.726503	0.713218	0.718636	0.716205	0.706077	0.708827	0.706396	0.708561	0.725116	0.722724	0.721214	0.727373	0.715355	0.708294	0.709298	0.712236	0.720947	0.724053	0.713516	0.701863	0.700032	0.708177	0.714266	0.709625	0.701169	0.700966	0.703925
WmelM 5d00039	Age-and-Wolbachia_infected_aegypti/Wmel_Males_2015/	0	5	Aedes aegypti	NaN	NaN	NaN	1.77131	1.57741	1.58777	1.38334	1.22738	1.16283	1.20369	1.25983	1.18097	1.06471	1.17	1.19989	1.14159	1.10539	1.06562	1.07925	1.15853	1.13923	1.16584	1.22624	1.14917	1.14391	1.14961	1.09257	1.11737	1.207	1.29882	1.17909	1.1161	1.12153	1.1429	1.18791	1.21145	1.18149	1.17426	1.17476	1.17531	1.17877	1.19874	1.20976	1.17753	1.17704
WmelM 5d00040	Age-and-Wolbachia_infected_aegypti/Wmel_Males_2015/	0	5	Aedes aegypti	0.862428	0.759873	0.891072	1.22758	1.25848	0.995328	0.899522	0.75122	0.735919	0.991875	1.05023	0.90822	0.781099	0.808077	0.87364	0.912423	0.865721	0.824103	0.790476	0.774267	0.840519	0.873297	0.838334	0.79579	0.77092	0.780963	0.832288	0.86431	0.869748	0.849981	0.794764	0.792366	0.82898	0.839866	0.837386	0.827868	0.81963	0.826457	0.846618	0.86541	0.844046	0.829973	0.832412	0.847559	0.861721
WmelM 5d00041	Age-and-Wolbachia_infected_aegypti/Wmel_Males_2015/	0	5	Aedes aegypti	1.17979	1.00208	1.47086	1.15071	0.969073	0.939549	1.00062	0.913972	0.859935	0.961025	1.02846	0.958732	0.853341	0.921811	1.02287	1.04878	0.936481	0.919378	0.970718	1.03322	0.959637	0.9504	1.00148	0.963723	0.925694	0.923258	0.964565	0.946727	0.95992	1.02391	0.963398	0.947924	0.960948	0.914027	0.938078	0.971723	0.948636	0.967858	0.958419	0.917435	0.929686	0.939506	0.937234	0.930162	0.934372
WmelM 5d00042	Age-and-Wolbachia_infected_aegypti/Wmel_Males_2015/	0	5	Aedes aegypti	2.80437	1.56737	1.6239	1.7197	1.52811	1.29474	1.19591	1.09161	1.07669	1.22076	1.31523	1.16948	0.997316	1.08364	1.16065	1.16274	1.12333	1.0882	1.0589	1.04565	1.10513	1.16156	1.17386	1.15169	1.10297	1.07335	1.09059	1.11134	1.13072	1.14939	1.17933	1.1459	1.08826	1.08409	1.14208	1.16871	1.09886	1.1075	1.11632	1.10008	1.10729	1.118	1.11697	1.09484	1.09786
WmelM 5d00043	Age-and-Wolbachia_infected_aegypti/Wmel_Males_2015/	0	5	Aedes aegypti	1.61355	1.5303	NaN	NaN	1.51242	1.39893	1.88674	1.30186	1.13366	1.77541	NaN	2.38143	1.36323	1.36956	1.5395	1.62784	1.36393	1.41004	1.48888	1.40148	1.41192	1.45533	1.45228	1.31874	1.28911	1.34358	1.42678	1.34354	1.34139	1.48526	1.40251	1.33512	1.3233	1.34376	1.40508	1.42908	1.36692	1.37653	1.38504	1.37267	1.39859	1.40801	1.38788	1.35305	1.41281
WmelM 5d00044	Age-and-Wolbachia_infected_aegypti/Wmel_Males_2015/	0	5	Aedes aegypti	1.52937	1.19787	1.0673	1.25425	1.45115	1.42086	1.28343	1.15906	1.10573	1.14602	1.19925	1.14367	1.02816	0.999157	1.0488	1.11493	1.08275	1.01065	0.977109	1.00934	1.07598	1.09994	1.08195	1.10568	1.05537	1.00533	1.02309	1.04439	1.06706	1.08298	1.05536	1.04083	1.0367	1.0165	1.04205	1.0612	1.0285	1.02794	1.02653	1.01947	1.04531	1.05402	1.04685	1.04467	1.03543
WmelM 5d00045	Age-and-Wolbachia_infected_aegypti/Wmel_Males_2015/	0	5	Aedes aegypti	1.17842	1.04975	0.85571	1.09241	1.26215	1.06669	0.867085	0.87353	0.961784	0.995157	0.975289	0.948443	0.924699	0.874078	0.870822	0.901475	0.925673	0.893256	0.858473	0.861184	0.911221	0.939177	0.928794	0.921005	0.922425	0.913495	0.885698	0.936162	0.958714	0.913183	0.931013	0.948559	0.943089	0.915597	0.921219	0.936647	0.932083	0.913306	0.915221	0.937313	0.929212	0.925591	0.925856	0.919529	0.923412
WmelM 5d00046	Age-and-Wolbachia_infected_aegypti/Wmel_Males_2015/	0	5	Aedes aegypti	1.55072	1.44781	1.03796	1.22079	1.18383	0.973566	0.942618	0.942511	0.994554	1.11416	1.10402	1.01353	0.938973	0.970656	1.01346	1.01434	0.95027	0.921917	0.912848	0.909827	0.930764	0.958667	0.976666	0.966857	0.964484	0.955153	0.924069	0.911137	0.943661	1.00415	0.948533	0.919479	0.927996	0.934713	0.9377	0.942977	0.95334	0.948888	0.94821	0.958373	0.973219	0.970056	0.959254	0.961551	0.96091
WmelM 5d00047	Age-and-Wolbachia_infected_aegypti/Wmel_Males_2015/	0	5	Aedes aegypti	1.39655	1.23996	NaN	1.94946	1.39809	1.26439	1.33384	1.14599	1.0433	1.18292	1.39819	1.29863	1.06344	1.08979	1.13575	1.14641	1.11091	1.03501	1.00049	1.03196	1.05785	1.08719	1.0981	1.04233	1.04218	1.06279	1.04762	1.03051	1.06336	1.13958	1.08404	1.05171	1.04939	1.02895	1.03774	1.04931	1.03644	1.02292	1.01955	1.02768	1.04076	1.03329	1.01725	1.01629	1.02027
WmelM 5d00048	Age-and-Wolbachia_infected_aegypti/Wmel_Males_2015/	0	5	Aedes aegypti	1.59285	1.09897	1.38403	1.53317	1.23676	1.04867	1.23611	1.12548	1.02412	1.15855	1.23703	1.16756	1.04514	1.0137	1.06407	1.12835	1.09114	1.10252	1.08693	1.02662	1.07795	1.1388	1.1456	1.08671	1.03194	1.02058	1.06787	1.09896	1.10364	1.09127	1.08577	1.0832	1.07451	1.05059	1.07671	1.09393	1.05717	1.08599	1.11751	1.11484	1.08861	1.0818	1.09209	1.10105	1.10164
WmelM 5d00049	Age-and-Wolbachia_infected_aegypti/Wmel_Males_2015/	0	5	Aedes aegypti	1.19049	1.06257	1.10164	1.39495	1.18079	0.911039	0.964892	0.940393	0.929534	1.0398	1.11987	0.991478	0.84331	1.00986	1.10865	1.0301	0.923321	0.915899	0.935441	0.928142	0.920251	0.931719	0.952045	0.942039	0.959263	0.96958	0.93608	0.945859	0.960163	0.956301	0.959565	0.949884	0.936882	0.943093	0.946521	0.951508	0.961585	0.956639	0.955583	0.965551	0.980226	0.977593	0.963197	0.954031	0.965313
WmelM 5d00050	Age-and-Wolbachia_infected_aegypti/Wmel_Males_2015/	0	5	Aedes aegypti	1.99316	1.60595	1.27532	1.11036	1.19756	1.32148	0.997857	0.924839	1.01311	1.24634	1.24431	1.11448	1.01211	0.99323	0.974338	0.965074	0.990009	0.947927	0.922157	0.951939	0.95024	0.940134	0.938374	0.958665	0.943823	0.936145	0.978256	0.963403	0.953723	0.973499	0.9549	0.958848	0.975983	0.962196	0.973057	0.980108	0.957285	0.945531	0.954434	0.976438	0.977761	0.97569	0.974892	0.976027	0.981329
WmelM 5d00051	Age-and-Wolbachia_infected_aegypti/Wmel_Males_2015/	0	5	Aedes aegypti	1.30692	1.10248	1.38161	2.27722	1.70421	1.19449	1.11533	1.10329	1.17096	1.33919	1.30193	1.15473	1.04575	1.0664	1.19724	1.35949	1.29248	1.11765	1.0572	1.14122	1.18017	1.17164	1.14967	1.16879	1.16379	1.15404	1.17056	1.19052	1.21452	1.22933	1.18063	1.17338	1.18825	1.15282	1.15721	1.16402	1.1405	1.15567	1.1733	1.16908	1.135	1.13592	1.15948	1.16611	1.16377
WmelM 5d00052	Age-and-Wolbachia_infected_aegypti/Wmel_Males_2015/	0	5	Aedes aegypti	0.936045	0.846211	1.13372	1.09743	0.925044	0.840846	0.968327	0.985506	0.893751	0.825978	1.00286	1.04033	0.852174	0.840093	0.896841	0.919692	0.808575	0.795093	0.82795	0.853922	0.854568	0.867699	0.885833	0.861128	0.820989	0.813851	0.868925	0.882475	0.888385	0.906616	0.897826	0.873141	0.853377	0.861653	0.882053	0.885177	0.85921	0.862826	0.877511	0.886026	0.870164	0.873599	0.881143	0.860734	0.855688
WmelM 5d00053	Age-and-Wolbachia_infected_aegypti/Wmel_Males_2015/	0	5	Aedes aegypti	0.957646	0.846211	1.13372	1.10949	0.883978	0.756436	0.868889	0.885447	0.835219	0.82387	0.904576	0.895697	0.800627	0.831822	0.87879	0.868163	0.770276	0.760452	0.795058	0.819764	0.778777	0.781893	0.823809	0.806316	0.759035	0.749457	0.817186	0.792624	0.776834	0.8132	0.810447	0.801819	0.796351	0.793266	0.831971	0.835056	0.762572	0.777409	0.803817	0.803881	0.794346	0.800773	0.812637	0.806104	0.795232
WmelM 5d00054	Age-and-Wolbachia_infected_aegypti/Wmel_Males_2015/	0	5	Aedes aegypti	1.40745	1.2208	1.25861	1.3241	1.24023	1.1393	1.20475	1.04716	1.02207	1.42836	1.45282	1.22631	1.10253	1.21459	1.24457	1.17839	1.1374	1.1026	1.07406	1.05833	1.0777	1.11342	1.11756	1.02295	1.03059	1.08946	1.10435	1.08905	1.12317	1.20674	1.11098	1.05921	1.06648	1.08804	1.12983	1.15397	1.13036	1.1082	1.10094	1.10489	1.0947	1.10761	1.12165	1.09848	1.11284
WmelM 5d00055	Age-and-Wolbachia_infected_aegypti/Wmel_Males_2015/	0	5	Aedes aegypti	1.0641	1.046	1.25204	1.15692	1.05177	0.968203	0.871207	0.860597	0.870898	0.853571	0.881049	0.893756	0.875671	0.870322	0.887132	0.907088	0.896064	0.829331	0.808516	0.865872	0.872888	0.866349	0.868167	0.888067	0.88243	0.866106	0.86291	0.862256	0.873121	0.891367	0.882174	0.869474	0.860329	0.854561	0.868349	0.87693	0.863898	0.882067	0.890594	0.877102	0.870674	0.878959	0.88756	0.875127	0.871656
WmelM 5d00056	Age-and-Wolbachia_infected_aegypti/Wmel_Males_2015/	0	5	Aedes aegypti	0.947595	0.782843	0.74482	0.851663	0.964368	0.930506	0.737669	0.730838	0.800712	0.835084	0.875643	0.86274	0.810333	0.808812	0.829184	0.849415	0.842348	0.787113	0.761041	0.791241	0.799793	0.786359	0.776152	0.815848	0.809833	0.783522	0.783743	0.804338	0.804694	0.778744	0.783351	0.805134	0.814421	0.774795	0.796261	0.815834	0.775842	0.77929	0.791339	0.794123	0.794164	0.799199	0.803323	0.796906	0.799312
WmelM 5d00057	Age-and-Wolbachia_infected_aegypti/Wmel_Males_2015/	0	5	Aedes aegypti	0.997146	0.831537	0.980889	1.17818	1.33061	1.27725	1.06146	1.11308	1.12012	0.923755	1.04111	1.1123	0.996087	0.971471	1.01982	1.08453	1.05739	0.951874	0.934412	1.03994	0.973836	0.940641	0.971008	0.99428	0.958211	0.921862	0.939212	0.962127	0.971228	0.967851	0.992943	0.979033	0.945241	0.949322	0.983088	0.995714	0.955321	0.939482	0.957864	0.991268	0.965232	0.968174	0.986721	0.975717	0.984173
WmelM 5d00058	Age-and-Wolbachia_infected_aegypti/Wmel_Males_2015/	0	5	Aedes aegypti	1.45444	1.11711	1.96687	1.59505	1.2753	1.17712	1.24366	1.08861	0.999265	1.12778	1.32892	1.19068	0.952754	1.0266	1.15373	1.18096	1.02943	1.00763	1.04564	1.06998	1.01991	1.00629	1.02971	1.01645	1.00859	1.00488	0.994473	0.964021	0.965163	1.01024	1.04033	1.02133	0.978459	0.96223	1.00371	1.03004	0.984138	0.995874	1.00934	0.998989	0.982511	0.993664	1.00819	0.984253	0.987239
WmelM 5d00059	Age-and-Wolbachia_infected_aegypti/Wmel_Males_2015/	0	5	Aedes aegypti	NaN	1.24837	1.32046	1.39438	1.30767	1.15943	1.09097	1.09281	1.08101	1.03364	1.22282	1.29833	1.12039	1.07231	1.18771	1.28079	1.04151	1.00407	1.04338	1.06889	1.04785	1.09936	1.2006	1.13743	1.04158	1.026	1.14478	1.10146	1.07051	1.12241	1.09329	1.07213	1.07	1.06739	1.11953	1.15625	1.10952	1.08343	1.08794	1.10998	1.10035	1.11212	1.12692	1.10427	1.09557
WmelM 10d00000	Age-and-Wolbachia_infected_aegypti/Wmel_Males_2015/	1	10	Aedes aegypti	1.26844	1.02442	1.56935	1.87385	1.33115	1.12327	1.58442	1.43848	1.1771	1.22326	1.63522	1.48728	1.08223	1.16961	1.33354	1.39199	1.23079	1.14988	1.16648	1.25838	1.23358	1.22449	1.24353	1.2086	1.21265	1.24338	1.26	1.20049	1.18372	1.24899	1.32487	1.31485	1.25252	1.23679	1.31079	1.34074	1.23133	1.23054	1.26317	1.28093	1.25737	1.24768	1.24605	1.22926	1.21645
WmelM 10d00001	Age-and-Wolbachia_infected_aegypti/Wmel_Males_2015/	1	10	Aedes aegypti	0.841629	0.749208	0.782174	0.840347	0.798562	0.71978	0.72662	0.708919	0.699279	0.737225	0.821281	0.799217	0.695527	0.699781	0.72721	0.741185	0.715853	0.688538	0.687099	0.715583	0.724813	0.731844	0.731736	0.701115	0.69815	0.709849	0.71181	0.716386	0.731187	0.748279	0.724205	0.710322	0.712146	0.714955	0.723605	0.726611	0.715873	0.703344	0.70562	0.720276	0.718126	0.718226	0.721045	0.720397	0.707765
WmelM 10d00002	Age-and-Wolbachia_infected_aegypti/Wmel_Males_2015/	1	10	Aedes aegypti	1.05412	1.07417	1.10307	1.39495	1.18079	0.911039	0.964892	0.946344	0.911537	0.950508	1.06354	1.03779	0.899232	0.884061	0.931308	0.987861	0.970061	0.887712	0.86397	0.924001	0.869247	0.878	0.954717	0.952942	0.891693	0.855489	0.893863	0.90455	0.90147	0.901764	0.907243	0.902194	0.888799	0.879765	0.916507	0.94296	0.908996	0.899849	0.89834	0.898554	0.913222	0.921599	0.920805	0.915477	0.904899
WmelM 10d00003	Age-and-Wolbachia_infected_aegypti/Wmel_Males_2015/	1	10	Aedes aegypti	0.963871	0.943965	1.30772	1.07134	0.919205	0.896052	0.956413	0.874325	0.84545	1.01124	1.03916	0.898956	0.782589	0.933352	0.980771	0.912866	0.900909	0.861678	0.846573	0.875859	0.878313	0.87495	0.872914	0.868122	0.866649	0.883699	0.922622	0.875741	0.855675	0.895652	0.887974	0.872614	0.865932	0.873937	0.892505	0.899863	0.884805	0.891873	0.892098	0.880147	0.882735	0.901685	0.917244	0.902394	0.897603
WmelM 10d00004	Age-and-Wolbachia_infected_aegypti/Wmel_Males_2015/	1	10	Aedes aegypti	NaN	2.00504	1.4218	1.42965	1.53491	1.46024	1.15024	1.17637	1.33327	1.36269	1.27019	1.2372	1.26748	1.21789	1.15519	1.14705	1.2479	1.13193	1.04133	1.07712	1.16068	1.13156	1.03822	1.05062	1.11096	1.14125	1.08457	1.10829	1.19635	1.28625	1.16724	1.12707	1.14689	1.11525	1.13926	1.16681	1.14192	1.13528	1.14767	1.16973	1.18097	1.1467	1.1129	1.13639	1.15479
WmelM 10d00005	Age-and-Wolbachia_infected_aegypti/Wmel_Males_2015/	1	10	Aedes aegypti	1.36137	1.04333	1.09754	1.68531	2.22874	1.48718	1.32199	1.18147	1.1685	1.34178	1.18668	1.10632	1.1428	1.11327	1.07319	1.05625	1.0819	1.03031	0.97796	0.972411	0.996244	1.00811	0.990976	0.951106	0.936525	0.944948	0.961345	0.958755	0.977207	1.01768	0.97965	0.946594	0.936184	0.940823	0.9735	0.985543	0.946621	0.944682	0.963919	0.983764	0.97107	0.971447	0.981435	0.981813	0.994752
WmelM 10d00006	Age-and-Wolbachia_infected_aegypti/Wmel_Males_2015/	1	10	Aedes aegypti	1.60342	1.20449	1.58747	NaN	1.62519	1.11717	1.54788	1.64523	1.34222	1.24114	1.56951	1.72874	1.3263	1.15897	1.1885	1.25564	1.13478	1.10877	1.1923	1.36098	1.26228	1.24632	1.33055	1.29024	1.24955	1.23711	1.25385	1.26987	1.31673	1.38314	1.3118	1.28922	1.30887	1.29063	1.3343	1.34785	1.26747	1.27116	1.30457	1.31964	1.26266	1.27152	1.31064	1.28687	1.28346
WmelM 10d00007	Age-and-Wolbachia_infected_aegypti/Wmel_Males_2015/	1	10	Aedes aegypti	0.914928	0.848247	0.986069	0.95861	0.843982	0.768335	0.823079	0.809458	0.812417	0.903732	0.822919	0.763059	0.762401	0.737283	0.744655	0.766853	0.76385	0.740144	0.724482	0.73289	0.758889	0.764773	0.746896	0.730346	0.732649	0.742089	0.743031	0.74782	0.75524	0.759404	0.743825	0.743641	0.74876	0.728391	0.735005	0.7532	0.758564	0.745856	0.744984	0.758992	0.75498	0.747366	0.745697	0.75629	0.754713
WmelM 10d00008	Age-and-Wolbachia_infected_aegypti/Wmel_Males_2015/	1	10	Aedes aegypti	0.984386	0.872175	1.18271	1.13777	0.949607	0.86067	0.996294	0.938286	0.875403	0.979033	1.05442	0.951807	0.810873	0.877201	0.944696	0.933462	0.848234	0.873402	0.891028	0.831033	0.818438	0.866932	0.925541	0.84975	0.823856	0.839592	0.856015	0.84274	0.84988	0.886033	0.862904	0.841977	0.838601	0.848146	0.857894	0.85176	0.829896	0.846428	0.856058	0.845908	0.851668	0.859709	0.858536	0.840245	0.836797
WmelM 10d00009	Age-and-Wolbachia_infected_aegypti/Wmel_Males_2015/	1	10	Aedes aegypti	2.59356	1.03398	1.6962	NaN	2.72019	1.36678	1.43663	1.21212	1.09231	1.24608	1.4983	1.36174	1.10219	1.2095	1.23784	1.19112	1.21817	1.13278	1.10272	1.18855	1.16696	1.19377	1.25687	1.17362	1.16322	1.18152	1.15669	1.16305	1.2069	1.26217	1.21775	1.16454	1.13258	1.12709	1.16291	1.18738	1.16031	1.17669	1.18141	1.15779	1.14216	1.15497	1.16812	1.14006	1.15213
WmelM 10d00010	Age-and-Wolbachia_infected_aegypti/Wmel_Males_2015/	1	10	Aedes aegypti	0.818665	0.802177	0.827681	0.811714	0.738922	0.684451	0.739008	0.732007	0.734048	0.815957	0.835589	0.760709	0.673359	0.708705	0.71048	0.693815	0.718241	0.691755	0.65602	0.651826	0.706209	0.746722	0.741311	0.709673	0.706198	0.718742	0.720778	0.700594	0.71235	0.755107	0.698318	0.675689	0.690211	0.69409	0.701199	0.711014	0.71853	0.710378	0.702743	0.704236	0.716967	0.716667	0.703835	0.691164	0.710176
WmelM 10d00011	Age-and-Wolbachia_infected_aegypti/Wmel_Males_2015/	1	10	Aedes aegypti	0.879915	1.04869	1.49405	0.909782	0.819493	0.938582	0.928234	0.784927	0.750747	0.948741	0.929092	0.841014	0.800882	0.836805	0.850069	0.838114	0.831078	0.803802	0.771824	0.756766	0.798136	0.828275	0.821831	0.798509	0.81089	0.827142	0.806986	0.802287	0.824557	0.857639	0.82266	0.799477	0.796856	0.794881	0.809285	0.820771	0.812043	0.802581	0.798888	0.804197	0.822301	0.82251	0.81188	0.811871	0.828872
WmelM 10d00012	Age-and-Wolbachia_infected_aegypti/Wmel_Males_2015/	1	10	Aedes aegypti	NaN	1.46517	1.25934	NaN	NaN	1.32107	1.08642	1.05083	1.08179	1.11828	1.26132	1.25722	1.10045	1.06048	1.11838	1.17627	1.07955	0.98825	0.993908	1.11201	1.1078	1.10068	1.12755	1.15327	1.09328	1.03714	1.05508	1.07658	1.09772	1.11492	1.11054	1.10689	1.09107	1.04164	1.09472	1.14489	1.0786	1.04864	1.0738	1.13068	1.10692	1.08469	1.08536	1.10921	1.11555
WmelM 10d00013	Age-and-Wolbachia_infected_aegypti/Wmel_Males_2015/	1	10	Aedes aegypti	1.18095	1.33407	1.78201	1.43849	1.33671	1.35659	1.24097	1.1107	1.12639	1.44934	1.67289	1.29894	1.01241	1.08205	1.35443	1.59854	1.1884	1.08494	1.08869	1.1183	1.13953	1.20204	1.25328	1.12758	1.09927	1.1457	1.20285	1.16113	1.15263	1.20714	1.13219	1.13075	1.16876	1.10933	1.12141	1.15914	1.15836	1.15904	1.1468	1.13091	1.15542	1.17044	1.17334	1.17954	1.17705
WmelM 10d00014	Age-and-Wolbachia_infected_aegypti/Wmel_Males_2015/	1	10	Aedes aegypti	1.04351	0.890916	0.927764	1.00121	0.86383	0.74744	0.928457	0.912893	0.834519	0.874999	0.875031	0.832986	0.791131	0.827079	0.846069	0.818336	0.756798	0.757946	0.779651	0.781716	0.76345	0.76744	0.790115	0.789708	0.795819	0.797275	0.780043	0.765823	0.76914	0.78923	0.800848	0.793473	0.774323	0.761144	0.790016	0.815738	0.796011	0.794691	0.795103	0.789139	0.780258	0.787689	0.799446	0.79325	0.795559
WmelM 10d00015	Age-and-Wolbachia_infected_aegypti/Wmel_Males_2015/	1	10	Aedes aegypti	1.67527	1.19787	1.0673	1.25425	1.47307	1.39852	1.13435	1.00317	1.02315	1.26797	1.57704	1.42183	1.12021	1.07355	1.12077	1.23465	1.35676	1.15316	1.02632	1.06437	1.1383	1.16231	1.13797	1.15979	1.13035	1.08353	1.06788	1.10482	1.17491	1.21892	1.08557	1.05729	1.10618	1.10309	1.13666	1.15462	1.10904	1.08176	1.09418	1.13631	1.14667	1.14144	1.12464	1.10129	1.11674
WmelM 10d00016	Age-and-Wolbachia_infected_aegypti/Wmel_Males_2015/	1	10	Aedes aegypti	1.08479	0.967341	1.91637	1.76738	1.03673	0.808687	1.01126	0.991273	0.888433	0.92979	1.11545	1.08339	0.887984	0.960228	1.0405	1.01164	0.874597	0.854362	0.904263	0.961496	0.89668	0.92549	1.02602	0.931275	0.878925	0.875923	0.892756	0.893818	0.911241	0.949585	0.939502	0.910644	0.883982	0.875136	0.912367	0.937437	0.904283	0.920039	0.920669	0.895356	0.908003	0.925471	0.930502	0.91424	0.915196
WmelM 10d00017	Age-and-Wolbachia_infected_aegypti/Wmel_Males_2015/	1	10	Aedes aegypti	1.70384	1.91019	NaN	NaN	1.37618	1.26136	1.32131	1.22759	1.19045	1.37277	1.46133	1.40543	1.29629	1.22262	1.28853	1.36166	1.21066	1.13888	1.13107	1.16098	1.18652	1.21397	1.22906	1.19875	1.1718	1.16498	1.18152	1.20151	1.22563	1.24034	1.18998	1.18456	1.19291	1.12894	1.14405	1.1728	1.14736	1.15989	1.18866	1.20536	1.16917	1.15678	1.16011	1.14899	1.16779
WmelM 10d00018	Age-and-Wolbachia_infected_aegypti/Wmel_Males_2015/	1	10	Aedes aegypti	NaN	NaN	NaN	NaN	1.61864	1.70376	1.4435	1.25372	1.2189	1.41345	1.77982	1.6655	1.3295	1.35341	1.40651	1.40416	1.32422	1.25962	1.20726	1.17875	1.25137	1.32664	1.32397	1.22439	1.20852	1.24162	1.25763	1.23379	1.24891	1.31159	1.25335	1.23601	1.25506	1.23983	1.31079	1.34074	1.23133	1.2329	1.24891	1.24554	1.27524	1.25394	1.2205	1.24342	1.27697
WmelM 10d00019	Age-and-Wolbachia_infected_aegypti/Wmel_Males_2015/	1	10	Aedes aegypti	1.23121	1.06749	1.31083	1.41369	1.30767	1.16183	1.0983	1.02429	0.985992	1.02546	1.15533	1.11249	0.95238	0.977272	1.06246	1.09376	0.96905	0.955771	0.973093	0.963759	0.983727	1.01219	1.03012	1.01882	0.983318	0.983623	1.05894	1.01883	0.998129	1.04475	1.02551	0.998959	0.979134	0.963033	1.00213	1.03639	1.00591	0.992326	0.985476	0.98006	0.979727	0.979968	0.976419	0.966642	0.969158
WmelM 10d00020	Age-and-Wolbachia_infected_aegypti/Wmel_Males_2015/	1	10	Aedes aegypti	1.43031	1.16068	1.47878	1.57526	1.61278	1.59424	1.39783	1.13643	1.0433	1.18292	1.37049	1.41834	1.29683	1.23678	1.19245	1.12846	1.03893	1.07059	1.13902	1.16245	1.19125	1.19285	1.15537	1.08671	1.11158	1.1614	1.13728	1.14001	1.20392	1.29859	1.1763	1.13493	1.15474	1.12217	1.14407	1.1805	1.17846	1.17814	1.16448	1.14709	1.17158	1.18628	1.18801	1.19301	1.20305
WmelM 10d00021	Age-and-Wolbachia_infected_aegypti/Wmel_Males_2015/	1	10	Aedes aegypti	2.01844	NaN	NaN	1.33414	1.30738	1.98643	1.17971	0.983032	1.07513	1.93385	1.65865	1.24645	1.12292	1.24601	1.20757	1.12318	1.21546	1.23041	1.10265	0.967996	1.07481	1.23149	1.2693	1.13904	1.11254	1.14842	1.1648	1.11375	1.14145	1.27226	1.16315	1.10317	1.10489	1.10252	1.11379	1.13658	1.1615	1.16911	1.14283	1.11034	1.15229	1.18493	1.16328	1.08931	1.1281
WmelM 10d00022	Age-and-Wolbachia_infected_aegypti/Wmel_Males_2015/	1	10	Aedes aegypti	1.09109	0.908084	0.953743	1.30994	1.49434	1.24869	1.1695	1.01454	0.924853	0.966536	1.07784	1.07579	0.982593	1.08019	1.06652	0.999664	1.02525	0.979832	0.948764	0.979693	1.00547	1.03415	1.04628	0.998174	1.00026	1.02109	1.00863	0.998947	1.00527	1.02456	1.02703	1.01263	0.99023	0.974025	0.998196	1.02435	1.01278	1.00211	0.992579	0.987742	1.00005	1.00517	0.998765	0.986942	0.995864
WmelM 10d00023	Age-and-Wolbachia_infected_aegypti/Wmel_Males_2015/	1	10	Aedes aegypti	0.741853	0.783483	0.665416	0.641841	0.701383	0.753401	0.633013	0.581127	0.601016	0.670306	0.628432	0.626298	0.680109	0.625612	0.587988	0.590962	0.633535	0.621677	0.587563	0.573061	0.608055	0.628965	0.620535	0.613935	0.605355	0.597849	0.593066	0.581564	0.590539	0.618518	0.597387	0.594148	0.604029	0.588706	0.585376	0.59431	0.606145	0.600429	0.590365	0.585188	0.590223	0.587804	0.583099	0.58841	0.594778
WmelM 10d00024	Age-and-Wolbachia_infected_aegypti/Wmel_Males_2015/	1	10	Aedes aegypti	0.663614	0.601037	0.756544	0.698071	0.678406	0.705642	0.675465	0.620564	0.597535	0.636263	0.652568	0.62676	0.586577	0.595846	0.653157	0.696791	0.635919	0.592863	0.582367	0.595895	0.591508	0.610228	0.644387	0.639308	0.60801	0.588748	0.605927	0.610365	0.607945	0.608385	0.622468	0.62092	0.606102	0.597548	0.604644	0.60981	0.600625	0.60683	0.614797	0.618094	0.622222	0.61808	0.609344	0.604202	0.605641
WmelM 10d00025	Age-and-Wolbachia_infected_aegypti/Wmel_Males_2015/	1	10	Aedes aegypti	NaN	1.7255	1.79758	2.00903	1.43609	1.13073	1.18011	1.19607	1.31214	1.91028	1.83827	1.34782	1.10115	1.12653	1.17402	1.17969	1.13611	1.14367	1.14864	1.12243	1.14028	1.17086	1.18657	1.16051	1.13428	1.14348	1.20159	1.16113	1.14861	1.20642	1.19969	1.1885	1.16608	1.10543	1.14251	1.18246	1.13182	1.13989	1.16859	1.18708	1.171	1.18074	1.19386	1.16349	1.16238
WmelM 10d00026	Age-and-Wolbachia_infected_aegypti/Wmel_Males_2015/	1	10	Aedes aegypti	1.21526	1.18607	1.48869	1.33509	1.07348	0.936978	0.996601	0.908446	0.873465	1.04957	1.1352	1.08368	0.980233	0.913202	0.939145	0.999124	0.979002	0.924917	0.904186	0.933843	0.93058	0.941735	0.958864	0.925223	0.893275	0.891049	0.929889	0.957602	0.968946	0.962551	0.926125	0.912727	0.916266	0.906124	0.932786	0.941023	0.89475	0.905069	0.92703	0.933865	0.924484	0.9278	0.939186	0.941942	0.949922
WmelM 10d00027	Age-and-Wolbachia_infected_aegypti/Wmel_Males_2015/	1	10	Aedes aegypti	2.08873	1.43193	1.49343	NaN	1.87846	1.23484	1.13855	1.24514	1.2878	1.09367	1.16781	1.28593	1.29709	1.23498	1.23121	1.24623	1.19706	1.09804	1.07577	1.1578	1.14775	1.1101	1.1088	1.22535	1.18853	1.10875	1.12714	1.14913	1.1727	1.18786	1.14253	1.15994	1.19007	1.10074	1.12452	1.17679	1.14971	1.12332	1.12348	1.14709	1.15599	1.14843	1.13917	1.14666	1.14534
WmelM 10d00028	Age-and-Wolbachia_infected_aegypti/Wmel_Males_2015/	1	10	Aedes aegypti	1.00412	0.893156	0.830145	0.87225	0.872364	0.834338	0.837985	0.695609	0.644092	0.803209	0.795337	0.754139	0.753928	0.760907	0.761772	0.75823	0.755916	0.733833	0.719771	0.72784	0.733916	0.741918	0.741098	0.70851	0.71684	0.736266	0.722782	0.712116	0.718011	0.737323	0.737162	0.736331	0.728966	0.700586	0.705881	0.721874	0.719773	0.709052	0.706268	0.714192	0.718912	0.722495	0.724227	0.722978	0.719928
WmelM 10d00029	Age-and-Wolbachia_infected_aegypti/Wmel_Males_2015/	1	10	Aedes aegypti	1.02746	1.02908	0.83416	0.951024	1.01796	0.914687	0.778463	0.753701	0.786628	0.822869	0.816913	0.828612	0.851962	0.780673	0.789658	0.842003	0.835152	0.782307	0.746772	0.75551	0.781861	0.783926	0.769533	0.788414	0.792509	0.771964	0.741161	0.779151	0.802873	0.775044	0.780778	0.794572	0.792802	0.755898	0.774934	0.807071	0.798419	0.781033	0.774114	0.77975	0.781226	0.781226	0.781152	0.782876	0.794725
WmelM 10d00030	Age-and-Wolbachia_infected_aegypti/Wmel_Males_2015/	1	10	Aedes aegypti	1.28639	1.34334	NaN	1.55035	1.17756	1.09153	1.04364	0.973836	0.969741	1.08775	1.07505	1.02153	0.997303	1.03567	1.03684	1.00629	0.98488	0.965618	0.952164	0.945551	0.936786	0.949886	0.965857	0.926588	0.95182	0.986454	0.950757	0.934584	0.967849	1.03086	0.972517	0.929853	0.922392	0.928365	0.945541	0.957284	0.951394	0.945221	0.939314	0.937482	0.952122	0.951766	0.939107	0.931251	0.953228
WmelM 10d00031	Age-and-Wolbachia_infected_aegypti/Wmel_Males_2015/	1	10	Aedes aegypti	0.837917	0.820826	0.849701	0.894334	0.942705	0.948524	0.86143	0.800643	0.808254	0.899213	0.916034	0.817556	0.720544	0.816251	0.863106	0.852869	0.878151	0.826396	0.793903	0.82438	0.83167	0.82019	0.799167	0.77957	0.765877	0.766469	0.783187	0.776502	0.778784	0.797481	0.781047	0.769703	0.765188	0.753364	0.774279	0.788777	0.762233	0.743082	0.748871	0.770351	0.758964	0.743891	0.734194	0.732234	0.733149
WmelM 10d00032	Age-and-Wolbachia_infected_aegypti/Wmel_Males_2015/	1	10	Aedes aegypti	1.38373	1.38374	1.4068	1.47833	1.3695	1.20443	1.13647	0.97933	0.941167	1.14602	1.23579	1.20498	1.14224	1.1039	1.10724	1.14028	1.16824	1.05591	0.984826	1.01949	1.09152	1.09789	1.03423	0.982345	1.03239	1.09497	1.0446	1.04514	1.08715	1.13177	1.07277	1.05932	1.07282	1.0283	1.04414	1.0728	1.05711	1.04153	1.03817	1.04453	1.04109	1.03708	1.02973	1.01547	1.02438
WmelM 10d00033	Age-and-Wolbachia_infected_aegypti/Wmel_Males_2015/	1	10	Aedes aegypti	1.03201	1.05872	NaN	1.47501	1.11657	1.08469	1.29733	1.09399	0.923451	0.967634	1.01126	1.01337	0.981405	0.968799	0.953236	0.936081	0.922027	0.881617	0.849172	0.853088	0.934962	0.948847	0.883301	0.852755	0.864144	0.884795	0.879418	0.895114	0.911848	0.907548	0.861771	0.845357	0.852579	0.846802	0.87126	0.886643	0.85995	0.854292	0.855644	0.857095	0.863689	0.864724	0.855297	0.836765	0.846894
WmelM 10d00034	Age-and-Wolbachia_infected_aegypti/Wmel_Males_2015/	1	10	Aedes aegypti	1.59261	1.93438	NaN	1.55711	1.08773	0.968355	1.13013	1.03075	1.00055	1.3795	1.41965	1.15659	0.998133	1.15809	1.24216	1.1362	0.998268	1.0195	1.06562	1.04678	1.10904	1.13953	1.1114	1.09087	1.07922	1.06858	1.05348	1.06073	1.11503	1.19637	1.13093	1.09291	1.08738	1.06108	1.10245	1.14877	1.12477	1.1027	1.09577	1.09997	1.09147	1.09545	1.09278	1.05856	1.08151
WmelM 10d00035	Age-and-Wolbachia_infected_aegypti/Wmel_Males_2015/	1	10	Aedes aegypti	0.936192	0.805121	0.845911	1.13699	1.08759	0.843824	0.83224	0.845077	0.868988	0.905313	0.948536	0.931572	0.863315	0.818706	0.847962	0.893109	0.850159	0.784963	0.758689	0.790096	0.844254	0.841616	0.801237	0.819601	0.820097	0.808833	0.807894	0.812415	0.809956	0.798152	0.791087	0.796055	0.798102	0.772803	0.780031	0.789822	0.773402	0.772845	0.77919	0.78195	0.767476	0.761287	0.763779	0.766785	0.768425
WmelM 10d00036	Age-and-Wolbachia_infected_aegypti/Wmel_Males_2015/	1	10	Aedes aegypti	1.22103	1.2376	1.26066	1.34463	1.17032	0.973566	0.942618	0.942511	0.991385	1.11048	1.17935	1.12104	1.01197	0.989143	1.00124	1.0305	1.05551	1.00249	0.968722	0.999851	1.02244	1.07543	1.11849	1.02465	1.03319	1.08137	1.06366	1.07415	1.10129	1.1155	1.05691	1.04266	1.06482	1.0638	1.09515	1.11993	1.09989	1.09756	1.1025	1.105	1.09876	1.07866	1.06257	1.07205	1.08652
WmelM 10d00037	Age-and-Wolbachia_infected_aegypti/Wmel_Males_2015/	1	10	Aedes aegypti	1.72703	1.5623	1.07679	1.25766	1.34265	1.14938	0.995382	0.910311	0.914691	1.02213	1.00969	1.00302	1.02829	0.963101	0.916513	0.933425	1.04891	0.986661	0.939364	1.00804	1.01149	0.976274	0.944748	0.960741	0.991864	0.997785	0.960889	0.990652	1.02544	1.01273	0.946781	0.945893	0.979897	0.948575	0.950284	0.970865	0.979531	0.960346	0.950777	0.961971	0.977735	0.964841	0.950143	0.974536	0.971103
WmelM 10d00038	Age-and-Wolbachia_infected_aegypti/Wmel_Males_2015/	1	10	Aedes aegypti	1.17979	0.987997	1.45846	1.68911	1.31911	1.05872	1.02062	0.908345	0.855294	0.955872	1.17214	1.12585	0.912792	0.987192	1.06196	1.05573	0.983932	0.951901	0.940654	0.935738	0.95368	1.00465	1.04485	0.968389	0.957503	0.989486	1.00557	0.979048	0.979052	1.02382	1.02661	1.02402	1.01939	1.00171	1.0127	1.01698	0.990299	1.00574	1.01586	1.00721	1.01893	1.02326	1.0157	1.00256	1.01191
WmelM 10d00039	Age-and-Wolbachia_infected_aegypti/Wmel_Males_2015/	1	10	Aedes aegypti	0.877898	0.94642	1.3057	1.21584	1.06694	1.01424	1.07671	0.977944	0.893444	0.934641	0.981494	0.957551	0.88734	0.878708	0.900646	0.910659	0.864489	0.821658	0.801896	0.806189	0.806691	0.820923	0.842087	0.84075	0.829062	0.818698	0.817391	0.818633	0.830304	0.84859	0.842195	0.832348	0.825844	0.822809	0.826582	0.832623	0.834677	0.825899	0.820759	0.824523	0.832434	0.834985	0.82756	0.811468	0.82237
WmelM 10d00040	Age-and-Wolbachia_infected_aegypti/Wmel_Males_2015/	1	10	Aedes aegypti	1.60036	0.936928	1.36499	1.63517	1.07044	0.83182	1.15019	1.14432	1.01737	1.15046	1.50088	1.50742	1.13866	0.962448	1.12184	1.4854	1.14394	1.00419	1.02037	1.14214	1.0508	1.02412	1.09743	1.16944	1.08765	1.02423	1.10694	1.12065	1.09765	1.09057	1.14333	1.152	1.10356	1.05093	1.12367	1.19531	1.11816	1.10367	1.12092	1.1414	1.13069	1.12779	1.13621	1.14488	1.11758
WmelM 10d00041	Age-and-Wolbachia_infected_aegypti/Wmel_Males_2015/	1	10	Aedes aegypti	1.00314	0.983542	1.38823	0.97405	0.9151	1.03162	0.928508	0.771704	0.725685	0.858709	0.931095	0.876056	0.791388	0.861397	0.899207	0.863342	0.794462	0.775794	0.765892	0.750676	0.812332	0.855948	0.84633	0.823267	0.804848	0.803391	0.820225	0.809892	0.817911	0.852799	0.832814	0.815603	0.81124	0.809039	0.815313	0.812507	0.794501	0.812365	0.817989	0.801518	0.808636	0.81861	0.81905	0.803648	0.815112
WmelM 10d00042	Age-and-Wolbachia_infected_aegypti/Wmel_Males_2015/	1	10	Aedes aegypti	1.03876	0.899772	1.23791	1.15422	1.10392	1.12923	1.07488	0.994968	0.986617	1.10836	1.17935	1.12104	1.01197	0.989143	1.00124	1.0305	1.05551	1.00249	0.972544	1.00171	0.962632	0.951338	0.978563	0.998131	1.00551	0.988762	0.953548	0.979549	1.0385	1.07553	0.980469	0.965221	1.0008	0.96528	0.995525	1.03119	1.00133	0.98676	0.985468	0.995642	1.02336	1.02433	1.00524	0.993366	0.99312
WmelM 15d00000	Age-and-Wolbachia_infected_aegypti/Wmel_Males_2015/	1	15	Aedes aegypti	0.934339	1.47974	1.15757	1.00545	0.983748	1.01459	0.96286	0.957784	0.989501	1.02383	0.984285	1.00746	1.11913	1.17614	1.04533	0.942258	1.01537	1.06554	1.06386	1.04488	1.11108	1.10858	1.03577	1.0147	1.09255	1.13522	1.00822	1.02569	1.0642	1.05481	1.07195	1.07691	1.06954	1.07003	1.06892	1.07725	1.09821	1.08832	1.06605	1.05637	1.10188	1.11289	1.09852	1.10851	1.13583
WmelM 15d00001	Age-and-Wolbachia_infected_aegypti/Wmel_Males_2015/	1	15	Aedes aegypti	1.19341	2.22972	1.10976	1.09379	1.17164	1.15157	0.956773	0.992841	1.07541	1.00939	1.02176	1.10844	1.22667	1.17026	1.09827	1.08885	1.18618	1.17959	1.11994	1.09921	1.24112	1.22731	1.08584	1.10388	1.17413	1.20473	1.13386	1.17209	1.21292	1.18874	1.16205	1.19201	1.2397	1.19548	1.14275	1.15887	1.27567	1.24103	1.18045	1.16177	1.18756	1.2	1.19827	1.20475	1.21474
WmelM 15d00002	Age-and-Wolbachia_infected_aegypti/Wmel_Males_2015/	1	15	Aedes aegypti	0.879463	1.26061	1.27354	1.11319	0.981407	0.93228	0.984157	1.01647	1.04112	1.07543	1.03421	1.01365	1.05259	1.18733	1.09426	0.961773	0.983549	1.01157	1.04186	1.07112	1.04764	1.02333	1.00164	0.951765	0.999931	1.0652	1.01844	0.996762	1.00411	1.02986	1.05224	1.03776	1.01647	1.04525	1.02315	0.992178	0.9959	1.02177	1.03067	1.01822	1.02832	1.039	1.03943	1.0247	1.01706
WmelM 15d00003	Age-and-Wolbachia_infected_aegypti/Wmel_Males_2015/	1	15	Aedes aegypti	1.45962	NaN	NaN	1.92839	1.65469	1.56101	1.13301	1.3089	1.60881	1.19949	1.18176	1.23275	1.2594	1.29029	1.32025	1.34967	1.37405	1.30767	1.26896	1.30476	1.33105	1.30871	1.25264	1.20945	1.25657	1.31607	1.27619	1.29121	1.26283	1.1997	1.30117	1.34815	1.31797	1.34791	1.30442	1.28177	1.34439	1.35089	1.31588	1.27601	1.27318	1.27106	1.26692	1.26923	1.29095
WmelM 15d00004	Age-and-Wolbachia_infected_aegypti/Wmel_Males_2015/	1	15	Aedes aegypti	0.759243	1.07476	1.33978	1.16059	1.12088	1.09588	0.846371	0.866664	0.887895	0.74807	0.798225	0.873954	0.896494	0.935642	0.897423	0.86047	0.92371	0.970699	0.959947	0.912951	0.923527	0.928041	0.921691	0.947693	0.951145	0.939947	0.937731	0.957303	0.956483	0.934016	0.973552	0.98059	0.95834	0.965171	0.956336	0.954249	0.975764	0.97312	0.971652	0.979239	0.97742	0.982202	0.985243	0.97388	0.99962
WmelM 15d00005	Age-and-Wolbachia_infected_aegypti/Wmel_Males_2015/	1	15	Aedes aegypti	1.21012	1.76483	1.28155	1.29759	1.23777	1.06388	0.899522	1.01216	1.15159	0.976393	0.98037	1.02929	1.05041	1.01762	0.972378	0.98509	1.13306	1.09764	1.0169	1.00681	1.02306	1.02399	1.00494	0.992248	1.00696	1.00997	0.972031	1.00556	1.0384	1.03085	1.04801	1.05575	1.0456	1.02487	0.999488	1.01146	1.07527	1.03712	1.0149	1.04164	1.05538	1.04054	1.02205	1.03521	1.05076
WmelM 15d00006	Age-and-Wolbachia_infected_aegypti/Wmel_Males_2015/	1	15	Aedes aegypti	1.16205	1.14301	1.54524	1.35402	0.953375	0.777584	0.902162	0.988459	0.945402	0.84282	0.858256	0.906774	0.924837	0.856511	0.847154	0.882762	0.905902	0.862738	0.85801	0.926016	0.888595	0.854414	0.857274	0.883137	0.888976	0.882813	0.884106	0.8845	0.873144	0.859794	0.895892	0.907714	0.884867	0.860202	0.872853	0.89016	0.880845	0.878792	0.877966	0.87662	0.880874	0.881147	0.884911	0.902667	0.896556
WmelM 15d00007	Age-and-Wolbachia_infected_aegypti/Wmel_Males_2015/	1	15	Aedes aegypti	1.2381	1.35397	0.852325	0.945696	1.10445	1.05599	0.82252	0.882455	1.03001	0.969673	0.927946	0.930589	0.957796	0.936531	0.906914	0.908547	0.976655	1.02038	1.02152	1.00691	1.07305	1.04395	0.955926	0.977849	1.0129	1.00204	0.937233	0.986418	1.04258	1.03127	1.01742	1.04408	1.08424	1.05994	1.03233	1.02844	1.05011	1.02581	1.00838	1.01851	1.04806	1.04312	1.01969	1.01897	1.03979
WmelM 15d00008	Age-and-Wolbachia_infected_aegypti/Wmel_Males_2015/	1	15	Aedes aegypti	0.659787	0.833113	0.773327	0.598189	0.589551	0.663162	0.579772	0.588865	0.669637	0.746842	0.655205	0.589916	0.603351	0.701252	0.663563	0.589245	0.632678	0.672082	0.670259	0.640441	0.670922	0.688536	0.665757	0.622147	0.658821	0.701194	0.649627	0.640669	0.667656	0.702755	0.672961	0.66887	0.692204	0.698975	0.670209	0.656294	0.687614	0.696841	0.68043	0.660207	0.687179	0.692821	0.676627	0.666381	0.684715
WmelM 15d00009	Age-and-Wolbachia_infected_aegypti/Wmel_Males_2015/	1	15	Aedes aegypti	0.864783	1.19892	1.20922	0.922468	0.914791	1.04085	0.896324	0.865913	0.901682	0.936043	0.926514	0.859827	0.805992	0.933582	0.94194	0.904755	1.03064	0.966109	0.899195	0.936461	0.958703	0.961991	0.943157	0.902037	0.95222	0.992672	0.903344	0.899345	0.929815	0.952343	0.947661	0.956548	0.978361	0.986766	0.945031	0.923702	0.963358	0.968243	0.949238	0.932459	0.958876	0.969772	0.961075	0.95253	0.961249
WmelM 15d00010	Age-and-Wolbachia_infected_aegypti/Wmel_Males_2015/	1	15	Aedes aegypti	1.30481	1.18864	1.04973	1.07398	1.01765	0.971587	1.15421	1.14867	1.03397	0.98268	1.00695	1.05583	1.07062	0.972799	0.919578	0.912794	0.932255	0.997719	1.04678	1.02319	0.957315	0.938041	0.968198	0.995374	0.98951	0.995822	1.05588	1.03256	0.997999	1.00019	1.04865	1.03568	0.986865	0.991191	0.997895	1.00085	1.00257	1.01147	1.01011	1.00047	1.01002	1.02956	1.04625	1.04469	1.04259
WmelM 15d00011	Age-and-Wolbachia_infected_aegypti/Wmel_Males_2015/	1	15	Aedes aegypti	0.854141	1.1849	1.20525	1.06782	0.949517	0.906137	0.958109	0.990153	1.01853	1.05268	0.944585	0.933275	1.03075	1.00896	0.932617	0.895718	0.964288	0.970765	0.950845	0.941975	0.887316	0.894587	0.944644	0.905034	0.949695	0.996881	0.931561	0.981163	1.02362	0.987588	0.978477	0.974065	0.979912	1.00975	0.97224	0.946752	0.987495	0.989749	0.976287	0.971336	0.99974	0.99845	0.979181	0.980812	1.00295
WmelM 15d00012	Age-and-Wolbachia_infected_aegypti/Wmel_Males_2015/	1	15	Aedes aegypti	1.03637	1.19983	0.906947	1.02574	1.23305	1.10428	0.720319	0.783329	0.920265	0.7654	0.767973	0.840506	0.910035	0.850519	0.814006	0.817097	0.840172	0.80962	0.79396	0.828046	0.85394	0.825922	0.780325	0.801863	0.850743	0.86235	0.800109	0.821017	0.84549	0.829957	0.827436	0.843346	0.858825	0.839405	0.817563	0.815001	0.836636	0.832141	0.825156	0.827336	0.834729	0.83178	0.827057	0.836497	0.84735
WmelM 15d00013	Age-and-Wolbachia_infected_aegypti/Wmel_Males_2015/	1	15	Aedes aegypti	1.05721	1.41915	1.15219	1.15495	1.21098	1.22204	1.12356	1.01511	1.00546	1.14856	1.12518	1.04587	1.0123	1.11916	1.13876	1.0972	1.12045	1.0988	1.06269	1.04542	1.0609	1.05706	1.03977	1.06096	1.12159	1.15107	1.09027	1.13025	1.15136	1.09909	1.08009	1.0895	1.10943	1.10784	1.10548	1.10425	1.10104	1.0848	1.07512	1.0817	1.11172	1.10263	1.07343	1.06978	1.08013
WmelM 15d00014	Age-and-Wolbachia_infected_aegypti/Wmel_Males_2015/	1	15	Aedes aegypti	1.10128	1.16099	1.20501	0.922468	0.922425	1.02531	0.807493	0.868906	0.978907	0.862022	0.873741	0.91908	0.941431	0.921988	0.894208	0.898945	0.969014	0.937904	0.890759	0.890576	0.910022	0.899448	0.859767	0.828772	0.875636	0.911875	0.839636	0.861819	0.874711	0.839963	0.873307	0.885286	0.868336	0.862498	0.855365	0.860036	0.881228	0.873361	0.862632	0.863871	0.879721	0.886758	0.884288	0.881571	0.886143
WmelM 15d00015	Age-and-Wolbachia_infected_aegypti/Wmel_Males_2015/	1	15	Aedes aegypti	0.924629	1.04014	0.937295	0.842229	0.895803	1.00956	0.880247	0.809876	0.777013	0.761959	0.796019	0.806489	0.794178	0.876661	0.841334	0.781205	0.839594	0.824134	0.793123	0.798968	0.815678	0.823218	0.819518	0.819555	0.834398	0.852227	0.854725	0.836701	0.826831	0.834154	0.83326	0.848015	0.863759	0.844573	0.811025	0.802969	0.837813	0.848753	0.834151	0.815977	0.843473	0.844842	0.827623	0.828139	0.842728
WmelM 15d00016	Age-and-Wolbachia_infected_aegypti/Wmel_Males_2015/	1	15	Aedes aegypti	0.703018	0.784255	0.747069	0.692073	0.73804	0.826669	0.748942	0.743319	0.741374	0.685183	0.6713	0.707143	0.771297	0.775284	0.719848	0.683852	0.734361	0.726739	0.706897	0.717101	0.735894	0.733207	0.715545	0.719052	0.752537	0.773845	0.743332	0.755591	0.759327	0.737887	0.753873	0.760266	0.754428	0.756882	0.738392	0.734413	0.767036	0.769958	0.762143	0.757397	0.758614	0.75637	0.75655	0.768763	0.775274
WmelM 15d00017	Age-and-Wolbachia_infected_aegypti/Wmel_Males_2015/	1	15	Aedes aegypti	1.04097	1.30319	0.827683	0.82228	0.889854	0.882844	0.727399	0.740451	0.799466	0.777839	0.809404	0.822184	0.805163	0.840343	0.817019	0.790086	0.846656	0.892899	0.874363	0.811202	0.821695	0.816381	0.793572	0.815704	0.862148	0.881444	0.836619	0.841518	0.871622	0.892294	0.852566	0.85867	0.893081	0.871088	0.832277	0.829386	0.878836	0.841252	0.82078	0.848544	0.878655	0.875722	0.856055	0.855192	0.861584
WmelM 15d00018	Age-and-Wolbachia_infected_aegypti/Wmel_Males_2015/	1	15	Aedes aegypti	0.68549	0.795277	0.842479	0.719701	0.653701	0.636516	0.597473	0.630707	0.682556	0.673319	0.605957	0.620101	0.709765	0.654377	0.625896	0.644544	0.691933	0.683071	0.678378	0.710468	0.69081	0.679202	0.683786	0.673237	0.684593	0.699419	0.692676	0.698741	0.689037	0.662194	0.664957	0.675374	0.685174	0.691112	0.679694	0.672766	0.685242	0.688482	0.687197	0.686658	0.69332	0.681789	0.667387	0.676221	0.685431
WmelM 15d00019	Age-and-Wolbachia_infected_aegypti/Wmel_Males_2015/	1	15	Aedes aegypti	0.930762	1.35242	1.35466	1.16388	1.02551	0.948942	0.904867	0.975589	1.05101	0.989775	0.952182	0.911796	0.897518	1.05518	1.05806	0.987669	1.0684	1.0707	1.03151	1.01859	1.08246	1.08466	1.01086	0.956535	1.03485	1.12426	1.03201	1.02916	1.0444	1.03855	1.05345	1.07595	1.09458	1.09647	1.05632	1.031	1.05376	1.06562	1.05831	1.04644	1.0738	1.0776	1.06769	1.07933	1.0934
WmelM 15d00020	Age-and-Wolbachia_infected_aegypti/Wmel_Males_2015/	1	15	Aedes aegypti	1.19857	1.18042	0.905894	1.03799	1.08989	0.979777	0.933853	0.934702	0.96583	1.00017	0.970682	0.965257	0.992511	0.967176	0.933507	0.936283	1.01109	0.970831	0.933665	0.969072	0.998242	0.95065	0.888102	0.938586	1.00624	1.03316	0.991948	0.975909	0.970627	0.972272	1.01421	1.0359	1.025	1.00632	0.986314	0.984156	1.00577	1.00276	0.990475	0.98348	0.994823	1.00524	1.00984	1.01006	1.02005
WmelM 15d00021	Age-and-Wolbachia_infected_aegypti/Wmel_Males_2015/	1	15	Aedes aegypti	1.32169	1.51538	1.20997	1.19297	1.48345	1.61611	0.931014	0.962939	1.15815	1.06934	0.93943	0.925599	1.03249	1.15994	1.11595	1.02504	1.04837	1.02589	1.0396	1.12644	1.10582	1.07233	1.04603	0.990978	1.01625	1.05151	1.00728	1.01472	1.02607	1.02275	1.06765	1.08977	1.07414	1.04926	1.04134	1.05335	1.07418	1.0485	1.01926	1.01404	1.05643	1.0819	1.07739	1.05909	1.05128
WmelM 15d00022	Age-and-Wolbachia_infected_aegypti/Wmel_Males_2015/	1	15	Aedes aegypti	0.725769	0.810349	0.994238	1.07892	0.884203	0.719908	0.773556	0.762184	0.763228	0.856436	0.820242	0.747364	0.710939	0.781882	0.763271	0.708878	0.730973	0.736831	0.735625	0.743035	0.761586	0.756035	0.739492	0.764524	0.776694	0.770281	0.758484	0.775684	0.777255	0.754014	0.771189	0.766349	0.75288	0.78019	0.779503	0.772079	0.78212	0.778917	0.776793	0.780327	0.780015	0.782806	0.784907	0.780281	0.785904
WmelM 15d00023	Age-and-Wolbachia_infected_aegypti/Wmel_Males_2015/	1	15	Aedes aegypti	1.39814	2.25991	2.08576	1.42888	1.33715	1.31585	1.04768	0.999697	1.03693	1.07143	1.1276	1.0645	0.958543	1.04653	1.11867	1.1401	1.16299	1.13448	1.09037	1.07148	1.14173	1.13773	1.05947	1.03837	1.08237	1.11632	1.06196	1.0707	1.06789	1.03143	1.04381	1.06809	1.08678	1.08909	1.04604	1.03569	1.10345	1.12284	1.11073	1.09174	1.07944	1.09033	1.10696	1.10022	1.11849
WmelM 15d00024	Age-and-Wolbachia_infected_aegypti/Wmel_Males_2015/	1	15	Aedes aegypti	NaN	NaN	0.921011	0.886628	1.03257	1.15949	0.96768	0.927674	0.96583	1.00017	0.977031	0.935766	0.910965	0.947337	0.906497	0.878905	0.994678	1.01961	0.966389	0.921437	0.973443	0.953724	0.888455	0.940887	0.987819	0.975978	0.915901	0.968434	0.997775	0.941528	0.931242	0.944655	0.96605	0.973955	0.947362	0.938488	0.978078	0.981905	0.96159	0.943763	0.971266	0.97224	0.955876	0.959588	0.964295
WmelM 15d00025	Age-and-Wolbachia_infected_aegypti/Wmel_Males_2015/	1	15	Aedes aegypti	0.775156	0.919081	0.966585	0.884081	0.867649	0.900636	0.871033	0.878067	0.881664	0.851613	0.883292	0.885481	0.869527	1.02317	0.994027	0.887256	0.910169	0.907897	0.891549	0.890197	0.941703	0.940967	0.905521	0.960068	1.00639	0.995524	0.932574	0.938891	0.94429	0.921967	0.935488	0.96013	0.975612	0.962665	0.931134	0.924061	0.963076	0.983645	0.966087	0.932277	0.944831	0.949975	0.946206	0.94996	0.964082
WmelM 15d00026	Age-and-Wolbachia_infected_aegypti/Wmel_Males_2015/	1	15	Aedes aegypti	1.04794	1.12835	1.00647	1.21151	1.13128	0.929253	0.979521	1.02496	1.01773	0.966014	0.922272	0.955623	1.05076	1.02153	0.981105	0.96648	0.987404	1.01605	1.02656	1.00909	0.988615	0.947046	0.912029	0.935169	0.959441	0.981343	1.00633	1.00403	0.995796	0.993634	0.984701	0.99611	1.01262	0.99536	0.975531	0.97316	0.994814	1.00949	0.997717	0.975327	1.00173	1.01031	1.0014	1.00172	1.02325
WmelM 15d00027	Age-and-Wolbachia_infected_aegypti/Wmel_Males_2015/	1	15	Aedes aegypti	0.936312	1.10418	1.1444	1.02673	0.935378	0.862974	0.767209	0.855862	0.95925	0.847951	0.81425	0.827291	0.854494	0.847147	0.800465	0.787819	0.885153	0.872053	0.844582	0.879098	0.903167	0.886482	0.856337	0.8797	0.908134	0.913343	0.887474	0.89873	0.915112	0.915621	0.912547	0.914453	0.910893	0.884262	0.879622	0.901938	0.93841	0.913275	0.905639	0.928346	0.905096	0.907596	0.928681	0.933994	0.928748
WmelM 15d00028	Age-and-Wolbachia_infected_aegypti/Wmel_Males_2015/	1	15	Aedes aegypti	0.796293	0.914752	0.751558	0.682096	0.77905	0.941707	0.767897	0.734374	0.753596	0.739055	0.734165	0.728364	0.719645	0.717834	0.712617	0.725319	0.779408	0.74157	0.712403	0.747335	0.769997	0.763968	0.743671	0.747012	0.76713	0.772032	0.741997	0.770518	0.77623	0.738183	0.76559	0.791037	0.788898	0.762375	0.753876	0.760327	0.770167	0.767474	0.765397	0.770102	0.77982	0.779802	0.778348	0.790117	0.789979
WmelM 15d00029	Age-and-Wolbachia_infected_aegypti/Wmel_Males_2015/	1	15	Aedes aegypti	NaN	NaN	NaN	1.2529	1.20564	1.55689	1.63994	1.43409	1.2363	1.14112	1.14966	1.24842	1.42121	1.50616	1.24434	1.08077	1.17542	1.23864	1.22329	1.184	1.26347	1.29361	1.23443	1.19384	1.24995	1.268	1.1386	1.20837	1.26279	1.18958	1.19934	1.22309	1.24763	1.27936	1.22046	1.17368	1.19733	1.17781	1.15557	1.16234	1.23932	1.26237	1.21557	1.15957	1.21053
WmelM 15d00030	Age-and-Wolbachia_infected_aegypti/Wmel_Males_2015/	1	15	Aedes aegypti	0.755101	0.882933	0.931543	0.864995	0.801516	0.76826	0.754999	0.807477	0.889652	0.921045	0.840792	0.863149	1.01177	0.995501	0.922978	0.878877	0.902704	0.865911	0.844582	0.879098	0.906054	0.874538	0.817201	0.810205	0.908407	0.97379	0.841954	0.849009	0.885205	0.886707	0.903957	0.914702	0.913638	0.90547	0.878574	0.885917	0.955655	0.954222	0.919701	0.893276	0.907018	0.914481	0.910211	0.905399	0.919102
WmelM 15d00031	Age-and-Wolbachia_infected_aegypti/Wmel_Males_2015/	1	15	Aedes aegypti	0.753394	0.778872	0.670029	0.625937	0.636229	0.674002	0.681367	0.631128	0.584549	0.587904	0.627015	0.631374	0.602449	0.636626	0.614275	0.59959	0.694614	0.686822	0.645129	0.639287	0.636767	0.640646	0.645589	0.638885	0.641639	0.641247	0.625453	0.627608	0.640736	0.651666	0.635342	0.640571	0.66014	0.656328	0.66009	0.65937	0.645851	0.654226	0.652881	0.640766	0.660811	0.667648	0.660914	0.658038	0.668748
WmelM 15d00032	Age-and-Wolbachia_infected_aegypti/Wmel_Males_2015/	1	15	Aedes aegypti	0.884279	1.11093	2.59963	1.71408	1.17552	0.936693	0.820548	0.849282	0.971955	1.09721	1.00927	0.888064	0.829521	0.905982	0.940501	0.901846	0.843607	0.816273	0.83899	0.9051	0.927985	0.948992	0.962566	0.919543	0.966676	1.01495	0.946193	1.00457	1.00364	0.905598	0.955299	1.01109	1.01618	0.976407	0.965818	0.97863	0.999588	1.02996	1.02955	1.00029	0.995436	1.00009	1.00608	1.00652	1.0177
WmelM 15d00033	Age-and-Wolbachia_infected_aegypti/Wmel_Males_2015/	1	15	Aedes aegypti	1.19198	1.12364	1.00765	1.02023	1.06863	1.08761	1.02468	0.947805	0.910912	0.948548	1.06763	1.12403	1.04879	0.944762	0.959054	1.05922	1.14978	1.15233	1.05146	0.953172	1.07873	1.18254	1.11785	1.00931	1.04292	1.12758	1.10822	1.12385	1.11715	1.07248	1.05571	1.0635	1.09033	1.12164	1.06832	1.02304	1.04673	1.07546	1.09205	1.09188	1.08341	1.07006	1.06258	1.07333	1.10961
WmelM 15d00034	Age-and-Wolbachia_infected_aegypti/Wmel_Males_2015/	1	15	Aedes aegypti	0.943708	0.853897	0.727151	0.738954	0.782703	0.807884	0.786534	0.921387	0.935159	0.686325	0.754017	0.870478	0.880767	0.821085	0.817699	0.840561	0.823305	0.866352	0.910956	0.902194	0.889283	0.857323	0.836113	0.886166	0.928436	0.921617	0.870971	0.898191	0.920014	0.89853	0.915624	0.916868	0.894331	0.867851	0.889328	0.93094	0.950115	0.923996	0.892855	0.8835	0.922008	0.939494	0.932337	0.92671	0.919626
WmelM 15d00035	Age-and-Wolbachia_infected_aegypti/Wmel_Males_2015/	1	15	Aedes aegypti	1.35386	0.92599	0.893568	1.57253	1.59481	0.97305	0.92563	0.9278	0.982827	1.11546	1.19737	1.13032	0.990628	0.894837	0.953872	1.08169	1.04467	0.934539	0.863519	0.869595	0.993512	1.01602	0.929406	0.955486	0.935625	0.919321	0.97354	1.01337	0.979113	0.910704	0.965081	1.00512	0.989408	0.95216	0.961109	0.975714	0.96038	0.97875	1.00969	1.02703	0.994228	0.970817	0.980966	1.03563	1.04234
WmelM 15d00036	Age-and-Wolbachia_infected_aegypti/Wmel_Males_2015/	1	15	Aedes aegypti	1.05267	1.21435	0.908938	0.900914	1.05289	1.12772	0.794586	0.771215	0.887283	0.995019	0.908292	0.924318	1.09478	1.0692	0.975736	0.934081	1.00905	0.970831	0.931623	0.968075	1.03739	1.00896	0.927854	0.946043	1.02832	1.07557	0.994782	1.02512	1.03343	0.974005	0.982643	1.02668	1.05896	1.01424	0.982916	0.988856	1.03005	1.02917	1.01122	1.00524	1.04992	1.05067	1.03192	1.05908	1.07986
WmelM 15d00037	Age-and-Wolbachia_infected_aegypti/Wmel_Males_2015/	1	15	Aedes aegypti	0.873286	1.05001	1.09268	0.967552	1.01137	1.17481	1.08532	1.09392	1.01615	0.831907	0.891198	0.942022	0.911492	1.00149	1.02353	0.996799	1.01948	1.0022	0.998114	1.03027	1.01088	0.989899	0.971413	0.92619	0.97542	1.02679	0.956408	0.95567	0.983662	1.00734	1.02708	1.0336	1.02451	1.00483	0.998251	1.01884	1.06047	1.01862	1.00876	1.05111	1.04625	1.04617	1.04719	1.03127	1.03536
WmelM 15d00038	Age-and-Wolbachia_infected_aegypti/Wmel_Males_2015/	1	15	Aedes aegypti	0.76413	0.837097	0.791937	0.8175	0.808501	0.770596	0.763112	0.728531	0.737328	0.82681	0.751267	0.687837	0.692596	0.7638	0.742572	0.697869	0.748473	0.76466	0.750363	0.732238	0.726396	0.712513	0.700824	0.723505	0.76333	0.790083	0.776093	0.759626	0.755989	0.765735	0.768713	0.775224	0.779384	0.767684	0.743623	0.740723	0.773484	0.766068	0.75611	0.762612	0.782085	0.78114	0.770282	0.774727	0.772243
WmelM 15d00039	Age-and-Wolbachia_infected_aegypti/Wmel_Males_2015/	1	15	Aedes aegypti	0.619759	0.685803	0.666911	0.62981	0.640232	0.668184	0.628079	0.59359	0.60865	0.683354	0.634059	0.605323	0.641531	0.709834	0.692565	0.655017	0.702702	0.721769	0.699588	0.667043	0.70044	0.706658	0.665365	0.621364	0.656252	0.707914	0.684108	0.683234	0.687542	0.685472	0.690715	0.690947	0.69238	0.709409	0.692949	0.677228	0.690014	0.693978	0.686347	0.680631	0.716034	0.722522	0.704874	0.698788	0.712709
WmelM 15d00040	Age-and-Wolbachia_infected_aegypti/Wmel_Males_2015/	1	15	Aedes aegypti	0.90837	0.984232	0.902503	0.927074	0.915507	0.84335	0.759259	0.753425	0.765725	0.749958	0.783042	0.79697	0.782395	0.820543	0.776357	0.729806	0.783798	0.772712	0.747873	0.756108	0.77289	0.783149	0.778773	0.75996	0.769206	0.782764	0.769671	0.768426	0.775083	0.783033	0.786646	0.780424	0.779766	0.80865	0.785484	0.763527	0.786014	0.795626	0.791725	0.785718	0.802044	0.819451	0.82404	0.808319	0.810016
WmelM 15d00041	Age-and-Wolbachia_infected_aegypti/Wmel_Males_2015/	1	15	Aedes aegypti	1.10159	0.762215	0.682186	0.977839	1.01317	0.764114	0.749534	0.817984	0.851523	0.770408	0.78407	0.857497	0.924559	0.819512	0.768483	0.786173	0.846706	0.770233	0.741872	0.83267	0.812157	0.769508	0.758569	0.807253	0.809971	0.78779	0.793385	0.852579	0.856139	0.789006	0.814689	0.853609	0.858877	0.808344	0.810547	0.83637	0.843099	0.821479	0.826102	0.860666	0.858582	0.839176	0.833961	0.871886	0.861053
WmelM 15d00042	Age-and-Wolbachia_infected_aegypti/Wmel_Males_2015/	1	15	Aedes aegypti	0.848312	1.00186	1.04647	0.954684	0.872671	0.827565	0.805341	0.872876	0.902054	0.808787	0.942788	0.97048	0.828655	0.852135	0.897354	0.901442	0.840668	0.873388	0.917551	0.910081	0.962218	0.968321	0.916307	0.879743	0.900965	0.951196	0.975704	0.95382	0.919563	0.903781	0.94202	0.949848	0.930097	0.937203	0.94517	0.950288	0.953994	0.965999	0.960596	0.939627	0.937733	0.952556	0.97108	0.973858	0.975584
WmelM 15d00043	Age-and-Wolbachia_infected_aegypti/Wmel_Males_2015/	1	15	Aedes aegypti	1.92819	NaN	1.07539	0.81269	0.882102	1.12355	0.953126	0.846317	0.878986	1.08356	0.941509	0.853534	0.897257	0.998082	0.93658	0.865785	0.978824	1.00998	0.940063	0.866922	0.939342	0.968905	0.917882	0.907333	0.969445	1.01865	0.950197	0.926183	0.951307	0.999753	0.971506	0.966804	0.991031	0.999966	0.93965	0.917347	0.992681	1.00508	0.970361	0.940185	0.994931	1.0099	0.984096	0.972926	1.00066
WmelM 15d00044	Age-and-Wolbachia_infected_aegypti/Wmel_Males_2015/	1	15	Aedes aegypti	NaN	NaN	NaN	1.51059	1.37373	1.44049	1.494	1.54938	1.47191	1.29589	1.31576	1.29636	1.19551	1.12856	1.11413	1.18619	1.42594	1.42131	1.35223	1.38632	1.30931	1.33924	1.43297	1.28797	1.3101	1.35713	1.25164	1.30066	1.31147	1.23576	1.34504	1.39971	1.35281	1.3312	1.30975	1.30805	1.32957	1.29064	1.27638	1.30147	1.29796	1.31133	1.32322	1.29721	1.28943
WmelM 15d00045	Age-and-Wolbachia_infected_aegypti/Wmel_Males_2015/	1	15	Aedes aegypti	0.647125	0.740008	0.894772	0.772159	0.648487	0.604308	0.653883	0.734229	0.744165	0.646737	0.665462	0.689081	0.683089	0.714699	0.728544	0.723675	0.717841	0.694458	0.681578	0.692913	0.709787	0.721159	0.72066	0.708226	0.706452	0.70627	0.699093	0.731118	0.736968	0.703923	0.73285	0.741446	0.719724	0.700297	0.697036	0.704963	0.716068	0.726275	0.723876	0.712648	0.716453	0.712775	0.707465	0.714578	0.720845
WmelM 15d00046	Age-and-Wolbachia_infected_aegypti/Wmel_Males_2015/	1	15	Aedes aegypti	1.06555	NaN	NaN	1.20229	1.3242	2.05165	0.985996	1.0138	1.23004	1.12252	1.05096	1.03431	1.07367	1.20644	1.15323	1.06777	1.16179	1.15944	1.10643	1.08578	1.15791	1.15708	1.06825	1.00604	1.05675	1.13807	1.11719	1.17513	1.14884	1.04032	1.10543	1.16982	1.18214	1.18043	1.10306	1.07152	1.14464	1.13997	1.12224	1.1254	1.13055	1.14954	1.1595	1.13115	1.14233
WmelM 15d00047	Age-and-Wolbachia_infected_aegypti/Wmel_Males_2015/	1	15	Aedes aegypti	0.686334	1.02779	1.04938	0.944546	0.921839	0.959285	0.932298	0.774969	0.701123	0.790302	0.802846	0.78134	0.7714	0.809365	0.769614	0.715057	0.735378	0.792236	0.804403	0.753165	0.787235	0.801001	0.771532	0.750304	0.791041	0.833191	0.795107	0.770798	0.775143	0.800463	0.80506	0.797946	0.793489	0.807568	0.789472	0.776384	0.798492	0.819452	0.810134	0.783026	0.799086	0.811051	0.810141	0.803437	0.816144
WmelM 15d00048	Age-and-Wolbachia_infected_aegypti/Wmel_Males_2015/	1	15	Aedes aegypti	1.05379	1.13344	0.776899	0.769147	0.884631	0.966854	0.781594	0.744272	0.780969	0.815362	0.803922	0.83338	0.910953	0.905157	0.823505	0.769496	0.823525	0.89674	0.918409	0.875999	0.88948	0.880235	0.846626	0.841272	0.897347	0.941044	0.886222	0.890592	0.910186	0.90991	0.886208	0.887996	0.911118	0.921118	0.898734	0.898843	0.953079	0.945975	0.926153	0.925175	0.953396	0.953447	0.94118	0.956976	0.963313
WmelM 15d00049	Age-and-Wolbachia_infected_aegypti/Wmel_Males_2015/	1	15	Aedes aegypti	0.678773	1.10113	1.34809	0.997956	0.984444	1.10033	0.849778	0.849177	0.955371	0.986113	0.844825	0.803878	0.898398	1.08143	0.957492	0.803174	0.860668	0.9497	0.933712	0.82792	0.889874	0.920595	0.876864	0.869401	0.927925	0.97446	0.914185	0.893554	0.918422	0.965013	0.938279	0.947954	0.991825	1.00096	0.941179	0.912666	0.969675	0.992842	0.980939	0.959107	0.971571	0.975883	0.967547	0.958088	0.976314
WmelM 19d00000	Age-and-Wolbachia_infected_aegypti/Wmel_Males_2015/	1	19	Aedes aegypti	0.840949	1.05411	0.938426	0.85022	0.842888	0.876265	0.85081	0.85876	0.863077	0.835546	0.872467	0.850021	0.794385	0.919126	0.93605	0.877719	0.900225	0.890208	0.907619	0.979008	0.969009	0.946495	0.936955	0.929526	0.947583	0.944533	0.890159	0.915558	0.949684	0.946606	0.941939	0.942709	0.937476	0.907736	0.902911	0.91908	0.93973	0.924385	0.923776	0.94745	0.949362	0.945439	0.943576	0.948261	0.944738
WmelM 19d00001	Age-and-Wolbachia_infected_aegypti/Wmel_Males_2015/	1	19	Aedes aegypti	0.838062	1.011	1.04922	0.838626	0.824545	0.970339	1.03706	0.922807	0.835097	0.874655	0.927328	0.893665	0.830067	0.959446	1.01698	0.974213	0.947424	0.919752	0.939829	1.01452	1.00226	0.979306	0.961791	0.917991	0.961471	1.03273	1.02205	1.00719	1.01524	1.03824	1.00154	1.01523	1.05126	1.00663	0.992665	1.00574	1.02666	1.04012	1.02584	1.00063	1.02701	1.03479	1.0242	1.02314	1.04341
WmelM 19d00002	Age-and-Wolbachia_infected_aegypti/Wmel_Males_2015/	1	19	Aedes aegypti	0.70835	0.74525	0.810253	0.95759	0.922567	0.787405	0.776666	0.75179	0.723121	0.713488	0.71189	0.705637	0.701186	0.732826	0.740897	0.749994	0.806131	0.767277	0.725093	0.735849	0.75502	0.7514	0.732052	0.734748	0.768698	0.790759	0.758415	0.754646	0.755935	0.749622	0.750559	0.766883	0.783144	0.770044	0.765619	0.766335	0.765072	0.771491	0.765795	0.75262	0.771256	0.771227	0.762569	0.774617	0.779932
WmelM 19d00003	Age-and-Wolbachia_infected_aegypti/Wmel_Males_2015/	1	19	Aedes aegypti	1.98509	NaN	1.47002	1.18838	1.14271	1.17247	1.08805	1.00492	0.934341	0.899431	0.993564	1.03726	0.994105	1.10986	1.03345	0.930583	1.00387	1.00639	0.998114	1.03027	1.01088	0.987168	0.974062	0.961824	1.00023	1.03061	0.989007	1.02487	1.0425	1.00857	1.05221	1.05702	1.02673	1.0304	1.01633	1.00989	1.03168	1.04374	1.04023	1.0272	1.02129	1.02398	1.02912	1.02819	1.03533
WmelM 19d00004	Age-and-Wolbachia_infected_aegypti/Wmel_Males_2015/	1	19	Aedes aegypti	0.72626	1.09004	1.099	0.873231	0.818333	0.845833	0.762045	0.748866	0.783287	0.81758	0.768808	0.751564	0.782001	0.780317	0.746333	0.731181	0.785011	0.772712	0.747873	0.756108	0.77289	0.781451	0.780196	0.782337	0.801248	0.805637	0.771717	0.780829	0.798829	0.805487	0.824271	0.827661	0.813373	0.796008	0.810324	0.82772	0.822291	0.835013	0.838699	0.827173	0.823337	0.823221	0.827693	0.837382	0.839914
WmelM 19d00005	Age-and-Wolbachia_infected_aegypti/Wmel_Males_2015/	1	19	Aedes aegypti	2.47545	1.93314	1.10641	1.09379	1.14513	1.18826	1.25114	1.16271	1.08775	1.12678	1.17791	1.15749	1.09461	1.1339	1.07003	0.99276	1.01417	1.04054	1.06821	1.09883	1.1258	1.09046	1.02414	1.00201	1.10051	1.21271	1.13841	1.13894	1.1538	1.13634	1.08397	1.09411	1.14507	1.14298	1.1098	1.11554	1.1921	1.16227	1.11492	1.10324	1.15096	1.16224	1.14017	1.13164	1.13642
WmelM 19d00006	Age-and-Wolbachia_infected_aegypti/Wmel_Males_2015/	1	19	Aedes aegypti	0.632926	0.861171	0.79509	0.729942	0.788753	0.855905	0.664412	0.63008	0.653086	0.648232	0.657279	0.619386	0.574753	0.689613	0.710383	0.653619	0.650529	0.674596	0.677423	0.646157	0.658842	0.663427	0.649422	0.64004	0.663782	0.692089	0.685622	0.678327	0.666479	0.65512	0.672479	0.673134	0.664597	0.681559	0.675174	0.667756	0.680319	0.684544	0.679078	0.672167	0.684989	0.68733	0.680078	0.676138	0.681288
WmelM 19d00007	Age-and-Wolbachia_infected_aegypti/Wmel_Males_2015/	1	19	Aedes aegypti	1.08822	1.20844	1.0512	1.06068	1.11111	1.12532	1.04727	1.03548	1.06944	1.10374	1.05764	1.04419	1.07138	1.03045	1.03074	1.06228	1.08277	1.12189	1.07291	0.965545	1.04849	1.11221	1.06924	1.00794	1.05999	1.13226	1.07465	1.04745	1.0549	1.07937	1.06755	1.07128	1.0982	1.12961	1.07082	1.04107	1.11038	1.10988	1.08356	1.07129	1.10017	1.09293	1.06396	1.05991	1.0905
WmelM 19d00008	Age-and-Wolbachia_infected_aegypti/Wmel_Males_2015/	1	19	Aedes aegypti	0.946383	0.98945	1.04502	0.944546	0.921839	0.95211	0.908767	0.999148	0.968404	0.750183	0.893364	1.00387	0.89587	0.925032	0.9321	0.908525	0.88807	0.866462	0.887409	0.956858	0.945004	0.945951	0.963826	0.926185	0.904157	0.909074	0.934735	0.938813	0.920038	0.903682	0.963681	0.986136	0.953519	0.921627	0.918092	0.927055	0.931603	0.942898	0.946088	0.939732	0.940593	0.937702	0.939098	0.95571	0.944004
WmelM 19d00009	Age-and-Wolbachia_infected_aegypti/Wmel_Males_2015/	1	19	Aedes aegypti	1.12584	1.22325	1.05398	0.93659	0.921839	0.955683	0.920373	0.869746	0.821709	0.801705	0.873824	0.989197	1.0708	0.971627	0.952006	0.981004	0.957574	0.831164	0.811486	0.950793	0.920954	0.878635	0.880675	0.908374	0.894177	0.867157	0.869606	0.887998	0.900142	0.903459	0.939776	0.977903	0.982153	0.928136	0.915186	0.932618	0.953283	0.938053	0.930613	0.939625	0.92763	0.926808	0.939615	0.956169	0.945834
WmelM 19d00010	Age-and-Wolbachia_infected_aegypti/Wmel_Males_2015/	1	19	Aedes aegypti	0.637581	0.604367	0.553948	0.694902	0.697188	0.571255	0.544674	0.557736	0.564855	0.536844	0.517083	0.523242	0.553931	0.588552	0.588305	0.579207	0.602028	0.580149	0.564327	0.580255	0.567945	0.565647	0.572855	0.557808	0.557644	0.565786	0.567583	0.566443	0.567106	0.571857	0.579938	0.587717	0.584637	0.560428	0.566021	0.580543	0.579079	0.572726	0.568682	0.567384	0.560821	0.562134	0.566974	0.565443	0.56665
WmelM 19d00011	Age-and-Wolbachia_infected_aegypti/Wmel_Males_2015/	1	19	Aedes aegypti	2.02779	NaN	1.22726	1.0345	1.00888	1.06027	1.11379	1.14142	1.17314	1.20714	1.04893	1.02639	1.14267	1.10654	1.00241	0.968405	1.1114	1.08089	0.999014	0.992751	1.10057	1.12749	1.04721	1.02498	1.10428	1.14757	1.01689	1.03152	1.08705	1.10658	1.09262	1.09777	1.11947	1.12136	1.05375	1.03743	1.13052	1.0693	1.03997	1.08693	1.10034	1.0806	1.05806	1.06956	1.09461
WmelM 19d00012	Age-and-Wolbachia_infected_aegypti/Wmel_Males_2015/	1	19	Aedes aegypti	0.786577	0.961827	0.874936	0.800931	0.797263	0.832653	0.817626	0.782355	0.750312	0.737976	0.730524	0.741412	0.771492	0.808559	0.78665	0.764876	0.821511	0.809097	0.769121	0.751066	0.764427	0.774865	0.773704	0.774856	0.808927	0.83031	0.79267	0.802306	0.813068	0.801468	0.80027	0.816336	0.832524	0.816317	0.787301	0.778408	0.800326	0.778477	0.767691	0.783115	0.793578	0.788136	0.775089	0.770929	0.784395
WmelM 19d00013	Age-and-Wolbachia_infected_aegypti/Wmel_Males_2015/	1	19	Aedes aegypti	0.981937	1.07128	0.968225	1.13936	1.19878	1.03097	0.883341	0.915156	1.02061	1.05109	1.01199	1.00293	1.03024	1.00015	0.961836	0.963089	1.0416	1.00145	0.941522	0.938665	0.991387	1.01319	0.997349	1.02354	1.02671	0.997895	0.961989	1.02119	1.07576	1.06326	1.08278	1.06998	1.04041	1.04339	1.02632	1.027	1.07017	1.07048	1.02963	0.99224	1.04809	1.0834	1.07739	1.05909	1.05128
WmelM 19d00014	Age-and-Wolbachia_infected_aegypti/Wmel_Males_2015/	1	19	Aedes aegypti	0.657962	0.749325	0.650364	0.745394	0.70911	0.582398	0.552024	0.591342	0.626025	0.587979	0.560806	0.565904	0.59502	0.604455	0.590737	0.588165	0.633088	0.612375	0.59808	0.631518	0.637488	0.618969	0.598032	0.607894	0.617795	0.621211	0.619836	0.627381	0.627498	0.6177	0.622838	0.634877	0.641885	0.63021	0.623755	0.628616	0.641412	0.633061	0.625105	0.629615	0.651623	0.648892	0.636424	0.647046	0.64377
WmelM 19d00015	Age-and-Wolbachia_infected_aegypti/Wmel_Males_2015/	1	19	Aedes aegypti	1.12988	1.61341	NaN	1.9867	1.09956	0.861976	1.00882	1.0219	0.931061	0.896755	1.06976	1.14015	0.991733	0.955777	0.962789	1.00928	1.09426	1.04458	0.978713	0.971904	0.984759	1.00903	1.02788	1.01664	0.998579	0.995726	1.02122	1.05133	1.02934	0.973643	1.0108	1.0359	1.02451	1.00483	1.00176	1.00539	1.007	1.03204	1.04173	1.02717	1.02004	1.03238	1.04998	1.04768	1.05587
WmelM 19d00016	Age-and-Wolbachia_infected_aegypti/Wmel_Males_2015/	1	19	Aedes aegypti	1.07934	1.57186	1.01858	1.02261	1.02003	0.903129	0.735995	0.787731	0.938447	0.966175	0.830321	0.794408	0.88322	0.98495	0.922982	0.857068	0.971137	0.921971	0.850252	0.854569	0.871594	0.877642	0.869728	0.863558	0.922432	0.956805	0.874921	0.914998	0.956456	0.928492	0.920912	0.936211	0.950124	0.920761	0.887167	0.889788	0.943363	0.953254	0.926729	0.900378	0.939645	0.949609	0.931528	0.925623	0.928576
WmelM 19d00017	Age-and-Wolbachia_infected_aegypti/Wmel_Males_2015/	1	19	Aedes aegypti	1.15443	1.20862	0.909876	0.811385	0.862684	0.98854	0.948465	0.889546	0.841212	0.818761	0.852211	0.85644	0.843119	0.988471	0.959381	0.869625	0.934205	0.979482	0.985235	0.973001	0.988245	0.990512	0.974493	0.964252	0.982063	0.977102	0.917141	0.942854	0.979345	0.973233	0.943295	0.94279	0.96605	0.973955	0.948918	0.9343	0.956472	0.956747	0.947049	0.943789	0.97099	0.980748	0.970653	0.960536	0.988708
WmelM 19d00018	Age-and-Wolbachia_infected_aegypti/Wmel_Males_2015/	1	19	Aedes aegypti	0.925404	1.62134	1.01994	1.01077	1.09075	1.06053	0.832012	0.785157	0.846328	0.949961	0.880528	0.864262	0.959989	1.08267	0.964149	0.853043	0.963519	0.987724	0.958073	0.95062	0.969836	0.955123	0.907445	0.870397	0.917602	0.963943	0.904903	0.928991	0.965007	0.959831	0.92946	0.943677	0.982858	0.970469	0.92266	0.911403	0.967343	0.944378	0.922931	0.936288	0.964255	0.973399	0.964136	0.954947	0.974192
WmelM 19d00019	Age-and-Wolbachia_infected_aegypti/Wmel_Males_2015/	1	19	Aedes aegypti	1.08331	1.08216	0.850143	0.759493	0.878157	1.05223	0.759908	0.792627	0.902068	0.806128	0.701054	0.691496	0.760384	0.759424	0.74435	0.76333	0.856945	0.826539	0.750301	0.713196	0.745029	0.770392	0.768108	0.772168	0.774916	0.769582	0.757623	0.788156	0.809535	0.796991	0.795902	0.814359	0.824044	0.779568	0.774006	0.790295	0.798858	0.783652	0.778702	0.793901	0.814916	0.79872	0.776418	0.796495	0.792778
WmelM 19d00020	Age-and-Wolbachia_infected_aegypti/Wmel_Males_2015/	1	19	Aedes aegypti	0.505492	0.559062	0.613956	0.50476	0.445966	0.470553	0.562748	0.555707	0.516492	0.524126	0.516526	0.498402	0.486776	0.518582	0.528125	0.514052	0.500706	0.504464	0.512367	0.514145	0.516174	0.525441	0.531112	0.507229	0.512681	0.532578	0.535982	0.518584	0.513383	0.530352	0.541634	0.538289	0.526829	0.523027	0.530514	0.539005	0.539772	0.542054	0.53951	0.535156	0.546589	0.549063	0.545976	0.550245	0.553894
WmelM 19d00021	Age-and-Wolbachia_infected_aegypti/Wmel_Males_2015/	1	19	Aedes aegypti	1.14735	1.14082	0.878992	0.788153	0.844603	0.947758	0.835055	0.817127	0.830737	0.807276	0.799656	0.761805	0.720411	0.789292	0.789798	0.765768	0.823578	0.778306	0.754693	0.81771	0.850456	0.806596	0.74379	0.76498	0.81085	0.829508	0.791738	0.81896	0.832248	0.801811	0.814707	0.842721	0.850477	0.802603	0.783857	0.799413	0.832891	0.809314	0.794618	0.810337	0.828772	0.829998	0.825058	0.83519	0.831079
WmelM 19d00022	Age-and-Wolbachia_infected_aegypti/Wmel_Males_2015/	1	19	Aedes aegypti	0.924802	0.970701	0.710123	0.791529	0.845212	0.778417	0.70291	0.838315	0.944218	0.732564	0.729244	0.807438	0.866184	0.740701	0.684381	0.718211	0.838938	0.814527	0.761854	0.770218	0.766374	0.74633	0.735107	0.781174	0.801537	0.791079	0.777344	0.810007	0.824135	0.79305	0.774637	0.794349	0.822299	0.792135	0.779173	0.789201	0.810187	0.798312	0.781676	0.777904	0.796595	0.794034	0.785838	0.805422	0.806469
WmelM 19d00023	Age-and-Wolbachia_infected_aegypti/Wmel_Males_2015/	1	19	Aedes aegypti	0.656052	0.727408	0.703897	0.730089	0.727618	0.701017	0.699375	0.715376	0.730301	0.718029	0.647337	0.623265	0.657504	0.693137	0.685015	0.666163	0.687891	0.700816	0.674047	0.626114	0.652148	0.681562	0.676113	0.632381	0.655041	0.692966	0.670936	0.684036	0.692028	0.67557	0.665462	0.684897	0.711775	0.694096	0.681967	0.683984	0.695827	0.690712	0.683304	0.684689	0.705488	0.705204	0.690169	0.685128	0.698839
WmelM 19d00024	Age-and-Wolbachia_infected_aegypti/Wmel_Males_2015/	1	19	Aedes aegypti	1.01524	1.25423	1.27571	0.954437	0.936124	1.08709	1.01495	1.0877	1.18657	1.09476	0.964322	0.921836	0.958675	0.999109	0.946978	0.915747	1.04287	1.02424	0.938273	0.900652	0.987468	0.990444	0.910966	0.931297	0.982064	1.02125	1.01234	1.00167	0.992602	0.993134	1.03862	1.04208	1.01347	1.01779	1.00479	0.999919	1.02158	1.01757	1.00195	0.996547	1.04086	1.04327	1.02242	1.03606	1.04008
WmelM 19d00025	Age-and-Wolbachia_infected_aegypti/Wmel_Males_2015/	1	19	Aedes aegypti	0.704175	0.678031	0.741905	0.702285	0.70057	0.737977	0.738448	0.682182	0.615544	0.583097	0.61574	0.623091	0.595026	0.625049	0.645416	0.638877	0.613962	0.629882	0.636762	0.610682	0.62374	0.629393	0.618502	0.61321	0.614229	0.627296	0.65262	0.654422	0.643053	0.632915	0.638592	0.643942	0.641329	0.62916	0.63039	0.63822	0.642262	0.638853	0.636795	0.638728	0.639956	0.637632	0.635812	0.640431	0.644111
WmelM 19d00026	Age-and-Wolbachia_infected_aegypti/Wmel_Males_2015/	1	19	Aedes aegypti	0.532776	0.611393	0.740294	0.647549	0.628569	0.641845	0.525961	0.559835	0.628489	0.588742	0.560806	0.565904	0.594957	0.602454	0.609374	0.60791	0.586608	0.587373	0.583268	0.564339	0.579417	0.576849	0.558511	0.568848	0.591069	0.598427	0.574202	0.575363	0.589051	0.602415	0.611566	0.608928	0.603798	0.613311	0.602245	0.594419	0.608445	0.609619	0.604564	0.602662	0.618461	0.615169	0.605461	0.616969	0.620628
WmelM 19d00027	Age-and-Wolbachia_infected_aegypti/Wmel_Males_2015/	1	19	Aedes aegypti	1.08843	1.13344	0.776899	0.78274	0.792501	0.744347	0.682425	0.725388	0.744165	0.646737	0.665462	0.689081	0.683244	0.7199	0.690047	0.65571	0.704273	0.698587	0.680434	0.692386	0.735321	0.719647	0.670223	0.694187	0.709494	0.70627	0.699093	0.731118	0.738738	0.70418	0.704276	0.723452	0.738233	0.717839	0.704193	0.705604	0.716985	0.701019	0.696897	0.712709	0.716615	0.721563	0.726502	0.726147	0.725554
WmelM 19d00028	Age-and-Wolbachia_infected_aegypti/Wmel_Males_2015/	1	19	Aedes aegypti	0.820494	1.04809	0.823207	0.843998	0.790993	0.699236	0.696962	0.719595	0.71472	0.663429	0.658055	0.660713	0.656921	0.659367	0.658428	0.671948	0.721149	0.716932	0.679149	0.650469	0.681798	0.695199	0.679522	0.685773	0.704578	0.718261	0.710375	0.699352	0.698905	0.710342	0.715033	0.722918	0.729077	0.72133	0.701984	0.700897	0.732582	0.737993	0.728004	0.717114	0.719466	0.726252	0.729053	0.72133	0.728916
WmelM 20d00000	Age-and-Wolbachia_infected_aegypti/Wmel_Males_2015/	1	20	Aedes aegypti	1.3633	1.71604	1.06029	1.05032	1.12317	1.10653	0.92627	1.03991	1.19442	1.00216	0.94101	0.939652	0.97649	1.08683	1.05746	0.979667	1.00271	0.988701	0.983256	1.01655	1.04249	1.01319	0.966628	0.991687	0.995065	0.979467	0.974419	1.01354	1.0599	1.07968	1.06755	1.07995	1.08335	1.00848	1.02089	1.06198	1.05906	1.04903	1.0244	1.00066	1.02829	1.02517	1.00716	1.02123	1.02591
WmelM 20d00001	Age-and-Wolbachia_infected_aegypti/Wmel_Males_2015/	1	20	Aedes aegypti	1.112	1.27845	0.939963	1.10848	0.982242	0.767877	0.807684	1.0505	1.24404	0.945725	0.942585	0.966526	0.924572	0.853835	0.843929	0.890339	0.960477	0.889687	0.85386	0.924622	0.918697	0.900491	0.894183	0.889693	0.905729	0.911403	0.885159	0.943837	0.956301	0.888149	0.919605	0.948058	0.934974	0.887554	0.88892	0.925613	0.962216	0.922312	0.897559	0.910593	0.913769	0.910751	0.916028	0.944559	0.931605
WmelM 20d00002	Age-and-Wolbachia_infected_aegypti/Wmel_Males_2015/	1	20	Aedes aegypti	0.923792	1.10418	1.1444	1.01479	0.983748	1.01459	0.96286	0.965183	0.965122	0.922545	0.953034	0.958245	0.926201	0.96277	0.923415	0.884034	0.951257	0.95427	0.949913	0.981906	0.962945	0.963196	0.985221	0.975147	0.982894	1.00895	1.03437	1.00495	0.978823	0.979473	0.975459	0.956361	0.943954	0.972288	0.955546	0.93819	0.960453	0.976281	0.96901	0.947264	0.94591	0.954428	0.956851	0.937844	0.936143
WmelM 20d00003	Age-and-Wolbachia_infected_aegypti/Wmel_Males_2015/	1	20	Aedes aegypti	0.947171	1.47974	1.15757	1.01714	0.927515	0.873603	0.847395	0.847233	0.90535	1.01987	0.884941	0.81652	0.855187	0.897381	0.837792	0.780281	0.837449	0.846144	0.846965	0.87954	0.900299	0.905479	0.891978	0.859327	0.88349	0.914879	0.888177	0.900775	0.908328	0.887509	0.862563	0.878584	0.914967	0.907071	0.881233	0.877247	0.914298	0.935338	0.920223	0.893538	0.932604	0.941796	0.926278	0.930686	0.95396
WmelM 20d00004	Age-and-Wolbachia_infected_aegypti/Wmel_Males_2015/	1	20	Aedes aegypti	0.803545	0.83719	0.708549	0.648017	0.739375	0.88984	0.736424	0.706907	0.726205	0.714507	0.708431	0.722754	0.749748	0.747603	0.738083	0.749134	0.804145	0.791864	0.754332	0.737822	0.751305	0.765237	0.758546	0.72006	0.749094	0.795303	0.779889	0.793686	0.80427	0.792557	0.776887	0.785511	0.80309	0.78888	0.769865	0.77806	0.823723	0.814488	0.800547	0.804654	0.813762	0.80617	0.795402	0.805762	0.823989
WmelM 20d00005	Age-and-Wolbachia_infected_aegypti/Wmel_Males_2015/	1	20	Aedes aegypti	1.09337	1.2959	0.942112	0.94111	1.01299	0.98965	0.786997	0.844306	0.972378	0.923011	1.01484	1.05909	1.01296	1.14623	0.978125	0.829327	0.933487	0.996791	0.997783	0.984354	1.00315	0.983182	0.935435	0.92348	0.989982	1.02795	0.9299	0.94787	0.985126	0.979848	0.971481	0.981353	1.00222	1.00755	0.993543	0.989346	1.01098	1.00764	0.994961	0.987702	1.00006	1.0001	0.99629	1.01015	1.02677
WmelM 20d00006	Age-and-Wolbachia_infected_aegypti/Wmel_Males_2015/	1	20	Aedes aegypti	0.798177	1.05399	1.09125	1.13222	1.07663	0.981677	0.939963	0.877184	0.875522	0.987838	0.976224	0.969445	0.991561	0.908749	0.898241	0.923024	0.90089	0.883185	0.872051	0.872055	0.922114	0.926924	0.885463	0.880725	0.89604	0.911483	0.910221	0.929114	0.931047	0.910037	0.927227	0.926474	0.90708	0.897579	0.901226	0.910009	0.915083	0.912776	0.915586	0.924918	0.926345	0.933043	0.938907	0.93238	0.932403
WmelM 20d00007	Age-and-Wolbachia_infected_aegypti/Wmel_Males_2015/	1	20	Aedes aegypti	0.804825	1.0202	1.26327	0.96273	0.952319	1.06234	0.8305	0.831087	0.926911	0.958166	0.938783	0.90329	0.882	0.918015	0.88498	0.851858	0.916932	0.889633	0.864602	0.89839	0.891584	0.859347	0.834496	0.857939	0.88384	0.897181	0.896734	0.915677	0.918196	0.898426	0.915624	0.913872	0.899631	0.909663	0.891264	0.887344	0.9246	0.90405	0.881213	0.883476	0.912501	0.908068	0.887671	0.894658	0.900723
WmelM 20d00008	Age-and-Wolbachia_infected_aegypti/Wmel_Males_2015/	1	20	Aedes aegypti	0.718124	0.773426	0.744328	0.844485	0.95688	0.938979	0.77052	0.66302	0.645173	0.725553	0.736907	0.741412	0.771587	0.81178	0.764231	0.726204	0.812848	0.808978	0.776087	0.783558	0.835119	0.797029	0.715217	0.734861	0.798279	0.821879	0.748543	0.764757	0.792255	0.779526	0.749577	0.760087	0.791686	0.778606	0.760029	0.769527	0.814576	0.786727	0.762404	0.770209	0.789558	0.788219	0.776012	0.779088	0.801181
WmelM 20d00009	Age-and-Wolbachia_infected_aegypti/Wmel_Males_2015/	1	20	Aedes aegypti	1.0184	1.74099	NaN	1.43146	1.00289	0.950711	0.910579	0.906221	0.959507	1.08642	1.16539	1.0878	0.975892	1.0778	1.05746	0.978208	0.999589	1.03045	1.03778	1.02033	1.03531	1.03881	1.0122	0.96064	1.01228	1.06647	0.988002	0.9857	1.01248	1.03755	1.08623	1.10647	1.09056	1.06625	1.02537	0.997469	1.00099	1.02688	1.03445	1.02293	1.04894	1.06535	1.06575	1.06197	1.08256
WmelM 20d00010	Age-and-Wolbachia_infected_aegypti/Wmel_Males_2015/	1	20	Aedes aegypti	0.724174	0.725532	0.704482	0.667701	0.631219	0.639005	0.750807	0.730395	0.647553	0.610387	0.636773	0.678905	0.700453	0.669476	0.680039	0.691906	0.637733	0.642032	0.668878	0.677191	0.656978	0.647574	0.655949	0.664685	0.671377	0.672566	0.668038	0.672868	0.676517	0.675074	0.681617	0.676141	0.665974	0.671563	0.678509	0.67953	0.673146	0.673314	0.675071	0.673981	0.664662	0.671453	0.681792	0.671662	0.67406
WmelM 20d00011	Age-and-Wolbachia_infected_aegypti/Wmel_Males_2015/	1	20	Aedes aegypti	0.996281	1.09305	0.972824	0.877151	0.881444	0.884363	0.731187	0.698749	0.752288	0.841569	0.797979	0.771532	0.805364	0.842937	0.82005	0.785927	0.808049	0.809575	0.803304	0.806919	0.828056	0.804406	0.761654	0.781995	0.846038	0.87694	0.811462	0.831789	0.858666	0.840206	0.804916	0.803814	0.825625	0.824347	0.79779	0.790099	0.824455	0.823314	0.816099	0.818663	0.825646	0.830742	0.829394	0.820947	0.83959
WmelM 20d00012	Age-and-Wolbachia_infected_aegypti/Wmel_Males_2015/	1	20	Aedes aegypti	1.25486	1.40999	1.15383	1.00545	0.983748	1.01664	0.969395	0.897335	0.897664	1.0143	0.937211	0.886856	0.92715	1.02822	1.00127	0.945852	1.02069	1.02964	0.976133	0.93059	1.02222	1.02392	0.937141	0.957184	1.01861	1.0247	0.927849	0.971338	1.01228	0.980123	1.01972	1.04119	1.03489	1.03953	1.00783	0.988106	1.01054	1.00607	1.00159	1.00939	1.02315	1.01175	0.995701	1.00963	1.02456
WmelM 20d00013	Age-and-Wolbachia_infected_aegypti/Wmel_Males_2015/	1	20	Aedes aegypti	1.3537	1.54595	1.21398	1.04449	1.0281	1.03696	0.892534	0.865913	0.904746	0.938974	0.860519	0.853405	0.942554	0.985956	0.937028	0.895718	0.964288	0.974839	0.934277	0.893396	0.901845	0.927514	0.946386	0.937284	0.970394	1.01199	1.00376	0.993683	0.986721	0.986315	1.00589	0.998018	0.975514	0.980601	0.986824	0.991085	0.993125	0.987131	0.97929	0.970823	0.954273	0.963993	0.977599	0.956032	0.958434
WmelM 20d00014	Age-and-Wolbachia_infected_aegypti/Wmel_Males_2015/	1	20	Aedes aegypti	0.684381	0.93271	0.847264	0.778223	0.781652	0.802497	0.727192	0.759777	0.820499	0.796077	0.741473	0.727623	0.760667	0.794557	0.802999	0.791643	0.780507	0.773261	0.771915	0.77736	0.793757	0.803613	0.798213	0.778824	0.773145	0.769582	0.757623	0.78974	0.803176	0.775283	0.776235	0.774622	0.768517	0.769001	0.768923	0.772833	0.782375	0.779845	0.772203	0.76752	0.776831	0.777475	0.775928	0.787502	0.792612
WmelM 20d00015	Age-and-Wolbachia_infected_aegypti/Wmel_Males_2015/	1	20	Aedes aegypti	0.903304	1.09092	0.754692	0.760954	0.77707	0.721683	0.62026	0.641958	0.682194	0.635021	0.600936	0.603452	0.63286	0.642512	0.609409	0.586585	0.630901	0.629439	0.619717	0.633069	0.634651	0.626745	0.619294	0.627927	0.648265	0.656914	0.638999	0.663442	0.68753	0.682349	0.66345	0.661821	0.671715	0.667504	0.660829	0.666413	0.687544	0.677254	0.665413	0.66821	0.688654	0.693091	0.68616	0.687729	0.698856
WmelM 20d00016	Age-and-Wolbachia_infected_aegypti/Wmel_Males_2015/	1	20	Aedes aegypti	0.830194	1.14487	1.15317	0.804669	0.764655	0.871128	0.78136	0.768492	0.780506	0.763099	0.796019	0.812311	0.793075	0.788462	0.755334	0.73852	0.791919	0.809046	0.776508	0.732719	0.766667	0.778965	0.755085	0.756598	0.792977	0.807534	0.754727	0.774064	0.807131	0.810548	0.794881	0.802085	0.819793	0.804746	0.776018	0.770732	0.804458	0.806433	0.788937	0.77533	0.801267	0.817633	0.813922	0.799161	0.801615
WmelM 20d00017	Age-and-Wolbachia_infected_aegypti/Wmel_Males_2015/	1	20	Aedes aegypti	1.04429	1.84467	1.28405	1.25461	1.60383	1.78265	0.961864	0.923173	1.05185	1.08185	0.969783	0.918081	0.959409	1.0664	1.02962	0.982627	1.13036	1.09764	1.01443	1.00572	1.06462	1.09047	1.06097	1.04334	1.05405	1.06857	1.05694	1.04114	1.04451	1.07046	1.09071	1.09087	1.08877	1.11839	1.08278	1.06112	1.10724	1.10201	1.0768	1.06636	1.11232	1.12159	1.11122	1.13907	1.14095
WmelM 20d00018	Age-and-Wolbachia_infected_aegypti/Wmel_Males_2015/	1	20	Aedes aegypti	0.872543	1.13983	1.44575	0.918119	0.85354	0.97662	0.854529	0.829132	0.863637	0.898009	0.892306	0.832401	0.783183	0.909171	0.892106	0.81819	0.878864	0.889578	0.87383	0.872853	0.891782	0.880235	0.846948	0.843111	0.880791	0.903235	0.855394	0.842154	0.855315	0.880464	0.901417	0.899224	0.882594	0.875737	0.870242	0.862815	0.856495	0.881541	0.882988	0.857515	0.873129	0.874886	0.86425	0.862517	0.875198
WmelM 20d00019	Age-and-Wolbachia_infected_aegypti/Wmel_Males_2015/	1	20	Aedes aegypti	1.15159	1.40971	1.44382	1.4369	1.95434	NaN	1.17046	0.988574	0.934341	0.899431	0.993564	1.04721	0.9922	0.963726	0.929575	0.944864	1.08191	1.00134	0.947189	1.02693	0.973359	0.947664	0.9784	1.00788	0.98062	0.950959	0.976817	1.03263	1.03169	0.973766	1.01297	1.02252	0.991452	0.974731	0.972711	0.985385	1.00619	1.00432	0.982993	0.96321	0.989614	0.998576	0.990785	0.992154	1.00423
WmelM 20d00020	Age-and-Wolbachia_infected_aegypti/Wmel_Males_2015/	1	20	Aedes aegypti	0.859531	0.958612	0.875804	0.728366	0.686081	0.749531	0.881085	0.836302	0.74492	0.735057	0.782531	0.73317	0.632873	0.688804	0.722775	0.715783	0.71041	0.683555	0.692595	0.747763	0.704231	0.701056	0.744021	0.730763	0.724404	0.730231	0.738507	0.731085	0.720401	0.71805	0.736638	0.734649	0.718961	0.721989	0.72584	0.727499	0.728029	0.7351	0.737848	0.733165	0.726579	0.733976	0.743445	0.734587	0.740265
WmelM 20d00021	Age-and-Wolbachia_infected_aegypti/Wmel_Males_2015/	1	20	Aedes aegypti	1.68406	3.39567	1.15823	1.39029	1.50226	1.19002	0.971451	1.10134	1.27314	1.0473	1.05299	1.06274	1.01064	0.979764	0.951534	0.939469	0.960368	0.98442	1.00964	1.04153	1.11963	1.08201	0.984171	1.00143	1.09626	1.13685	1.00976	1.00176	1.01803	1.01518	1.06203	1.0668	1.0304	1.00989	1.00567	1.0176	1.03846	1.03457	1.01015	0.987821	1.01542	1.01189	0.997936	1.02552	1.03403
WmelM 20d00022	Age-and-Wolbachia_infected_aegypti/Wmel_Males_2015/	1	20	Aedes aegypti	0.974973	1.34072	0.945421	0.835931	0.910539	0.984906	0.730186	0.72194	0.786362	0.766214	0.753795	0.763513	0.794072	0.841428	0.739796	0.671781	0.814355	0.835482	0.782978	0.7641	0.803382	0.81511	0.784269	0.763018	0.789386	0.811814	0.776369	0.800094	0.832362	0.834596	0.817115	0.823735	0.84154	0.825185	0.782486	0.775729	0.834941	0.84033	0.817951	0.802033	0.830289	0.824711	0.80577	0.824467	0.8389
WmelM 20d00023	Age-and-Wolbachia_infected_aegypti/Wmel_Males_2015/	1	20	Aedes aegypti	0.583766	0.714849	0.686234	0.645811	0.655585	0.683106	0.640067	0.607222	0.609896	0.645688	0.59686	0.576602	0.610062	0.645201	0.642925	0.62205	0.620386	0.643496	0.646935	0.620077	0.651562	0.657799	0.625285	0.601833	0.630468	0.671015	0.665396	0.669101	0.673664	0.67178	0.665946	0.664005	0.661181	0.647313	0.646781	0.657015	0.668984	0.665433	0.660228	0.662137	0.67622	0.673224	0.664245	0.673179	0.682259
WmelM 20d00024	Age-and-Wolbachia_infected_aegypti/Wmel_Males_2015/	1	20	Aedes aegypti	0.616647	0.797481	0.841676	0.790708	0.745501	0.712757	0.662863	0.628912	0.627434	0.66342	0.676457	0.654568	0.625041	0.657193	0.655117	0.639778	0.66219	0.65341	0.633377	0.62835	0.663321	0.665299	0.636585	0.644093	0.665229	0.674522	0.65528	0.656932	0.662237	0.661584	0.667475	0.669487	0.66951	0.675538	0.672926	0.673764	0.685798	0.681348	0.675586	0.676205	0.681646	0.684374	0.68483	0.686667	0.692965
WmelM 20d00025	Age-and-Wolbachia_infected_aegypti/Wmel_Males_2015/	1	20	Aedes aegypti	0.724553	0.970031	1.006	0.913253	0.893891	0.929807	0.903398	0.797743	0.757674	0.852606	0.85998	0.831367	0.816954	0.848824	0.853682	0.845636	0.866455	0.896941	0.896895	0.858779	0.842426	0.837653	0.831852	0.807656	0.810042	0.842747	0.891297	0.880678	0.863129	0.870003	0.892477	0.867137	0.830054	0.855991	0.874844	0.875637	0.867962	0.891494	0.899651	0.883151	0.886424	0.889646	0.885391	0.872687	0.881092
WmelM 20d00026	Age-and-Wolbachia_infected_aegypti/Wmel_Males_2015/	1	20	Aedes aegypti	1.72582	NaN	1.3953	0.961002	1.03898	1.40416	1.09172	1.05323	0.991026	0.816549	0.875099	0.92525	0.896755	0.984646	1.01168	0.972772	0.944677	0.959041	0.975286	0.96292	0.939816	0.943482	0.965162	0.954613	0.988222	1.03071	1.02109	1.00981	1.00181	1.00057	1.02022	1.00962	0.990478	1.01801	1.01414	1.00042	1.00288	0.995071	0.993569	1.00041	0.997221	1.00009	1.00644	1.00732	1.00674
WmelM 20d00027	Age-and-Wolbachia_infected_aegypti/Wmel_Males_2015/	1	20	Aedes aegypti	1.25454	1.59918	NaN	1.32849	1.12777	1.17544	1.09678	0.931095	0.868342	0.982662	1.04917	1.0358	0.992994	1.02536	1.01815	0.996799	1.01948	1.0022	0.998114	1.03027	1.01088	0.984453	0.976295	0.998005	1.05628	1.07475	0.995368	0.996087	1.01013	1.00776	1.0517	1.07584	1.05659	1.01069	0.998238	1.01206	1.03291	1.02609	1.02142	1.02726	1.02224	1.02398	1.02912	1.02819	1.03759
WmelM 20d00028	Age-and-Wolbachia_infected_aegypti/Wmel_Males_2015/	1	20	Aedes aegypti	0.902343	1.27734	1.27818	0.975441	0.839992	0.808155	0.792257	0.80553	0.814168	0.792742	0.778391	0.786807	0.817161	0.85147	0.856981	0.839852	0.824049	0.84332	0.845791	0.816296	0.855051	0.884517	0.866577	0.81316	0.829659	0.853426	0.812131	0.855189	0.892298	0.871073	0.868078	0.871396	0.873985	0.868683	0.850716	0.83995	0.848357	0.852593	0.845801	0.836228	0.852962	0.85502	0.8465	0.846809	0.837943
WmelM 20d00029	Age-and-Wolbachia_infected_aegypti/Wmel_Males_2015/	1	20	Aedes aegypti	0.756832	1.03938	1.71613	0.992786	0.905889	1.04303	0.901925	0.82169	0.81089	0.847556	0.794295	0.774208	0.804644	0.795206	0.807659	0.839078	0.861964	0.830513	0.799642	0.805859	0.854121	0.843269	0.79333	0.81621	0.844876	0.851318	0.831577	0.863356	0.884693	0.865633	0.862979	0.866471	0.868934	0.863222	0.85411	0.864181	0.899902	0.880274	0.866507	0.880081	0.89711	0.894834	0.885019	0.891731	0.907471
WmelM 20d00030	Age-and-Wolbachia_infected_aegypti/Wmel_Males_2015/	1	20	Aedes aegypti	1.07347	0.916645	0.769919	0.881299	0.882107	0.734499	0.62398	0.723255	0.807846	0.650167	0.726213	0.813094	0.78064	0.703864	0.694147	0.730285	0.753573	0.705906	0.703145	0.786887	0.771819	0.721027	0.698252	0.763408	0.780364	0.74933	0.722822	0.751975	0.757414	0.722488	0.764689	0.789856	0.771396	0.734148	0.731584	0.752566	0.772968	0.751419	0.753524	0.785548	0.77028	0.752059	0.748937	0.768814	0.777218
WmelM 20d00031	Age-and-Wolbachia_infected_aegypti/Wmel_Males_2015/	1	20	Aedes aegypti	NaN	NaN	1.23026	1.43246	2.03858	1.71428	1.19416	1.10868	1.21321	1.42942	1.0966	1.05631	1.29256	1.13546	1.03139	1.05098	1.22948	1.05992	0.976089	1.11868	1.16615	1.11471	1.05036	1.0702	1.13031	1.17544	1.15245	1.16505	1.17373	1.15625	1.13278	1.16462	1.20252	1.13019	1.12405	1.1558	1.17573	1.15434	1.15008	1.17458	1.18381	1.15687	1.12642	1.13541	1.16213
WmelM 20d00032	Age-and-Wolbachia_infected_aegypti/Wmel_Males_2015/	1	20	Aedes aegypti	1.23466	1.82071	1.28628	1.10151	0.99032	0.923453	0.888476	0.89826	0.898033	0.865795	0.953898	1.00113	0.958096	0.985641	1.02897	1.02881	0.946392	0.905203	0.930852	1.00343	0.949114	0.947112	1.00712	0.998568	0.98304	0.973271	0.969341	0.963115	0.955107	0.958669	1.02717	1.05052	1.00412	0.943192	0.973182	1.0296	1.02728	0.985117	0.963897	0.975296	0.988874	0.988629	0.985795	1.0004	1.00654
WmelM 20d00033	Age-and-Wolbachia_infected_aegypti/Wmel_Males_2015/	1	20	Aedes aegypti	NaN	NaN	1.38009	1.35646	1.30204	1.10201	0.92221	1.03114	1.2366	1.12703	0.977737	0.959855	1.07404	1.21249	1.14673	1.08127	1.27151	1.14616	1.06346	1.15946	1.08311	1.04549	1.07746	1.10527	1.099	1.07407	1.06211	1.11546	1.11281	1.03987	1.08021	1.10647	1.09	1.06453	1.03654	1.03947	1.08323	1.0592	1.03838	1.04637	1.05901	1.04481	1.0267	1.0407	1.03207
WmelM 20d00034	Age-and-Wolbachia_infected_aegypti/Wmel_Males_2015/	1	20	Aedes aegypti	1.31091	1.59918	NaN	1.30488	1.22068	1.51431	1.30015	1.26608	1.24643	1.14385	1.15929	1.20058	1.22777	1.27657	1.16222	1.0998	1.29919	1.17209	1.05373	1.0953	1.17916	1.16898	1.08344	1.05733	1.13373	1.20583	1.13305	1.21639	1.24213	1.13747	1.18035	1.23283	1.2375	1.19163	1.16764	1.18485	1.23713	1.21795	1.19278	1.19461	1.22565	1.204	1.17114	1.19856	1.213
WmelM 20d00035	Age-and-Wolbachia_infected_aegypti/Wmel_Males_2015/	1	20	Aedes aegypti	0.860177	1.3907	0.948755	0.751324	0.809509	1.01117	0.878557	0.841478	0.902281	1.01634	0.937211	0.886856	0.927421	1.039	0.935674	0.833137	0.940592	0.933457	0.86502	0.838106	0.944742	0.993201	0.935435	0.92348	0.989982	1.03049	0.932466	0.904426	0.931276	0.978574	0.952399	0.948668	0.972376	0.981015	0.93705	0.928076	1.004	0.998415	0.964524	0.947561	0.973972	0.985537	0.972329	0.950598	0.974159
WmelM 20d00036	Age-and-Wolbachia_infected_aegypti/Wmel_Males_2015/	1	20	Aedes aegypti	1.06203	1.57186	1.01858	1.01077	1.07955	1.07268	0.914835	0.885536	0.922025	0.95638	0.927226	0.951565	1.05203	1.10521	0.990606	0.912393	1.03728	1.05967	1.02045	1.0074	1.01928	1.04403	1.06194	1.04541	1.05727	1.0595	1.01498	1.02311	1.03426	1.03044	1.07838	1.08043	1.04793	1.05168	1.01762	1.00436	1.04713	1.02888	1.00058	0.996577	1.04218	1.03586	1.00056	1.00148	1.01322
WmelM 20d00037	Age-and-Wolbachia_infected_aegypti/Wmel_Males_2015/	1	20	Aedes aegypti	1.07432	1.39611	1.14871	1.44384	1.28258	1.02903	1.22164	1.39084	1.20211	0.934678	1.07276	1.21221	1.11619	1.05305	1.16436	1.32145	1.15515	1.13575	1.14849	1.11802	1.13729	1.09712	1.04143	1.10454	1.18855	1.23444	1.20556	1.17447	1.17146	1.1982	1.22291	1.19627	1.1499	1.14509	1.13812	1.15567	1.20554	1.14191	1.11221	1.13675	1.10216	1.11197	1.15196	1.16223	1.12819
WmelM 20d00038	Age-and-Wolbachia_infected_aegypti/Wmel_Males_2015/	1	20	Aedes aegypti	1.06097	1.00786	0.931938	1.0913	1.13459	1.0089	0.952072	1.04563	1.0536	0.851616	0.849234	0.926605	1.01129	0.986954	0.951534	0.942142	0.966083	0.915544	0.90488	0.978451	0.969009	0.944023	0.939004	0.963011	0.991275	0.992104	0.956517	0.994646	1.0016	0.947557	0.956713	1.00105	1.02827	0.967331	0.933686	0.950819	1.00861	0.964459	0.941881	0.966954	0.954373	0.943373	0.944936	0.960593	0.967303
WmelM 20d00039	Age-and-Wolbachia_infected_aegypti/Wmel_Males_2015/	1	20	Aedes aegypti	NaN	NaN	NaN	1.31969	1.42184	NaN	2.139	1.27681	1.18394	1.69662	1.38293	1.20586	1.26175	1.47593	1.28305	1.09929	1.19747	1.27096	1.21318	1.11779	1.32227	1.41588	1.25031	1.20219	1.30262	1.40745	1.28744	1.27195	1.33145	1.41539	1.3768	1.36628	1.3854	1.36321	1.30439	1.27101	1.29429	1.32421	1.33056	1.31944	1.34675	1.35544	1.33697	1.30856	1.32215
WmelM 20d00040	Age-and-Wolbachia_infected_aegypti/Wmel_Males_2015/	1	20	Aedes aegypti	1.32169	1.54595	1.21398	1.04449	1.01838	1.04625	0.982383	1.04773	1.17611	1.20487	1.14593	1.07348	1.03077	1.06327	1.04765	1.03838	1.1288	1.07079	1.01831	1.05475	1.0693	1.12675	1.18006	1.06168	1.03706	1.05555	1.0441	1.0918	1.10799	1.06387	1.07572	1.10505	1.11071	1.0552	1.05689	1.07938	1.07649	1.06374	1.04765	1.03673	1.04742	1.04495	1.0389	1.05198	1.05356
WmelM 20d00041	Age-and-Wolbachia_infected_aegypti/Wmel_Males_2015/	1	20	Aedes aegypti	0.722436	0.899815	0.8228	0.623629	0.643889	0.782149	0.666478	0.637918	0.688853	0.770181	0.706153	0.649298	0.658241	0.763203	0.741092	0.659286	0.656097	0.681095	0.682409	0.650992	0.680073	0.707333	0.702915	0.672628	0.691764	0.711122	0.672844	0.681666	0.696138	0.69261	0.698646	0.692239	0.680898	0.685796	0.691294	0.694493	0.696429	0.706302	0.700543	0.684616	0.703971	0.708651	0.700551	0.70108	0.716638
WmelM 20d00042	Age-and-Wolbachia_infected_aegypti/Wmel_Males_2015/	1	20	Aedes aegypti	0.775156	0.911666	0.964313	1.01507	0.913506	0.787405	0.776666	0.747248	0.73276	0.769246	0.817628	0.80077	0.750391	0.82212	0.82345	0.785927	0.808049	0.812381	0.795892	0.7727	0.760484	0.774121	0.790228	0.749135	0.761933	0.798286	0.802279	0.822667	0.82053	0.792654	0.807079	0.822666	0.822843	0.806044	0.799764	0.798767	0.795886	0.798052	0.807875	0.818522	0.807626	0.796623	0.797844	0.817499	0.810845
WmelM 20d00043	Age-and-Wolbachia_infected_aegypti/Wmel_Males_2015/	1	20	Aedes aegypti	0.655057	0.846595	1.52908	0.872241	0.709612	0.787654	0.931636	0.81796	0.726922	0.819682	0.835057	0.782254	0.740694	0.856885	0.851396	0.767677	0.755863	0.830866	0.871661	0.804972	0.783716	0.814749	0.851072	0.779515	0.780585	0.828096	0.852898	0.822623	0.798485	0.809718	0.849999	0.825826	0.78304	0.824459	0.828343	0.810529	0.807643	0.831908	0.843542	0.82993	0.81392	0.831567	0.849877	0.814443	0.816419
WmelM 20d00044	Age-and-Wolbachia_infected_aegypti/Wmel_Males_2015/	1	20	Aedes aegypti	0.766044	0.68692	0.681964	0.794104	0.725934	0.625218	0.785607	0.883117	0.850116	0.771242	0.762005	0.714137	0.649163	0.710309	0.719799	0.695769	0.718446	0.698992	0.704182	0.760697	0.739914	0.718902	0.730193	0.777983	0.780794	0.763338	0.770628	0.779178	0.759283	0.726184	0.767511	0.801841	0.794943	0.754565	0.752172	0.76445	0.762772	0.756547	0.766411	0.78824	0.780278	0.771389	0.771546	0.783267	0.789196
WmelM 20d00045	Age-and-Wolbachia_infected_aegypti/Wmel_Males_2015/	1	20	Aedes aegypti	0.981937	1.08203	0.970519	0.994343	0.951064	0.919539	1.09863	0.935679	0.815055	0.922077	0.925796	0.887925	0.867978	0.896147	0.936953	0.941674	0.876239	0.84698	0.857776	0.889507	0.877294	0.885047	0.898958	0.840766	0.853665	0.884699	0.860703	0.912255	0.949598	0.922398	0.9169	0.916944	0.920504	0.929086	0.925004	0.913058	0.903535	0.913158	0.918754	0.914088	0.916384	0.916649	0.91351	0.908833	0.909636
WmelM 20d00046	Age-and-Wolbachia_infected_aegypti/Wmel_Males_2015/	1	20	Aedes aegypti	0.917781	0.880609	0.839387	1.12428	1.15944	0.918835	0.879368	0.966265	0.972684	0.802957	0.859566	0.909093	0.882615	0.973081	0.955675	0.908958	0.980679	0.946041	0.914182	0.948354	0.935568	0.913691	0.915033	0.973336	0.988809	0.972156	0.967942	0.989956	0.974039	0.928188	0.986368	1.02583	1.00788	0.967127	0.986814	1.03253	1.05153	1.02581	1.01053	1.01816	1.01497	1.00553	1.0063	1.03434	1.03074
[truncated: 2,106 more columns]
