# Supplementary material for: Age grading An. gambiae and An. arabiensis using near infrared spectra and artificial neural networks
Source: PLoS One. 2019 Aug 14;14(8):e0209451. doi: 10.1371/journal.pone.0209451 (PMC6693756; doi:10.1371/journal.pone.0209451)
Supplement: S5 Appendix — (ZIP) [file pone.0209451.s021.zip › DS14.xlsx]

## Sheet: Sheet1
MosquitoID	Path	Age class	Age	Species	f350	f351	f352	f353	f354	f355	f356	f357	f358	f359	f360	f361	f362	f363	f364	f365	f366	f367	f368	f369	f370	f371	f372	f373	f374	f375	f376	f377	f378	f379	f380	f381	f382	f383	f384	f385	f386	f387	f388	f389	f390	f391	f392	f393	f394
WmelF 1d00001	Age-and-Wolbachia_infected_aegypti/Wmel_females_2015/	0	1	NaN	NaN	NaN	NaN	NaN	2.2831	1.7721	NaN	2.26687	1.92656	NaN	NaN	2.88986	1.97492	2.01431	1.83818	1.73839	2.01176	1.88529	1.8472	2.14486	1.75748	1.68249	1.88071	2.14782	2.33531	2.21987	1.98569	1.83834	1.79849	1.82135	1.73456	1.76233	1.88275	1.90355	1.93856	1.88741	1.74446	1.74004	1.77126	1.79267	1.81644	1.84371	1.85058	1.81322	1.8238
WmelF 1d00002	Age-and-Wolbachia_infected_aegypti/Wmel_females_2015/	0	1	NaN	NaN	1.77768	1.90779	1.97331	2.01179	2.04148	2.08112	2.19121	1.94945	1.64888	2.78194	NaN	1.73395	2.0647	2.10256	1.78091	1.62879	1.6096	1.7089	1.90497	1.79633	1.64882	1.59424	1.72625	1.72849	1.62953	1.56836	1.58206	1.57566	1.53651	1.6085	1.6733	1.67494	1.62892	1.63353	1.63825	1.60736	1.66928	1.70542	1.66716	1.64575	1.62374	1.6151	1.63828	1.67274
WmelF 1d00003	Age-and-Wolbachia_infected_aegypti/Wmel_females_2015/	0	1	NaN	NaN	NaN	NaN	2.57971	NaN	2.8229	1.7816	1.66919	1.85371	2.99163	2.13283	1.70851	1.58023	1.8528	1.57156	1.3956	1.80669	1.90148	1.68285	1.59005	1.60899	1.58042	1.51702	1.537	1.58324	1.53153	1.375	1.45466	1.51516	1.42563	1.4345	1.46665	1.47138	1.4103	1.40276	1.44514	1.50473	1.46906	1.44932	1.47367	1.46965	1.45801	1.46582	1.51855	1.51778
WmelF 1d00004	Age-and-Wolbachia_infected_aegypti/Wmel_females_2015/	0	1	NaN	NaN	NaN	NaN	1.77618	1.9162	NaN	1.85426	1.43361	1.48996	2.2515	1.68546	1.55704	1.79907	1.66154	1.43632	1.3647	1.58298	1.60522	1.49881	1.44219	1.46895	1.40685	1.33318	1.47318	1.5149	1.45522	1.41915	1.39017	1.38973	1.41086	1.39149	1.36568	1.36527	1.42244	1.43622	1.40471	1.3665	1.37774	1.40508	1.42453	1.4255	1.40324	1.38736	1.41136	1.42475
WmelF 1d00005	Age-and-Wolbachia_infected_aegypti/Wmel_females_2015/	0	1	NaN	NaN	2.24038	2.26464	1.38345	1.25719	1.28585	1.19918	1.28637	1.38065	1.29048	1.43229	1.3615	1.16384	1.33479	1.35786	1.23901	1.19984	1.21514	1.25252	1.27131	1.20511	1.20703	1.25955	1.20601	1.17728	1.16919	1.15812	1.15175	1.16107	1.18175	1.17506	1.18404	1.20378	1.20224	1.18269	1.17621	1.19986	1.20898	1.20214	1.19039	1.1989	1.19949	1.18744	1.17029	1.18798
WmelF 1d00006	Age-and-Wolbachia_infected_aegypti/Wmel_females_2015/	0	1	NaN	NaN	NaN	NaN	NaN	1.98634	1.63388	1.66839	1.69423	1.83723	2.82333	NaN	2.05454	1.5791	1.8156	1.69623	1.48282	1.50005	1.52555	1.61361	1.76082	1.48468	1.41357	1.52651	1.64688	1.63449	1.581	1.60166	1.57047	1.51884	1.4904	1.56686	1.54582	1.48335	1.55243	1.56192	1.52647	1.50874	1.56316	1.59883	1.56991	1.52019	1.51915	1.53138	1.49537	1.52739
WmelF 1d00007	Age-and-Wolbachia_infected_aegypti/Wmel_females_2015/	0	1	NaN	2.09144	1.18344	1.26101	1.57599	1.43443	1.19968	1.36678	1.5126	1.40864	1.21939	1.41313	1.5081	1.29738	1.24506	1.26038	1.28035	1.2369	1.20155	1.22292	1.29591	1.23566	1.20766	1.22573	1.20735	1.24682	1.28006	1.22417	1.20667	1.20197	1.19665	1.21632	1.20622	1.1849	1.2051	1.21653	1.19838	1.16374	1.21238	1.23476	1.19943	1.20544	1.21658	1.21591	1.19611	1.21177
WmelF 1d00008	Age-and-Wolbachia_infected_aegypti/Wmel_females_2015/	0	1	NaN	2.44579	1.86652	NaN	NaN	2.03993	1.45221	1.79634	1.52464	1.35245	1.54778	1.65204	1.57715	1.46399	1.50679	1.40018	1.31288	1.409	1.39498	1.40042	1.50192	1.40347	1.31394	1.30741	1.44549	1.42895	1.37303	1.44708	1.39912	1.36305	1.38717	1.36667	1.36721	1.39291	1.41604	1.3871	1.35095	1.3471	1.36711	1.37725	1.37359	1.40188	1.38106	1.34239	1.346	1.37203
WmelF 1d00009	Age-and-Wolbachia_infected_aegypti/Wmel_females_2015/	0	1	NaN	NaN	NaN	1.6599	2.37281	2.96839	1.70099	1.4842	1.33827	1.32179	1.49738	1.81927	1.73213	1.43126	1.46681	1.37593	1.29414	1.38653	1.3874	1.3343	1.30084	1.3219	1.31585	1.28729	1.30824	1.33263	1.35392	1.37196	1.36467	1.32707	1.27854	1.26057	1.26893	1.29309	1.31409	1.31313	1.31612	1.3391	1.31657	1.31176	1.33368	1.31774	1.29597	1.28951	1.31332	1.33167
WmelF 1d00010	Age-and-Wolbachia_infected_aegypti/Wmel_females_2015/	0	1	NaN	NaN	NaN	1.77815	NaN	NaN	NaN	1.99954	2.65605	NaN	2.09334	2.0055	2.11074	2.09701	1.82551	1.54599	1.40525	1.42219	1.45548	1.48337	1.50489	1.53584	1.50303	1.46169	1.56206	1.57042	1.50432	1.46155	1.48222	1.45824	1.38888	1.44033	1.49323	1.50135	1.47587	1.4887	1.48639	1.43525	1.44397	1.47024	1.49171	1.51807	1.52446	1.50685	1.47583	1.46711
WmelF 1d00011	Age-and-Wolbachia_infected_aegypti/Wmel_females_2015/	0	1	NaN	1.84678	1.29527	1.36999	1.75559	1.84238	1.44835	1.19466	1.2373	1.38749	1.41303	1.35322	1.28519	1.23464	1.20554	1.13959	1.10414	1.16769	1.17054	1.18717	1.25455	1.16455	1.12447	1.14602	1.13806	1.12929	1.12061	1.11216	1.13398	1.13814	1.11095	1.10391	1.11868	1.13409	1.11471	1.12539	1.13948	1.12693	1.11458	1.1206	1.14344	1.15626	1.14741	1.13171	1.13164	1.13508
WmelF 1d00012	Age-and-Wolbachia_infected_aegypti/Wmel_females_2015/	0	1	NaN	2.63542	1.28442	1.18322	1.39643	1.4385	1.30166	1.35415	1.20256	1.16452	1.41211	1.31145	1.19019	1.1628	1.19463	1.1975	1.16867	1.13828	1.11636	1.13685	1.20128	1.19567	1.16935	1.15711	1.18269	1.1628	1.12657	1.1185	1.14108	1.14493	1.11704	1.10791	1.13527	1.17017	1.14875	1.14339	1.14245	1.13046	1.13331	1.14161	1.14726	1.14287	1.14752	1.15114	1.13703	1.15566
WmelF 1d00013	Age-and-Wolbachia_infected_aegypti/Wmel_females_2015/	0	1	NaN	NaN	NaN	1.77815	NaN	NaN	1.44249	1.75068	1.7108	1.53689	1.57602	1.63594	1.56667	1.46546	1.65476	1.55849	1.42101	1.54294	1.53309	1.4515	1.40232	1.41689	1.44595	1.45381	1.413	1.4167	1.42515	1.39049	1.41003	1.39037	1.33464	1.42909	1.44943	1.38429	1.36675	1.40958	1.43732	1.39214	1.40401	1.4154	1.40946	1.43597	1.42788	1.40279	1.40427	1.41117
WmelF 1d00014	Age-and-Wolbachia_infected_aegypti/Wmel_females_2015/	0	1	NaN	1.29597	1.25186	2.13706	1.25884	1.0216	1.043	1.45512	1.32822	1.11599	1.15622	1.20574	1.19718	1.16383	1.272	1.21184	1.10744	1.1254	1.12688	1.11348	1.10019	1.08852	1.09477	1.11068	1.10501	1.09842	1.09538	1.08955	1.02917	1.02093	1.08489	1.09019	1.07407	1.06603	1.08858	1.0625	1.03448	1.04495	1.0558	1.0589	1.05531	1.05551	1.06482	1.06938	1.0519	1.06008
WmelF 1d00015	Age-and-Wolbachia_infected_aegypti/Wmel_females_2015/	0	1	NaN	NaN	1.8274	1.91481	1.97331	2.07391	1.98691	1.62381	1.41709	1.40912	1.62343	1.40298	1.34516	1.50031	1.57063	1.36768	1.24862	1.41086	1.43774	1.36996	1.3321	1.353	1.34127	1.31604	1.38582	1.49327	1.50307	1.3556	1.35298	1.35158	1.29689	1.27471	1.30347	1.3511	1.34015	1.3263	1.33112	1.35413	1.32793	1.33253	1.38039	1.38298	1.37945	1.37976	1.38298	1.37446
WmelF 1d00016	Age-and-Wolbachia_infected_aegypti/Wmel_females_2015/	0	1	NaN	NaN	1.52637	1.61378	1.70719	1.5491	1.38288	1.41963	1.48022	1.45782	1.35201	1.36658	1.40691	1.43233	1.48071	1.38278	1.28414	1.30279	1.27947	1.29187	1.3761	1.35682	1.31145	1.28729	1.30824	1.33263	1.35563	1.37426	1.32785	1.28538	1.27726	1.29483	1.29968	1.28782	1.27772	1.31502	1.34276	1.30984	1.3002	1.31219	1.33385	1.33731	1.3408	1.3331	1.30085	1.3116
WmelF 1d00017	Age-and-Wolbachia_infected_aegypti/Wmel_females_2015/	0	1	NaN	1.62956	1.53283	2.21615	1.23613	1.08366	1.14184	1.19204	1.10013	1.02724	1.06346	1.16652	1.21201	1.16222	1.14176	1.09155	1.05334	1.07068	1.07049	1.07513	1.09778	1.09357	1.08487	1.0654	1.00933	1.02107	1.0673	1.08468	1.07186	1.04836	1.03321	1.05061	1.05214	1.04007	1.04396	1.05274	1.04915	1.03014	1.04789	1.05405	1.03914	1.05145	1.06049	1.05305	1.0277	1.03503
WmelF 1d00018	Age-and-Wolbachia_infected_aegypti/Wmel_females_2015/	0	1	NaN	NaN	2.49892	NaN	1.43425	1.20057	1.26335	1.30299	1.34009	1.37326	1.40453	1.46591	1.36602	1.23707	1.45408	1.39681	1.23076	1.24954	1.22912	1.26613	1.41034	1.34052	1.27061	1.248	1.2288	1.24069	1.25282	1.23455	1.25806	1.23843	1.17626	1.21405	1.23628	1.23263	1.2544	1.2413	1.22175	1.22433	1.22706	1.22964	1.23315	1.23974	1.24793	1.24567	1.22298	1.23818
WmelF 1d00019	Age-and-Wolbachia_infected_aegypti/Wmel_females_2015/	0	1	NaN	NaN	NaN	1.7809	1.45242	1.3929	1.44289	1.49309	1.38847	1.3715	1.56732	1.37111	1.32495	1.46367	1.40843	1.28442	1.22638	1.30678	1.30639	1.29314	1.31503	1.24489	1.21309	1.24314	1.31236	1.32422	1.29463	1.27442	1.26251	1.25344	1.24358	1.23077	1.24216	1.25521	1.22286	1.2464	1.28356	1.28022	1.27888	1.2805	1.28036	1.26631	1.26262	1.26882	1.27585	1.28757
WmelF 1d00020	Age-and-Wolbachia_infected_aegypti/Wmel_females_2015/	0	1	NaN	NaN	3.2947	NaN	1.74427	1.60954	1.61063	1.41651	1.53962	1.68922	1.50127	1.68156	1.76343	1.57756	1.61157	1.57015	1.46933	1.39241	1.47246	1.54404	1.46775	1.41168	1.39949	1.42263	1.44892	1.43301	1.39485	1.36537	1.34211	1.34407	1.36509	1.34622	1.35023	1.36729	1.3518	1.38793	1.42829	1.4153	1.40584	1.40099	1.39417	1.3694	1.35906	1.3616	1.3649	1.37073
WmelF 1d00021	Age-and-Wolbachia_infected_aegypti/Wmel_females_2015/	0	1	NaN	NaN	NaN	NaN	NaN	2.49738	1.97615	NaN	NaN	2.03926	NaN	NaN	2.58911	1.67345	1.6975	1.63837	1.54572	1.55846	1.71052	1.80147	1.65955	1.56496	1.54008	1.56454	1.58688	1.6162	1.61393	1.5542	1.5007	1.51578	1.60317	1.63901	1.57203	1.50906	1.58134	1.59009	1.55109	1.53114	1.58736	1.62091	1.59246	1.57195	1.61202	1.6447	1.56088	1.55942
WmelF 1d00022	Age-and-Wolbachia_infected_aegypti/Wmel_females_2015/	0	1	NaN	1.24548	1.0193	1.21147	1.29923	1.23112	1.17466	1.34342	1.37074	1.19307	1.02122	1.12777	1.2757	1.27537	1.18165	1.09282	1.07722	1.18711	1.17385	1.12307	1.1102	1.06898	1.05755	1.08014	1.10607	1.09128	1.0622	1.05727	1.10356	1.10239	1.03952	1.05172	1.06771	1.0667	1.05331	1.0517	1.06553	1.08811	1.08698	1.07854	1.07578	1.08682	1.10076	1.1032	1.08296	1.08143
WmelF 1d00023	Age-and-Wolbachia_infected_aegypti/Wmel_females_2015/	0	1	NaN	1.62083	1.31796	1.71301	1.88637	1.6078	1.45499	1.78741	1.7108	1.54507	1.58398	1.47812	1.42173	1.46604	1.66543	1.56896	1.40525	1.42219	1.46322	1.45749	1.40326	1.42877	1.37743	1.30273	1.37604	1.39187	1.35451	1.32899	1.31265	1.29568	1.28607	1.33351	1.37924	1.38373	1.33632	1.34062	1.34753	1.31523	1.32925	1.34219	1.34038	1.36649	1.36446	1.34045	1.32534	1.34481
WmelF 1d00024	Age-and-Wolbachia_infected_aegypti/Wmel_females_2015/	0	1	NaN	2.69689	1.74315	NaN	2.28564	1.41135	1.37289	2.15339	1.7631	1.47767	1.74481	1.64937	1.48264	1.40159	1.43442	1.40181	1.37599	1.48219	1.55306	1.52668	1.46271	1.56995	1.54603	1.41905	1.43764	1.47146	1.47527	1.43531	1.40307	1.40194	1.4231	1.39928	1.39544	1.42864	1.49462	1.46699	1.42862	1.45366	1.48011	1.48656	1.47355	1.46785	1.46234	1.45768	1.45623	1.46018
WmelF 1d00025	Age-and-Wolbachia_infected_aegypti/Wmel_females_2015/	0	1	NaN	NaN	NaN	NaN	NaN	NaN	1.54834	1.57958	1.6411	1.66329	1.69503	2.05077	2.88126	2.56275	1.96916	1.70295	1.64677	1.85785	1.78788	1.69411	1.72036	1.61927	1.63773	1.78514	1.83055	1.66339	1.56823	1.67566	1.75522	1.64352	1.47897	1.52429	1.67392	1.80513	1.66454	1.69897	1.71863	1.57119	1.52243	1.56998	1.68151	1.66654	1.6317	1.63201	1.69778	1.7137
WmelF 1d00026	Age-and-Wolbachia_infected_aegypti/Wmel_females_2015/	0	1	NaN	NaN	NaN	NaN	NaN	NaN	2.52555	NaN	2.68936	1.62161	1.67312	NaN	NaN	1.53483	1.55287	1.52506	1.4572	1.47044	1.59662	1.67218	1.56683	1.48564	1.51002	1.6191	1.65069	1.62407	1.51122	1.36314	1.39669	1.43874	1.41156	1.47308	1.49119	1.46793	1.48916	1.48336	1.46329	1.45044	1.43708	1.44332	1.46507	1.46158	1.45693	1.44561	1.41971	1.45322
WmelF 1d00027	Age-and-Wolbachia_infected_aegypti/Wmel_females_2015/	0	1	NaN	1.1435	1.05138	0.906549	1.03936	0.988651	0.847332	0.887088	0.899228	0.886562	0.878043	0.842862	0.85891	0.914246	0.859083	0.819145	0.821182	0.863306	0.824038	0.812842	0.876863	0.857215	0.814902	0.794794	0.832824	0.845632	0.827609	0.805556	0.836184	0.843136	0.804133	0.807305	0.82174	0.827359	0.808806	0.812596	0.823928	0.820865	0.798094	0.792904	0.809046	0.808792	0.801107	0.796312	0.803801	0.799871
WmelF 1d00028	Age-and-Wolbachia_infected_aegypti/Wmel_females_2015/	0	1	NaN	NaN	2.12181	2.24909	1.35026	1.42304	2.32437	1.74012	1.46259	1.45031	1.68788	1.43737	1.37293	1.53823	1.61238	1.39855	1.25607	1.34207	1.33617	1.34114	1.43354	1.41436	1.32651	1.26428	1.33001	1.38588	1.37196	1.30106	1.30836	1.3206	1.30507	1.31944	1.34893	1.3507	1.27842	1.29062	1.34252	1.36313	1.33706	1.33103	1.35297	1.3353	1.31028	1.30745	1.35097	1.35842
WmelF 1d00029	Age-and-Wolbachia_infected_aegypti/Wmel_females_2015/	0	1	NaN	NaN	1.54549	2.84999	NaN	1.75556	1.33554	1.37814	1.32495	1.2653	1.30095	1.46766	1.43635	1.27863	1.51968	1.44138	1.27499	1.36681	1.3175	1.2359	1.21691	1.28723	1.28014	1.21893	1.28285	1.29986	1.27281	1.25437	1.24397	1.23263	1.2269	1.27554	1.27825	1.24266	1.23749	1.23582	1.23426	1.23548	1.25726	1.25983	1.24339	1.26797	1.27041	1.25891	1.26635	1.27894
WmelF 1d00030	Age-and-Wolbachia_infected_aegypti/Wmel_females_2015/	0	1	NaN	NaN	NaN	NaN	1.99258	1.26981	1.16699	1.85407	1.41634	1.12591	1.25462	1.45254	1.36801	1.16296	1.25207	1.28431	1.25083	1.26682	1.30652	1.28823	1.21003	1.22097	1.24961	1.26077	1.24158	1.25437	1.25815	1.20688	1.16292	1.16834	1.21805	1.21186	1.21629	1.24061	1.26269	1.24581	1.2332	1.25707	1.26444	1.25391	1.23814	1.24491	1.24185	1.22991	1.22308	1.24454
WmelF 1d00031	Age-and-Wolbachia_infected_aegypti/Wmel_females_2015/	0	1	NaN	1.44573	1.27734	1.32152	1.2421	1.07086	0.991562	1.20996	1.17548	1.10151	1.21698	1.20395	1.19003	1.2157	1.19232	1.12996	1.08499	1.10117	1.13462	1.15266	1.13201	1.05582	1.04505	1.09656	1.12166	1.12627	1.10774	1.07555	1.09178	1.09814	1.07589	1.09139	1.10443	1.10115	1.08432	1.09643	1.11026	1.09996	1.10372	1.11378	1.11943	1.10596	1.09004	1.08039	1.08246	1.09673
WmelF 1d00032	Age-and-Wolbachia_infected_aegypti/Wmel_females_2015/	0	1	NaN	NaN	NaN	NaN	NaN	3.23099	1.84941	1.88065	1.94217	1.97535	2.00662	2.09317	1.9268	1.67154	1.53408	1.50737	1.57711	1.75145	1.68176	1.66039	1.84564	1.74121	1.68698	1.69979	1.62223	1.55014	1.52053	1.54076	1.51627	1.46968	1.4485	1.56463	1.6651	1.64755	1.5487	1.58012	1.61549	1.53981	1.54774	1.56044	1.5385	1.49106	1.51085	1.55013	1.51159	1.54529
WmelF 1d00033	Age-and-Wolbachia_infected_aegypti/Wmel_females_2015/	0	1	NaN	1.18623	1.04883	0.994454	1.16271	1.07996	0.906767	0.94654	0.955137	0.932486	0.919904	0.949826	0.9903	1.00889	0.967768	0.927094	0.9125	0.93108	0.89976	0.871078	0.874778	0.87916	0.879865	0.879408	0.886728	0.867698	0.853381	0.87263	0.861944	0.8537	0.863406	0.870153	0.870974	0.871768	0.882721	0.862601	0.846796	0.861607	0.860423	0.86494	0.878153	0.873887	0.862121	0.851591	0.850169	0.856551
WmelF 1d00034	Age-and-Wolbachia_infected_aegypti/Wmel_females_2015/	0	1	NaN	NaN	NaN	NaN	NaN	1.55667	1.45146	1.76027	2.04355	1.83086	1.58961	2.24983	NaN	2.0933	1.79049	1.62475	1.55243	1.57278	1.5155	1.48596	1.50805	1.38226	1.40058	1.57063	1.60968	1.51053	1.43008	1.45066	1.48176	1.48323	1.45012	1.41964	1.42358	1.44074	1.42088	1.4346	1.43501	1.39145	1.40401	1.41356	1.40972	1.4642	1.46699	1.43559	1.43542	1.43919
WmelF 1d00035	Age-and-Wolbachia_infected_aegypti/Wmel_females_2015/	0	1	NaN	1.6471	1.37898	1.08753	1.11314	1.16671	1.20033	1.25207	1.12989	1.09913	1.30939	1.31267	1.23101	1.19835	1.30135	1.33036	1.27914	1.23811	1.16698	1.16251	1.22876	1.10973	1.07396	1.13072	1.15605	1.15668	1.14265	1.13254	1.18006	1.18642	1.12996	1.14111	1.17022	1.17884	1.13543	1.13741	1.15827	1.16192	1.16788	1.16579	1.1555	1.1509	1.1453	1.144	1.15502	1.17099
WmelF 1d00036	Age-and-Wolbachia_infected_aegypti/Wmel_females_2015/	0	1	NaN	1.10372	0.909807	0.965345	1.02661	1.0161	0.981064	1.0268	0.974427	0.929839	0.964889	0.968319	0.956133	0.944016	0.942961	0.923827	0.899336	0.889758	0.893427	0.900976	0.899668	0.86387	0.853739	0.875762	0.900337	0.899052	0.888513	0.891414	0.888796	0.882629	0.877702	0.883942	0.877812	0.867458	0.876326	0.89019	0.891321	0.875007	0.884197	0.89199	0.886948	0.879458	0.881859	0.887827	0.884496	0.882776
WmelF 1d00037	Age-and-Wolbachia_infected_aegypti/Wmel_females_2015/	0	1	NaN	NaN	NaN	NaN	1.80514	1.96137	NaN	1.97405	1.5524	1.57857	5.58667	NaN	NaN	NaN	2.29324	1.68562	1.55361	1.95129	1.73851	1.66131	2.11405	1.78155	1.6302	1.68357	1.85994	1.73196	1.61866	1.74129	1.62722	1.58404	1.68608	1.6374	1.61309	1.6544	1.7551	1.69159	1.61693	1.6436	1.66783	1.69605	1.70943	1.63729	1.62689	1.63659	1.58572	1.6258
WmelF 1d00038	Age-and-Wolbachia_infected_aegypti/Wmel_females_2015/	0	1	NaN	NaN	1.56574	2.98346	1.87232	1.34946	1.1732	1.34661	1.25681	1.13816	1.17584	1.31732	1.27245	1.10031	1.13023	1.10805	1.06291	1.07905	1.11565	1.11707	1.0672	1.02225	1.04895	1.11869	1.08571	1.06739	1.0671	1.06242	1.02656	1.01422	1.03744	1.04213	1.01935	1.00592	1.05802	1.07343	1.04858	1.01713	1.03167	1.04454	1.04255	1.06868	1.0656	1.04359	1.03747	1.05893
WmelF 1d00039	Age-and-Wolbachia_infected_aegypti/Wmel_females_2015/	0	1	NaN	NaN	NaN	1.95269	1.92263	2.01179	2.05539	2.14003	1.80474	1.52727	1.40737	1.8029	1.774	1.34772	1.48051	1.43442	1.33042	1.42744	1.50501	1.45091	1.33558	1.399	1.46661	1.47912	1.5105	1.44465	1.36129	1.33525	1.3996	1.39277	1.29726	1.3416	1.37028	1.34327	1.29839	1.34578	1.4147	1.40116	1.33724	1.34335	1.41641	1.36773	1.35905	1.37765	1.36053	1.34551
WmelF 1d00040	Age-and-Wolbachia_infected_aegypti/Wmel_females_2015/	0	1	NaN	NaN	NaN	NaN	NaN	NaN	NaN	2.3881	2.05468	2.15139	2.18266	2.22024	2.25199	2.28067	2.4568	1.81468	1.62597	2.15197	1.86177	1.69513	1.90447	1.65953	1.55669	1.58936	1.6117	1.64145	1.63464	1.57055	1.57577	1.60451	1.62454	1.64202	1.67238	1.66754	1.56634	1.55136	1.5834	1.60525	1.58153	1.59991	1.66754	1.65118	1.62691	1.60885	1.59518	1.64201
WmelF 1d00041	Age-and-Wolbachia_infected_aegypti/Wmel_females_2015/	0	1	NaN	2.03508	1.43992	2.10944	NaN	NaN	1.58145	2.11412	1.65239	1.42756	1.66227	1.76384	1.79192	1.79783	1.65096	1.43632	1.3669	1.5905	1.5136	1.41314	1.43962	1.33339	1.35181	1.5028	1.53939	1.4615	1.37812	1.35157	1.32382	1.36414	1.47376	1.41429	1.36251	1.36596	1.42501	1.40872	1.36722	1.36241	1.38236	1.39211	1.3875	1.41184	1.42511	1.40816	1.3648	1.41034
WmelF 1d00042	Age-and-Wolbachia_infected_aegypti/Wmel_females_2015/	0	1	NaN	2.27623	1.30196	1.70858	1.83466	1.83575	1.87466	1.94345	1.73741	1.44639	1.24524	1.33059	1.46533	1.46164	1.31362	1.18867	1.16168	1.29279	1.31717	1.27349	1.24554	1.22072	1.22239	1.23794	1.22313	1.20799	1.19509	1.18233	1.17934	1.16243	1.13551	1.15083	1.16124	1.15811	1.15548	1.19039	1.21039	1.17238	1.15421	1.15222	1.15987	1.16908	1.18046	1.1792	1.15116	1.14361
WmelF 1d00043	Age-and-Wolbachia_infected_aegypti/Wmel_females_2015/	0	1	NaN	1.35975	1.12946	1.18145	1.12574	1.05466	1.01798	1.05638	1.11004	1.09247	1.00325	1.0761	1.09988	1.02088	1.01177	0.983641	0.959044	0.976018	0.978394	1.00291	1.05306	0.978215	0.943983	0.969087	0.9942	0.987487	0.971131	0.971274	0.947889	0.934321	0.941952	0.945393	0.951095	0.958799	0.965473	0.976669	0.974505	0.950412	0.93721	0.940178	0.952517	0.950589	0.946414	0.943911	0.944392	0.947253
WmelF 1d00044	Age-and-Wolbachia_infected_aegypti/Wmel_females_2015/	0	1	NaN	NaN	1.86702	1.92837	1.54283	1.43298	1.53095	2.02947	1.45211	1.2226	1.37444	1.58303	1.72694	1.73444	1.82118	1.5022	1.34018	1.54547	1.57244	1.47894	1.42359	1.38163	1.33283	1.32036	1.45841	1.50155	1.42584	1.34573	1.36018	1.33076	1.25267	1.32677	1.37073	1.34809	1.3352	1.34891	1.36289	1.35595	1.37467	1.38806	1.3799	1.35482	1.36098	1.37708	1.35931	1.36035
WmelF 1d00045	Age-and-Wolbachia_infected_aegypti/Wmel_females_2015/	0	1	NaN	NaN	1.57968	1.72308	NaN	NaN	NaN	NaN	2.79015	1.92268	1.97419	NaN	2.62281	1.67631	1.98457	1.79008	1.56882	1.74837	1.58472	1.50211	1.63754	1.56207	1.63607	1.91561	1.79248	1.66252	1.64819	1.77595	1.6572	1.57064	1.60389	1.70064	1.71252	1.66077	1.67964	1.70913	1.7079	1.66818	1.67877	1.71154	1.72453	1.64585	1.66198	1.70899	1.64581	1.68002
WmelF 1d00046	Age-and-Wolbachia_infected_aegypti/Wmel_females_2015/	0	1	NaN	NaN	NaN	NaN	NaN	NaN	NaN	NaN	2.27177	2.23457	NaN	NaN	NaN	1.88982	NaN	NaN	2.02464	NaN	NaN	NaN	2.09916	2.43391	NaN	3.38622	2.22598	2.47893	2.73392	1.95229	2.03759	2.31448	2.27572	1.89626	1.85677	2.05111	2.30012	2.21034	2.08294	2.11108	1.99366	2.05874	2.47815	2.63085	2.17345	1.92258	1.93846	2.27481
WmelF 1d00047	Age-and-Wolbachia_infected_aegypti/Wmel_females_2015/	0	1	NaN	1.41981	1.2668	1.31813	1.40619	1.23823	1.09135	1.23274	1.23999	1.19897	1.23351	1.13371	1.11945	1.21718	1.2736	1.14619	1.02938	1.04724	1.05409	1.04353	1.03683	1.09018	1.09689	1.0538	1.04994	1.04918	1.04598	1.04178	1.04761	1.03215	0.999682	1.01263	1.03925	1.05106	1.02286	1.03149	1.0428	1.02375	1.02899	1.03424	1.03287	1.04685	1.04682	1.03607	1.03073	1.04472
WmelF 1d00048	Age-and-Wolbachia_infected_aegypti/Wmel_females_2015/	0	1	NaN	NaN	1.53782	2.9076	1.77721	1.5872	1.64908	1.70582	1.54853	1.44244	1.48002	1.53542	1.47669	1.4049	1.77865	1.51139	1.29356	1.5961	1.47732	1.33339	1.36278	1.27577	1.29431	1.42625	1.4605	1.39769	1.32382	1.30123	1.36229	1.35784	1.27024	1.31292	1.33843	1.3215	1.31048	1.32456	1.3414	1.33559	1.30604	1.31612	1.35945	1.32116	1.28917	1.28421	1.30738	1.33798
WmelF 1d00049	Age-and-Wolbachia_infected_aegypti/Wmel_females_2015/	0	1	NaN	NaN	2.05298	2.2212	1.63194	1.51233	1.57827	1.6629	1.2668	1.17563	1.60967	1.62437	1.44719	1.3738	1.41426	1.33733	1.25139	1.27174	1.21446	1.17819	1.20375	1.18583	1.20766	1.26174	1.24366	1.25437	1.25542	1.20376	1.21958	1.20404	1.14877	1.21241	1.23618	1.19866	1.17289	1.18232	1.20222	1.20388	1.18877	1.19288	1.21334	1.18856	1.19183	1.21167	1.2074	1.19438
WmelF 1d00050	Age-and-Wolbachia_infected_aegypti/Wmel_females_2015/	0	1	NaN	NaN	NaN	NaN	NaN	1.83999	1.70656	NaN	NaN	1.79069	2.68534	NaN	2.46342	1.87518	1.69015	1.45606	1.40193	1.82766	1.72137	1.59085	1.75273	1.56293	1.52551	1.64608	1.67162	1.69687	1.69026	1.61715	1.5649	1.51884	1.4904	1.56184	1.57965	1.54698	1.56854	1.55766	1.52837	1.5103	1.52862	1.53144	1.51994	1.5807	1.60446	1.57635	1.5366	1.52568
WmelF 1d00051	Age-and-Wolbachia_infected_aegypti/Wmel_females_2015/	0	1	NaN	NaN	2.68187	NaN	NaN	NaN	NaN	NaN	NaN	2.18154	NaN	NaN	NaN	2.1061	NaN	NaN	NaN	2.52599	2.1534	2.23537	2.27024	NaN	NaN	2.30016	1.99376	1.91358	2.08817	NaN	2.42029	2.01381	2.06192	2.08136	2.07211	2.17909	NaN	2.3857	1.94429	1.98169	2.13265	2.2782	2.2679	2.13118	2.09421	2.12607	2.1491	2.20505
WmelF_1d_00000	Age-and-Wolbachia_infected_aegypti/Wmel_females_2015/	0	1	NaN	-0.0111527	-0.0031716	-0.00282909	0.015764	0.00786365	-0.0109401	0.00308278	0.0036606	-0.0023544	-0.00196301	0.00755892	0.00790836	-0.00114575	0.00205969	0.00725343	0.00686264	-0.00353927	-0.00078051	0.00169543	-0.00411764	-0.00163801	-0.00408865	-0.0103792	-0.00770209	-0.00745697	-0.00966719	-0.0112364	-0.00779451	-0.00540917	-0.00732671	-0.011571	-0.0147655	-0.0170246	-0.0203671	-0.0214468	-0.0217749	-0.0230328	-0.0240074	-0.0255102	-0.0271468	-0.0264665	-0.0281057	-0.030924	-0.031758	-0.030931
WmelF 5D00000	Age-and-Wolbachia_infected_aegypti/Wmel_females_2015/	0	5	NaN	1.2867	1.43598	1.89925	1.61885	1.27442	1.10478	1.13664	1.26501	1.36125	1.27519	1.15262	1.11214	1.1467	1.18174	1.17781	1.16533	1.18595	1.10151	1.0798	1.18433	1.24048	1.14053	1.02806	1.10211	1.13455	1.12825	1.14718	1.12837	1.11023	1.11018	1.10354	1.13422	1.15643	1.07948	1.08504	1.11598	1.10459	1.10915	1.11104	1.10438	1.10285	1.10006	1.10185	1.11516	1.10749
WmelF 5D00001	Age-and-Wolbachia_infected_aegypti/Wmel_females_2015/	0	5	NaN	NaN	NaN	NaN	1.66219	1.79813	NaN	NaN	1.84115	1.61575	NaN	NaN	NaN	1.67585	1.99218	1.65268	1.43934	1.90785	NaN	2.40531	1.53139	1.49684	1.59717	1.70102	1.62017	1.6158	1.59392	1.47272	1.45817	1.55682	1.71065	1.4915	1.38661	1.39404	1.45198	1.48518	1.52455	1.59166	1.47756	1.4138	1.4493	1.54191	1.56555	1.49041	1.38899	1.43829
WmelF 5D00002	Age-and-Wolbachia_infected_aegypti/Wmel_females_2015/	0	5	NaN	1.974	1.3659	0.980204	1.00154	1.06406	1.08386	1.05533	0.933662	0.863024	0.899348	0.977797	1.0478	1.0578	0.968372	0.933386	0.943806	0.960473	0.975111	0.94147	0.873485	0.885658	0.913585	0.926166	0.914538	0.873851	0.847444	0.866712	0.881557	0.886095	0.878138	0.846548	0.844694	0.870452	0.892166	0.884157	0.86301	0.850099	0.851691	0.862855	0.876048	0.879962	0.866515	0.849366	0.847874	0.858651
WmelF 5D00003	Age-and-Wolbachia_infected_aegypti/Wmel_females_2015/	0	5	NaN	NaN	3.03101	1.39118	1.66095	2.25205	1.91736	1.38336	1.29709	1.4551	2.06523	1.64438	1.46073	1.49747	1.42208	1.34729	1.33587	1.43607	1.43075	1.36652	1.33065	1.40366	1.47697	1.46935	1.37298	1.32099	1.31149	1.3296	1.40763	1.37482	1.2536	1.32162	1.39305	1.39376	1.3449	1.3463	1.36419	1.35705	1.34966	1.36022	1.3801	1.35989	1.33389	1.325	1.34886	1.36517
WmelF 5D00004	Age-and-Wolbachia_infected_aegypti/Wmel_females_2015/	0	5	NaN	1.33697	1.19511	1.44132	1.08092	0.932252	0.931216	1.03607	1.11681	1.09539	1.00536	1.03106	1.01963	0.965514	1.04119	1.02223	0.952968	0.940445	0.94238	0.944954	0.942556	0.945179	0.931057	0.909236	0.911485	0.931059	0.94307	0.925898	0.915166	0.914879	0.921992	0.927142	0.928396	0.918632	0.891504	0.893275	0.897342	0.880476	0.881602	0.883092	0.88044	0.889704	0.889647	0.880483	0.871144	0.868749
WmelF 5D00005	Age-and-Wolbachia_infected_aegypti/Wmel_females_2015/	0	5	NaN	1.61001	1.2045	1.26557	1.33528	1.2901	1.18285	1.12306	1.14752	1.13857	1.03752	0.999575	1.0661	1.19595	1.07046	1.03642	1.08722	1.15096	1.09034	1.04306	1.06945	1.07038	1.03981	1.01466	1.06414	1.0651	1.03841	1.03518	1.04187	1.02579	0.99486	1.02715	1.0406	1.02479	1.01347	1.02749	1.04305	1.03718	1.03211	1.03631	1.04541	1.03586	1.03936	1.04877	1.04355	1.03295
WmelF 5D00006	Age-and-Wolbachia_infected_aegypti/Wmel_females_2015/	0	5	NaN	1.72676	1.32285	1.18953	1.10891	1.10021	1.14184	1.19204	1.09373	1.04438	1.14868	1.21851	1.17427	1.08644	1.12319	1.06734	1.00821	1.06331	1.04752	1.02814	1.05251	1.04882	1.05419	1.0702	1.06695	1.06269	1.05965	1.05506	1.03887	1.02964	1.03292	1.03159	1.04462	1.06437	1.06773	1.073	1.07402	1.06683	1.07465	1.07151	1.05526	1.05482	1.06482	1.06938	1.0519	1.06008
WmelF 5D00007	Age-and-Wolbachia_infected_aegypti/Wmel_females_2015/	0	5	NaN	1.13509	1.03362	1.21553	1.16605	1.07932	1.0418	1.08846	1.02392	0.966444	1.00202	1.1011	1.11181	1.03375	1.06978	1.02939	0.960545	0.94663	0.970493	0.992529	0.985157	0.960612	0.943608	0.944786	0.969111	0.963349	0.953497	0.972457	0.967499	0.96264	0.967508	0.955541	0.954783	0.9611	0.95462	0.959519	0.966702	0.965704	0.966743	0.962501	0.955142	0.960292	0.96763	0.966312	0.949327	0.958569
WmelF 5D00008	Age-and-Wolbachia_infected_aegypti/Wmel_females_2015/	0	5	NaN	NaN	1.69642	1.75017	1.46893	1.40705	1.42515	1.31279	1.22225	1.19159	1.22639	1.28175	1.23248	1.13037	1.15899	1.15488	1.16675	1.303	1.22757	1.15403	1.18075	1.13147	1.13131	1.1885	1.21889	1.17167	1.10373	1.073	1.11063	1.13335	1.10505	1.09823	1.11306	1.12854	1.10964	1.12352	1.12514	1.08275	1.07912	1.10648	1.13901	1.11135	1.09561	1.09619	1.09746	1.111
WmelF 5D00009	Age-and-Wolbachia_infected_aegypti/Wmel_females_2015/	0	5	NaN	NaN	1.86702	1.92837	1.56847	1.3403	1.27599	1.49682	1.3457	1.23665	1.38744	1.37127	1.24726	1.14615	1.1747	1.17353	1.17151	1.245	1.20493	1.16858	1.19291	1.14437	1.12967	1.14353	1.10396	1.10569	1.12219	1.11292	1.13173	1.14699	1.14171	1.13495	1.14793	1.16338	1.14236	1.13662	1.14277	1.14772	1.13728	1.14229	1.16407	1.16172	1.14623	1.13171	1.13164	1.13508
WmelF 5D00010	Age-and-Wolbachia_infected_aegypti/Wmel_females_2015/	0	5	NaN	NaN	NaN	1.67644	2.14286	NaN	NaN	NaN	1.86997	1.41885	1.33282	1.86777	2.54379	1.62243	1.64719	1.58606	1.54106	1.70702	1.55337	1.47761	1.60596	1.54452	1.56947	1.66224	1.50901	1.47788	1.49256	1.45043	1.41636	1.4145	1.4357	1.4072	1.43373	1.49015	1.4662	1.47732	1.47393	1.42485	1.46276	1.51329	1.52929	1.52689	1.47731	1.42647	1.42522	1.4703
WmelF 5D00011	Age-and-Wolbachia_infected_aegypti/Wmel_females_2015/	0	5	NaN	2.86039	1.91007	NaN	2.55533	1.45604	1.23213	1.41087	1.55149	1.50419	1.38534	1.39812	1.44689	1.4631	1.40249	1.28995	1.21781	1.23601	1.21503	1.24911	1.38969	1.37779	1.32941	1.29783	1.2765	1.25231	1.2584	1.31749	1.28884	1.24908	1.24314	1.25822	1.28638	1.29126	1.23086	1.22646	1.25591	1.27778	1.26223	1.24932	1.25355	1.2579	1.2769	1.2889	1.26276	1.25184
WmelF 5D00012	Age-and-Wolbachia_infected_aegypti/Wmel_females_2015/	0	5	NaN	NaN	1.91063	1.94235	1.33094	1.22058	1.25154	1.17843	1.18085	1.222	1.25327	1.31608	1.21836	1.07279	1.15028	1.1783	1.17151	1.245	1.20493	1.16858	1.19291	1.14125	1.14552	1.19271	1.14724	1.14532	1.16262	1.15118	1.14913	1.13479	1.11063	1.12607	1.13697	1.13634	1.13757	1.12728	1.11194	1.10292	1.12198	1.13254	1.12337	1.12178	1.11095	1.09912	1.10068	1.10544
WmelF 5D00013	Age-and-Wolbachia_infected_aegypti/Wmel_females_2015/	0	5	NaN	NaN	2.24704	1.33338	1.54079	2.52577	NaN	2.18934	1.6603	1.53689	1.57602	1.61821	1.6758	1.6701	1.4238	1.35749	1.44877	1.7342	1.52262	1.36898	1.39905	1.30817	1.29507	1.37885	1.47279	1.42869	1.36317	1.3845	1.3354	1.30772	1.33313	1.35098	1.37597	1.38301	1.33422	1.35867	1.40057	1.38967	1.38193	1.37675	1.37325	1.37347	1.37677	1.36666	1.33025	1.34328
WmelF 5D00014	Age-and-Wolbachia_infected_aegypti/Wmel_females_2015/	0	5	NaN	NaN	1.56574	2.98346	1.82216	1.46032	1.33767	1.37471	1.44702	1.37106	1.19639	1.3706	1.51718	1.40159	1.43442	1.41647	1.35221	1.29746	1.30755	1.34395	1.36378	1.33198	1.32488	1.34004	1.3159	1.28887	1.28081	1.29986	1.29814	1.26482	1.22763	1.26841	1.31008	1.3226	1.31181	1.32702	1.33317	1.30243	1.29382	1.30738	1.32739	1.31038	1.30286	1.30715	1.3121	1.33802
WmelF 5D00015	Age-and-Wolbachia_infected_aegypti/Wmel_females_2015/	0	5	NaN	NaN	1.81284	1.92112	1.51862	1.55097	2.20665	NaN	1.8213	1.34344	1.39017	1.56925	1.75797	1.72794	1.46209	1.33406	1.3514	1.56851	1.41541	1.3153	1.41163	1.39063	1.33661	1.31724	1.39408	1.40676	1.36754	1.34078	1.32692	1.29483	1.25234	1.26196	1.30623	1.35177	1.34227	1.30716	1.29289	1.31691	1.29295	1.30981	1.38054	1.38642	1.3686	1.34543	1.32924	1.3648
WmelF 5D00016	Age-and-Wolbachia_infected_aegypti/Wmel_females_2015/	0	5	NaN	NaN	2.20148	NaN	NaN	1.68323	1.24171	1.65838	1.71129	1.5858	1.93436	2.20314	1.76408	1.46489	1.64434	1.56896	1.40525	1.42219	1.44787	1.52549	1.64673	1.41778	1.3996	1.5651	1.52113	1.40933	1.3813	1.51701	1.5319	1.45127	1.38827	1.48993	1.54196	1.50064	1.47682	1.46115	1.42968	1.3884	1.45992	1.49964	1.44781	1.41349	1.41891	1.43298	1.40832	1.44064
WmelF 5D00017	Age-and-Wolbachia_infected_aegypti/Wmel_females_2015/	0	5	NaN	NaN	1.86702	1.92837	1.56847	1.3403	1.27835	1.51141	1.26479	1.11354	1.2354	1.31499	1.24874	1.14699	1.2428	1.23428	1.1529	1.12443	1.10889	1.11457	1.13733	1.12756	1.13256	1.14353	1.10396	1.10799	1.11663	1.0828	1.09822	1.10433	1.08151	1.09698	1.10843	1.10915	1.11147	1.10144	1.09349	1.10103	1.12317	1.13254	1.12334	1.12071	1.11789	1.11563	1.11633	1.12094
WmelF 5D00018	Age-and-Wolbachia_infected_aegypti/Wmel_females_2015/	0	5	NaN	1.0943	0.96575	1.01708	1.0787	1.06887	1.01123	0.981464	0.999065	1.04263	1.07368	1.01926	0.977881	0.964209	0.92776	0.892533	0.886276	0.931101	0.927334	0.909654	0.910404	0.914759	0.901427	0.885154	0.909813	0.897704	0.874073	0.877674	0.890912	0.881459	0.850964	0.85469	0.860067	0.856587	0.845305	0.852312	0.857922	0.844225	0.832736	0.827905	0.828173	0.825046	0.826618	0.82623	0.81465	0.818505
WmelF 5D00019	Age-and-Wolbachia_infected_aegypti/Wmel_females_2015/	0	5	NaN	NaN	NaN	2.27029	2.17819	2.64328	2.10571	1.41713	1.45526	1.70321	1.72271	1.56485	1.50893	1.53547	1.46021	1.31249	1.27982	1.564	1.53112	1.38383	1.34779	1.36942	1.35654	1.33111	1.40984	1.42695	1.36917	1.29988	1.31174	1.30746	1.26095	1.27283	1.29864	1.31468	1.3058	1.29569	1.3005	1.32356	1.32584	1.32347	1.32115	1.30354	1.29911	1.30049	1.28973	1.28221
WmelF 5D00020	Age-and-Wolbachia_infected_aegypti/Wmel_females_2015/	0	5	NaN	2.12419	NaN	NaN	1.92757	1.3731	1.31751	1.5742	1.29633	1.13712	1.26446	1.24792	1.22467	1.25606	1.29838	1.23603	1.18026	1.25181	1.31177	1.29111	1.21113	1.18361	1.18674	1.20749	1.23223	1.2308	1.21325	1.19925	1.19009	1.19817	1.2189	1.21458	1.19046	1.17297	1.19422	1.18448	1.17537	1.19909	1.22692	1.2213	1.19026	1.1954	1.21796	1.22692	1.19231	1.20455
WmelF 5D00021	Age-and-Wolbachia_infected_aegypti/Wmel_females_2015/	0	5	NaN	NaN	NaN	NaN	NaN	NaN	1.75205	2.82462	NaN	2.42663	1.56052	2.02322	NaN	1.96925	1.7126	1.65851	1.75246	2.04589	1.73913	1.6229	1.79765	1.5987	1.50439	1.54832	1.67784	1.60275	1.49833	1.52026	1.49438	1.48027	1.50429	1.52662	1.51808	1.48692	1.4624	1.47384	1.48708	1.47079	1.45213	1.47589	1.52887	1.48879	1.48577	1.50016	1.46982	1.46262
WmelF 5D00022	Age-and-Wolbachia_infected_aegypti/Wmel_females_2015/	0	5	NaN	1.27255	1.12937	1.3635	1.48657	1.27642	1.11968	1.28181	1.13435	1.02395	1.12742	1.19087	1.19135	1.14515	1.07778	1.0203	0.995283	1.01345	0.989172	0.990033	1.04271	1.01778	1.00785	1.02613	1.02529	1.02526	1.01624	0.993061	1.01211	1.01402	0.981581	0.980617	0.987166	0.993736	0.999345	1.00743	1.01182	1.00837	1.00628	1.00517	1.00532	1.00882	1.01308	1.01163	0.999333	1.00305
WmelF 5D00023	Age-and-Wolbachia_infected_aegypti/Wmel_females_2015/	0	5	NaN	NaN	2.38336	NaN	NaN	NaN	2.34822	2.55833	1.58803	1.51381	NaN	NaN	2.11209	1.79913	1.83553	1.73456	1.62058	1.63726	1.6952	1.61164	1.44667	1.52252	1.62164	1.60235	1.46203	1.48301	1.55056	1.49801	1.50942	1.51078	1.47688	1.494	1.48337	1.47171	1.53757	1.58689	1.57036	1.50509	1.51158	1.53869	1.56032	1.59328	1.54836	1.48342	1.47888	1.52693
WmelF 5D00024	Age-and-Wolbachia_infected_aegypti/Wmel_females_2015/	0	5	NaN	1.03153	0.916222	0.966141	1.02661	1.0161	0.982257	1.03169	0.938158	0.863024	0.899348	0.989888	0.983897	0.896375	0.926499	0.926506	0.899336	0.889758	0.895535	0.891749	0.871132	0.870732	0.884786	0.898817	0.887011	0.87464	0.8651	0.854579	0.827677	0.815853	0.827254	0.834905	0.837958	0.837925	0.838575	0.834237	0.828444	0.825969	0.833502	0.825354	0.805281	0.815179	0.824233	0.822735	0.811223	0.819883
WmelF 5D00025	Age-and-Wolbachia_infected_aegypti/Wmel_females_2015/	0	5	NaN	NaN	1.51881	2.79294	NaN	1.99674	1.67455	2.54975	1.76255	1.42633	1.47012	1.69949	1.78003	1.57528	1.46643	1.46415	1.4797	1.40529	1.33752	1.38294	1.57326	1.46034	1.38985	1.42738	1.52832	1.47933	1.40054	1.42091	1.46095	1.41137	1.31573	1.40283	1.41963	1.37294	1.42858	1.47316	1.4651	1.4172	1.42644	1.4606	1.47257	1.3831	1.39496	1.45814	1.43309	1.40798
WmelF 5D00026	Age-and-Wolbachia_infected_aegypti/Wmel_females_2015/	0	5	NaN	NaN	1.68519	NaN	2.09138	1.41384	1.18946	1.22541	1.27314	1.3111	1.34217	1.29791	1.23582	1.19771	1.23482	1.18758	1.1425	1.21245	1.17864	1.14375	1.169	1.16056	1.13765	1.13091	1.18578	1.23293	1.2175	1.14219	1.17552	1.18483	1.12974	1.16732	1.17674	1.15235	1.15172	1.15228	1.16416	1.18671	1.14695	1.13042	1.15573	1.16591	1.1765	1.17473	1.14632	1.1601
WmelF 5D00027	Age-and-Wolbachia_infected_aegypti/Wmel_females_2015/	0	5	NaN	NaN	1.54573	1.62051	1.4243	1.2667	1.19486	1.23854	1.20374	1.16839	1.20301	1.25742	1.21219	1.11527	1.14818	1.1172	1.08108	1.14201	1.14997	1.14669	1.16954	1.15733	1.15881	1.17498	1.16707	1.13749	1.09902	1.06842	1.08341	1.10129	1.09847	1.09566	1.09434	1.10034	1.12063	1.13122	1.12939	1.11823	1.09518	1.0874	1.09703	1.09465	1.10887	1.12489	1.11362	1.11322
WmelF 5D00028	Age-and-Wolbachia_infected_aegypti/Wmel_females_2015/	0	5	NaN	NaN	NaN	NaN	NaN	2.58223	1.69478	1.47048	1.43589	1.54271	1.8346	2.03263	1.69864	1.4329	1.61211	1.4442	1.31356	1.63009	1.58233	1.45207	1.48121	1.4417	1.38359	1.36026	1.44319	1.45991	1.3947	1.32016	1.37082	1.37161	1.27937	1.2853	1.33319	1.37963	1.36668	1.35337	1.34615	1.3413	1.3355	1.34483	1.36651	1.36842	1.3688	1.36384	1.34664	1.36681
WmelF 5D00029	Age-and-Wolbachia_infected_aegypti/Wmel_females_2015/	0	5	NaN	2.06582	1.59585	1.631	1.25443	1.097	1.06264	1.10526	1.10106	1.03513	0.961043	1.03623	1.03044	0.934565	1.00175	1.00964	0.976336	0.993371	1.00013	0.99682	0.99148	0.987319	0.997991	1.01085	0.988112	0.979761	0.982306	0.981237	0.970913	0.966203	0.971723	0.9754	0.971252	0.966114	0.973071	0.971729	0.972236	0.983175	0.984876	0.983308	0.985263	1.00104	0.999306	0.977964	0.951623	0.9735
WmelF 5D00030	Age-and-Wolbachia_infected_aegypti/Wmel_females_2015/	0	5	NaN	NaN	NaN	NaN	NaN	2.58223	1.69478	1.47048	1.43589	1.551	1.84916	1.69095	1.58457	1.62493	1.69848	1.45131	1.2929	1.38824	1.32394	1.28492	1.37362	1.4196	1.35742	1.29264	1.42076	1.46019	1.40724	1.37588	1.39692	1.38347	1.32532	1.33631	1.36313	1.37695	1.3607	1.39427	1.44844	1.46865	1.43307	1.40642	1.40146	1.37591	1.36337	1.36983	1.39295	1.42622
WmelF 5D00031	Age-and-Wolbachia_infected_aegypti/Wmel_females_2015/	0	5	NaN	2.02811	1.60897	NaN	1.97886	1.3731	1.31751	1.5742	1.28633	1.15595	1.40363	1.4125	1.25897	1.16428	1.34674	1.2962	1.19006	1.33527	1.2571	1.17063	1.201	1.27285	1.29604	1.25979	1.23951	1.25437	1.25679	1.20532	1.18776	1.19817	1.2189	1.21458	1.18864	1.17533	1.21969	1.21791	1.19776	1.20145	1.22368	1.22881	1.21361	1.2213	1.22078	1.20674	1.18737	1.21636
WmelF 5D00032	Age-and-Wolbachia_infected_aegypti/Wmel_females_2015/	0	5	NaN	NaN	1.33062	1.22208	1.86914	1.60996	1.16806	1.32984	1.33611	1.26966	1.30516	1.34521	1.3975	1.39829	1.19924	1.1148	1.13892	1.26471	1.23272	1.20886	1.28184	1.18253	1.15441	1.22208	1.29305	1.27359	1.21939	1.20545	1.22799	1.22771	1.1904	1.1786	1.19249	1.20687	1.18075	1.18626	1.21409	1.23588	1.20344	1.20332	1.24307	1.21859	1.19743	1.19847	1.22316	1.21829
WmelF 5D00033	Age-and-Wolbachia_infected_aegypti/Wmel_females_2015/	0	5	NaN	1.26351	1.37252	NaN	1.57761	1.23472	1.21992	1.64657	1.39203	1.15461	1.19583	1.35472	1.24203	1.04814	1.32045	1.36443	1.19718	1.21233	1.31191	1.28622	1.12644	1.15952	1.24679	1.27678	1.14493	1.16429	1.23369	1.18459	1.11853	1.12054	1.19462	1.19421	1.18125	1.18905	1.23567	1.21502	1.17911	1.18444	1.22744	1.22323	1.17725	1.21721	1.22344	1.19383	1.17524	1.21376
WmelF 5D00034	Age-and-Wolbachia_infected_aegypti/Wmel_females_2015/	0	5	NaN	NaN	NaN	1.9459	NaN	NaN	1.94342	1.57507	1.70337	2.68689	NaN	2.07233	1.67226	1.7339	1.80101	1.57276	1.46364	1.75956	1.6409	1.49482	1.52721	1.56936	1.48829	1.38878	1.46579	1.59722	1.59838	1.41718	1.5013	1.56626	1.4648	1.46882	1.52896	1.59058	1.55845	1.52748	1.50859	1.4919	1.44261	1.44272	1.50104	1.53207	1.51303	1.47852	1.47601	1.48008
WmelF 5D00035	Age-and-Wolbachia_infected_aegypti/Wmel_females_2015/	0	5	NaN	1.66575	1.26274	1.31972	1.21788	1.2062	1.20904	1.06581	0.993176	1.03461	1.21173	1.16161	1.04814	0.999252	1.13587	1.06172	0.941935	0.989731	1.04104	1.02839	0.966106	0.980961	0.995445	0.983612	0.96028	0.988233	1.00422	0.944365	0.950019	0.981432	0.998971	0.971115	0.961355	0.968943	0.962627	0.955819	0.962542	0.98547	0.980373	0.966651	0.960547	0.975474	0.979274	0.973221	0.971883	0.980859
WmelF 5D00036	Age-and-Wolbachia_infected_aegypti/Wmel_females_2015/	0	5	NaN	NaN	1.56574	2.98346	1.82216	1.46032	1.34038	1.38567	1.31427	1.29541	1.46075	1.56318	1.43407	1.27767	1.4066	1.31561	1.19213	1.26586	1.31813	1.34395	1.36378	1.33198	1.32488	1.33941	1.31243	1.32361	1.32472	1.26305	1.20794	1.22636	1.31231	1.27289	1.25852	1.28569	1.30805	1.29178	1.25745	1.23673	1.27373	1.2918	1.26945	1.27202	1.29059	1.30584	1.294	1.29946
WmelF 5D00037	Age-and-Wolbachia_infected_aegypti/Wmel_females_2015/	0	5	NaN	NaN	2.54682	NaN	NaN	1.59752	1.30783	1.53046	1.5102	1.39022	1.42758	1.89093	2.03173	1.53551	1.56129	1.52506	1.46266	1.4821	1.43944	1.41095	1.43692	1.46779	1.44216	1.40802	1.49857	1.50299	1.46966	1.49035	1.42627	1.36619	1.35439	1.41086	1.42915	1.41076	1.42995	1.45879	1.45483	1.40844	1.42609	1.40632	1.35329	1.39707	1.4398	1.44808	1.42344	1.42296
WmelF 5D00038	Age-and-Wolbachia_infected_aegypti/Wmel_females_2015/	0	5	NaN	2.12663	1.22343	1.14305	1.61708	1.44881	1.12373	1.42597	1.38137	1.18535	1.14405	1.24451	1.29947	1.23447	1.20057	1.16881	1.17151	1.245	1.20064	1.18169	1.25267	1.20382	1.15131	1.15282	1.25796	1.20603	1.12147	1.142	1.17792	1.15022	1.08215	1.13501	1.17158	1.16449	1.16253	1.17843	1.19659	1.1985	1.1854	1.18129	1.18558	1.16282	1.168	1.18792	1.18506	1.17484
WmelF 5D00039	Age-and-Wolbachia_infected_aegypti/Wmel_females_2015/	0	5	NaN	NaN	NaN	NaN	NaN	2.17057	1.78708	NaN	1.60095	1.34031	1.77007	2.02697	1.81582	1.62368	1.67208	1.50425	1.41014	1.65791	1.66667	1.59005	1.61529	1.54591	1.51698	1.54105	1.56339	1.59232	1.58825	1.53176	1.55008	1.52207	1.43783	1.44691	1.47591	1.48853	1.4643	1.47039	1.50064	1.52218	1.44461	1.42174	1.48324	1.54765	1.54503	1.49613	1.46466	1.50262
WmelF 5D00040	Age-and-Wolbachia_infected_aegypti/Wmel_females_2015/	0	5	NaN	NaN	1.43389	2.11935	2.62709	1.82557	1.59981	2.31293	1.37759	1.14425	1.39014	1.69162	1.606	1.37429	1.51158	1.53586	1.46266	1.4821	1.44689	1.38895	1.34862	1.35904	1.42622	1.49082	1.39089	1.32975	1.33881	1.40751	1.32878	1.27418	1.30336	1.36204	1.3588	1.31191	1.30123	1.31915	1.3232	1.29379	1.33184	1.34788	1.3215	1.34449	1.36034	1.34902	1.3142	1.34293
WmelF 5D00041	Age-and-Wolbachia_infected_aegypti/Wmel_females_2015/	0	5	NaN	1.00656	1.00859	0.949589	0.919546	0.931726	0.957502	0.939184	0.926204	0.898157	0.85001	0.849523	0.835206	0.806945	0.838614	0.842935	0.824844	0.819119	0.829777	0.822739	0.790756	0.793388	0.7985	0.802803	0.826574	0.829603	0.823386	0.828285	0.829015	0.82789	0.824736	0.80953	0.811477	0.81917	0.8013	0.805369	0.815762	0.813256	0.812075	0.811854	0.812835	0.818112	0.813923	0.806419	0.807746	0.807385
WmelF 5D00042	Age-and-Wolbachia_infected_aegypti/Wmel_females_2015/	0	5	NaN	NaN	1.28007	1.36797	1.75559	1.77034	1.49049	1.52644	1.5938	1.55609	1.42141	1.43211	1.4823	1.49747	1.42208	1.34729	1.33793	1.44142	1.36114	1.32277	1.41434	1.32685	1.31594	1.38681	1.35924	1.32497	1.3146	1.33378	1.3337	1.27847	1.21251	1.28673	1.28561	1.23303	1.27945	1.29524	1.28607	1.28471	1.30442	1.31751	1.3153	1.31839	1.3223	1.32043	1.30752	1.3102
WmelF 5D00043	Age-and-Wolbachia_infected_aegypti/Wmel_females_2015/	0	5	NaN	NaN	2.20257	NaN	1.72647	1.43012	1.50533	1.56975	1.32339	1.2562	1.57597	1.75778	1.56674	1.34548	1.28442	1.28691	1.33931	1.43949	1.43075	1.36996	1.3321	1.353	1.34901	1.31049	1.2852	1.29572	1.30685	1.28406	1.30096	1.31045	1.29571	1.31015	1.33686	1.34641	1.30552	1.28835	1.28607	1.28471	1.30442	1.31751	1.3153	1.31839	1.3223	1.31944	1.30536	1.33797
WmelF 5D00044	Age-and-Wolbachia_infected_aegypti/Wmel_females_2015/	0	5	NaN	1.63233	1.3869	1.44244	1.51914	1.42051	1.29917	1.34395	1.30145	1.2231	1.17236	1.14099	1.10602	1.08705	1.17256	1.19801	1.18061	1.20306	1.08724	1.03302	1.09401	1.09308	1.09477	1.11068	1.10501	1.10068	1.0846	1.0543	1.11416	1.12987	1.06064	1.07249	1.08831	1.08626	1.0714	1.06752	1.0877	1.12641	1.09703	1.08341	1.1084	1.1231	1.10758	1.08752	1.10008	1.11775
WmelF 10d00000	Age-and-Wolbachia_infected_aegypti/Wmel_females_2015/	1	10	NaN	NaN	NaN	NaN	NaN	1.93492	1.67455	2.54975	1.76255	1.42009	1.46398	2.05161	1.92535	1.40339	1.71766	1.72733	1.47026	1.39899	1.34938	1.33932	1.36293	1.32719	1.34223	1.43037	1.54398	1.3953	1.29169	1.40621	1.3855	1.3075	1.26866	1.3487	1.39434	1.36311	1.31827	1.32454	1.33317	1.30243	1.2918	1.31509	1.35992	1.36529	1.35058	1.32964	1.31543	1.33498
WmelF 10d00001	Age-and-Wolbachia_infected_aegypti/Wmel_females_2015/	1	10	NaN	NaN	NaN	1.28771	1.80242	NaN	NaN	1.8716	2.22059	NaN	1.945	1.85857	2.18962	NaN	2.27815	1.81679	1.74889	2.05373	1.61866	1.49345	1.77538	1.8883	1.69267	1.54982	1.79615	1.76261	1.57625	1.52449	1.60659	1.6183	1.50759	1.51946	1.51422	1.49179	1.51089	1.53346	1.55897	1.58063	1.52009	1.53396	1.64148	1.63317	1.57852	1.55237	1.61083	1.63247
WmelF 10d00002	Age-and-Wolbachia_infected_aegypti/Wmel_females_2015/	1	10	NaN	NaN	NaN	NaN	NaN	NaN	2.36727	NaN	NaN	2.09756	1.72214	2.05674	2.21842	1.79913	1.83553	1.70459	1.67914	2.37236	1.78534	1.5134	1.55206	1.57934	1.59869	1.61688	1.6454	1.60922	1.54217	1.49431	1.50409	1.53909	1.55316	1.46263	1.4697	1.52264	1.44901	1.50408	1.59123	1.56126	1.53194	1.55622	1.61598	1.56581	1.53143	1.53188	1.55613	1.56195
WmelF 10d00003	Age-and-Wolbachia_infected_aegypti/Wmel_females_2015/	1	10	NaN	2.10814	1.49944	NaN	NaN	1.57745	1.43676	1.48347	1.40117	1.32578	1.36208	1.56732	1.45465	1.21705	1.40247	1.49088	1.39866	1.3389	1.29081	1.31373	1.39779	1.26219	1.25497	1.37302	1.3516	1.28212	1.25624	1.31626	1.28884	1.24541	1.24257	1.32759	1.32265	1.25861	1.27734	1.31094	1.29333	1.22385	1.28944	1.34152	1.30894	1.28823	1.31158	1.34133	1.30919	1.29117
WmelF 10d00004	Age-and-Wolbachia_infected_aegypti/Wmel_females_2015/	1	10	NaN	NaN	NaN	NaN	NaN	NaN	NaN	NaN	NaN	3.14487	NaN	NaN	2.36805	2.60931	NaN	2.16011	1.7195	NaN	2.65931	1.74508	2.5285	NaN	2.11377	1.79009	2.27909	NaN	2.24251	1.61844	1.80374	2.16758	1.93418	1.71042	1.76499	1.96366	1.77175	1.72993	1.76745	1.78919	1.73761	1.78262	1.96988	2.02135	1.92249	1.81127	1.77924	1.80833
WmelF 10d00005	Age-and-Wolbachia_infected_aegypti/Wmel_females_2015/	1	10	NaN	NaN	NaN	NaN	NaN	NaN	NaN	NaN	2.54955	1.94283	1.9944	2.00018	2.43622	NaN	2.55195	1.88731	1.79265	2.11563	1.93201	1.99855	NaN	1.90047	1.7147	1.92602	1.9806	1.76469	1.61841	1.6407	1.67645	1.65666	1.60631	1.68855	1.77	1.74809	1.62019	1.69037	1.85066	1.86418	1.74801	1.69864	1.72518	1.69659	1.69602	1.72275	1.7475	1.75017
WmelF 10d00006	Age-and-Wolbachia_infected_aegypti/Wmel_females_2015/	1	10	NaN	NaN	NaN	1.56787	2.03494	1.73027	1.36767	2.11101	1.79381	1.44559	1.48909	1.29778	1.3113	1.57789	1.4971	1.39385	1.38052	1.49417	1.40182	1.35746	1.4554	1.35832	1.33755	1.42882	1.53236	1.4903	1.37979	1.3097	1.32249	1.31539	1.26928	1.31231	1.35642	1.36799	1.35398	1.36595	1.38233	1.37386	1.34213	1.33611	1.35983	1.36388	1.34723	1.33672	1.36203	1.3471
WmelF 10d00007	Age-and-Wolbachia_infected_aegypti/Wmel_females_2015/	1	10	NaN	NaN	1.89537	1.52762	2.00524	NaN	2.91472	1.81016	1.53048	1.44901	1.48639	1.40584	1.37497	1.40132	1.35859	1.20375	1.14429	1.34384	1.23201	1.13704	1.21054	1.25054	1.21877	1.16503	1.18527	1.21678	1.21635	1.17022	1.18148	1.19807	1.18973	1.1823	1.1783	1.17708	1.17552	1.17755	1.17316	1.15878	1.16038	1.16786	1.17258	1.16772	1.16131	1.15665	1.1552	1.1571
WmelF 10d00008	Age-and-Wolbachia_infected_aegypti/Wmel_females_2015/	1	10	NaN	NaN	NaN	NaN	NaN	2.65158	1.6071	NaN	2.69399	1.70505	2.27181	2.91828	2.12304	1.80232	2.25064	2.20268	1.88556	1.9116	1.75674	1.74793	1.97313	1.69346	1.57543	1.6219	1.75801	1.84795	1.81386	1.71336	1.72058	1.7089	1.64664	1.65731	1.68734	1.69331	1.64167	1.69902	1.73278	1.63078	1.62674	1.6879	1.75708	1.68156	1.63452	1.62012	1.60676	1.62941
WmelF 10d00009	Age-and-Wolbachia_infected_aegypti/Wmel_females_2015/	1	10	NaN	1.70917	1.32984	1.72147	1.5085	1.30764	1.22904	1.27954	1.16014	1.10151	1.21698	1.2245	1.10014	0.999258	1.17499	1.22342	1.14834	1.16765	1.13056	1.09077	1.08115	1.07134	1.076	1.09553	1.11788	1.14482	1.14846	1.11129	1.10763	1.08849	1.04923	1.06481	1.06558	1.05557	1.07561	1.09078	1.07839	1.0428	1.0566	1.06981	1.06553	1.07875	1.07798	1.06263	1.04582	1.05495
WmelF 10d00010	Age-and-Wolbachia_infected_aegypti/Wmel_females_2015/	1	10	NaN	NaN	1.34285	1.22479	1.45816	1.519	1.31847	1.21583	1.43995	1.58806	1.21413	1.27893	1.34459	1.27671	1.30895	1.29748	1.27306	1.29514	1.17947	1.16916	1.34972	1.30407	1.2061	1.17071	1.27574	1.24899	1.17929	1.19938	1.23623	1.20005	1.12349	1.20684	1.24815	1.20171	1.15277	1.18947	1.22856	1.18743	1.18137	1.19802	1.21837	1.21137	1.19875	1.19847	1.22316	1.21829
WmelF 10d00011	Age-and-Wolbachia_infected_aegypti/Wmel_females_2015/	1	10	NaN	NaN	2.20257	NaN	1.72647	1.41521	1.52675	1.98313	1.56464	1.42882	2.01548	1.90151	1.61054	1.49843	1.53186	1.48423	1.44806	1.57287	1.667	1.58038	1.42607	1.51375	1.50042	1.38513	1.40044	1.47652	1.53343	1.48414	1.44887	1.42078	1.39962	1.41345	1.4389	1.4522	1.43133	1.44166	1.45388	1.44045	1.46447	1.4368	1.38074	1.45539	1.49593	1.47444	1.44537	1.48384
WmelF 10d00012	Age-and-Wolbachia_infected_aegypti/Wmel_females_2015/	1	10	NaN	NaN	NaN	NaN	3.36932	1.67063	1.51524	1.91477	1.80535	1.59311	1.63334	1.67619	1.72251	1.73118	1.60554	1.41745	1.33246	1.43268	1.42356	1.39465	1.41854	1.37532	1.39852	1.47451	1.43269	1.43737	1.43106	1.34921	1.32024	1.30549	1.29522	1.34634	1.36753	1.34876	1.3373	1.32877	1.32308	1.31958	1.31509	1.32495	1.34658	1.34768	1.36638	1.36987	1.31408	1.33497
WmelF 10d00013	Age-and-Wolbachia_infected_aegypti/Wmel_females_2015/	1	10	NaN	NaN	NaN	NaN	NaN	1.93492	1.6687	2.41204	2.09484	1.70891	1.75298	NaN	NaN	1.87749	1.9223	1.66721	1.50174	1.64903	1.6183	1.55492	1.58265	1.60738	1.62673	1.64372	1.66606	1.69687	1.68658	1.61314	1.63055	1.5888	1.49199	1.55794	1.58414	1.53938	1.50732	1.5526	1.59971	1.57092	1.58667	1.58966	1.57067	1.5922	1.62292	1.62691	1.5787	1.59278
WmelF 10d00014	Age-and-Wolbachia_infected_aegypti/Wmel_females_2015/	1	10	NaN	NaN	NaN	NaN	1.33061	1.29825	1.91957	2.05068	1.52432	1.31828	1.35928	1.53747	1.58032	1.46575	1.66906	1.49004	1.30964	1.40581	1.40171	1.37542	1.3992	1.36384	1.35085	1.37265	1.395	1.42644	1.41601	1.3372	1.29952	1.33974	1.44626	1.43187	1.40265	1.38629	1.37053	1.38087	1.40659	1.42851	1.42766	1.40159	1.3734	1.39629	1.40751	1.40381	1.40515	1.41301
WmelF 10d00015	Age-and-Wolbachia_infected_aegypti/Wmel_females_2015/	1	10	NaN	NaN	NaN	1.9997	1.31887	1.20225	1.28021	1.50675	1.32359	1.29484	1.99197	1.49525	1.34332	1.49872	1.44533	1.25931	1.17445	1.31223	1.2887	1.21183	1.19379	1.21962	1.19396	1.14831	1.20347	1.25052	1.24532	1.19513	1.20572	1.22368	1.21232	1.17291	1.20225	1.26568	1.23499	1.21925	1.23049	1.25321	1.22257	1.19922	1.20933	1.25504	1.24318	1.20595	1.21476	1.24182
WmelF 10d00016	Age-and-Wolbachia_infected_aegypti/Wmel_females_2015/	1	10	NaN	NaN	1.77768	1.90779	2.04618	1.67563	1.55022	NaN	1.61427	1.21668	1.37156	1.5673	1.85328	2.27486	1.92285	1.57155	1.44894	1.58288	1.47102	1.41148	1.52305	1.46855	1.5374	1.72863	1.5496	1.56862	1.62493	1.49406	1.44005	1.43791	1.46156	1.47518	1.53699	1.5762	1.45134	1.46113	1.51042	1.49065	1.5074	1.5157	1.50033	1.49038	1.50482	1.51549	1.48241	1.49602
WmelF 10d00017	Age-and-Wolbachia_infected_aegypti/Wmel_females_2015/	1	10	NaN	NaN	NaN	1.54576	2.01983	2.14044	1.62856	1.6476	2.20287	2.02032	1.34271	1.5324	1.93295	1.87591	1.68634	1.53828	1.51292	1.67257	1.44683	1.36597	1.56549	1.64186	1.53258	1.42376	1.51481	1.52835	1.46949	1.43107	1.45189	1.43092	1.36652	1.41979	1.44742	1.41243	1.35889	1.38508	1.42679	1.41405	1.42609	1.47162	1.51885	1.45339	1.41942	1.42666	1.45065	1.46218
WmelF 10d00018	Age-and-Wolbachia_infected_aegypti/Wmel_females_2015/	1	10	NaN	1.79716	1.49627	1.53208	1.20328	1.11145	1.18177	1.37134	1.17423	1.07883	1.28293	1.22262	1.0944	1.0343	1.11823	1.0864	1.01151	1.02897	1.03535	1.0295	1.02213	1.01836	1.00864	1.00846	1.05833	1.06032	1.02692	1.00333	1.02114	1.03332	1.01411	0.980562	0.978758	1.00492	1.02741	1.00472	0.987833	1.01189	1.00362	0.999503	1.01133	1.01597	1.01222	1.00465	1.00123	1.01507
WmelF 10d00019	Age-and-Wolbachia_infected_aegypti/Wmel_females_2015/	1	10	NaN	2.37813	1.57418	1.62412	1.40575	1.34357	1.39441	1.45312	1.27777	1.16316	1.20107	1.24254	1.26904	1.30077	1.44767	1.33663	1.20994	1.29029	1.24288	1.21455	1.29251	1.33455	1.2926	1.22742	1.24984	1.2515	1.23221	1.21686	1.20643	1.21564	1.23498	1.19733	1.21001	1.25094	1.22386	1.17826	1.16007	1.18438	1.17391	1.18342	1.22349	1.2351	1.21815	1.19862	1.20762	1.23527
WmelF 10d00020	Age-and-Wolbachia_infected_aegypti/Wmel_females_2015/	1	10	NaN	NaN	1.50784	1.60716	NaN	1.70051	1.18413	1.21266	1.39208	1.38981	1.1279	1.18297	1.28659	1.29856	1.26467	1.17409	1.16112	1.3716	1.19987	1.12303	1.28815	1.16703	1.09948	1.13242	1.19283	1.18331	1.14099	1.13174	1.18006	1.18802	1.13018	1.1218	1.12507	1.12197	1.10256	1.1293	1.15028	1.11965	1.11785	1.13705	1.15526	1.1229	1.12382	1.1422	1.13001	1.1193
WmelF 10d00021	Age-and-Wolbachia_infected_aegypti/Wmel_females_2015/	1	10	NaN	NaN	1.74554	1.45239	1.47863	1.5158	1.60875	2.38248	1.37759	1.14098	1.38502	1.99105	1.83342	1.37573	1.69492	1.49794	1.25154	1.33511	1.40159	1.39414	1.34944	1.36942	1.36455	1.32414	1.29742	1.30761	1.32008	1.29659	1.27557	1.29795	1.35375	1.30584	1.28863	1.3225	1.37962	1.33737	1.3047	1.35716	1.33677	1.34227	1.38695	1.34315	1.3227	1.32791	1.33199	1.35482
WmelF 10d00022	Age-and-Wolbachia_infected_aegypti/Wmel_females_2015/	1	10	NaN	NaN	2.18576	1.54469	1.35384	1.22932	1.16501	1.20841	1.17808	1.14638	1.18084	1.22727	1.22611	1.17923	1.15685	1.09678	1.07608	1.18412	1.20468	1.19359	1.2166	1.20767	1.165	1.11784	1.10996	1.10594	1.0987	1.09148	1.11334	1.11973	1.09337	1.06839	1.07261	1.09389	1.09613	1.1004	1.10011	1.09118	1.09691	1.09756	1.09368	1.11906	1.12098	1.1032	1.09291	1.11281
WmelF 10d00023	Age-and-Wolbachia_infected_aegypti/Wmel_females_2015/	1	10	NaN	NaN	NaN	NaN	NaN	2.2831	1.7648	3.10924	NaN	3.96456	1.91673	2.42989	NaN	NaN	NaN	2.14556	1.70305	1.72692	1.63175	1.63183	1.79998	1.58124	1.59199	1.87783	1.93474	1.73144	1.59248	1.61346	1.73434	1.74009	1.59105	1.53335	1.57423	1.63066	1.53397	1.59689	1.69567	1.65304	1.71154	1.78526	1.7914	1.70174	1.68273	1.70441	1.68645	1.64047
WmelF 10d00024	Age-and-Wolbachia_infected_aegypti/Wmel_females_2015/	1	10	NaN	NaN	2.31057	1.63231	1.61571	2.09194	NaN	1.56622	1.32706	1.32676	1.50402	1.59698	1.5335	1.43207	1.48308	1.32978	1.20994	1.29029	1.24761	1.19809	1.22628	1.30502	1.30029	1.22442	1.20622	1.21752	1.24024	1.2577	1.28684	1.28054	1.23633	1.22138	1.23471	1.24842	1.21795	1.2241	1.24287	1.24266	1.24186	1.25347	1.27518	1.28417	1.26522	1.23779	1.23049	1.24997
WmelF 10d00025	Age-and-Wolbachia_infected_aegypti/Wmel_females_2015/	1	10	NaN	NaN	NaN	1.34131	2.14526	2.21904	1.45221	1.79634	1.54211	1.3232	1.3641	1.41818	1.39987	1.32118	1.26862	1.26812	1.32341	1.4257	1.29505	1.22918	1.30958	1.24419	1.23536	1.30295	1.32974	1.32025	1.29463	1.27442	1.26251	1.25158	1.24329	1.25822	1.28185	1.29748	1.28835	1.30383	1.30961	1.28161	1.29825	1.30071	1.28075	1.307	1.29394	1.27016	1.29461	1.29947
WmelF 10d00026	Age-and-Wolbachia_infected_aegypti/Wmel_females_2015/	1	10	NaN	NaN	NaN	NaN	NaN	1.75254	1.87466	1.94345	1.68482	1.52886	1.56819	1.8553	1.95872	1.67154	1.53408	1.49827	1.60453	2.09186	1.69282	1.46456	1.50136	1.5282	1.54756	1.5656	1.59343	1.56343	1.50432	1.46155	1.47226	1.50308	1.52035	1.48232	1.51787	1.56101	1.4404	1.44718	1.51116	1.53126	1.51686	1.51965	1.53878	1.49802	1.47308	1.47609	1.5002	1.51267
WmelF 10d00027	Age-and-Wolbachia_infected_aegypti/Wmel_females_2015/	1	10	NaN	NaN	1.50811	1.32558	1.39187	1.23823	1.08982	1.225	1.32672	1.30538	1.23601	1.35712	1.35297	1.21687	1.3316	1.25804	1.15069	1.21878	1.27843	1.25849	1.18622	1.20137	1.19861	1.19193	1.30575	1.25236	1.13867	1.10452	1.16675	1.2047	1.1689	1.20847	1.23293	1.21991	1.19329	1.18536	1.18885	1.19201	1.19566	1.20064	1.20401	1.1946	1.2044	1.22541	1.23387	1.24729
WmelF 10d00028	Age-and-Wolbachia_infected_aegypti/Wmel_females_2015/	1	10	NaN	NaN	NaN	NaN	NaN	1.94415	1.70656	NaN	NaN	1.69101	1.74612	NaN	NaN	1.87749	1.9223	1.66721	1.49874	1.64043	1.73865	1.70047	1.59414	1.50809	1.52682	1.65536	1.8248	1.72901	1.54045	1.43557	1.48654	1.52823	1.49092	1.56184	1.57965	1.54593	1.56497	1.59692	1.58166	1.51448	1.5599	1.59603	1.57022	1.55181	1.59399	1.61683	1.50896	1.52513
WmelF 10d00029	Age-and-Wolbachia_infected_aegypti/Wmel_females_2015/	1	10	NaN	NaN	NaN	NaN	NaN	NaN	NaN	NaN	2.02647	1.69561	NaN	NaN	NaN	2.28657	NaN	2.60067	1.84347	2.23057	2.07002	1.88864	1.91759	1.77145	1.71247	1.74062	1.76297	1.77412	1.84802	2.05266	1.72837	1.61328	1.73279	1.76808	1.72791	1.68139	1.70366	1.67633	1.65375	1.67806	1.6523	1.64539	1.66735	1.64846	1.6301	1.6027	1.55598	1.62513
WmelF 10d00030	Age-and-Wolbachia_infected_aegypti/Wmel_females_2015/	1	10	NaN	1.41297	1.16458	1.08113	1.13014	1.11407	1.06264	1.10526	1.09465	1.0526	1.02692	1.05001	1.12043	1.19675	1.12415	1.04945	1.03134	1.09092	1.01421	0.970851	1.02559	1.00313	0.992421	1.01423	1.03964	1.02988	1.00692	1.0046	1.04814	1.0498	0.995616	1.00972	1.01739	1.00142	0.976554	1.00776	1.04198	1.02179	1.00311	1.00854	1.02947	1.01218	1.00372	1.01095	1.02609	1.0217
WmelF 10d00031	Age-and-Wolbachia_infected_aegypti/Wmel_females_2015/	1	10	NaN	NaN	NaN	NaN	NaN	NaN	1.88298	NaN	2.01505	1.51695	1.5637	1.82631	2.25046	2.08216	1.46398	1.35675	1.42944	1.55174	1.51512	1.50885	1.63915	1.58735	1.50179	1.45738	1.48192	1.46645	1.42199	1.38904	1.40579	1.41165	1.38823	1.39509	1.4763	1.56874	1.48837	1.51427	1.54567	1.48335	1.5262	1.5612	1.53899	1.52869	1.5167	1.5152	1.53941	1.54586
WmelF 10d00032	Age-and-Wolbachia_infected_aegypti/Wmel_females_2015/	1	10	NaN	2.03508	1.47211	2.15335	1.65715	1.51233	1.57827	1.6629	1.28614	1.13071	1.25682	1.44084	1.41153	1.25644	1.38012	1.29556	1.18073	1.25656	1.20989	1.2126	1.34107	1.1933	1.14666	1.20548	1.19211	1.2012	1.21521	1.20018	1.19526	1.17693	1.14851	1.16177	1.18795	1.20032	1.17484	1.1841	1.19535	1.17843	1.19453	1.21312	1.21334	1.19012	1.17554	1.17052	1.16739	1.18904
WmelF 10d00033	Age-and-Wolbachia_infected_aegypti/Wmel_females_2015/	1	10	NaN	1.10636	0.970989	1.01877	0.993772	0.94386	0.934414	1.05123	0.967917	0.902027	0.986505	0.9591	0.918972	0.915247	0.951863	0.918784	0.890495	0.967181	0.92926	0.867808	0.853348	0.873897	0.885381	0.885342	0.909413	0.910024	0.892877	0.879819	0.900162	0.906783	0.885291	0.890053	0.884357	0.873767	0.883	0.887031	0.888254	0.891351	0.886981	0.885816	0.891674	0.90039	0.904807	0.89862	0.880581	0.890637
WmelF 10d00034	Age-and-Wolbachia_infected_aegypti/Wmel_females_2015/	1	10	NaN	NaN	NaN	NaN	NaN	1.93492	1.67455	2.54975	1.70701	1.52003	2.511	2.25493	1.62613	1.40236	1.54781	1.56083	1.50984	1.6635	1.52416	1.45025	1.57399	1.62428	1.58042	1.51797	1.54284	1.52201	1.46949	1.43107	1.45189	1.43374	1.3669	1.37724	1.40182	1.42284	1.44244	1.46627	1.47798	1.4623	1.42206	1.39165	1.39529	1.47992	1.47927	1.4171	1.39509	1.41295
WmelF 10d00035	Age-and-Wolbachia_infected_aegypti/Wmel_females_2015/	1	10	NaN	1.61001	1.2045	1.26557	1.351	1.21219	1.06008	1.10129	1.10106	1.03513	0.961043	1.0228	1.10577	1.11368	1.01011	0.968835	0.977837	0.994602	1.00283	0.986774	0.957104	0.978042	0.974318	0.950138	0.973844	0.96884	0.958626	0.977604	0.973886	0.959396	0.950543	0.967957	0.975862	0.960936	0.928142	0.943825	0.97212	0.969809	0.959719	0.953953	0.957928	0.973444	0.97749	0.969453	0.960056	0.972317
WmelF 10d00036	Age-and-Wolbachia_infected_aegypti/Wmel_females_2015/	1	10	NaN	1.58259	1.34205	1.7301	1.26796	1.31176	1.91957	2.05068	1.52432	1.3232	1.3641	1.40736	1.44689	1.4631	1.40249	1.27355	1.24572	1.50269	1.47719	1.34379	1.31403	1.39141	1.41588	1.37207	1.39622	1.38287	1.36069	1.37889	1.45925	1.44419	1.33611	1.38638	1.38648	1.34135	1.36025	1.39223	1.37989	1.31731	1.34647	1.39204	1.40924	1.40895	1.40919	1.39674	1.35637	1.37045
WmelF 10d00037	Age-and-Wolbachia_infected_aegypti/Wmel_females_2015/	1	10	NaN	NaN	NaN	NaN	NaN	NaN	NaN	2.21225	1.47551	1.38954	1.88833	1.80811	1.55345	1.46517	1.64091	1.66547	1.52802	1.43922	1.5349	1.56961	1.41083	1.34038	1.44608	1.69889	1.53781	1.49611	1.51058	1.4661	1.43007	1.42467	1.44821	1.46995	1.46132	1.44366	1.46281	1.48873	1.49815	1.48092	1.46433	1.46961	1.49139	1.48625	1.47558	1.47609	1.5002	1.51036
WmelF 10d00038	Age-and-Wolbachia_infected_aegypti/Wmel_females_2015/	1	10	NaN	NaN	2.31057	1.63231	1.679	1.5491	1.38589	1.43181	1.3733	1.26443	1.20675	1.42269	1.49915	1.29898	1.33974	1.23986	1.13198	1.15008	1.13889	1.17197	1.29081	1.28154	1.26737	1.28889	1.31412	1.31167	1.27554	1.22219	1.20667	1.20032	1.19639	1.24284	1.24883	1.21133	1.18325	1.21041	1.2397	1.21774	1.19579	1.20973	1.24813	1.22048	1.22263	1.23806	1.21658	1.22178
WmelF 10d00039	Age-and-Wolbachia_infected_aegypti/Wmel_females_2015/	1	10	NaN	NaN	NaN	NaN	NaN	NaN	NaN	2.70175	1.54559	1.38838	1.60127	1.69389	1.69384	1.73664	2.166	1.85602	1.60477	1.80188	1.61848	1.53306	1.67477	1.51357	1.47664	1.59846	1.73912	1.72849	1.62953	1.56836	1.58845	1.55602	1.46431	1.46882	1.52896	1.58942	1.55497	1.55555	1.5834	1.60525	1.58547	1.58518	1.60394	1.55358	1.5226	1.52346	1.54769	1.55638
WmelF 10d00040	Age-and-Wolbachia_infected_aegypti/Wmel_females_2015/	1	10	NaN	NaN	NaN	NaN	NaN	NaN	NaN	NaN	NaN	1.71475	1.77014	1.85105	1.72754	1.57985	1.83115	1.68226	1.50174	1.64903	1.59653	1.64184	2.03687	1.62739	1.47143	1.53073	1.77264	1.72953	1.5581	1.50976	1.52648	1.52699	1.49117	1.50388	1.53074	1.5412	1.50942	1.5526	1.59971	1.57092	1.5788	1.63193	1.69494	1.62805	1.61591	1.6249	1.57468	1.64452
WmelF 10d00041	Age-and-Wolbachia_infected_aegypti/Wmel_females_2015/	1	10	NaN	NaN	NaN	NaN	NaN	NaN	1.42962	1.68657	NaN	NaN	1.6208	2.18927	NaN	2.09206	1.77167	1.72103	1.77675	1.80521	1.55519	1.58377	2.22722	1.49893	1.37635	1.58412	1.89691	1.62319	1.46089	1.72432	1.78629	1.56457	1.38997	1.53375	1.63006	1.56876	1.5333	1.58461	1.61549	1.53981	1.54054	1.59702	1.65307	1.55365	1.55261	1.6007	1.55956	1.49529
WmelF 10d00042	Age-and-Wolbachia_infected_aegypti/Wmel_females_2015/	1	10	NaN	NaN	1.6856	1.75448	1.2841	1.17824	1.23283	1.28553	1.16014	1.10151	1.21698	1.21069	1.15527	1.13159	1.23371	1.17209	1.09807	1.21364	1.19985	1.14259	1.12918	1.11566	1.11877	1.13897	1.16336	1.16528	1.15275	1.14271	1.1419	1.12955	1.10483	1.09823	1.11154	1.13148	1.13311	1.1223	1.10881	1.09986	1.09269	1.08594	1.08283	1.09563	1.09027	1.0835	1.10705	1.12952
WmelF 10d00043	Age-and-Wolbachia_infected_aegypti/Wmel_females_2015/	1	10	NaN	NaN	1.55903	1.37839	1.76374	1.54758	1.2842	1.79478	1.64753	1.3173	1.25307	1.48512	1.65757	1.49843	1.53186	1.5112	1.40681	1.27624	1.2697	1.31331	1.33169	1.25359	1.24728	1.31696	1.34702	1.30096	1.25749	1.27751	1.27805	1.24896	1.21235	1.22725	1.23392	1.23212	1.25266	1.2598	1.24724	1.22649	1.24061	1.26891	1.2858	1.25275	1.2531	1.27183	1.26252	1.26919
WmelF 10d00044	Age-and-Wolbachia_infected_aegypti/Wmel_females_2015/	1	10	NaN	NaN	2.01585	2.18321	NaN	NaN	1.54834	1.57958	1.6411	1.67427	1.70554	1.74312	1.79192	1.79783	1.65096	1.4442	1.35296	1.45772	1.43912	1.44223	1.55269	1.43511	1.37338	1.40939	1.50234	1.51458	1.43915	1.35577	1.40466	1.42433	1.35632	1.36031	1.44577	1.51395	1.3696	1.39566	1.45968	1.40987	1.41794	1.44587	1.46513	1.46393	1.43779	1.41897	1.44305	1.45571
WmelF 15d00000	Age-and-Wolbachia_infected_aegypti/Wmel_females_2015/	1	15	NaN	NaN	NaN	NaN	NaN	NaN	2.32133	2.41827	1.92557	1.58218	1.4454	1.80623	3.32271	2.57013	2.03147	1.5147	1.37527	1.76375	1.69202	1.52032	1.55338	1.57934	1.59869	1.61568	1.63802	1.67672	1.64093	1.50637	1.4993	1.53551	1.55257	1.51951	1.48278	1.46706	1.48618	1.51621	1.50696	1.45272	1.49815	1.5141	1.46483	1.45806	1.45266	1.45353	1.47666	1.50755
WmelF 15d00001	Age-and-Wolbachia_infected_aegypti/Wmel_females_2015/	1	15	NaN	NaN	3.2947	NaN	1.74427	1.60954	1.61574	1.4286	1.4058	1.45917	1.49015	1.40584	1.36836	1.40234	1.4495	1.35297	1.27978	1.37431	1.25801	1.21247	1.35098	1.41164	1.32111	1.21757	1.27737	1.32782	1.33211	1.30753	1.28866	1.29505	1.31425	1.26383	1.2958	1.36172	1.28658	1.31914	1.38507	1.37404	1.36431	1.3745	1.39432	1.37273	1.34703	1.3324	1.33636	1.36321
WmelF 15d00002	Age-and-Wolbachia_infected_aegypti/Wmel_females_2015/	1	15	NaN	1.1029	0.938305	1.10017	1.19034	1.09253	0.978939	1.02349	0.979279	0.91467	0.905533	0.982297	0.998538	0.944905	1.02154	0.978999	0.901663	0.91977	0.908978	0.903932	0.927597	0.934343	0.918095	0.900341	0.923899	0.923247	0.91166	0.913981	0.89604	0.88724	0.895476	0.885835	0.904667	0.930294	0.902324	0.901213	0.90846	0.900349	0.901553	0.906393	0.910183	0.910757	0.904364	0.897779	0.900508	0.906105
WmelF 15d00003	Age-and-Wolbachia_infected_aegypti/Wmel_females_2015/	1	15	NaN	NaN	NaN	1.76173	NaN	2.30222	1.40707	1.28226	1.38228	1.57089	1.59345	1.46571	1.47972	1.67672	1.7511	1.55732	1.4101	1.43261	1.3424	1.28049	1.3101	1.40161	1.38256	1.30273	1.37604	1.39632	1.34173	1.27682	1.32125	1.34379	1.28787	1.26632	1.2949	1.342	1.33166	1.31844	1.32474	1.34763	1.30101	1.29428	1.34006	1.3231	1.31354	1.3179	1.32306	1.33503
WmelF 15d00004	Age-and-Wolbachia_infected_aegypti/Wmel_females_2015/	1	15	NaN	NaN	1.35544	1.22753	1.27704	1.25074	1.15557	1.10557	1.0566	1.06859	1.17417	1.17016	1.12933	1.1003	1.08997	1.01698	0.975758	1.06334	1.09009	1.07414	1.06376	1.05735	1.04695	1.04202	1.06849	1.04092	1.00075	0.999512	1.02448	1.02428	0.990659	0.989313	0.996772	1.00002	0.990502	1.00422	1.02068	1.01612	1.00182	1.00092	1.01109	0.994864	0.990315	0.991335	0.980293	0.991724
WmelF 15d00005	Age-and-Wolbachia_infected_aegypti/Wmel_females_2015/	1	15	NaN	NaN	NaN	NaN	NaN	NaN	NaN	1.53876	1.4219	1.54271	1.8346	2.03263	1.68483	1.43399	1.79164	1.76676	1.5183	1.54283	1.41691	1.36893	1.47342	1.518	1.48177	1.44305	1.53985	1.54887	1.48655	1.44604	1.46678	1.44436	1.37755	1.4281	1.48719	1.47712	1.3761	1.4147	1.49406	1.47388	1.42514	1.42985	1.48225	1.45048	1.42662	1.43819	1.48998	1.46719
WmelF 15d00006	Age-and-Wolbachia_infected_aegypti/Wmel_females_2015/	1	15	NaN	NaN	1.58699	3.17714	1.48044	1.2089	1.17466	1.34342	1.34735	1.23715	1.18439	1.39978	1.41376	1.17924	1.20419	1.21343	1.18263	1.15082	1.13118	1.13572	1.15854	1.15034	1.13072	1.12051	1.14387	1.14824	1.13587	1.12651	1.1483	1.15184	1.12322	1.1155	1.12856	1.14804	1.14803	1.15193	1.14214	1.11387	1.12938	1.14093	1.13113	1.12698	1.132	1.13931	1.13832	1.15148
WmelF 15d00007	Age-and-Wolbachia_infected_aegypti/Wmel_females_2015/	1	15	NaN	NaN	1.53782	2.9076	1.82216	1.47688	1.32369	1.23112	1.24302	1.24336	1.18625	1.37927	1.50804	1.40362	1.59115	1.38045	1.19262	1.27077	1.22835	1.20648	1.28054	1.22353	1.19131	1.22119	1.29072	1.2669	1.23623	1.29424	1.27226	1.22126	1.18988	1.20285	1.22971	1.24121	1.21153	1.21981	1.23116	1.21096	1.20796	1.22171	1.24336	1.25197	1.24646	1.235	1.22887	1.22578
WmelF 15d00008	Age-and-Wolbachia_infected_aegypti/Wmel_females_2015/	1	15	NaN	1.79716	1.47895	1.52659	1.33494	1.41087	1.59832	1.275	1.20845	1.34573	1.74541	1.37836	1.26957	1.40207	1.37122	1.17217	1.08072	1.2488	1.20401	1.13	1.15748	1.14718	1.14661	1.16702	1.19155	1.19497	1.17022	1.13084	1.14618	1.15037	1.123	1.13453	1.1794	1.19967	1.11375	1.11811	1.1506	1.13648	1.12578	1.11597	1.11216	1.13761	1.13867	1.11966	1.10853	1.11889
WmelF 15d00009	Age-and-Wolbachia_infected_aegypti/Wmel_females_2015/	1	15	NaN	1.72676	1.29978	1.18454	1.41458	1.33247	1.14648	1.31772	1.15749	1.04044	1.14697	1.21851	1.17427	1.08632	1.11908	1.09908	1.04651	1.02612	1.04812	1.06729	1.05552	1.04927	1.03939	1.03421	1.05738	1.06488	1.06139	1.05728	1.0057	0.982459	1.00757	1.02685	1.03853	1.03891	1.0275	1.02961	1.03434	1.02958	1.02523	1.02894	1.03912	1.04165	1.04307	1.04198	1.03622	1.04973
WmelF 15d00010	Age-and-Wolbachia_infected_aegypti/Wmel_females_2015/	1	15	NaN	NaN	NaN	NaN	NaN	NaN	NaN	NaN	1.80004	1.51077	1.80467	3.97367	2.23437	1.62753	2.50581	1.95613	1.52382	1.67564	1.75584	1.87316	2.15973	1.64054	1.53552	1.68476	1.85639	1.83613	1.71281	1.63777	1.58432	1.5318	1.50461	1.65445	1.62369	1.48763	1.50359	1.5705	1.61642	1.58555	1.55812	1.55964	1.58142	1.56696	1.57776	1.58651	1.54418	1.55381
WmelF 15d00011	Age-and-Wolbachia_infected_aegypti/Wmel_females_2015/	1	15	NaN	NaN	NaN	NaN	NaN	NaN	NaN	NaN	2.35427	1.69328	2.23429	NaN	NaN	2.60136	NaN	2.36816	1.60757	1.62657	1.68208	1.64903	1.56051	1.68089	1.70138	1.61966	1.75124	1.84795	1.81881	1.71842	1.64111	1.61883	1.64436	1.66222	1.68166	1.7057	1.73259	1.65101	1.58842	1.61479	1.63886	1.66011	1.68152	1.70529	1.74368	1.71946	1.5826	1.59601
WmelF 15d00012	Age-and-Wolbachia_infected_aegypti/Wmel_females_2015/	1	15	NaN	1.91984	1.30654	1.37381	1.42926	1.46774	1.50136	1.5531	1.41734	1.43852	2.02831	1.93621	1.53388	1.34838	1.49731	1.36844	1.25783	1.52152	1.59256	1.44501	1.33478	1.40466	1.43406	1.38643	1.40345	1.48741	1.50067	1.35339	1.38802	1.40881	1.34544	1.40017	1.39416	1.35535	1.41301	1.39345	1.37667	1.43342	1.40733	1.39106	1.41717	1.44753	1.42068	1.37726	1.38003	1.3886
WmelF 15d00013	Age-and-Wolbachia_infected_aegypti/Wmel_females_2015/	1	15	NaN	NaN	1.72685	1.44568	NaN	NaN	1.54834	1.57958	1.66409	1.60544	1.45475	1.62288	1.69808	1.53653	1.58161	1.43721	1.3836	1.79467	1.50359	1.3275	1.43054	1.40286	1.38266	1.4063	1.43627	1.37877	1.32236	1.34225	1.37541	1.35562	1.30527	1.39425	1.41759	1.35122	1.30494	1.35415	1.42256	1.40853	1.36898	1.37566	1.42436	1.40113	1.37102	1.35498	1.35865	1.36549
WmelF 15d00014	Age-and-Wolbachia_infected_aegypti/Wmel_females_2015/	1	15	NaN	NaN	NaN	NaN	2.44644	1.45448	1.60373	2.28423	1.48571	1.27792	1.62808	1.81191	1.68027	1.53653	1.58161	1.45314	1.35082	1.45217	1.53292	1.47832	1.35375	1.35994	1.39213	1.40105	1.36702	1.37252	1.38385	1.35423	1.33804	1.30461	1.2608	1.27283	1.29631	1.31795	1.33903	1.34192	1.32378	1.29514	1.28954	1.29097	1.29187	1.29759	1.28879	1.27699	1.28319	1.30815
WmelF 15d00015	Age-and-Wolbachia_infected_aegypti/Wmel_females_2015/	1	15	NaN	NaN	1.42508	1.27378	1.32308	1.27925	1.19682	1.24652	1.13685	1.08256	1.19409	1.18351	1.16744	1.19802	1.23884	1.18758	1.1425	1.21245	1.18271	1.13172	1.11914	1.1093	1.09308	1.08894	1.14267	1.162	1.13889	1.10355	1.09896	1.09158	1.07044	1.06722	1.07115	1.0708	1.05556	1.08025	1.10678	1.09606	1.09966	1.10891	1.11574	1.11532	1.10422	1.09318	1.0954	1.09154
WmelF 15d00016	Age-and-Wolbachia_infected_aegypti/Wmel_females_2015/	1	15	NaN	1.33556	1.23219	2.09469	1.75894	1.30459	1.143	1.29913	1.30164	1.23795	1.27332	1.45404	1.32845	1.08633	1.16226	1.20254	1.16728	1.13561	1.15846	1.15858	1.10308	1.08353	1.10712	1.15865	1.18633	1.1628	1.1286	1.12106	1.09951	1.08311	1.08626	1.12616	1.13368	1.11377	1.11571	1.1047	1.1034	1.12673	1.12388	1.1129	1.10821	1.11828	1.13162	1.13237	1.10889	1.11504
WmelF 15d00017	Age-and-Wolbachia_infected_aegypti/Wmel_females_2015/	1	15	NaN	NaN	1.15861	0.995509	1.257	1.41499	1.24759	1.17374	1.18868	1.20015	1.15042	1.17339	1.21984	1.23394	1.14591	1.09718	1.10858	1.17532	1.10821	1.07288	1.13462	1.09669	1.09579	1.15009	1.18194	1.11714	1.04579	1.04262	1.10942	1.11918	1.05473	1.12756	1.16687	1.1276	1.07151	1.09934	1.13737	1.10746	1.09047	1.11502	1.16389	1.13524	1.10686	1.10297	1.12778	1.12022
WmelF 15d00018	Age-and-Wolbachia_infected_aegypti/Wmel_females_2015/	1	15	NaN	NaN	NaN	NaN	1.67824	1.8387	2.65596	1.5045	1.30346	1.26966	1.30516	1.34521	1.37695	1.40259	1.45836	1.29759	1.21306	1.45092	1.36602	1.25013	1.28091	1.31092	1.29844	1.27811	1.34997	1.37191	1.30725	1.21368	1.27593	1.32562	1.27021	1.2549	1.24859	1.24305	1.23694	1.25409	1.26155	1.23852	1.25195	1.2791	1.2975	1.2846	1.2659	1.26169	1.28603	1.28922
WmelF 15d00019	Age-and-Wolbachia_infected_aegypti/Wmel_females_2015/	1	15	NaN	NaN	NaN	NaN	1.5951	1.37667	1.43945	1.4791	1.53332	1.49674	1.38028	1.51126	1.67977	1.67341	1.56441	1.39226	1.3168	1.4191	1.29505	1.22918	1.30958	1.24419	1.23838	1.29996	1.28102	1.25553	1.24946	1.2684	1.26528	1.25158	1.24329	1.26321	1.24986	1.2243	1.24456	1.25306	1.24197	1.22163	1.21677	1.24097	1.28051	1.26856	1.26537	1.26407	1.24005	1.24361
WmelF 15d00020	Age-and-Wolbachia_infected_aegypti/Wmel_females_2015/	1	15	NaN	NaN	NaN	NaN	1.48992	1.40457	1.80717	NaN	1.87066	1.46926	1.51438	1.79581	1.71723	1.43263	1.59954	1.53364	1.38678	1.40892	1.32418	1.2711	1.29763	1.27453	1.27061	1.28487	1.26086	1.29909	1.34881	1.32201	1.27009	1.25169	1.27644	1.29695	1.29968	1.28782	1.27772	1.31744	1.3345	1.27852	1.28814	1.30496	1.30336	1.30541	1.32248	1.33728	1.32293	1.3272
WmelF 15d00021	Age-and-Wolbachia_infected_aegypti/Wmel_females_2015/	1	15	NaN	1.58303	1.24657	1.14651	1.34242	1.37064	1.27835	1.51141	1.27431	1.0935	1.1334	1.25098	1.29947	1.23447	1.20057	1.18165	1.14653	1.07582	1.08125	1.11346	1.13598	1.19908	1.22459	1.1915	1.14626	1.12675	1.12161	1.11342	1.11627	1.09326	1.05433	1.08716	1.11171	1.10636	1.0891	1.1026	1.11069	1.08505	1.08658	1.09814	1.10428	1.09009	1.0921	1.0969	1.07726	1.0752
WmelF 15d00022	Age-and-Wolbachia_infected_aegypti/Wmel_females_2015/	1	15	NaN	NaN	2.24038	2.26464	1.36654	1.3203	1.582	1.65631	1.37156	1.26825	1.4293	1.28749	1.23915	1.37761	1.74383	1.48903	1.26254	1.43126	1.46154	1.38895	1.34862	1.3747	1.33107	1.26428	1.33001	1.39027	1.35866	1.25196	1.31344	1.38953	1.35665	1.26621	1.28472	1.35373	1.28276	1.27296	1.30219	1.32415	1.32803	1.31125	1.29203	1.31835	1.3059	1.27623	1.28253	1.31105
WmelF 15d00023	Age-and-Wolbachia_infected_aegypti/Wmel_females_2015/	1	15	NaN	3.95224	1.27371	1.18076	1.76466	1.41799	1.02043	1.14663	1.10674	1.02724	1.06346	1.1727	1.18401	1.08558	1.06689	1.06028	1.04933	1.02953	1.02072	1.03198	1.0537	1.02334	1.01306	1.03542	1.06261	1.0325	1.00005	1.01951	1.03224	1.0155	0.985695	1.01767	1.03125	1.0165	1.00644	1.01004	1.01608	1.01233	0.997572	1.00233	1.02329	1.00736	0.993911	0.991479	0.997966	1.00009
WmelF 15d00024	Age-and-Wolbachia_infected_aegypti/Wmel_females_2015/	1	15	NaN	NaN	NaN	NaN	NaN	NaN	2.4857	NaN	NaN	2.31033	2.39279	NaN	NaN	2.55202	1.92115	1.8819	1.81712	1.52455	1.46615	1.65491	2.58594	1.76726	1.61234	1.79616	2.05408	1.75545	1.56384	1.67287	1.74588	1.67253	1.55447	1.62842	1.65583	1.60025	1.56092	1.60957	1.6604	1.62447	1.63498	1.66992	1.67994	1.5716	1.57176	1.61812	1.5711	1.57865
WmelF 15d00025	Age-and-Wolbachia_infected_aegypti/Wmel_females_2015/	1	15	NaN	1.0943	0.970989	1.01877	0.993772	0.948838	0.92778	0.972811	0.93437	0.878449	0.872411	0.953628	0.934564	0.829267	0.855714	0.87943	0.88035	0.873146	0.837701	0.834825	0.878589	0.851082	0.841749	0.859228	0.851292	0.828696	0.818378	0.837488	0.830433	0.818348	0.81814	0.835627	0.845707	0.842301	0.832447	0.832083	0.833843	0.830713	0.837202	0.832502	0.81856	0.828951	0.831489	0.828714	0.834578	0.838662
WmelF 15d00026	Age-and-Wolbachia_infected_aegypti/Wmel_females_2015/	1	15	NaN	1.20118	1.06163	0.997671	0.966272	0.93528	0.905093	0.892132	0.882319	0.86966	0.862801	0.934775	0.962786	0.904373	0.844289	0.826171	0.847708	0.891349	0.850993	0.820208	0.845781	0.85583	0.846497	0.831686	0.839099	0.8364	0.82999	0.834361	0.86183	0.849998	0.80117	0.825029	0.843657	0.839046	0.828486	0.843013	0.855971	0.842063	0.829857	0.829332	0.836058	0.826143	0.822801	0.827624	0.833925	0.828636
WmelF 15d00027	Age-and-Wolbachia_infected_aegypti/Wmel_females_2015/	1	15	NaN	NaN	1.91063	1.94235	1.3014	1.3704	2.046	1.6719	1.32319	1.22861	1.37733	1.6163	1.56983	1.34704	1.38169	1.31628	1.23346	1.25176	1.24301	1.2177	1.19543	1.17225	1.19677	1.25041	1.23574	1.21768	1.20529	1.19222	1.15762	1.16117	1.21038	1.20679	1.19822	1.19645	1.19502	1.17879	1.16615	1.17103	1.17746	1.17381	1.16404	1.17227	1.18217	1.1862	1.18209	1.20316
WmelF 15d00028	Age-and-Wolbachia_infected_aegypti/Wmel_females_2015/	1	15	NaN	NaN	NaN	1.3485	1.33273	1.39553	1.46138	1.80701	1.73793	1.48567	1.37736	1.52505	1.59113	1.46399	1.50679	1.40018	1.3168	1.4191	1.29505	1.2242	1.30682	1.34529	1.32284	1.30741	1.44549	1.4387	1.35013	1.32567	1.35186	1.32255	1.24466	1.28602	1.31115	1.29645	1.28708	1.30383	1.30961	1.28161	1.29418	1.32341	1.33975	1.30129	1.28426	1.29615	1.32117	1.3074
WmelF 15d00029	Age-and-Wolbachia_infected_aegypti/Wmel_females_2015/	1	15	NaN	2.6083	1.38156	1.44455	1.31625	1.18614	1.14611	1.3054	1.32264	1.1865	1.07528	1.30479	1.3992	1.16135	1.1269	1.14936	1.17101	1.14	1.12345	1.11157	1.09934	1.12123	1.12441	1.11192	1.13525	1.14245	1.12354	1.08992	1.08413	1.08735	1.08677	1.08458	1.08663	1.08553	1.06913	1.0954	1.11641	1.08953	1.09053	1.102	1.108	1.0935	1.09257	1.10584	1.11942	1.10017
WmelF 15d00030	Age-and-Wolbachia_infected_aegypti/Wmel_females_2015/	1	15	NaN	NaN	1.27589	1.36976	1.44886	1.38151	1.24759	1.17374	1.18085	1.22594	1.25704	1.22626	1.1772	1.14642	1.1782	1.18214	1.15515	1.1261	1.10889	1.11649	1.13826	1.09718	1.07953	1.10719	1.1695	1.11493	1.05787	1.10289	1.12024	1.09455	1.05451	1.06686	1.09297	1.10779	1.09229	1.07703	1.07328	1.08136	1.07566	1.08364	1.10433	1.09084	1.09118	1.09881	1.08989	1.08246
WmelF 15d00031	Age-and-Wolbachia_infected_aegypti/Wmel_females_2015/	1	15	NaN	NaN	2.09726	1.62178	2.89291	1.95269	1.37754	1.41149	1.48022	1.45782	1.35201	1.36658	1.41414	1.4307	1.36891	1.31106	1.28903	1.30926	1.2292	1.25475	1.47009	1.28295	1.21666	1.2905	1.32009	1.27783	1.23482	1.25382	1.32369	1.30019	1.19843	1.26512	1.28916	1.24936	1.24262	1.25874	1.27623	1.2742	1.25292	1.25436	1.27464	1.24157	1.25326	1.28779	1.27841	1.25741
WmelF 15d00032	Age-and-Wolbachia_infected_aegypti/Wmel_females_2015/	1	15	NaN	NaN	NaN	NaN	1.51203	1.47977	2.64417	1.4857	1.48915	1.89824	3.59169	1.73373	1.60326	1.87891	1.73007	1.38696	1.3195	2.14608	1.74766	1.40751	1.45105	1.68666	1.63568	1.42005	1.49485	1.72112	1.77569	1.45744	1.53029	1.6082	1.49354	1.44208	1.54354	1.70896	1.5481	1.47352	1.50716	1.62367	1.5364	1.51821	1.62942	1.66929	1.6049	1.53768	1.56221	1.57555
WmelF 15d00033	Age-and-Wolbachia_infected_aegypti/Wmel_females_2015/	1	15	NaN	NaN	NaN	NaN	NaN	2.49738	2.00038	NaN	1.98923	1.3614	1.83987	NaN	2.14773	1.46578	1.84681	1.82903	1.5402	1.55397	1.72455	1.74928	1.52079	1.44507	1.4305	1.4624	1.56027	1.62409	1.61705	1.5577	1.4558	1.44383	1.51891	1.44401	1.41382	1.45038	1.51664	1.52282	1.49199	1.47717	1.53624	1.5298	1.44787	1.43416	1.49354	1.54167	1.45117	1.48853
WmelF 15d00034	Age-and-Wolbachia_infected_aegypti/Wmel_females_2015/	1	15	NaN	NaN	NaN	NaN	NaN	NaN	NaN	NaN	1.91946	1.57225	1.92399	2.14101	1.8609	1.68013	3.92825	2.05663	1.55954	1.73083	1.7084	1.58117	1.50987	1.52954	1.50863	1.4549	1.46686	1.61314	1.73958	1.57026	1.49595	1.52265	1.60449	1.51156	1.47706	1.50735	1.52924	1.5113	1.51801	1.58684	1.53748	1.52917	1.59294	1.58267	1.5704	1.54111	1.47532	1.54966
WmelF 15d00035	Age-and-Wolbachia_infected_aegypti/Wmel_females_2015/	1	15	NaN	NaN	NaN	NaN	NaN	NaN	NaN	NaN	2.55291	2.10952	NaN	2.63714	2.0052	2.10979	NaN	2.31947	1.78295	2.09964	1.95562	1.90691	2.26552	1.80046	1.72593	1.92117	1.94955	1.99517	1.90045	1.67077	1.74622	1.75593	1.60839	1.68334	1.77	1.74976	1.62424	1.64732	1.73221	1.751	1.71433	1.70325	1.72529	1.70064	1.67382	1.6515	1.63421	1.69025
WmelF 15d00036	Age-and-Wolbachia_infected_aegypti/Wmel_females_2015/	1	15	NaN	NaN	NaN	NaN	NaN	1.93124	1.49087	NaN	NaN	1.78496	1.58023	2.24983	NaN	2.10726	NaN	2.38364	1.75823	1.78956	1.58516	1.47074	1.50253	1.5282	1.54756	1.56454	1.58688	1.62369	1.5969	1.47562	1.43048	1.40275	1.38722	1.49326	1.54196	1.50064	1.47682	1.4578	1.44309	1.43177	1.41713	1.4407	1.4912	1.45834	1.43778	1.43603	1.43491	1.46178
WmelF 15d00037	Age-and-Wolbachia_infected_aegypti/Wmel_females_2015/	1	15	NaN	NaN	NaN	NaN	NaN	1.71623	1.87466	1.94345	1.68482	1.53689	1.57602	1.63594	1.55644	1.46664	1.85786	1.99542	1.76739	1.79731	1.59562	1.44972	1.4031	1.34943	1.41046	1.56404	1.51558	1.45579	1.4333	1.45233	1.48176	1.47695	1.4492	1.51971	1.50642	1.44303	1.46373	1.46118	1.44153	1.43047	1.44648	1.47443	1.49101	1.45429	1.45692	1.46447	1.41337	1.43679
WmelF 15d00038	Age-and-Wolbachia_infected_aegypti/Wmel_females_2015/	1	15	NaN	NaN	NaN	NaN	NaN	2.72481	1.9288	NaN	1.67256	1.36969	1.84839	NaN	2.14773	1.46608	1.86928	1.70902	1.39887	1.41383	1.54381	1.56416	1.40909	1.40633	1.48474	1.55562	1.43502	1.3981	1.46686	1.63059	1.50769	1.41998	1.4482	1.4261	1.39675	1.39478	1.45473	1.46799	1.43271	1.39077	1.40401	1.41725	1.40914	1.40739	1.40346	1.40708	1.43103	1.44702
WmelF 15d00039	Age-and-Wolbachia_infected_aegypti/Wmel_females_2015/	1	15	NaN	1.70243	1.10746	0.95054	0.970883	1.15673	1.33829	0.991271	0.938398	0.990047	1.02132	1.06371	1.07262	1.046	1.04027	0.977557	0.944372	1.02983	0.975018	0.934012	0.986659	0.995342	0.970672	0.951473	0.997177	1.00651	0.967085	0.914236	0.938761	0.965168	0.951064	0.936279	0.955962	0.982458	0.949382	0.933988	0.943871	0.966714	0.951533	0.944742	0.957797	0.956277	0.945676	0.937931	0.946064	0.958451
WmelF 15d00040	Age-and-Wolbachia_infected_aegypti/Wmel_females_2015/	1	15	NaN	NaN	1.52637	1.61378	1.67228	1.74071	1.71877	1.50832	1.268	1.153	1.19119	1.57172	1.70672	1.29579	1.17314	1.19613	1.30934	1.41052	1.23307	1.167	1.29129	1.19645	1.16684	1.23112	1.26235	1.19983	1.15115	1.20137	1.27516	1.25753	1.1634	1.17387	1.18514	1.18616	1.20771	1.19791	1.18124	1.18561	1.20451	1.23079	1.24813	1.22216	1.20277	1.20039	1.21077	1.20144
WmelF 15d00041	Age-and-Wolbachia_infected_aegypti/Wmel_females_2015/	1	15	NaN	NaN	NaN	NaN	NaN	2.10654	1.43409	1.48788	1.29999	1.2072	1.34927	1.4168	1.45482	1.46135	1.30725	1.23604	1.21197	1.17704	1.14707	1.18618	1.30718	1.25545	1.19738	1.18641	1.21222	1.18676	1.15708	1.17657	1.17911	1.17179	1.16813	1.18346	1.20833	1.22078	1.19431	1.18715	1.1839	1.16864	1.16979	1.17591	1.1815	1.19121	1.1901	1.18213	1.17878	1.19039
WmelF 15d00042	Age-and-Wolbachia_infected_aegypti/Wmel_females_2015/	1	15	NaN	NaN	NaN	NaN	1.9061	1.70049	NaN	NaN	NaN	3.55156	NaN	2.08583	1.70851	1.57947	1.81052	1.77664	1.7261	2.66307	1.82204	1.57156	1.74307	1.80907	1.74468	1.63238	1.55007	1.68395	1.85018	1.64	1.4978	1.48046	1.5668	1.59067	1.61072	1.62033	1.58156	1.5833	1.61157	1.63341	1.61521	1.58611	1.57075	1.59538	1.60108	1.57456	1.53295	1.57227
WmelF 15d00043	Age-and-Wolbachia_infected_aegypti/Wmel_females_2015/	1	15	NaN	NaN	2.74736	1.64309	1.39144	1.33132	1.41413	1.7535	1.37936	1.15461	1.19583	1.31841	1.42369	1.43097	1.37626	1.26572	1.21406	1.29657	1.205	1.15522	1.22585	1.17477	1.17258	1.2281	1.21753	1.1722	1.15608	1.20699	1.19281	1.15187	1.12882	1.16688	1.19088	1.18044	1.15666	1.16558	1.18554	1.18794	1.17411	1.17771	1.19949	1.19376	1.18361	1.18065	1.1911	1.19522
WmelF 15d00044	Age-and-Wolbachia_infected_aegypti/Wmel_females_2015/	1	15	NaN	NaN	1.77768	1.90779	2.04618	1.73258	1.49049	1.52644	1.5938	1.5477	1.41592	1.57122	1.65379	1.49685	1.41595	1.34729	1.34	1.44683	1.30657	1.25576	1.40671	1.3952	1.33283	1.32097	1.46327	1.45531	1.36303	1.33737	1.35984	1.34925	1.29656	1.30796	1.33686	1.34508	1.30163	1.33074	1.34891	1.29063	1.31878	1.36445	1.38005	1.35805	1.34889	1.34738	1.33227	1.33532
WmelF 15d00045	Age-and-Wolbachia_infected_aegypti/Wmel_females_2015/	1	15	NaN	NaN	1.66928	1.74113	1.84446	1.58555	1.4815	NaN	1.72409	1.34448	1.5435	1.67124	1.51481	1.32225	1.35666	1.29059	1.22638	1.30678	1.31187	1.27349	1.24554	1.217	1.24209	1.29996	1.28102	1.25553	1.24946	1.2684	1.26223	1.26502	1.28588	1.27543	1.26412	1.25819	1.25241	1.25304	1.23445	1.19515	1.22638	1.24628	1.22809	1.23254	1.25276	1.26481	1.24065	1.24237
WmelF 15d00046	Age-and-Wolbachia_infected_aegypti/Wmel_females_2015/	1	15	NaN	NaN	NaN	NaN	2.91457	1.6952	NaN	NaN	NaN	2.37906	1.79919	NaN	NaN	1.58026	2.16504	2.06405	1.6825	1.9176	1.84314	1.73521	1.76193	1.65011	1.6685	1.82529	1.86261	1.78551	1.68813	1.61875	1.49732	1.50018	1.66119	1.69389	1.71488	1.70595	1.59243	1.62503	1.65937	1.57468	1.61832	1.6821	1.69525	1.66996	1.67423	1.69077	1.67257	1.65985
WmelF 15d00047	Age-and-Wolbachia_infected_aegypti/Wmel_females_2015/	1	15	NaN	NaN	2.10694	1.53904	1.58076	1.46339	1.35492	1.60887	1.58668	1.40673	1.31853	1.34638	1.33056	1.27766	1.39677	1.41732	1.36613	1.38477	1.3613	1.3206	1.28733	1.25792	1.2549	1.27629	1.30144	1.2961	1.27281	1.25437	1.24689	1.22187	1.18976	1.23087	1.25559	1.23978	1.2089	1.2354	1.26309	1.23901	1.25379	1.27067	1.26934	1.25477	1.26415	1.28174	1.27229	1.26533
WmelF 15d00048	Age-and-Wolbachia_infected_aegypti/Wmel_females_2015/	1	15	NaN	NaN	1.94207	1.53312	1.58076	1.48008	1.34038	1.38567	1.3359	1.24951	1.19411	1.15347	1.14993	1.18013	1.21554	1.21343	1.18408	1.15359	1.1016	1.08033	1.106	1.13026	1.15208	1.16483	1.15558	1.14811	1.13115	1.09669	1.09046	1.09083	1.09212	1.13223	1.1412	1.11589	1.09681	1.12275	1.1506	1.13648	1.12441	1.12467	1.13105	1.11455	1.11446	1.12103	1.1101	1.1094
WmelF 19d00000	Age-and-Wolbachia_infected_aegypti/Wmel_females_2015/	1	19	NaN	NaN	NaN	2.27029	2.47502	1.5589	1.36085	NaN	2.08111	1.23243	1.39809	1.95664	1.83342	1.37525	1.6651	1.67735	1.44096	1.37241	1.37584	1.4481	1.55401	1.42305	1.44606	1.60782	1.47397	1.44357	1.45863	1.4207	1.39426	1.36947	1.35458	1.41797	1.38775	1.31285	1.32855	1.41048	1.45208	1.37307	1.35519	1.3522	1.35352	1.40216	1.42735	1.40938	1.36728	1.37603
WmelF 19d00001	Age-and-Wolbachia_infected_aegypti/Wmel_females_2015/	1	19	NaN	NaN	2.98534	NaN	NaN	2.11318	2.66098	NaN	1.94758	1.36749	1.41561	2.43356	NaN	1.79412	1.60472	1.5873	1.62723	1.6427	1.6952	1.62389	1.45048	1.38359	1.41145	1.50018	1.52955	1.4914	1.4823	1.57192	1.50098	1.44762	1.47509	1.49736	1.49059	1.46159	1.43758	1.48261	1.50787	1.45214	1.53027	1.57331	1.50913	1.46435	1.48604	1.5251	1.49074	1.50539
WmelF 19d00002	Age-and-Wolbachia_infected_aegypti/Wmel_females_2015/	1	19	NaN	NaN	2.15201	2.23577	1.66364	1.40323	1.29917	1.34395	1.29132	1.24204	1.27727	1.31717	1.35523	1.37308	1.32813	1.23059	1.18314	1.25882	1.22316	1.16303	1.14903	1.16795	1.19275	1.20462	1.19026	1.20694	1.20035	1.12862	1.13692	1.14349	1.11683	1.13213	1.14455	1.13899	1.11898	1.13357	1.13398	1.09042	1.10168	1.1221	1.12731	1.12626	1.11532	1.10004	1.08998	1.10991
WmelF 19d00003	Age-and-Wolbachia_infected_aegypti/Wmel_females_2015/	1	19	NaN	NaN	NaN	NaN	NaN	NaN	NaN	NaN	1.82858	1.46156	2.17728	1.94074	1.88945	2.56264	1.9343	1.98375	NaN	NaN	1.86324	1.57232	1.93963	1.85661	1.6804	1.62087	1.76084	1.76149	1.65101	1.58526	1.67436	1.67919	1.55477	1.62264	1.69992	1.68559	1.57735	1.60016	1.68077	1.69966	1.61927	1.60567	1.68191	1.71674	1.67384	1.62583	1.65192	1.63019
WmelF 19d00004	Age-and-Wolbachia_infected_aegypti/Wmel_females_2015/	1	19	NaN	NaN	1.79152	1.45483	1.50065	1.42051	1.30166	1.35415	1.2108	1.13557	1.25903	1.42944	1.4849	1.37119	1.24246	1.1832	1.17774	1.19689	1.1502	1.12221	1.14728	1.14034	1.11927	1.11423	1.172	1.16556	1.12759	1.11978	1.12089	1.10881	1.08709	1.10264	1.11552	1.11163	1.09394	1.10736	1.11458	1.08859	1.10412	1.11529	1.10824	1.11935	1.12445	1.11522	1.0935	1.09974
WmelF 19d00005	Age-and-Wolbachia_infected_aegypti/Wmel_females_2015/	1	19	NaN	NaN	1.97175	NaN	NaN	2.2554	1.53808	NaN	1.85729	1.33828	1.38505	1.77396	2.17303	1.72635	1.44658	1.38762	1.45793	1.59254	1.47102	1.41531	1.52532	1.41606	1.35752	1.39283	1.48292	1.48449	1.44897	1.46805	1.50831	1.45109	1.34584	1.43839	1.46514	1.38971	1.33779	1.38935	1.46034	1.44332	1.42836	1.4349	1.45658	1.45137	1.46477	1.47707	1.44933	1.44547
WmelF 19d00006	Age-and-Wolbachia_infected_aegypti/Wmel_females_2015/	1	19	NaN	NaN	2.63231	NaN	NaN	NaN	2.20237	1.6914	1.49335	1.36381	1.28574	1.41022	1.47641	1.37237	1.31668	1.26166	1.27845	1.46356	1.24223	1.13935	1.26083	1.21844	1.1662	1.15628	1.17759	1.20422	1.21397	1.19864	1.21659	1.23197	1.22003	1.18174	1.19812	1.23181	1.18005	1.19659	1.22656	1.20594	1.20115	1.22643	1.26394	1.23586	1.22563	1.231	1.22456	1.23313
WmelF 19d00007	Age-and-Wolbachia_infected_aegypti/Wmel_females_2015/	1	19	NaN	NaN	NaN	1.57392	1.51526	1.61388	1.64908	1.70582	1.54853	1.45567	1.49287	1.31471	1.23919	1.27708	1.31373	1.28629	1.29652	1.49053	1.25726	1.14834	1.27353	1.27226	1.23163	1.21982	1.28514	1.30708	1.25453	1.17268	1.20502	1.23186	1.19078	1.15367	1.17351	1.20218	1.13481	1.14338	1.18226	1.18392	1.15505	1.14958	1.17267	1.16981	1.15257	1.1403	1.15191	1.15912
WmelF 19d00008	Age-and-Wolbachia_infected_aegypti/Wmel_females_2015/	1	19	NaN	NaN	NaN	NaN	NaN	NaN	NaN	NaN	NaN	1.70272	1.75796	2.30791	2.4884	1.87898	1.94227	1.66721	1.50476	1.65779	1.52416	1.45444	1.57653	1.52017	1.54482	1.63428	1.49453	1.41814	1.40547	1.42505	1.41116	1.38112	1.36532	1.41901	1.46722	1.47608	1.45303	1.46285	1.47294	1.45813	1.50798	1.54437	1.51845	1.44541	1.45263	1.49284	1.46234	1.47966
WmelF 19d00009	Age-and-Wolbachia_infected_aegypti/Wmel_females_2015/	1	19	NaN	2.33088	1.38156	1.44455	1.30172	1.25911	1.30614	1.36128	1.2108	1.14532	1.2706	1.1826	1.12441	1.16412	1.27639	1.20721	1.11655	1.18515	1.12274	1.06842	1.09601	1.12368	1.12675	1.10999	1.1035	1.10068	1.08644	1.05651	1.07105	1.0878	1.08667	1.104	1.11552	1.11201	1.09514	1.0957	1.09096	1.068	1.08414	1.09664	1.08982	1.09006	1.08057	1.07298	1.08583	1.10506
WmelF 19d00010	Age-and-Wolbachia_infected_aegypti/Wmel_females_2015/	1	19	NaN	NaN	NaN	NaN	NaN	3.61199	2.91472	1.81016	1.53048	1.43597	1.47374	1.72095	1.68442	1.39982	1.33439	1.28018	1.29278	1.47864	1.35397	1.266	1.3553	1.39559	1.37651	1.34215	1.36617	1.35918	1.32634	1.30241	1.36613	1.34354	1.22937	1.26445	1.31491	1.31478	1.24792	1.28628	1.32868	1.27267	1.28194	1.29741	1.29786	1.32542	1.30971	1.2839	1.30776	1.32537
WmelF 19d00011	Age-and-Wolbachia_infected_aegypti/Wmel_females_2015/	1	19	NaN	1.88108	1.72492	NaN	1.88505	1.96137	NaN	2.07001	1.34365	1.17423	1.31166	1.50614	1.54612	1.43207	1.48308	1.32371	1.21679	1.36687	1.40724	1.29511	1.17609	1.22124	1.28199	1.28256	1.22175	1.21736	1.23425	1.21783	1.20377	1.228	1.27672	1.21225	1.19126	1.21922	1.23999	1.24436	1.24041	1.24133	1.26501	1.256	1.2236	1.26794	1.25854	1.21604	1.21023	1.23044
WmelF 19d00012	Age-and-Wolbachia_infected_aegypti/Wmel_females_2015/	1	19	NaN	NaN	NaN	NaN	NaN	2.05056	NaN	NaN	1.8789	1.62557	NaN	NaN	NaN	2.08588	1.5866	1.49725	1.58433	1.774	1.50544	1.38277	1.49531	1.54224	1.50863	1.45655	1.47684	1.50813	1.50814	1.46326	1.48222	1.46123	1.38928	1.39582	1.45274	1.49802	1.43272	1.42209	1.46545	1.52691	1.48844	1.46485	1.49196	1.52887	1.45194	1.3744	1.41928	1.48116
WmelF 19d00013	Age-and-Wolbachia_infected_aegypti/Wmel_females_2015/	1	19	NaN	NaN	NaN	NaN	NaN	1.95826	1.31667	1.86436	2.02368	1.59127	1.45129	1.6408	1.61748	1.37333	1.40824	1.33733	1.2497	1.26811	1.24842	1.26459	1.34312	1.27423	1.23904	1.2635	1.28584	1.31147	1.32008	1.29659	1.28187	1.26946	1.26002	1.28003	1.26328	1.24101	1.28823	1.30268	1.2941	1.29222	1.2933	1.28231	1.26413	1.26988	1.26262	1.25671	1.28046	1.29633
WmelF 19d00014	Age-and-Wolbachia_infected_aegypti/Wmel_females_2015/	1	19	NaN	1.66276	1.31796	1.71301	1.88637	1.63125	1.43676	1.48347	1.41425	1.30292	1.23752	1.25934	1.30339	1.32202	1.28481	1.19361	1.16168	1.29279	1.31717	1.27073	1.24435	1.26985	1.23897	1.187	1.24535	1.29502	1.29017	1.23406	1.18867	1.18239	1.20379	1.17188	1.16906	1.1904	1.18844	1.18716	1.18885	1.19201	1.19728	1.19249	1.18147	1.19152	1.18077	1.16447	1.17451	1.20182
WmelF 19d00015	Age-and-Wolbachia_infected_aegypti/Wmel_females_2015/	1	19	NaN	NaN	NaN	2.04114	NaN	NaN	NaN	1.64339	2.08486	NaN	1.71184	1.62482	1.80954	2.28253	2.43499	2.00236	1.86842	2.3282	1.70884	1.51613	1.66669	1.71374	1.71449	1.75056	1.94629	1.95775	1.71611	1.49133	1.59879	1.6344	1.46558	1.51844	1.58666	1.57905	1.49347	1.55887	1.63406	1.55269	1.55553	1.58599	1.60435	1.59098	1.5718	1.5673	1.59167	1.59886
WmelF 19d00016	Age-and-Wolbachia_infected_aegypti/Wmel_females_2015/	1	19	NaN	NaN	1.70179	NaN	2.28564	1.41135	1.37289	2.15339	1.79381	1.43265	1.47635	1.5213	1.5632	1.57715	1.50204	1.29695	1.20171	1.34644	1.37329	1.31752	1.28602	1.30262	1.32942	1.34004	1.3159	1.28887	1.27937	1.29792	1.32535	1.33099	1.31464	1.33186	1.33545	1.32213	1.31246	1.30785	1.29146	1.26655	1.32536	1.36008	1.32718	1.30626	1.31681	1.32861	1.29683	1.30991
WmelF 19d00017	Age-and-Wolbachia_infected_aegypti/Wmel_females_2015/	1	19	NaN	NaN	1.69642	1.75017	1.44842	1.55599	1.76085	1.21986	1.08945	1.08634	1.12038	1.16566	1.16871	1.12996	1.10905	1.08884	1.09442	1.15645	1.16601	1.14553	1.12968	1.11566	1.12107	1.13691	1.12956	1.12137	1.11515	1.10764	1.08669	1.07262	1.07518	1.09271	1.10443	1.10153	1.08549	1.08364	1.09083	1.09774	1.10881	1.09404	1.06558	1.09043	1.08751	1.06392	1.05716	1.05943
WmelF 19d00018	Age-and-Wolbachia_infected_aegypti/Wmel_females_2015/	1	19	NaN	NaN	1.86702	1.92837	1.56847	1.35281	1.26156	1.3059	1.27917	1.16702	1.06105	1.19602	1.3068	1.23464	1.20554	1.13959	1.10534	1.17056	1.13458	1.13714	1.24925	1.20678	1.15629	1.14737	1.17078	1.17675	1.15374	1.11634	1.13193	1.13814	1.11095	1.10391	1.1156	1.13882	1.1594	1.16816	1.1635	1.14981	1.13605	1.14426	1.16374	1.13248	1.11667	1.11365	1.10292	1.11302
WmelF 19d00019	Age-and-Wolbachia_infected_aegypti/Wmel_females_2015/	1	19	NaN	NaN	NaN	NaN	NaN	NaN	1.99509	2.01162	2.11822	2.15139	2.18266	2.22024	2.30529	2.26929	1.87945	1.64283	1.6368	2.19984	1.73662	1.48377	1.5237	1.67701	1.56573	1.39327	1.55641	1.54323	1.44563	1.46632	1.49774	1.49516	1.46306	1.47607	1.50246	1.51553	1.49074	1.46525	1.4607	1.48436	1.51364	1.49904	1.45671	1.47941	1.48837	1.47901	1.47545	1.49819
WmelF 19d00020	Age-and-Wolbachia_infected_aegypti/Wmel_females_2015/	1	19	NaN	NaN	NaN	NaN	NaN	NaN	1.59285	1.40049	1.50553	1.86251	2.91325	NaN	NaN	3.59321	1.72828	1.69354	2.05854	3.36544	1.98101	1.7643	2.03163	2.1373	1.97753	1.81819	1.84559	1.77469	1.70157	1.72194	1.7668	1.70145	1.57222	1.57314	1.65026	1.71015	1.59881	1.57883	1.61157	1.63341	1.6068	1.62502	1.69566	1.68051	1.62024	1.58866	1.64897	1.69434
WmelF 19d00021	Age-and-Wolbachia_infected_aegypti/Wmel_females_2015/	1	19	NaN	NaN	2.47339	NaN	NaN	NaN	2.03083	2.09888	1.77327	1.58399	1.62442	2.00085	1.88833	1.4975	1.51369	1.5517	1.61769	1.81799	1.62979	1.49946	1.5295	1.46972	1.49385	1.58676	1.53247	1.47309	1.4511	1.47092	1.45313	1.41805	1.39921	1.46387	1.4544	1.39827	1.41529	1.47489	1.50188	1.44669	1.42323	1.44923	1.50026	1.46399	1.46232	1.47564	1.44634	1.48168
WmelF 19d00022	Age-and-Wolbachia_infected_aegypti/Wmel_females_2015/	1	19	NaN	NaN	1.89537	1.52762	2.00524	NaN	2.8229	1.7816	1.74752	1.6229	1.33496	1.31181	1.48793	1.87434	1.5343	1.45498	1.4797	1.40529	1.34938	1.34256	1.36449	1.28002	1.26566	1.35247	1.51427	1.44048	1.34271	1.4135	1.4194	1.36847	1.31535	1.32665	1.35865	1.36	1.28593	1.30263	1.33378	1.30202	1.31573	1.33195	1.32735	1.31079	1.29228	1.2822	1.28881	1.29942
WmelF 19d00023	Age-and-Wolbachia_infected_aegypti/Wmel_females_2015/	1	19	NaN	NaN	NaN	NaN	NaN	NaN	NaN	NaN	1.7689	1.56524	3.54749	NaN	2.88986	1.97587	2.04777	1.71595	1.5356	1.70071	1.55337	1.47761	1.60596	1.55245	1.51698	1.54105	1.56339	1.59232	1.59119	1.53508	1.4897	1.48659	1.50534	1.42512	1.42686	1.49506	1.51514	1.53745	1.54547	1.52393	1.50027	1.52197	1.58158	1.56922	1.57776	1.58559	1.54231	1.57805
WmelF 19d00024	Age-and-Wolbachia_infected_aegypti/Wmel_females_2015/	1	19	NaN	NaN	NaN	1.80903	1.77112	1.65604	1.41278	1.28829	1.38228	1.57089	1.59345	1.46571	1.497	1.67196	1.44715	1.26762	1.24907	1.51526	1.34692	1.22069	1.30607	1.35028	1.30271	1.24127	1.3075	1.32422	1.29166	1.27077	1.32794	1.32772	1.2451	1.25189	1.3023	1.33447	1.26677	1.25705	1.29668	1.34494	1.30488	1.28284	1.30973	1.34036	1.30954	1.26941	1.29392	1.29947
WmelF 19d00025	Age-and-Wolbachia_infected_aegypti/Wmel_females_2015/	1	19	NaN	NaN	2.2073	2.94154	NaN	NaN	1.64843	2.27474	2.09484	1.72112	1.76501	2.23027	NaN	3.43041	1.55778	1.49827	1.68516	1.70969	1.50692	1.48914	1.74576	1.48348	1.4544	1.64312	1.5818	1.50991	1.48674	1.50756	1.44031	1.37528	1.36474	1.47012	1.49102	1.40954	1.35302	1.43872	1.51815	1.42332	1.42406	1.4606	1.47263	1.38506	1.38011	1.42601	1.42687	1.40975
WmelF 19d00026	Age-and-Wolbachia_infected_aegypti/Wmel_females_2015/	1	19	NaN	NaN	NaN	NaN	2.35007	1.86111	NaN	NaN	1.60058	1.30705	1.48978	1.76732	2.01277	1.9711	1.72481	1.65851	1.75785	2.06808	1.64159	1.43797	1.47602	1.60473	1.55794	1.44491	1.62057	1.75833	1.69743	1.54627	1.49017	1.45842	1.43597	1.5007	1.51873	1.49086	1.50777	1.57924	1.59055	1.48052	1.45288	1.44596	1.44049	1.46721	1.45695	1.42946	1.43044	1.41742
WmelF 19d00027	Age-and-Wolbachia_infected_aegypti/Wmel_females_2015/	1	19	NaN	NaN	NaN	NaN	NaN	NaN	2.92387	NaN	NaN	1.676	2.21386	NaN	2.66415	1.54108	NaN	2.08647	1.46107	1.59294	1.68153	1.68994	1.71522	1.89587	2.08875	2.0099	1.70462	1.6591	1.63764	1.50325	1.54921	1.63514	1.64584	1.60117	1.55367	1.53175	1.5508	1.57795	1.57825	1.55403	1.65999	1.70293	1.61582	1.59384	1.60861	1.61448	1.56586	1.62863
WmelF 19d00028	Age-and-Wolbachia_infected_aegypti/Wmel_females_2015/	1	19	NaN	1.3886	1.22282	1.50921	1.34748	1.3966	1.63565	1.46282	1.21258	1.21253	1.6982	1.39751	1.22814	1.27861	1.42692	1.26982	1.13115	1.25437	1.28342	1.23699	1.21641	1.33524	1.36357	1.27093	1.24838	1.26188	1.27505	1.25543	1.23819	1.26252	1.3137	1.23788	1.25277	1.31944	1.25717	1.21443	1.2095	1.23327	1.2414	1.23005	1.21874	1.26101	1.27339	1.25615	1.24753	1.2689
WmelF 19d00029	Age-and-Wolbachia_infected_aegypti/Wmel_females_2015/	1	19	NaN	NaN	NaN	2.00276	1.87726	2.01179	2.06976	2.20819	1.56429	1.38838	1.60127	1.69389	1.72251	1.73118	1.60554	1.40275	1.35946	1.73137	1.54186	1.43298	1.66409	1.52713	1.44335	1.48454	1.60338	1.48676	1.3801	1.45532	1.50782	1.47256	1.4005	1.45292	1.51446	1.5015	1.39276	1.46045	1.58725	1.55527	1.42728	1.42616	1.54904	1.48126	1.43855	1.45212	1.50488	1.48489
WmelF 19d00030	Age-and-Wolbachia_infected_aegypti/Wmel_females_2015/	1	19	NaN	NaN	1.79152	1.45483	1.47863	1.5544	1.54105	1.38276	1.3656	1.41104	1.44231	1.47989	1.52086	1.53479	1.44259	1.42844	1.47007	1.4919	1.38127	1.31487	1.34354	1.37377	1.36053	1.3273	1.34812	1.3813	1.37196	1.30106	1.30499	1.3364	1.35455	1.33044	1.38616	1.45168	1.32596	1.34888	1.42256	1.40853	1.37139	1.3619	1.3877	1.41763	1.39386	1.3546	1.35908	1.35367
WmelF 19d00031	Age-and-Wolbachia_infected_aegypti/Wmel_females_2015/	1	19	NaN	1.98072	1.2386	1.58633	NaN	1.90491	1.39649	1.67398	1.65573	1.44113	1.34462	1.4833	1.53636	1.43343	1.62178	1.47722	1.26787	1.22392	1.28541	1.37013	1.3841	1.28947	1.31155	1.44002	1.41171	1.33791	1.2813	1.26319	1.25314	1.24291	1.23516	1.25258	1.25876	1.25029	1.24376	1.25874	1.27517	1.27329	1.27281	1.27469	1.27487	1.26271	1.24961	1.23807	1.23017	1.26184
WmelF 19d00032	Age-and-Wolbachia_infected_aegypti/Wmel_females_2015/	1	19	NaN	NaN	1.54549	2.84999	NaN	1.55859	1.16623	1.32019	1.47694	1.34577	1.10761	1.16349	1.26888	1.27499	1.17228	1.16312	1.17725	1.10179	1.07441	1.08466	1.10734	1.0997	1.10115	1.12199	1.15026	1.10931	1.0666	1.08608	1.11748	1.10607	1.06499	1.12198	1.132	1.08926	1.07221	1.10156	1.11685	1.07497	1.07146	1.09961	1.13088	1.09073	1.07865	1.09079	1.09266	1.09693
WmelF 19d00033	Age-and-Wolbachia_infected_aegypti/Wmel_females_2015/	1	19	NaN	1.49368	1.26863	NaN	NaN	1.968	1.33848	NaN	1.71446	1.23858	1.40115	1.95664	1.85298	1.37406	1.51412	1.47063	1.34152	1.36062	1.33642	1.32545	1.34736	1.27077	1.23904	1.26403	1.28911	1.28106	1.27151	1.29101	1.25096	1.24559	1.30299	1.33268	1.28864	1.23958	1.2851	1.32407	1.3232	1.29379	1.33184	1.34946	1.32124	1.32119	1.34099	1.34992	1.31492	1.33981
WmelF 19d00034	Age-and-Wolbachia_infected_aegypti/Wmel_females_2015/	1	19	NaN	NaN	NaN	1.39734	1.39958	1.4846	1.47737	1.34132	1.33988	1.34263	1.26511	1.28376	1.31673	1.34882	1.49243	1.51226	1.42263	1.35896	1.3187	1.28863	1.25903	1.23662	1.2061	1.20136	1.31161	1.31226	1.24857	1.23253	1.25806	1.23663	1.17601	1.24522	1.24802	1.19588	1.21361	1.2615	1.27697	1.22995	1.23905	1.2676	1.28611	1.27561	1.2468	1.22976	1.25353	1.27177
WmelF 19d00035	Age-and-Wolbachia_infected_aegypti/Wmel_females_2015/	1	19	NaN	NaN	2.15744	1.32989	2.59243	1.62717	1.08287	1.2072	1.4352	1.46684	1.24955	1.33059	1.45721	1.46281	1.39469	1.31976	1.33505	1.55005	1.27863	1.20273	1.48158	1.35522	1.26245	1.31215	1.52821	1.50247	1.32424	1.22824	1.33359	1.36989	1.24557	1.3151	1.36892	1.32692	1.23125	1.278	1.35322	1.31696	1.32488	1.36888	1.40856	1.33935	1.30703	1.3248	1.37053	1.344
WmelF 19d00036	Age-and-Wolbachia_infected_aegypti/Wmel_females_2015/	1	19	NaN	2.15363	1.45572	2.13084	2.62709	1.90837	1.54197	1.39752	1.21064	1.11759	1.15496	1.28288	1.28846	1.16164	1.13004	1.14936	1.16961	1.13732	1.15461	1.1692	1.15007	1.17127	1.17252	1.15711	1.18269	1.16019	1.13535	1.15545	1.11329	1.09045	1.11537	1.13692	1.13341	1.11018	1.09074	1.13167	1.16688	1.13361	1.13209	1.14161	1.14729	1.144	1.14009	1.13325	1.12062	1.13791
WmelF 19d00037	Age-and-Wolbachia_infected_aegypti/Wmel_females_2015/	1	19	NaN	NaN	2.2392	NaN	3.12275	1.90065	2.17225	NaN	1.7299	1.45614	NaN	NaN	1.79853	1.50131	1.94966	1.9017	1.57376	1.5874	1.78805	1.72851	1.43222	1.49355	1.58713	1.58137	1.5117	1.63006	1.77641	1.59482	1.45679	1.49917	1.73127	1.56785	1.42947	1.41336	1.57489	1.54035	1.45263	1.47974	1.58308	1.61301	1.54978	1.61095	1.6406	1.59758	1.5218	1.57752
WmelF 19d00038	Age-and-Wolbachia_infected_aegypti/Wmel_females_2015/	1	19	NaN	NaN	NaN	NaN	NaN	NaN	NaN	2.3881	2.05468	2.11926	2.15187	NaN	NaN	1.73123	1.75437	1.65705	1.63271	2.17004	1.90274	1.60394	1.53371	1.53864	1.61779	1.74518	1.77995	1.71848	1.63276	1.57198	1.5229	1.51099	1.53531	1.55308	1.57693	1.58624	1.54919	1.59922	1.63283	1.55342	1.51478	1.56132	1.66734	1.61428	1.54934	1.52212	1.54647	1.55383
WmelF 19d00039	Age-and-Wolbachia_infected_aegypti/Wmel_females_2015/	1	19	NaN	1.16766	1.39725	1.3918	1.03965	0.942086	1.01595	1.2512	1.21755	1.08715	1.05938	1.0441	1.02168	1.01044	1.09778	1.03356	0.957912	1.0438	1.04696	0.998846	0.970016	1.01088	1.05525	1.05877	1.0059	1.00466	1.01827	0.994603	0.992104	1.0081	1.0277	1.01297	1.00838	1.01311	1.00411	0.996968	0.992524	0.990717	0.999981	1.00467	1.00557	1.0315	1.03043	1.01237	1.00915	1.00992
WmelF 19d00040	Age-and-Wolbachia_infected_aegypti/Wmel_females_2015/	1	19	NaN	2.6083	1.35525	1.43561	1.85753	3.13528	2.13868	1.44169	1.2714	1.24204	1.27727	1.31717	1.35523	1.37331	1.33481	1.18816	1.13149	1.32444	1.21782	1.12433	1.19738	1.27633	1.29261	1.26305	1.2868	1.28798	1.25328	1.20282	1.21684	1.2195	1.18319	1.16983	1.20028	1.23181	1.18005	1.19294	1.24049	1.26121	1.20832	1.1959	1.23817	1.23076	1.2169	1.21206	1.22159	1.22555
WmelF 19d00041	Age-and-Wolbachia_infected_aegypti/Wmel_females_2015/	1	19	NaN	NaN	NaN	NaN	NaN	3.4645	1.9288	NaN	1.67256	1.38086	1.879	1.78202	1.62207	1.67818	2.03214	1.7728	1.5883	2.04017	1.85896	1.53144	1.40281	1.56227	1.63926	1.57582	1.84536	1.78729	1.62474	1.64929	1.54785	1.48778	1.5187	1.59481	1.64822	1.66593	1.69219	1.61876	1.56167	1.58779	1.62453	1.57087	1.49235	1.62618	1.66463	1.59722	1.58462	1.64151
WmelF 19d00042	Age-and-Wolbachia_infected_aegypti/Wmel_females_2015/	1	19	NaN	NaN	1.56708	1.37658	NaN	NaN	1.45703	1.30879	1.60401	1.80198	1.28643	1.45135	1.79658	1.72366	1.34058	1.37979	1.56611	1.38427	1.29179	1.36958	1.66178	1.45988	1.34876	1.39871	1.58215	1.45232	1.31594	1.38469	1.39303	1.33926	1.29542	1.42277	1.47263	1.38585	1.30465	1.34576	1.40497	1.36283	1.31981	1.35701	1.45605	1.37812	1.35373	1.38383	1.40843	1.40367
WmelF 19d00043	Age-and-Wolbachia_infected_aegypti/Wmel_females_2015/	1	19	NaN	NaN	NaN	NaN	NaN	2.01817	1.83752	NaN	1.85199	1.33256	1.76294	2.07394	1.68483	1.43399	1.79164	1.80153	1.4742	1.31955	1.43342	1.57506	1.48952	1.49182	1.57748	1.66091	1.50361	1.52672	1.57952	1.46131	1.41244	1.4145	1.4357	1.41425	1.38901	1.37947	1.39698	1.45312	1.47478	1.42431	1.49871	1.53775	1.48213	1.47181	1.493	1.49062	1.41232	1.42693
WmelF 20d00000	Age-and-Wolbachia_infected_aegypti/Wmel_females_2015/	1	20	NaN	NaN	NaN	NaN	NaN	2.03993	1.44521	1.74263	1.99037	1.97535	2.00662	2.09317	1.9037	1.67391	1.69362	1.7381	1.77111	1.79295	1.69544	1.58683	1.51206	1.44396	1.46788	1.56651	1.59151	1.6162	1.61393	1.5542	1.51134	1.47585	1.44942	1.45885	1.51466	1.57266	1.53777	1.5891	1.60239	1.48939	1.4884	1.52035	1.53906	1.52802	1.53976	1.5504	1.51394	1.50363
WmelF 20d00001	Age-and-Wolbachia_infected_aegypti/Wmel_females_2015/	1	20	NaN	NaN	2.44255	3.40171	2.78448	NaN	NaN	NaN	1.6808	1.47066	1.73332	1.87779	1.7428	1.57793	1.62451	1.47368	1.38915	1.62701	1.53285	1.46293	1.58168	1.39283	1.30876	1.34663	1.42939	1.43327	1.40547	1.42505	1.41116	1.38112	1.36532	1.42625	1.42221	1.36486	1.34888	1.39079	1.41826	1.37576	1.38549	1.41477	1.43202	1.40453	1.39384	1.38446	1.34574	1.35517
WmelF 20d00002	Age-and-Wolbachia_infected_aegypti/Wmel_females_2015/	1	20	NaN	NaN	NaN	2.30363	2.30172	1.865	1.55628	1.59162	1.68837	1.54604	1.29678	1.5149	1.70227	1.53826	1.76405	1.62473	1.49752	1.84074	1.48713	1.34653	1.53966	1.51015	1.47418	1.49849	1.52553	1.50268	1.45093	1.41407	1.47544	1.51536	1.47714	1.48975	1.52415	1.51667	1.40746	1.41989	1.46824	1.45202	1.43427	1.45591	1.51005	1.50805	1.47309	1.45673	1.50795	1.52748
WmelF 20d00003	Age-and-Wolbachia_infected_aegypti/Wmel_females_2015/	1	20	NaN	NaN	NaN	NaN	NaN	1.93492	1.66294	2.30765	NaN	1.96228	1.33547	1.71633	2.80401	1.87898	1.94227	1.65413	1.52151	1.87759	1.72198	1.54743	1.58124	1.60738	1.62673	1.64372	1.66606	1.69687	1.68658	1.61314	1.63769	1.55718	1.42501	1.58667	1.68897	1.61814	1.57908	1.5833	1.61387	1.63548	1.56496	1.57803	1.69586	1.68344	1.62654	1.57879	1.56875	1.58993
WmelF 20d00004	Age-and-Wolbachia_infected_aegypti/Wmel_females_2015/	1	20	NaN	NaN	1.17654	2.02764	NaN	2.10093	1.32186	1.93699	1.55368	1.19627	1.15656	1.47272	1.5657	1.25572	1.36004	1.39923	1.33173	1.27998	1.29071	1.3331	1.3497	1.22529	1.20082	1.26227	1.24662	1.21859	1.23838	1.33797	1.25515	1.18018	1.18177	1.20394	1.17839	1.14409	1.18437	1.22723	1.20042	1.11375	1.16387	1.20312	1.16793	1.14533	1.15495	1.16826	1.14095	1.1424
WmelF 20d00005	Age-and-Wolbachia_infected_aegypti/Wmel_females_2015/	1	20	NaN	NaN	NaN	1.9459	NaN	1.93953	1.26537	1.46411	1.47472	1.33484	1.26287	1.27579	1.3681	1.49872	1.44533	1.25931	1.17304	1.30825	1.32931	1.309	1.3309	1.26171	1.21112	1.19338	1.17889	1.19186	1.20599	1.19162	1.18723	1.16808	1.14173	1.18239	1.19169	1.16186	1.14055	1.13503	1.14648	1.16924	1.17881	1.17486	1.16392	1.15879	1.15376	1.14987	1.14923	1.14246
WmelF 20d00006	Age-and-Wolbachia_infected_aegypti/Wmel_females_2015/	1	20	NaN	NaN	NaN	NaN	NaN	1.85042	2.15413	NaN	2.23269	1.57933	1.62813	1.71782	1.54651	1.34816	1.48763	1.42672	1.34366	1.54988	1.56251	1.50616	1.53075	1.46972	1.49385	1.58676	1.53247	1.46778	1.46762	1.55552	1.44152	1.36876	1.39812	1.41268	1.46857	1.50603	1.40162	1.38423	1.41576	1.43768	1.43356	1.41731	1.4176	1.50569	1.50129	1.44134	1.44096	1.44939
WmelF 20d00007	Age-and-Wolbachia_infected_aegypti/Wmel_females_2015/	1	20	NaN	1.60211	1.07255	0.927953	0.969311	0.979653	0.939116	0.925016	0.873144	0.847006	0.881397	0.893874	0.871903	0.837081	0.841219	0.831958	0.822696	0.839979	0.835481	0.828741	0.832457	0.820536	0.824579	0.840613	0.833905	0.815315	0.797392	0.790684	0.801675	0.804669	0.791819	0.788393	0.790892	0.790074	0.774446	0.780557	0.788885	0.780295	0.779357	0.781603	0.783468	0.784339	0.776169	0.765561	0.763576	0.767851
WmelF 20d00008	Age-and-Wolbachia_infected_aegypti/Wmel_females_2015/	1	20	NaN	NaN	NaN	NaN	NaN	2.11318	2.60742	NaN	2.49173	1.70505	2.27181	2.91828	2.12304	1.80359	2.3788	1.75248	1.50279	2.16237	2.02907	1.58898	1.44273	1.62727	1.65649	1.49892	1.59864	1.67718	1.65638	1.58753	1.67436	1.68418	1.55536	1.56157	1.59349	1.60354	1.56685	1.5692	1.60172	1.62312	1.5195	1.50822	1.61699	1.6493	1.64514	1.61283	1.56459	1.63472
WmelF 20d00009	Age-and-Wolbachia_infected_aegypti/Wmel_females_2015/	1	20	NaN	NaN	2.98534	NaN	NaN	1.78293	1.59489	2.22789	1.48571	1.27792	1.62808	1.83993	1.59154	1.37429	1.51158	1.52615	1.47785	1.61582	1.60569	1.46767	1.3514	1.41729	1.49797	1.48917	1.38797	1.3336	1.32487	1.34355	1.37541	1.35562	1.30527	1.39766	1.39111	1.31346	1.33061	1.38735	1.39801	1.33115	1.38919	1.42647	1.38715	1.38524	1.38578	1.38521	1.38744	1.39413
WmelF 20d00010	Age-and-Wolbachia_infected_aegypti/Wmel_females_2015/	1	20	NaN	NaN	2.51052	1.63602	1.6462	1.71076	1.74735	1.80855	1.59091	1.53848	1.84063	1.69095	1.59549	1.62239	1.52682	1.36181	1.3063	1.49644	1.43056	1.3724	1.47544	1.43446	1.45816	1.5326	1.41833	1.39672	1.41029	1.37728	1.3928	1.39917	1.37692	1.38738	1.4407	1.48621	1.42479	1.39483	1.38482	1.3778	1.42622	1.43866	1.40183	1.42256	1.45637	1.4529	1.38144	1.42024
WmelF 20d00011	Age-and-Wolbachia_infected_aegypti/Wmel_females_2015/	1	20	NaN	NaN	NaN	NaN	NaN	2.11318	2.60742	NaN	2.68936	1.62161	1.67312	NaN	NaN	1.8017	2.26478	1.95905	1.61794	1.6403	1.57475	1.53236	1.55714	1.49133	1.51571	1.61173	1.5483	1.53534	1.56424	1.58264	1.54576	1.53071	1.55227	1.51951	1.48278	1.46706	1.48618	1.5124	1.52116	1.50189	1.48037	1.50205	1.55994	1.55208	1.53687	1.52672	1.52017	1.54537
WmelF 20d00012	Age-and-Wolbachia_infected_aegypti/Wmel_females_2015/	1	20	NaN	NaN	NaN	NaN	NaN	1.57021	1.22548	2.19263	1.49618	1.18922	1.4665	1.90684	1.5529	1.19837	1.3781	1.39842	1.28232	1.2989	1.34219	1.32017	1.23522	1.24544	1.27462	1.28655	1.27016	1.21875	1.19996	1.25503	1.20486	1.1698	1.19571	1.21809	1.20622	1.18399	1.20201	1.25011	1.25681	1.19306	1.2195	1.24091	1.22325	1.23059	1.22959	1.21525	1.19557	1.21177
WmelF 20d00013	Age-and-Wolbachia_infected_aegypti/Wmel_females_2015/	1	20	NaN	NaN	NaN	NaN	NaN	NaN	NaN	NaN	1.84625	1.65771	1.69939	1.72056	1.91865	2.57376	2.02315	1.59871	1.49161	1.81456	1.69258	1.48766	1.43931	1.52872	1.60726	1.61449	1.63077	1.76705	1.74484	1.44585	1.42086	1.44059	1.41219	1.37565	1.45812	1.60352	1.51851	1.50113	1.53585	1.55734	1.47541	1.43631	1.46543	1.4941	1.47784	1.45239	1.47563	1.50755
WmelF 20d00014	Age-and-Wolbachia_infected_aegypti/Wmel_females_2015/	1	20	NaN	NaN	2.20257	NaN	1.72647	1.44555	1.47365	1.33141	1.42411	1.63203	1.65329	1.51932	1.45507	1.50096	1.718	1.60737	1.43215	1.4521	1.40983	1.41695	1.52429	1.48882	1.418	1.39151	1.47932	1.48449	1.4511	1.47092	1.45787	1.40166	1.34506	1.40017	1.39708	1.34978	1.36707	1.41932	1.45952	1.44389	1.40277	1.39106	1.41717	1.44753	1.41871	1.38034	1.40442	1.41881
WmelF 20d00015	Age-and-Wolbachia_infected_aegypti/Wmel_females_2015/	1	20	NaN	NaN	1.99357	2.19499	2.43462	1.82557	1.5852	2.09574	2.02268	1.52569	1.29026	1.68988	2.10734	1.53378	1.43831	1.36994	1.35869	1.46699	1.38751	1.31487	1.34354	1.36328	1.42158	1.49457	1.44994	1.44886	1.45646	1.41814	1.43748	1.42061	1.35612	1.36663	1.394	1.40806	1.39093	1.40215	1.41663	1.40588	1.39515	1.40275	1.42447	1.42335	1.41892	1.41666	1.41736	1.42291
WmelF 20d00016	Age-and-Wolbachia_infected_aegypti/Wmel_females_2015/	1	20	NaN	NaN	1.43389	2.11935	2.62709	1.865	1.56533	1.62886	1.39633	1.20568	1.16134	1.35847	1.4285	1.25535	1.2892	1.24098	1.17254	1.18887	1.22838	1.21493	1.15183	1.20457	1.23023	1.20616	1.22735	1.25454	1.26588	1.24743	1.21276	1.17327	1.14815	1.18508	1.22673	1.23092	1.17907	1.19476	1.23203	1.23146	1.23428	1.22726	1.21361	1.2213	1.21829	1.21206	1.22159	1.22436
WmelF 20d00017	Age-and-Wolbachia_infected_aegypti/Wmel_females_2015/	1	20	NaN	NaN	NaN	NaN	NaN	2.52871	1.48747	1.53131	1.43092	1.39137	1.59778	2.03912	1.86714	1.49972	1.69427	1.60737	1.43215	1.4521	1.40298	1.44045	1.66437	1.62361	1.51253	1.48659	1.69831	1.67007	1.51888	1.47585	1.49821	1.47566	1.40092	1.40717	1.46512	1.51016	1.44079	1.46453	1.51042	1.49065	1.5074	1.51339	1.50079	1.52794	1.51303	1.4778	1.47441	1.49819
WmelF 20d00018	Age-and-Wolbachia_infected_aegypti/Wmel_females_2015/	1	20	NaN	3.58362	1.36821	1.44006	1.56905	1.23564	1.02971	1.26687	1.24573	1.09736	1.06861	1.22312	1.33215	1.25443	1.21277	1.2305	1.23887	1.15255	1.08135	1.09753	1.1998	1.12713	1.08521	1.11531	1.1763	1.14362	1.09579	1.11606	1.10351	1.07299	1.0587	1.14223	1.13209	1.06247	1.08033	1.12399	1.13513	1.09077	1.10298	1.11621	1.10806	1.1043	1.12009	1.13292	1.10934	1.11504
WmelF 20d00019	Age-and-Wolbachia_infected_aegypti/Wmel_females_2015/	1	20	NaN	NaN	NaN	NaN	1.71365	1.5872	1.64357	1.68321	1.74805	1.6833	1.50406	1.49601	1.6216	1.88274	2.01641	1.59215	1.35884	1.37876	1.35517	1.33611	1.36137	1.39102	1.37651	1.34278	1.3701	1.32538	1.2771	1.29675	1.32887	1.31539	1.26928	1.31513	1.33843	1.32087	1.30851	1.34708	1.37664	1.33943	1.30631	1.30267	1.32787	1.35521	1.35079	1.33343	1.33869	1.33383
WmelF 20d00020	Age-and-Wolbachia_infected_aegypti/Wmel_females_2015/	1	20	NaN	NaN	1.73308	1.90089	2.04618	1.67563	1.54147	NaN	2.2343	1.64383	2.08896	1.84313	1.7037	1.73064	1.59315	1.46619	1.46827	1.76679	1.6409	1.49482	1.52721	1.56111	1.52536	1.48203	1.59199	1.53054	1.45976	1.5465	1.54455	1.46537	1.39988	1.50846	1.52503	1.45286	1.46954	1.53065	1.57438	1.54813	1.52455	1.52751	1.54934	1.54023	1.52793	1.51997	1.51588	1.49216
WmelF 20d00021	Age-and-Wolbachia_infected_aegypti/Wmel_females_2015/	1	20	NaN	NaN	1.55903	1.37839	1.76374	1.56792	1.26949	1.47331	1.45972	1.3649	1.40145	1.44211	1.4823	1.49715	1.41392	1.39545	1.4634	1.60805	1.34829	1.25729	1.40923	1.27897	1.26423	1.3925	1.42585	1.3648	1.3106	1.33042	1.36331	1.34925	1.29656	1.31075	1.31964	1.30087	1.26285	1.29015	1.31869	1.28867	1.30262	1.31751	1.31534	1.32008	1.30818	1.29983	1.3243	1.32571
WmelF 20d00022	Age-and-Wolbachia_infected_aegypti/Wmel_females_2015/	1	20	NaN	1.08438	0.872608	1.01409	0.927576	0.854898	0.856019	0.95599	0.938874	0.880232	0.873976	0.915776	0.896172	0.829468	0.859642	0.862092	0.848197	0.865589	0.861218	0.842433	0.827734	0.849531	0.852845	0.835973	0.84226	0.85	0.856668	0.860539	0.836862	0.818107	0.818192	0.824134	0.83545	0.842666	0.832891	0.830505	0.839816	0.853502	0.831436	0.81852	0.828352	0.839626	0.841003	0.836336	0.835922	0.837696
WmelF 20d00023	Age-and-Wolbachia_infected_aegypti/Wmel_females_2015/	1	20	NaN	NaN	NaN	1.39544	1.69492	1.73835	1.51933	1.95405	1.58383	1.38838	1.60127	1.71507	1.60257	1.50194	1.97097	1.92511	1.56177	1.47243	1.40327	1.41695	1.52429	1.48882	1.418	1.39151	1.47932	1.49	1.43725	1.4026	1.41916	1.4245	1.39984	1.41345	1.43568	1.45755	1.4792	1.46869	1.46232	1.48583	1.47648	1.47874	1.50052	1.49479	1.48579	1.48045	1.47865	1.46063
WmelF 20d00024	Age-and-Wolbachia_infected_aegypti/Wmel_females_2015/	1	20	NaN	NaN	2.98534	NaN	NaN	2.11318	2.60742	NaN	2.68936	1.63157	1.68311	2.10053	2.26752	1.79472	1.60158	1.67477	1.90293	1.9161	1.95621	1.88705	1.7289	1.73198	1.76142	1.78014	1.81152	1.73092	1.69808	1.83968	1.81153	1.66596	1.55417	1.62264	1.69992	1.68559	1.57735	1.60016	1.67808	1.69726	1.66224	1.68344	1.75696	1.67769	1.65815	1.67867	1.66155	1.6497
WmelF 20d00025	Age-and-Wolbachia_infected_aegypti/Wmel_females_2015/	1	20	NaN	NaN	NaN	NaN	NaN	NaN	NaN	1.94555	1.59054	1.47992	1.51839	1.77042	1.86022	1.62157	1.51904	1.36181	1.30822	1.50259	1.37349	1.28371	1.37434	1.35175	1.33577	1.35807	1.3838	1.37297	1.33854	1.31349	1.37437	1.36917	1.27906	1.32227	1.35318	1.3216	1.252	1.30972	1.38794	1.34705	1.33579	1.33658	1.33355	1.3148	1.30817	1.31372	1.32032	1.30148
WmelF 20d00026	Age-and-Wolbachia_infected_aegypti/Wmel_females_2015/	1	20	NaN	NaN	2.2392	NaN	NaN	1.69785	1.49049	1.52644	1.5938	1.5477	1.41592	1.58709	1.55953	1.34794	1.47815	1.50306	1.43387	1.45013	1.50537	1.42685	1.26423	1.31372	1.37238	1.39283	1.48292	1.49559	1.42183	1.34144	1.43921	1.44401	1.29828	1.33332	1.41301	1.44315	1.35047	1.39219	1.44056	1.36404	1.36563	1.41232	1.45617	1.40169	1.37189	1.38539	1.43213	1.45129
WmelF 20d00027	Age-and-Wolbachia_infected_aegypti/Wmel_females_2015/	1	20	NaN	NaN	NaN	NaN	NaN	1.65884	1.35552	1.63401	1.31955	1.17847	1.44135	1.43613	1.32283	1.27785	1.40461	1.35371	1.28969	1.4749	1.34794	1.29105	1.45083	1.31624	1.24727	1.27574	1.29808	1.32381	1.33211	1.30753	1.29189	1.27671	1.26833	1.32021	1.31869	1.28252	1.30151	1.32952	1.33317	1.30243	1.29789	1.28822	1.26949	1.27354	1.28173	1.27807	1.25258	1.25431
WmelF_20d_00028	Age-and-Wolbachia_infected_aegypti/Wmel_females_2015/	1	20	NaN	NaN	NaN	NaN	NaN	NaN	NaN	NaN	2.35427	1.70505	2.27181	2.91828	2.12304	1.80295	2.31001	1.93378	1.64397	1.86292	1.65509	1.55037	1.70506	1.73989	1.84584	2.03119	1.85662	1.82206	1.81386	1.71336	1.72058	1.71424	1.64737	1.58097	1.66116	1.80704	1.66903	1.63456	1.68682	1.77724	1.83439	1.74306	1.61658	1.68155	1.70782	1.67562	1.65754	1.67674
WmelF_20d_00029	Age-and-Wolbachia_infected_aegypti/Wmel_females_2015/	1	20	NaN	NaN	1.67604	1.87578	NaN	NaN	2.0949	NaN	2.23269	1.55333	1.60221	NaN	NaN	1.50166	2.47948	3.41526	1.81517	1.84877	1.60792	1.5231	1.66841	1.72551	1.65845	1.59424	1.72625	1.73821	1.60575	1.48146	1.59167	1.69831	1.62707	1.63734	1.66689	1.67494	1.62892	1.62856	1.65758	1.67939	1.6523	1.64539	1.66725	1.64487	1.65012	1.66691	1.65082	1.63978
WmelF_20d_00030	Age-and-Wolbachia_infected_aegypti/Wmel_females_2015/	1	20	NaN	NaN	NaN	NaN	NaN	NaN	NaN	NaN	NaN	NaN	NaN	2.38605	2.28838	NaN	NaN	2.16487	1.86393	NaN	NaN	1.74293	1.64981	1.64089	1.83115	2.33344	2.0305	1.97684	1.91264	1.67999	1.57306	1.66899	2.05193	1.83119	1.7335	1.76788	1.78332	1.89149	1.91814	1.76249	1.82527	1.87435	1.81023	1.76774	1.77103	1.78494	1.75557	1.77608
WmelF_20d_00031	Age-and-Wolbachia_infected_aegypti/Wmel_females_2015/	1	20	NaN	NaN	2.63231	NaN	NaN	NaN	2.52555	NaN	2.68936	1.63157	1.68311	2.10053	2.21842	1.79913	1.83553	1.71931	1.64677	1.85785	1.77169	1.74793	1.97313	1.69346	1.58205	1.61568	1.63802	1.65185	1.70791	1.85063	1.70694	1.6173	1.64471	1.59574	1.58361	1.60992	1.62952	1.65519	1.65655	1.6233	1.63944	1.64013	1.61649	1.64122	1.64184	1.61913	1.60461	1.65518
WmelF_20d_00032	Age-and-Wolbachia_infected_aegypti/Wmel_females_2015/	1	20	NaN	NaN	1.81284	1.92112	1.54283	1.43298	1.52258	1.94125	1.8762	1.47711	1.26331	1.63017	1.94867	1.49844	1.54533	1.36107	1.25783	1.52152	1.58216	1.47451	1.4218	1.4484	1.38974	1.31924	1.455	1.50155	1.42383	1.34358	1.39172	1.40881	1.34544	1.39674	1.42083	1.39712	1.38215	1.36786	1.37105	1.39415	1.36359	1.36844	1.41663	1.39223	1.37566	1.38171	1.40482	1.43644
WmelF_20d_00033	Age-and-Wolbachia_infected_aegypti/Wmel_females_2015/	1	20	NaN	NaN	NaN	NaN	NaN	NaN	NaN	NaN	NaN	NaN	NaN	NaN	NaN	4.16908	3.44658	2.26952	2.02377	2.99755	2.00753	1.71616	1.75592	1.77005	1.88312	2.13581	2.21169	1.86958	1.72106	1.87469	1.83494	1.7272	1.66753	1.67827	1.70883	1.71559	1.66364	1.65628	1.70734	1.80103	1.76668	1.78266	1.87078	1.76948	1.70074	1.70155	1.7752	1.78107
WmelF_20d_00034	Age-and-Wolbachia_infected_aegypti/Wmel_females_2015/	1	20	NaN	NaN	NaN	NaN	NaN	NaN	NaN	NaN	NaN	3.55156	NaN	1.99425	1.99572	4.32264	2.11161	1.74016	1.72109	2.58159	2.06466	1.66593	1.58599	1.71662	1.73722	1.64925	1.79845	1.79722	1.67363	1.60285	1.78158	1.86682	1.67073	1.67318	1.70883	1.71404	1.6592	1.7121	1.77443	1.72222	1.67304	1.69497	1.77482	1.75229	1.68234	1.63344	1.65539	1.72076
WmelF_20d_00035	Age-and-Wolbachia_infected_aegypti/Wmel_females_2015/	1	20	NaN	NaN	NaN	NaN	NaN	1.84669	1.37754	1.41149	1.46502	1.49819	1.52946	1.58276	1.52401	1.43343	1.62178	1.45223	1.30311	1.49254	1.43786	1.35223	1.37979	1.34761	1.33577	1.35807	1.3838	1.36875	1.34954	1.36829	1.4007	1.38852	1.32602	1.26817	1.30439	1.37196	1.29614	1.30548	1.35976	1.38019	1.32974	1.30844	1.3339	1.33907	1.32449	1.31456	1.33841	1.35488
WmelF_20d_00036	Age-and-Wolbachia_infected_aegypti/Wmel_females_2015/	1	20	NaN	NaN	NaN	NaN	1.89607	1.67767	1.74735	1.80855	1.63276	1.43468	1.34001	1.62539	1.86632	1.62326	1.65768	1.58606	1.54437	1.71705	1.47917	1.36404	1.47232	1.51066	1.52407	1.54307	1.57589	1.4917	1.41505	1.43553	1.46634	1.46855	1.4371	1.40796	1.41231	1.42957	1.41066	1.42146	1.43562	1.42345	1.41144	1.41668	1.4406	1.469	1.46126	1.42134	1.37763	1.38512
WmelF_20d_00037	Age-and-Wolbachia_infected_aegypti/Wmel_females_2015/	1	20	NaN	2.00773	1.32998	1.38156	1.13516	1.05999	1.12558	1.29395	1.14138	1.00757	1.04591	1.14775	1.1883	1.14656	1.18292	1.148	1.09884	1.11774	1.08386	1.06336	1.08798	1.08753	1.05706	1.02628	1.0471	1.07598	1.08191	1.0521	1.04985	1.04447	1.02827	1.04406	1.05776	1.05758	1.0456	1.03579	1.029	1.02516	1.03452	1.03349	1.02025	1.0208	1.03832	1.05286	1.03712	1.03763
WmelF_20d_00038	Age-and-Wolbachia_infected_aegypti/Wmel_females_2015/	1	20	NaN	1.54558	1.33472	1.37972	1.25778	1.22235	1.26564	1.31227	1.26013	1.21223	1.24737	1.39697	1.39499	1.23396	1.192	1.20014	1.2496	1.33489	1.27859	1.23134	1.25611	1.19732	1.17316	1.19747	1.22451	1.19881	1.15808	1.14814	1.16826	1.18127	1.17521	1.1968	1.17723	1.13155	1.11092	1.1395	1.16046	1.12866	1.12637	1.14455	1.16383	1.14403	1.1491	1.16837	1.16572	1.17667
WmelF_20d_00039	Age-and-Wolbachia_infected_aegypti/Wmel_females_2015/	1	20	NaN	NaN	NaN	NaN	NaN	NaN	NaN	NaN	2.37135	1.73114	1.54046	1.74939	1.84033	1.62326	1.65768	1.59722	1.5204	1.54039	1.48863	1.45385	1.48028	1.51195	1.4871	1.43812	1.4585	1.4894	1.49256	1.45043	1.41636	1.4145	1.4357	1.41425	1.38901	1.37947	1.39698	1.45312	1.47984	1.42816	1.41178	1.40516	1.40203	1.4285	1.4209	1.39533	1.39563	1.44421
WmelF_20d_00040	Age-and-Wolbachia_infected_aegypti/Wmel_females_2015/	1	20	NaN	1.22786	1.06935	1.49758	1.23398	1.05828	1.05784	1.32376	1.19793	1.04252	1.08134	1.12895	1.13426	1.10017	1.08616	1.04513	1.01411	1.0324	1.00598	1.00581	1.05969	1.03537	1.00825	1.00723	1.03338	1.00763	0.97864	0.998243	0.993828	0.976667	0.96745	1.00176	1.00369	0.980485	0.985556	1.00896	1.00835	0.96876	0.99231	1.00966	0.996509	0.999841	1.00428	1.0053	1.00211	1.00831
WmelF_20d_00041	Age-and-Wolbachia_infected_aegypti/Wmel_females_2015/	1	20	NaN	2.39389	1.4625	1.27847	1.16223	1.2344	1.36545	1.16349	1.07574	1.06803	1.10196	1.14691	1.15114	1.11487	1.0994	1.04982	1.03484	1.13504	1.12972	1.06893	1.03107	1.04945	1.05706	1.049	1.07387	1.06499	1.033	1.00886	1.02837	1.02728	0.994944	1.0257	1.05089	1.04589	1.01807	1.02748	1.03889	1.02019	1.02447	1.03654	1.0456	1.04959	1.03468	1.02422	1.04843	1.05496
WmelF_20d_00042	Age-and-Wolbachia_infected_aegypti/Wmel_females_2015/	1	20	NaN	NaN	NaN	NaN	2.23791	1.86111	NaN	NaN	1.7689	1.57397	NaN	2.34908	1.89686	1.98351	NaN	1.9047	1.55135	1.95759	1.62949	1.49345	1.77538	1.87129	1.77392	1.67252	1.69847	1.65228	1.60319	1.62401	1.58374	1.56157	1.58642	1.60977	1.59094	1.56277	1.58702	1.52637	1.51413	1.63484	1.58773	1.57273	1.64131	1.63056	1.58137	1.54781	1.57224	1.58137
WmelF_20d_00043	Age-and-Wolbachia_infected_aegypti/Wmel_females_2015/	1	20	NaN	NaN	1.78417	NaN	NaN	1.57021	1.21925	2.0189	NaN	1.66422	1.35929	1.46008	1.62519	1.62156	1.50635	1.48522	1.52886	1.55163	1.42398	1.35223	1.37979	1.34761	1.332	1.36216	1.45124	1.4177	1.33595	1.31227	1.37437	1.37161	1.27937	1.28795	1.31611	1.33131	1.31992	1.33252	1.34553	1.3398	1.38528	1.40028	1.36642	1.36935	1.3396	1.31688	1.36094	1.36715
WmelF_20d_00044	Age-and-Wolbachia_infected_aegypti/Wmel_females_2015/	1	20	NaN	NaN	NaN	NaN	NaN	NaN	1.39098	1.65947	1.65573	1.42833	1.33545	1.83796	NaN	1.96925	1.7126	1.67173	1.72937	1.7624	1.4636	1.38838	1.59682	1.56731	1.47015	1.44884	1.64744	1.5455	1.43848	1.59691	1.54609	1.45145	1.43529	1.5582	1.58392	1.47309	1.37073	1.44259	1.54307	1.47772	1.4525	1.46478	1.48169	1.41724	1.42384	1.46281	1.43569	1.44933
WmelF_20d_00045	Age-and-Wolbachia_infected_aegypti/Wmel_females_2015/	1	20	NaN	NaN	NaN	NaN	NaN	NaN	NaN	NaN	1.80004	1.51847	1.81825	1.95067	1.97679	1.97297	1.75921	1.50322	1.39949	1.51902	1.42368	1.37942	1.47951	1.32261	1.27771	1.36206	1.44513	1.50094	1.47735	1.38503	1.39318	1.38096	1.32497	1.37162	1.42568	1.42037	1.33392	1.34759	1.3917	1.38145	1.37181	1.38012	1.40182	1.40193	1.40062	1.39314	1.37253	1.40676
WmelF_20d_00046	Age-and-Wolbachia_infected_aegypti/Wmel_females_2015/	1	20	NaN	NaN	1.55927	1.19119	1.20232	1.36201	1.55328	1.40175	1.28125	1.24204	1.27727	1.32594	1.31677	1.25461	1.21789	1.17935	1.19648	1.34499	1.20922	1.14226	1.2615	1.22217	1.14714	1.11279	1.16528	1.20437	1.2222	1.24008	1.24336	1.20678	1.14934	1.13629	1.16916	1.19569	1.1295	1.13981	1.17039	1.15472	1.15428	1.17203	1.19004	1.15556	1.13572	1.13774	1.1498	1.14656
WmelF_20d_00047	Age-and-Wolbachia_infected_aegypti/Wmel_females_2015/	1	20	NaN	NaN	1.51527	1.32397	1.67982	1.37691	1.09982	1.39154	1.25352	1.07212	1.11172	1.30994	1.38786	1.21307	1.07207	1.04735	1.09758	1.16105	1.13405	1.09626	1.08361	0.991021	0.984109	1.05859	1.08773	1.05417	1.01228	1.01055	1.03557	1.03254	0.999603	1.03197	1.04536	1.02947	1.01854	1.02291	1.0227	1.00596	1.01107	1.02341	1.03278	1.03562	1.03895	1.03372	1.01037	1.01756
WmelF_20d_00048	Age-and-Wolbachia_infected_aegypti/Wmel_females_2015/	1	20	NaN	NaN	NaN	1.35042	1.31765	1.58077	1.73984	1.1977	1.27026	1.59353	1.60665	1.35307	1.36418	1.67622	1.60636	1.29006	1.16873	1.38244	1.2668	1.14481	1.17712	1.25484	1.21717	1.14336	1.28051	1.30767	1.23009	1.18337	1.22446	1.25078	1.20584	1.13864	1.18865	1.29228	1.20895	1.19604	1.21958	1.22042	1.20066	1.22094	1.28075	1.27576	1.22269	1.18618	1.22428	1.25101
[truncated: 2,106 more columns]
