# Supplementary material for: Age grading An. gambiae and An. arabiensis using near infrared spectra and artificial neural networks
Source: PLoS One. 2019 Aug 14;14(8):e0209451. doi: 10.1371/journal.pone.0209451 (PMC6693756; doi:10.1371/journal.pone.0209451)
Supplement: S5 Appendix — (ZIP) [file pone.0209451.s021.zip › DS2.xlsx]

## Sheet: Sheet1
MosquitoID	Path	Age class	Actual age	Species	f350	f351	f352	f353	f354	f355	f356	f357	f358	f359	f360	f361	f362	f363	f364	f365	f366	f367	f368	f369	f370	f371	f372	f373	f374	f375	f376	f377	f378	f379	f380	f381	f382	f383	f384	f385	f386	f387	f388	f389	f390	f391	f392	f393	f394
26Sep14-D3-00003	Day_3/model/	0	3	An. gambiae s.s	0.75141	0.923443	1.01039	0.871548	1.03357	1.00047	0.91943	0.946624	0.944881	0.934902	0.93446	0.952177	0.948847	0.913847	0.88825	0.956367	0.989069	0.993369	1.00198	0.996857	0.962866	0.944717	0.988601	1.02083	0.994304	0.946418	0.972142	0.976619	0.973159	0.982948	0.984701	0.984967	0.989254	0.997759	0.978903	0.960828	0.963021	0.993416	0.978188	0.967261	0.993749	0.977342	0.976663	0.991272	0.994365
26Sep14-D3-00006	Day_3/model/	0	3	An. gambiae s.s	0.902727	0.961297	1.00567	1.00067	0.980481	0.965196	0.963545	0.97252	0.965395	0.980357	0.984577	0.937789	0.954449	0.978801	0.974797	0.946497	0.968172	0.992505	0.979452	0.982804	1.00001	1.00589	0.977499	0.973581	0.985803	1.00213	1.00984	0.992184	0.970288	0.963155	0.969554	0.986283	0.997886	0.988246	0.982873	0.976315	0.972778	0.988177	0.989822	0.986687	0.991303	1.00219	0.997062	0.979128	0.965593
26Sep14-D3-00014	Day_3/model/	0	3	An. gambiae s.s	1.27676	1.11238	1.03084	1.04885	1.10644	1.17196	1.13026	1.00722	1.03473	1.0686	1.06113	1.02636	1.03465	1.0682	1.09753	1.08159	1.06799	1.07637	1.09786	1.05845	1.06937	1.10864	1.10133	1.08702	1.08317	1.07886	1.03995	1.05	1.07693	1.07926	1.05894	1.05687	1.07134	1.08274	1.09169	1.07418	1.04717	1.06245	1.06578	1.06539	1.07269	1.06891	1.07651	1.07617	1.04359
26Sep14-D3-00019	Day_3/model/	0	3	An. gambiae s.s	0.644475	0.752018	0.806295	0.747258	0.786618	0.752728	0.726435	0.761404	0.739193	0.73844	0.749553	0.734942	0.739451	0.743133	0.746178	0.776216	0.766003	0.749445	0.7554	0.755983	0.744744	0.734474	0.741397	0.750203	0.760593	0.768724	0.766093	0.760461	0.753602	0.748945	0.758334	0.762999	0.763518	0.767497	0.765945	0.757359	0.747262	0.746516	0.751132	0.755598	0.756197	0.755733	0.749079	0.747481	0.762408
26Sep14-D3-00021	Day_3/model/	0	3	An. gambiae s.s	0.845925	0.984325	1.04892	0.971024	1.0441	0.997056	0.93966	0.962239	0.999974	0.976122	0.943409	0.977004	0.979387	0.966518	0.971553	1.03771	1.08576	1.06121	0.989796	0.988481	0.983542	0.982548	1.01401	1.0152	1.01525	1.01552	0.981706	0.979604	0.996734	1.00917	0.999234	1.01053	1.02895	1.01898	1.00794	1.00082	1.00082	1.01094	1.00203	1.00305	1.02484	0.991754	0.989818	1.01078	1.01037
26Sep14-D3-00033	Day_3/model/	0	3	An. gambiae s.s	0.749241	0.733084	0.77154	0.811182	0.74519	0.763491	0.783297	0.740246	0.767294	0.784423	0.768969	0.742128	0.797965	0.798147	0.739316	0.774932	0.801892	0.791477	0.759126	0.765376	0.773965	0.7769	0.779771	0.794548	0.791175	0.772381	0.776953	0.783253	0.77843	0.764967	0.78013	0.780993	0.7795	0.801601	0.78632	0.775573	0.785157	0.796742	0.7873	0.779895	0.789811	0.788055	0.783615	0.780434	0.779387
26Sep14-D3-00038	Day_3/model/	0	3	An. gambiae s.s	0.650847	0.68159	0.71179	0.699653	0.760832	0.752585	0.71838	0.719613	0.766604	0.790493	0.770619	0.731899	0.745563	0.764801	0.764103	0.753179	0.78054	0.800694	0.780712	0.77919	0.783561	0.785019	0.779251	0.783936	0.794468	0.800382	0.788047	0.785742	0.788827	0.788264	0.780253	0.781109	0.788393	0.791214	0.78431	0.779289	0.785164	0.806852	0.796205	0.790896	0.812667	0.791378	0.778574	0.782338	0.790449
26Sep14-D3-00043	Day_3/model/	0	3	An. gambiae s.s	0.824236	0.834471	0.84923	0.860844	0.887711	0.857662	0.840045	0.87259	0.852844	0.848365	0.863084	0.872452	0.851766	0.840604	0.8508	0.865008	0.897127	0.911365	0.886141	0.856685	0.865486	0.88524	0.867455	0.866505	0.870727	0.87239	0.872996	0.865098	0.866885	0.883837	0.871668	0.873378	0.887854	0.893959	0.880577	0.869309	0.8687	0.871974	0.883016	0.896396	0.900575	0.869924	0.872642	0.889587	0.872483
26Sep14-D3-00047	Day_3/model/	0	3	An. gambiae s.s	0.768976	0.864026	0.919155	0.853522	0.826641	0.885799	0.903307	0.820158	0.889467	0.874799	0.815057	0.838057	0.8975	0.912881	0.880582	0.889142	0.904484	0.893498	0.859456	0.884427	0.887998	0.869526	0.863826	0.873058	0.877795	0.876474	0.888973	0.881076	0.879106	0.899873	0.903405	0.896374	0.889285	0.890925	0.88831	0.880278	0.873588	0.880985	0.87788	0.881569	0.900825	0.896694	0.886037	0.877717	0.87596
26Sep14-D3-00050	Day_3/model/	0	3	An. gambiae s.s	0.727911	0.705827	0.684334	0.708083	0.684632	0.689831	0.701839	0.696121	0.693246	0.709024	0.717341	0.686292	0.672629	0.689836	0.724568	0.73083	0.731773	0.728597	0.720039	0.705737	0.719672	0.744431	0.740704	0.719517	0.715079	0.72981	0.732234	0.735193	0.735313	0.7309	0.732115	0.735537	0.734376	0.724288	0.724243	0.730551	0.735236	0.728277	0.720617	0.723344	0.737101	0.735403	0.730221	0.726732	0.726289
26Sep14-D3-00055	Day_3/model/	0	3	An. gambiae s.s	0.805658	0.90695	0.914042	0.813715	0.868158	0.836596	0.793196	0.811175	0.844987	0.847434	0.841181	0.869004	0.866714	0.84275	0.828735	0.871104	0.873224	0.853412	0.846091	0.857885	0.860662	0.85748	0.862766	0.863395	0.856205	0.847579	0.851642	0.839656	0.840834	0.870943	0.879369	0.868519	0.855114	0.855929	0.849987	0.851149	0.858447	0.852826	0.84556	0.849165	0.863477	0.851737	0.853174	0.863591	0.86115
26Sep14-D3-00061	Day_3/model/	0	3	An. gambiae s.s	0.896729	0.977932	0.986819	0.966332	0.932787	0.950653	0.958483	0.921362	0.945352	0.944409	0.91981	0.913304	0.973608	0.985792	0.93532	0.936985	0.966176	0.988293	0.981243	0.969326	0.967165	0.974313	0.981701	0.976315	0.971312	0.975817	0.991966	0.97287	0.965136	0.994602	0.983178	0.998063	1.00978	0.96693	0.975857	0.989946	0.983795	0.969724	0.973157	0.989754	1.00384	0.986052	0.978702	0.982886	0.982334
26Sep14-D3-00062	Day_3/model/	0	3	An. gambiae s.s	0.775291	0.767999	0.788806	0.834662	0.82281	0.806688	0.811464	0.833938	0.805658	0.821895	0.850753	0.817896	0.799549	0.804783	0.822081	0.822124	0.828846	0.82962	0.818584	0.824684	0.817062	0.814861	0.845332	0.834552	0.835287	0.855486	0.843727	0.842758	0.84534	0.842295	0.845988	0.846225	0.842813	0.84028	0.843046	0.837099	0.830357	0.853364	0.840445	0.820876	0.824001	0.834174	0.8377	0.836762	0.83895
26Sep14-D3-00068	Day_3/model/	0	3	An. gambiae s.s	0.745847	0.813234	0.779252	0.711414	0.804977	0.823104	0.771571	0.737109	0.808641	0.82559	0.782948	0.761913	0.787796	0.806401	0.80153	0.810237	0.8096	0.816	0.833403	0.810129	0.801505	0.81106	0.818604	0.796986	0.793676	0.819636	0.841956	0.819454	0.796897	0.806815	0.82051	0.817798	0.807905	0.809593	0.807136	0.808058	0.815421	0.8256	0.822524	0.814374	0.80982	0.802023	0.815388	0.83009	0.812756
26Sep14-D3-00069	Day_3/model/	0	3	An. gambiae s.s	0.619305	0.631554	0.661122	0.684798	0.686815	0.673243	0.651161	0.635428	0.664715	0.669593	0.659431	0.67276	0.674806	0.659708	0.645779	0.671089	0.670673	0.671689	0.691497	0.666081	0.65814	0.672487	0.687181	0.671367	0.666138	0.679407	0.6794	0.679554	0.683988	0.688204	0.666382	0.670399	0.6854	0.674478	0.669878	0.671212	0.672828	0.666533	0.665658	0.674609	0.687788	0.675969	0.67413	0.67965	0.675249
26Sep14-D3-00071	Day_3/model/	0	3	An. gambiae s.s	0.781542	0.791833	0.738891	0.720957	0.773642	0.771954	0.72325	0.686764	0.757677	0.785639	0.750887	0.718705	0.713898	0.72827	0.753642	0.782713	0.77366	0.753374	0.748631	0.755971	0.767226	0.765469	0.741022	0.738589	0.75122	0.769118	0.781772	0.767282	0.753967	0.760677	0.76055	0.758565	0.761811	0.774082	0.768376	0.764795	0.764287	0.745134	0.754757	0.775152	0.780026	0.760991	0.759574	0.77271	0.77639
26Sep14-D3-00072	Day_3/model/	0	3	An. gambiae s.s	0.526348	0.558017	0.556394	0.512288	0.556394	0.584709	0.579808	0.562525	0.584572	0.590386	0.58202	0.584065	0.573808	0.573657	0.584092	0.57969	0.573586	0.575623	0.586654	0.588729	0.58032	0.574718	0.585215	0.583937	0.580067	0.58215	0.594178	0.584538	0.577309	0.589133	0.589893	0.581723	0.576542	0.586151	0.593765	0.588651	0.577193	0.580966	0.580996	0.581136	0.584956	0.582532	0.580096	0.579926	0.581574
26Sep14-D3-00073	Day_3/model/	0	3	An. gambiae s.s	0.661476	0.685341	0.733453	0.742817	0.662675	0.691217	0.726438	0.683859	0.722779	0.724217	0.695923	0.697021	0.722711	0.732951	0.719504	0.713185	0.73317	0.732845	0.695459	0.70209	0.719097	0.730057	0.727778	0.723012	0.722909	0.723421	0.710129	0.720139	0.723298	0.702975	0.715188	0.715616	0.709516	0.718597	0.72011	0.708722	0.7006	0.73003	0.729895	0.718408	0.719404	0.718008	0.722896	0.726561	0.717548
26Sep14-D3-00074	Day_3/model/	0	3	An. gambiae s.s	0.559837	0.538029	0.532371	0.564038	0.576386	0.558497	0.546098	0.560776	0.571664	0.575104	0.576596	0.582085	0.567146	0.560295	0.569804	0.581229	0.578249	0.583743	0.60417	0.576847	0.577901	0.592261	0.575482	0.566596	0.577154	0.595118	0.583588	0.579837	0.58252	0.582229	0.566604	0.569487	0.579113	0.570514	0.577595	0.584492	0.58102	0.568852	0.573883	0.582002	0.579134	0.57548	0.576048	0.578493	0.577605
26Sep14-D3-00080	Day_3/model/	0	3	An. gambiae s.s	0.92639	0.925806	0.98647	1.09523	0.969773	0.920499	0.932327	0.966173	1.00571	1.0005	0.972748	0.966477	0.955206	0.954237	0.966888	0.981773	1.01897	1.04255	1.02822	1.01816	1.01331	1.01868	1.03311	1.00751	0.996564	1.01148	1.01373	1.00943	1.00858	1.01318	0.997664	1.01276	1.03506	1.01635	1.01152	1.00134	0.990514	1.01164	1.0234	1.01788	1.0047	1.01267	1.02145	1.02179	1.01177
26Sep14-D3-00081	Day_3/model/	0	3	An. gambiae s.s	0.570863	0.566346	0.564097	0.556237	0.580231	0.610073	0.607685	0.572917	0.598409	0.5974	0.583218	0.601836	0.599616	0.589786	0.587887	0.605906	0.601924	0.596789	0.606663	0.602644	0.610344	0.617034	0.600283	0.592042	0.595635	0.60234	0.593021	0.596112	0.5962	0.584883	0.595353	0.601199	0.601442	0.604695	0.600539	0.596049	0.596079	0.601478	0.596933	0.593604	0.598526	0.592465	0.593599	0.599757	0.600293
26Sep14-D3-00082	Day_3/model/	0	3	An. gambiae s.s	1.01344	1.02524	1.14962	1.35415	1.12896	1.03875	1.03117	1.05626	1.14299	1.17108	1.11329	1.03877	1.07266	1.09714	1.06619	1.04293	1.0679	1.10125	1.10282	1.09229	1.08279	1.07495	1.06741	1.08439	1.09582	1.09169	1.09125	1.08623	1.08902	1.09994	1.07276	1.08239	1.10535	1.08493	1.07242	1.08098	1.09822	1.08649	1.08221	1.08996	1.10026	1.08041	1.08205	1.09198	1.07664
26Sep14-D3-00084	Day_3/model/	0	3	An. gambiae s.s	0.708367	0.762209	0.759109	0.702311	0.773779	0.775976	0.736432	0.721464	0.749627	0.762452	0.756208	0.753791	0.748232	0.753234	0.770194	0.78547	0.793681	0.78871	0.77419	0.771274	0.777565	0.784729	0.782827	0.773366	0.78542	0.808892	0.787086	0.774172	0.77659	0.788131	0.792215	0.797004	0.797558	0.787509	0.788676	0.790018	0.787805	0.788797	0.784885	0.787457	0.799012	0.785898	0.785241	0.792755	0.787999
26Sep14-D3-00085	Day_3/model/	0	3	An. gambiae s.s	0.736243	0.804955	0.799219	0.733829	0.795028	0.819009	0.786671	0.746892	0.790519	0.809053	0.793123	0.784963	0.783834	0.784432	0.791425	0.821641	0.820174	0.813886	0.825085	0.819619	0.811644	0.808994	0.814152	0.812573	0.82179	0.839744	0.839166	0.831821	0.818855	0.80494	0.807288	0.810596	0.816512	0.829266	0.815596	0.818	0.836894	0.822039	0.81394	0.819071	0.83088	0.824513	0.828115	0.834807	0.825744
26Sep14-D3-00088	Day_3/model/	0	3	An. gambiae s.s	0.656769	0.736209	0.791358	0.740576	0.71324	0.759174	0.801582	0.7727	0.765744	0.793089	0.79902	0.731207	0.744383	0.786011	0.816386	0.821486	0.840543	0.846549	0.821003	0.797471	0.791921	0.796098	0.795829	0.81668	0.830005	0.82635	0.825284	0.81018	0.804137	0.818776	0.819017	0.81578	0.81147	0.807466	0.823543	0.820799	0.799121	0.801696	0.80966	0.818213	0.823227	0.815798	0.805547	0.806019	0.824387
26Sep14-D3-00089	Day_3/model/	0	3	An. gambiae s.s	0.612616	0.590465	0.594089	0.634155	0.632817	0.643446	0.6378	0.6059	0.617728	0.644298	0.656912	0.636723	0.627368	0.624733	0.63327	0.672645	0.670901	0.658894	0.663469	0.640918	0.642633	0.657228	0.651526	0.645564	0.652661	0.665883	0.656695	0.65067	0.649288	0.651345	0.663176	0.662823	0.656901	0.660839	0.655547	0.654152	0.65816	0.654609	0.654076	0.657517	0.661232	0.65431	0.647375	0.64946	0.663063
26Sep14-D3-00092	Day_3/model/	0	3	An. gambiae s.s	0.795	1.01042	1.1027	0.919958	1.0033	1.10154	1.06974	0.9487	0.991173	1.06687	1.07923	0.998421	1.03365	1.038	0.993446	1.04196	1.05434	1.04659	1.04753	1.01922	1.03054	1.06618	1.07094	1.03105	1.01638	1.04395	1.07818	1.08459	1.06761	1.04679	1.04636	1.03171	1.02261	1.04927	1.05607	1.05177	1.05102	1.06628	1.05559	1.05487	1.07965	1.04177	1.03692	1.06655	1.08861
26Sep14-D3-00094	Day_3/model/	0	3	An. gambiae s.s	0.96784	1.18968	1.2292	1.00606	1.00243	1.12074	1.17653	1.06294	1.1551	1.12467	1.03479	1.0517	1.07406	1.09668	1.12915	1.18985	1.15101	1.08416	1.06461	1.15062	1.13626	1.08243	1.1279	1.09601	1.09646	1.15001	1.15409	1.12625	1.12295	1.16276	1.1436	1.12515	1.12733	1.14776	1.14303	1.1338	1.12942	1.12143	1.11718	1.12817	1.15104	1.13345	1.14318	1.1666	1.15652
26Sep14-D3-00095	Day_3/model/	0	3	An. gambiae s.s	0.752883	0.773369	0.827147	0.862796	0.821813	0.804902	0.797013	0.781133	0.787943	0.779531	0.770506	0.78951	0.808101	0.807842	0.794192	0.794141	0.787963	0.79046	0.810576	0.830829	0.823469	0.800519	0.789405	0.793989	0.796409	0.793939	0.801934	0.816712	0.82564	0.817523	0.788927	0.789671	0.806925	0.805962	0.809157	0.805596	0.799618	0.812891	0.808574	0.804289	0.811695	0.793964	0.793536	0.80492	0.803128
26Sep14-D3-00097	Day_3/model/	0	3	An. gambiae s.s	0.793113	0.783731	0.774885	0.779694	0.793991	0.833396	0.841373	0.797227	0.812513	0.81525	0.797717	0.78468	0.815493	0.817962	0.789816	0.811275	0.797265	0.800044	0.850073	0.846247	0.828218	0.812911	0.806804	0.824058	0.839571	0.836241	0.814413	0.820062	0.823446	0.807202	0.829306	0.838122	0.829518	0.823903	0.837648	0.846574	0.83929	0.824531	0.825761	0.832879	0.833464	0.828137	0.835678	0.841145	0.822422
26Sep14-D3-00098	Day_3/model/	0	3	An. gambiae s.s	0.800617	0.831703	0.861505	0.878852	0.953442	0.949046	0.909485	0.89492	0.88888	0.916502	0.943676	0.918695	0.903115	0.902226	0.912564	0.92701	0.928435	0.927519	0.931862	0.924622	0.919271	0.918881	0.918061	0.883263	0.891183	0.935494	0.907577	0.921582	0.941553	0.926225	0.908533	0.917049	0.940263	0.94864	0.94787	0.932995	0.916317	0.924439	0.914996	0.911831	0.929626	0.922069	0.923916	0.927563	0.912968
26Sep14-D3-00002	Day_3/validation/	0	3	An. gambiae s.s	0.67046	0.687636	0.682387	0.670247	0.638294	0.656622	0.68539	0.682532	0.6783	0.678861	0.681207	0.679437	0.679166	0.675713	0.673591	0.68774	0.680633	0.68381	0.710061	0.683592	0.674011	0.683671	0.690127	0.703669	0.706232	0.693985	0.681709	0.694474	0.703697	0.689459	0.687804	0.695703	0.702912	0.697508	0.68699	0.684571	0.690967	0.693776	0.68881	0.688133	0.697276	0.695287	0.695454	0.695251	0.687695
26Sep14-D3-00008	Day_3/validation/	0	3	An. gambiae s.s	0.57243	0.567138	0.587758	0.625208	0.599073	0.584145	0.595259	0.622409	0.617879	0.595842	0.593063	0.63609	0.614263	0.595572	0.608264	0.630854	0.632041	0.631029	0.64163	0.631954	0.63416	0.639484	0.627973	0.631696	0.634905	0.632548	0.635001	0.638768	0.636224	0.625824	0.621446	0.629593	0.638272	0.631368	0.631527	0.634595	0.634786	0.627465	0.630548	0.641461	0.649399	0.632145	0.629203	0.636168	0.632106
26Sep14-D3-00029	Day_3/validation/	0	3	An. gambiae s.s	0.620766	0.673781	0.64169	0.569408	0.6619	0.652816	0.611406	0.629581	0.667237	0.665664	0.641481	0.638241	0.634709	0.653398	0.684628	0.673615	0.651946	0.649318	0.670673	0.667218	0.651998	0.646172	0.665005	0.666759	0.663858	0.667254	0.680418	0.668576	0.654526	0.657298	0.658451	0.666642	0.671095	0.65864	0.65891	0.665627	0.668292	0.655956	0.651049	0.655132	0.661266	0.650147	0.6527	0.662011	0.656992
26Sep14-D3-00039	Day_3/validation/	0	3	An. gambiae s.s	0.70884	0.762564	0.753044	0.686426	0.656333	0.701417	0.724061	0.667396	0.689374	0.717132	0.717732	0.689779	0.681856	0.678262	0.678827	0.705381	0.71809	0.708724	0.690863	0.704028	0.714719	0.714975	0.711326	0.717457	0.719058	0.713154	0.711531	0.71791	0.721227	0.71414	0.70641	0.711662	0.721528	0.719835	0.717283	0.707786	0.698556	0.710031	0.715913	0.718645	0.721756	0.71213	0.711544	0.714245	0.705547
26Sep14-D3-00040	Day_3/validation/	0	3	An. gambiae s.s	0.783224	0.853447	0.922925	0.894041	0.876065	0.899927	0.892138	0.835646	0.906481	0.897051	0.855685	0.908258	0.888853	0.859384	0.857598	0.882386	0.907627	0.892799	0.846523	0.874972	0.886726	0.875407	0.875543	0.900409	0.893861	0.859329	0.86328	0.872059	0.873198	0.867065	0.878614	0.882452	0.878919	0.878571	0.874603	0.871247	0.870885	0.872969	0.865698	0.864641	0.879294	0.891236	0.885262	0.873609	0.876121
26Sep14-D3-00060	Day_3/validation/	0	3	An. gambiae s.s	0.733714	0.769182	0.741122	0.680287	0.692731	0.731553	0.755346	0.747654	0.781097	0.768125	0.739723	0.757137	0.752443	0.738149	0.734589	0.763838	0.767132	0.768411	0.783442	0.753583	0.739625	0.746329	0.756185	0.758464	0.763625	0.771268	0.76726	0.758122	0.761192	0.779289	0.769952	0.758166	0.757834	0.772243	0.764732	0.764734	0.774386	0.761939	0.762579	0.772389	0.776642	0.750728	0.751311	0.769203	0.768172
26Sep14-D3-00076	Day_3/validation/	0	3	An. gambiae s.s	0.762918	0.861482	0.959347	0.955956	0.953157	0.883928	0.835639	0.850654	0.868744	0.902788	0.919401	0.880963	0.872096	0.862568	0.85651	0.902764	0.890953	0.878017	0.906004	0.893582	0.881963	0.878541	0.878039	0.889168	0.902956	0.910918	0.907826	0.896576	0.886904	0.885478	0.890054	0.889912	0.89106	0.901096	0.882698	0.878198	0.892659	0.887624	0.89344	0.905815	0.911639	0.892029	0.892924	0.900048	0.881924
26Sep14-D3-00079	Day_3/validation/	0	3	An. gambiae s.s	0.984959	1.1217	1.14196	1.03959	1.15415	1.10513	1.01302	1.00982	1.11795	1.09508	1.02015	1.05855	1.05421	1.08241	1.14658	1.12135	1.11503	1.12594	1.13509	1.13891	1.10749	1.08167	1.10805	1.117	1.12254	1.13198	1.13631	1.1064	1.09056	1.11518	1.12563	1.12608	1.11891	1.11171	1.14921	1.14739	1.10122	1.09567	1.10958	1.12727	1.13271	1.10868	1.12925	1.16578	1.14429
30Sep14-D6-00005	Day_6/model/	0	6	An. gambiae s.s	0.833072	0.79502	0.779487	0.794233	0.771102	0.76701	0.783761	0.804972	0.790807	0.784923	0.790064	0.790723	0.778314	0.781676	0.79886	0.7923	0.779523	0.787699	0.819183	0.801194	0.778397	0.772909	0.790863	0.802504	0.796338	0.784166	0.795334	0.799699	0.786591	0.767143	0.794704	0.802474	0.788334	0.78109	0.782408	0.793103	0.804484	0.797896	0.787852	0.787013	0.797656	0.798285	0.788718	0.780135	0.78444
30Sep14-D6-00012	Day_6/model/	0	6	An. gambiae s.s	0.764678	0.778944	0.721946	0.674914	0.698175	0.701524	0.696213	0.706926	0.742806	0.736004	0.716508	0.740635	0.723228	0.717815	0.731506	0.713964	0.726117	0.743886	0.740752	0.730884	0.724429	0.72195	0.721534	0.739659	0.733918	0.710249	0.72337	0.723349	0.722509	0.731863	0.722871	0.723229	0.732917	0.739454	0.735055	0.732492	0.732553	0.722168	0.727468	0.733572	0.727653	0.725519	0.72271	0.723345	0.732423
30Sep14-D6-00017	Day_6/model/	0	6	An. gambiae s.s	0.853616	0.889642	0.91379	0.879281	0.910801	0.906905	0.906967	0.941009	0.937974	0.881401	0.844125	0.891627	0.912888	0.930967	0.944019	0.905079	0.90229	0.90363	0.888138	0.920066	0.918985	0.893236	0.889338	0.911867	0.922804	0.914907	0.921713	0.902532	0.882791	0.885428	0.904408	0.908756	0.900679	0.89667	0.884767	0.890366	0.909561	0.903202	0.893151	0.889378	0.893708	0.894747	0.893409	0.895043	0.903098
30Sep14-D6-00019	Day_6/model/	0	6	An. gambiae s.s	0.593066	0.576912	0.619934	0.703326	0.680256	0.648745	0.647654	0.678681	0.68505	0.669463	0.656292	0.666615	0.649651	0.655208	0.681998	0.665403	0.64988	0.649012	0.662419	0.672563	0.672374	0.666137	0.663236	0.664679	0.667727	0.66963	0.668284	0.671414	0.671379	0.665142	0.669891	0.671403	0.672254	0.678969	0.671126	0.667852	0.67184	0.6658	0.669132	0.673312	0.670741	0.672533	0.666357	0.661436	0.670959
30Sep14-D6-00024	Day_6/model/	0	6	An. gambiae s.s	0.731264	0.798353	0.894126	0.914407	0.820518	0.788935	0.799727	0.816229	0.808606	0.842987	0.865221	0.796831	0.824063	0.86318	0.854532	0.804532	0.814934	0.846755	0.852941	0.847117	0.848197	0.8506	0.843471	0.862209	0.863074	0.845875	0.862871	0.869504	0.856439	0.83503	0.84126	0.856618	0.860063	0.839831	0.847226	0.860018	0.861816	0.851023	0.860263	0.868666	0.857788	0.847199	0.83684	0.838569	0.861367
30Sep14-D6-00028	Day_6/model/	0	6	An. gambiae s.s	0.85225	0.997604	1.03814	0.891829	0.798307	0.880537	0.968749	0.889205	0.901426	0.919257	0.912443	0.891204	0.964993	0.942293	0.851309	0.919022	0.967057	0.964515	0.94038	0.946646	0.955269	0.953368	0.940449	0.95081	0.952421	0.93861	0.934391	0.942089	0.945048	0.938215	0.962121	0.953801	0.940933	0.972981	0.966255	0.936321	0.922849	0.977119	0.953598	0.921608	0.941328	0.956602	0.952481	0.949588	0.97318
30Sep14-D6-00031	Day_6/model/	0	6	An. gambiae s.s	0.705753	0.677495	0.686584	0.726939	0.688478	0.69671	0.721358	0.71644	0.685745	0.693355	0.719621	0.714883	0.71659	0.722925	0.722944	0.701258	0.706491	0.729718	0.747786	0.727396	0.729896	0.743846	0.733338	0.727665	0.73319	0.739909	0.723882	0.728922	0.733551	0.72114	0.722338	0.725507	0.72902	0.73434	0.734642	0.732885	0.731038	0.729052	0.730015	0.732696	0.734588	0.731694	0.733634	0.736307	0.732247
30Sep14-D6-00033	Day_6/model/	0	6	An. gambiae s.s	0.705804	0.734179	0.75162	0.747408	0.694926	0.744457	0.791553	0.73627	0.711935	0.70551	0.702067	0.692131	0.722285	0.735947	0.726511	0.754847	0.75885	0.745103	0.734434	0.74188	0.745168	0.73746	0.724857	0.745143	0.754465	0.740168	0.732743	0.741127	0.753653	0.757313	0.750349	0.742999	0.746121	0.763648	0.752872	0.744187	0.750545	0.76098	0.751895	0.74075	0.742756	0.748901	0.745339	0.739566	0.745143
30Sep14-D6-00041	Day_6/model/	0	6	An. gambiae s.s	0.774256	0.732502	0.718384	0.777631	0.807718	0.836175	0.82174	0.772379	0.820968	0.828474	0.809473	0.838397	0.848332	0.835397	0.816601	0.816562	0.833701	0.840668	0.826775	0.841793	0.833232	0.813556	0.815201	0.817907	0.821939	0.827484	0.832669	0.833911	0.830527	0.827016	0.840475	0.846717	0.842973	0.837447	0.833074	0.838478	0.849047	0.845375	0.846858	0.848167	0.840794	0.817534	0.824778	0.84795	0.84677
30Sep14-D6-00042	Day_6/model/	0	6	An. gambiae s.s	0.851265	0.88895	0.849292	0.81265	0.995382	0.986084	0.880447	0.854844	0.95488	0.916845	0.833287	0.872701	0.904887	0.905297	0.894649	0.923853	0.905609	0.903178	0.951616	0.92828	0.90074	0.895651	0.914886	0.909371	0.907657	0.915453	0.90802	0.916887	0.920232	0.906993	0.922776	0.938608	0.937913	0.918612	0.918553	0.922607	0.922778	0.923348	0.924726	0.922032	0.91295	0.901845	0.906885	0.920515	0.923812
30Sep14-D6-00044	Day_6/model/	0	6	An. gambiae s.s	0.540886	0.569025	0.62918	0.673549	0.662852	0.632638	0.610359	0.609243	0.646134	0.635417	0.610567	0.635107	0.629107	0.60687	0.59833	0.637119	0.638786	0.625396	0.627628	0.636675	0.637462	0.634867	0.640244	0.644594	0.640408	0.628728	0.619155	0.624322	0.633745	0.636884	0.637938	0.630351	0.624684	0.633186	0.630475	0.628986	0.634767	0.643361	0.640679	0.637065	0.63997	0.635078	0.634977	0.636924	0.633236
30Sep14-D6-00045	Day_6/model/	0	6	An. gambiae s.s	0.718753	0.684774	0.695009	0.730355	0.718739	0.718125	0.721481	0.71861	0.727157	0.737208	0.734144	0.712268	0.7276	0.736996	0.733263	0.759367	0.760657	0.750442	0.747792	0.744973	0.743693	0.741684	0.737418	0.746507	0.749192	0.741903	0.741443	0.750978	0.758657	0.755511	0.749172	0.745558	0.74298	0.738144	0.743942	0.737607	0.723454	0.734472	0.746991	0.749276	0.741008	0.743915	0.743278	0.739146	0.737367
30Sep14-D6-00050	Day_6/model/	0	6	An. gambiae s.s	0.686326	0.654184	0.691831	0.738603	0.705517	0.727745	0.775527	0.78902	0.75247	0.716666	0.709169	0.738194	0.734095	0.743809	0.769109	0.749439	0.748076	0.752931	0.746492	0.731269	0.747997	0.767817	0.742035	0.737585	0.750668	0.763747	0.749366	0.758067	0.765224	0.751528	0.752716	0.752246	0.74802	0.744568	0.747505	0.748099	0.747328	0.757401	0.754729	0.748346	0.748887	0.754025	0.754083	0.749264	0.745462
30Sep14-D6-00051	Day_6/model/	0	6	An. gambiae s.s	0.685466	0.693334	0.708707	0.715463	0.70156	0.719953	0.749866	0.757726	0.734359	0.714243	0.693408	0.66641	0.706855	0.762545	0.777875	0.727305	0.722827	0.730514	0.717945	0.722876	0.729446	0.72712	0.714635	0.731094	0.747407	0.744164	0.723956	0.733605	0.73666	0.715071	0.745217	0.747369	0.730586	0.738619	0.7536	0.747344	0.726243	0.730129	0.727531	0.724375	0.729955	0.746177	0.744821	0.732879	0.731808
30Sep14-D6-00057	Day_6/model/	0	6	An. gambiae s.s	0.889357	0.964234	0.954543	0.84413	0.912544	1.00403	1.04523	1.00479	0.945524	0.916235	0.934086	0.994833	0.957884	0.930055	0.939607	0.927097	0.932178	0.939915	0.939102	0.960774	0.956205	0.940098	0.948035	0.962857	0.954873	0.935038	0.953611	0.957284	0.938979	0.919778	0.967489	0.959883	0.925139	0.941926	0.960956	0.96403	0.953672	0.951512	0.941561	0.943624	0.963598	0.95045	0.94841	0.950475	0.935179
30Sep14-D6-00058	Day_6/model/	0	6	An. gambiae s.s	0.656101	0.669824	0.644753	0.611234	0.651059	0.692859	0.700157	0.673754	0.683978	0.690883	0.673669	0.637321	0.656827	0.678982	0.672647	0.649228	0.667748	0.684566	0.665699	0.668646	0.679046	0.683689	0.673554	0.669987	0.670034	0.669193	0.663606	0.671691	0.673347	0.659567	0.670015	0.675525	0.675628	0.681098	0.681571	0.686683	0.692098	0.67769	0.677419	0.677129	0.668511	0.68588	0.68856	0.6783	0.675819
30Sep14-D6-00061	Day_6/model/	0	6	An. gambiae s.s	0.623911	0.662702	0.675812	0.647255	0.637555	0.642296	0.664047	0.689131	0.654288	0.644276	0.647967	0.630901	0.676687	0.701038	0.670715	0.642509	0.652818	0.672584	0.672489	0.664903	0.67426	0.683307	0.66475	0.662671	0.661089	0.658813	0.673933	0.674066	0.66525	0.660042	0.664927	0.673254	0.67518	0.664851	0.666995	0.669032	0.666112	0.665047	0.665914	0.664779	0.662227	0.675146	0.672249	0.661004	0.662852
30Sep14-D6-00062	Day_6/model/	0	6	An. gambiae s.s	0.735065	0.77546	0.782911	0.75001	0.806133	0.851465	0.842016	0.792302	0.791508	0.7891	0.779321	0.776635	0.797767	0.817282	0.818947	0.805399	0.805105	0.806936	0.80223	0.809539	0.822991	0.826329	0.806872	0.803573	0.810198	0.817535	0.816579	0.819499	0.813514	0.798142	0.815992	0.821629	0.813631	0.81007	0.804997	0.806068	0.813087	0.816568	0.8102	0.797555	0.788857	0.80789	0.811823	0.806599	0.815735
30Sep14-D6-00063	Day_6/model/	0	6	An. gambiae s.s	1.02169	0.922601	0.910139	0.946984	0.853983	0.853259	0.939085	1.05385	0.991513	0.991142	1.02113	0.964717	0.962994	0.956963	0.945347	0.997064	1.00929	0.969995	0.923979	0.969212	0.973819	0.960159	1.00319	0.993473	0.98085	0.99143	1.01308	1.00457	0.98256	0.973032	1.00315	0.996745	0.974227	0.987044	0.994531	0.991164	0.98178	0.978384	0.995225	1.0083	0.998747	0.986306	0.979545	0.981968	0.993624
30Sep14-D6-00064	Day_6/model/	0	6	An. gambiae s.s	0.540335	0.504404	0.499434	0.543805	0.530378	0.517882	0.5279	0.555041	0.543481	0.530174	0.527913	0.537018	0.552764	0.54665	0.532028	0.562702	0.549953	0.530256	0.537128	0.538699	0.547435	0.555449	0.549735	0.546163	0.545589	0.547567	0.551577	0.548171	0.5443	0.545349	0.544293	0.547808	0.552298	0.550315	0.541135	0.539268	0.546083	0.54823	0.54748	0.544502	0.540989	0.541018	0.543571	0.547382	0.550368
30Sep14-D6-00065	Day_6/model/	0	6	An. gambiae s.s	0.629157	0.610874	0.590897	0.589272	0.611223	0.634115	0.633708	0.611902	0.617818	0.640339	0.639221	0.587097	0.607199	0.626564	0.61386	0.603541	0.610112	0.623289	0.628298	0.611968	0.616187	0.629884	0.623432	0.612361	0.614849	0.629555	0.634166	0.613782	0.608741	0.636177	0.629779	0.621573	0.623625	0.634581	0.624825	0.613377	0.612874	0.625593	0.625211	0.618966	0.618053	0.625513	0.623908	0.617903	0.620121
30Sep14-D6-00068	Day_6/model/	0	6	An. gambiae s.s	0.804722	0.789145	0.744233	0.724443	0.822006	0.849962	0.788528	0.729916	0.826409	0.842986	0.785295	0.781156	0.805958	0.815941	0.814129	0.859002	0.865976	0.840782	0.814745	0.815192	0.825244	0.826063	0.804834	0.783474	0.807788	0.860871	0.839562	0.818401	0.815683	0.826874	0.817675	0.819987	0.836572	0.852505	0.828098	0.816379	0.825362	0.813761	0.812374	0.823354	0.838459	0.835164	0.824745	0.822351	0.837487
30Sep14-D6-00070	Day_6/model/	0	6	An. gambiae s.s	0.830928	0.894978	0.981061	0.933727	0.858906	0.893083	0.948236	0.925931	0.877465	0.916895	0.993923	0.9705	0.933098	0.940076	0.976144	0.95204	0.969063	0.969177	0.92453	0.954469	0.987106	0.993556	0.974096	0.951291	0.934207	0.940286	1.0013	0.962397	0.933774	0.989805	1.01989	0.997559	0.956981	0.94438	0.952038	0.951394	0.944147	0.965442	0.971802	0.96826	0.967118	0.970489	0.959295	0.943964	0.945224
30Sep14-D6-00072	Day_6/model/	0	6	An. gambiae s.s	0.931024	0.955496	0.977277	0.987344	1.05569	1.05276	0.996445	0.957238	1.02479	1.07013	1.06449	1.04929	1.02069	1.0238	1.0656	1.11376	1.09043	1.05128	1.04416	1.04873	1.0638	1.0885	1.11177	1.04866	1.0281	1.06212	1.05139	1.03488	1.03612	1.06007	1.07256	1.06752	1.05418	1.04789	1.05619	1.06222	1.06229	1.06939	1.0668	1.05768	1.05287	1.07664	1.07854	1.06163	1.05328
30Sep14-D6-00075	Day_6/model/	0	6	An. gambiae s.s	0.840793	0.91017	0.893301	0.788728	0.904274	1.01413	0.991113	0.891927	0.98069	0.966384	0.899617	0.935078	0.904748	0.912339	0.967247	0.953627	0.935506	0.935555	0.953273	0.95615	0.936445	0.921007	0.938207	0.955078	0.938174	0.91227	0.952145	0.963624	0.960692	0.96664	0.955727	0.949446	0.953621	0.964178	0.956299	0.957855	0.970962	0.965595	0.951132	0.947055	0.958019	0.944212	0.947184	0.959082	0.954279
30Sep14-D6-00076	Day_6/model/	0	6	An. gambiae s.s	0.904548	0.942301	0.930375	0.878061	0.900897	0.939893	0.964913	0.962393	0.939518	0.962054	0.986793	0.940327	0.932824	0.929364	0.930994	0.98737	0.972113	0.933252	0.927254	0.956323	0.962775	0.949893	0.945874	0.922898	0.931964	0.965937	0.946667	0.959776	0.971544	0.950666	0.939896	0.932693	0.937807	0.961869	0.951488	0.941534	0.941272	0.927708	0.940318	0.959097	0.957603	0.926634	0.93114	0.949088	0.931474
30Sep14-D6-00079	Day_6/model/	0	6	An. gambiae s.s	0.946064	0.863082	0.848607	0.912557	0.948873	0.969351	0.956342	0.924978	0.981341	0.99071	0.97719	1.01942	0.96615	0.931741	0.949598	0.979882	0.974217	0.96775	0.986753	0.988016	0.985026	0.985463	0.991998	0.992669	0.993886	0.996563	0.994095	0.988258	0.995077	1.00944	0.955578	0.964067	1.0046	0.988799	0.97437	0.990049	1.02026	0.998201	0.986362	0.983289	0.981448	0.991127	0.992296	0.992251	1.00479
30Sep14-D6-00082	Day_6/model/	0	6	An. gambiae s.s	0.69688	0.695825	0.71891	0.747968	0.748133	0.791022	0.797201	0.73361	0.764164	0.784366	0.780225	0.782262	0.793078	0.80217	0.803922	0.799914	0.815453	0.810672	0.776273	0.805574	0.816071	0.807798	0.816266	0.82671	0.825014	0.810894	0.798237	0.815646	0.826048	0.807521	0.821674	0.819579	0.806531	0.80805	0.817494	0.822507	0.817956	0.807868	0.813164	0.812386	0.796178	0.81042	0.812973	0.809458	0.82219
30Sep14-D6-00085	Day_6/model/	0	6	An. gambiae s.s	0.852859	0.877058	0.90319	0.88342	0.848524	0.874217	0.893136	0.860141	0.873678	0.916567	0.943218	0.909812	0.927234	0.948101	0.945794	0.933979	0.935134	0.93358	0.919994	0.917474	0.941239	0.955277	0.920402	0.949719	0.954618	0.920948	0.929559	0.980289	1.00518	0.96189	0.940937	0.955601	0.976955	0.962648	0.964132	0.959857	0.949532	0.959638	0.951586	0.942482	0.949169	0.962999	0.960147	0.945397	0.937228
30Sep14-D6-00086	Day_6/model/	0	6	An. gambiae s.s	0.765939	0.756123	0.791569	0.838543	0.855651	0.833073	0.816018	0.831223	0.852449	0.880221	0.893658	0.872419	0.874157	0.888469	0.89217	0.857344	0.870248	0.883825	0.863384	0.878436	0.886836	0.877472	0.861163	0.882334	0.893702	0.883104	0.886343	0.902406	0.908867	0.893435	0.88322	0.881812	0.883144	0.880153	0.895261	0.894631	0.876486	0.876612	0.880674	0.876411	0.864257	0.876805	0.883884	0.883342	0.885615
30Sep14-D6-00088	Day_6/model/	0	6	An. gambiae s.s	0.609758	0.555753	0.552854	0.615624	0.616655	0.605423	0.602088	0.607447	0.588785	0.59844	0.616068	0.600466	0.609383	0.615815	0.61141	0.615953	0.618232	0.614835	0.608548	0.614068	0.613373	0.607945	0.606913	0.608208	0.607901	0.610179	0.627448	0.617031	0.607926	0.620093	0.61562	0.610679	0.610769	0.615171	0.614115	0.613606	0.614984	0.613242	0.608879	0.60541	0.606058	0.612866	0.616376	0.615328	0.613062
30Sep14-D6-00090	Day_6/model/	0	6	An. gambiae s.s	0.705446	0.715647	0.76437	0.787921	0.749376	0.762034	0.799479	0.812459	0.76589	0.773826	0.802257	0.774578	0.790468	0.789257	0.764635	0.776958	0.786263	0.781358	0.767327	0.771337	0.781781	0.777634	0.74944	0.77432	0.799033	0.79409	0.778578	0.78434	0.794126	0.7907	0.785916	0.78074	0.780039	0.786795	0.782649	0.782938	0.788057	0.780032	0.783092	0.793489	0.798231	0.772642	0.772244	0.785138	0.777676
30Sep14-D6-00004	Day_6/validation/	0	6	An. gambiae s.s	0.839166	0.797832	0.750112	0.762356	0.857855	0.839933	0.795101	0.803174	0.78386	0.784066	0.797085	0.794345	0.76993	0.773308	0.803356	0.800588	0.817897	0.820617	0.790929	0.796264	0.78794	0.777872	0.794018	0.800803	0.803364	0.801794	0.787498	0.775021	0.777765	0.797458	0.809342	0.802749	0.794178	0.802449	0.783257	0.78023	0.797583	0.792039	0.800051	0.805857	0.79572	0.789089	0.789062	0.793316	0.796556
30Sep14-D6-00007	Day_6/validation/	0	6	An. gambiae s.s	0.990649	0.998724	1.01122	1.07744	1.00648	1.0045	0.973171	0.886107	0.930769	0.996557	1.00325	0.934091	0.957278	1.01325	1.02729	0.943276	0.968366	1.00583	0.970125	0.981914	0.964881	0.939594	0.952714	0.985271	0.979566	0.944519	0.952175	0.960536	0.969329	0.978134	0.959565	0.962245	0.970205	0.950788	0.95573	0.963948	0.964782	0.965715	0.973614	0.974223	0.962559	0.970833	0.961154	0.946893	0.957092
30Sep14-D6-00013	Day_6/validation/	0	6	An. gambiae s.s	0.682237	0.673338	0.668701	0.691957	0.622157	0.633531	0.65567	0.630499	0.652373	0.657439	0.651028	0.665156	0.670357	0.674151	0.674824	0.658049	0.674662	0.688816	0.673288	0.672724	0.674176	0.674769	0.676324	0.686594	0.680385	0.662881	0.668931	0.676955	0.681821	0.682641	0.67932	0.676887	0.676202	0.676129	0.677343	0.67515	0.672541	0.680583	0.68816	0.686656	0.676885	0.680663	0.683995	0.680622	0.671518
30Sep14-D6-00023	Day_6/validation/	0	6	An. gambiae s.s	0.6785	0.655366	0.664888	0.706725	0.711975	0.684985	0.661772	0.664604	0.689179	0.708126	0.720892	0.736865	0.727422	0.734892	0.752816	0.717659	0.724959	0.735421	0.716387	0.718316	0.717147	0.711207	0.708429	0.712497	0.718237	0.722504	0.725357	0.723074	0.721699	0.724536	0.722205	0.725959	0.728504	0.719423	0.724314	0.729091	0.728677	0.731421	0.728452	0.726676	0.729703	0.72395	0.721788	0.725789	0.732549
30Sep14-D6-00040	Day_6/validation/	0	6	An. gambiae s.s	0.781335	0.805733	0.788645	0.768664	0.859665	0.897814	0.876601	0.846939	0.821554	0.811159	0.825416	0.867205	0.87155	0.87418	0.892771	0.912519	0.882129	0.861202	0.882855	0.88472	0.862128	0.847929	0.874788	0.885604	0.882341	0.875255	0.875493	0.867283	0.863166	0.871256	0.874493	0.889396	0.896683	0.871556	0.861883	0.872852	0.890398	0.881012	0.872357	0.874962	0.882859	0.85161	0.856652	0.878625	0.866134
30Sep14-D6-00078	Day_6/validation/	0	6	An. gambiae s.s	0.688207	0.72954	0.823262	0.849973	0.759344	0.763839	0.783158	0.752712	0.781242	0.815095	0.83414	0.836887	0.826678	0.807405	0.797924	0.830796	0.81819	0.802093	0.820423	0.845833	0.839507	0.820772	0.825481	0.82644	0.831861	0.842666	0.848376	0.847953	0.841151	0.832569	0.837379	0.839802	0.840437	0.844904	0.840305	0.832748	0.831491	0.847116	0.829196	0.809	0.814673	0.836832	0.837661	0.829407	0.841081
30Sep14-D6-00080	Day_6/validation/	0	6	An. gambiae s.s	0.903302	0.868494	0.860554	0.891735	0.932701	0.938687	0.914411	0.88979	0.926285	0.931085	0.91541	0.933305	0.980242	0.975395	0.930843	0.947243	0.962976	0.949508	0.91498	0.924324	0.940201	0.950377	0.954768	0.949892	0.961894	0.97668	0.935926	0.948007	0.971239	0.961801	0.960101	0.96011	0.965234	0.978324	0.974807	0.96331	0.954408	0.956969	0.955586	0.949589	0.944456	0.954621	0.953985	0.952175	0.968488
30Sep14-D6-00081	Day_6/validation/	0	6	An. gambiae s.s	0.922433	0.797494	0.782542	0.910621	0.900902	0.895456	0.910411	0.92162	0.861509	0.847221	0.880871	0.921145	0.892819	0.885618	0.925479	0.967577	0.908124	0.877324	0.938203	0.944166	0.937681	0.928595	0.914452	0.914718	0.932093	0.946759	0.916085	0.931752	0.952765	0.937164	0.923365	0.915457	0.919037	0.933957	0.919855	0.914761	0.923309	0.910592	0.903456	0.909386	0.92342	0.914316	0.91618	0.918699	0.902317
23Sept14-D9-00019	Day_9/model/	1	9	An. gambiae s.s	0.712557	0.704241	0.703432	0.730556	0.778883	0.802049	0.78117	0.739172	0.74391	0.785342	0.817061	0.790439	0.812767	0.82311	0.796853	0.769096	0.794981	0.820652	0.799925	0.78375	0.786265	0.79783	0.799013	0.792481	0.787214	0.783687	0.773827	0.78213	0.796151	0.799074	0.782382	0.79025	0.807458	0.797625	0.78689	0.798217	0.816924	0.786844	0.783813	0.797984	0.806272	0.792635	0.782443	0.783177	0.791891
23Sept14-D9-00021	Day_9/model/	1	9	An. gambiae s.s	0.754246	0.713884	0.664411	0.671604	0.71897	0.708483	0.688031	0.704646	0.734412	0.708553	0.679705	0.71926	0.732164	0.709716	0.689748	0.738696	0.746652	0.722487	0.703862	0.71879	0.738443	0.738041	0.709648	0.715432	0.728218	0.730664	0.724374	0.727878	0.724528	0.707002	0.706576	0.720889	0.733538	0.725375	0.715344	0.725872	0.742935	0.712537	0.714839	0.729572	0.728131	0.712595	0.708805	0.717235	0.725736
23Sept14-D9-00022	Day_9/model/	1	9	An. gambiae s.s	0.804958	0.883555	0.903487	0.847821	0.847782	0.903534	0.929221	0.884337	0.935144	0.941639	0.897	0.865074	0.875305	0.881655	0.879754	0.918006	0.935852	0.939809	0.940826	0.911363	0.901134	0.90624	0.90446	0.901508	0.915307	0.932237	0.903481	0.917112	0.92598	0.893979	0.88192	0.898397	0.925535	0.930533	0.909595	0.901968	0.913846	0.915517	0.901497	0.89655	0.91194	0.90871	0.904834	0.911604	0.931034
23Sept14-D9-00025	Day_9/model/	1	9	An. gambiae s.s	0.703198	0.734841	0.750457	0.733074	0.76606	0.780242	0.731936	0.663203	0.726721	0.758428	0.730551	0.709682	0.75426	0.786795	0.767132	0.735659	0.766594	0.786944	0.746598	0.754553	0.761528	0.76487	0.778492	0.783976	0.782232	0.774226	0.759197	0.760532	0.762001	0.753545	0.763488	0.765551	0.759387	0.756375	0.761346	0.76437	0.763548	0.767013	0.766574	0.764419	0.764625	0.771706	0.769085	0.762733	0.766044
23Sept14-D9-00026	Day_9/model/	1	9	An. gambiae s.s	0.766454	0.811224	0.782779	0.709842	0.695457	0.734803	0.738286	0.674535	0.695343	0.706964	0.704838	0.722496	0.747045	0.747774	0.725724	0.715364	0.731509	0.741756	0.72355	0.707761	0.715337	0.736814	0.747341	0.733372	0.731421	0.743642	0.733902	0.719926	0.715078	0.722076	0.720191	0.718037	0.72003	0.726687	0.726458	0.718203	0.711709	0.725261	0.725522	0.721391	0.723636	0.721887	0.723911	0.726008	0.721587
23Sept14-D9-00027	Day_9/model/	1	9	An. gambiae s.s	0.833537	0.845193	0.862693	0.878742	0.828738	0.845149	0.832771	0.757168	0.787935	0.817937	0.816884	0.806937	0.860682	0.868721	0.824706	0.853152	0.873945	0.867686	0.844244	0.83942	0.849868	0.861716	0.858973	0.856492	0.853923	0.848841	0.838363	0.845123	0.847781	0.834195	0.838306	0.855362	0.864639	0.84749	0.846715	0.851547	0.853029	0.849241	0.845881	0.85122	0.863216	0.850196	0.841658	0.840698	0.8407
23Sept14-D9-00028	Day_9/model/	1	9	An. gambiae s.s	0.780066	0.848966	0.881808	0.791104	0.774825	0.853501	0.88122	0.782389	0.807797	0.84727	0.842395	0.791328	0.820045	0.865737	0.881671	0.873771	0.905253	0.903313	0.840638	0.854383	0.880951	0.901067	0.911885	0.88724	0.86788	0.867954	0.874037	0.876151	0.868441	0.856175	0.867379	0.877157	0.87368	0.860123	0.886141	0.887957	0.86024	0.867879	0.865932	0.867263	0.880903	0.873533	0.867719	0.865577	0.862227
23Sept14-D9-00029	Day_9/model/	1	9	An. gambiae s.s	0.612592	0.581011	0.58624	0.644577	0.637181	0.603582	0.558405	0.528361	0.574464	0.5888	0.570421	0.573297	0.591386	0.600124	0.597228	0.608676	0.603315	0.597309	0.601861	0.589175	0.59226	0.612047	0.630872	0.610743	0.598499	0.606253	0.607156	0.601046	0.595086	0.596278	0.609839	0.60795	0.597659	0.598162	0.600662	0.601732	0.601215	0.60204	0.603807	0.604469	0.60334	0.604361	0.603249	0.601645	0.60243
23Sept14-D9-00030	Day_9/model/	1	9	An. gambiae s.s	0.740539	0.781694	0.780854	0.72821	0.823929	0.878806	0.823518	0.734366	0.778022	0.796688	0.771486	0.760571	0.812178	0.821696	0.78189	0.809723	0.80984	0.784758	0.764743	0.787608	0.810945	0.817715	0.810416	0.812667	0.806003	0.796784	0.818136	0.803126	0.785667	0.793066	0.790288	0.780488	0.778439	0.796481	0.799971	0.790457	0.782708	0.798591	0.782925	0.775301	0.800811	0.79854	0.788141	0.78252	0.787322
23Sept14-D9-00031	Day_9/model/	1	9	An. gambiae s.s	1.11998	1.20463	1.19866	1.11716	1.02282	1.0784	1.11907	1.02484	1.02659	1.05211	1.07232	1.07975	1.12212	1.13789	1.11966	1.13818	1.15306	1.14023	1.10423	1.08939	1.1107	1.14006	1.13401	1.14254	1.12626	1.09365	1.09925	1.10502	1.10397	1.10024	1.11001	1.12068	1.12708	1.12955	1.13692	1.12635	1.10576	1.11259	1.11952	1.13033	1.14666	1.1467	1.13313	1.12059	1.12204
23Sept14-D9-00034	Day_9/model/	1	9	An. gambiae s.s	0.776542	0.757189	0.763016	0.784216	0.766465	0.802129	0.796264	0.713422	0.715936	0.733521	0.735412	0.717149	0.730988	0.755596	0.766705	0.750031	0.761417	0.763414	0.735899	0.748035	0.761531	0.773296	0.790289	0.767617	0.741021	0.736764	0.768233	0.766074	0.753794	0.755367	0.73763	0.743253	0.757261	0.748057	0.755943	0.759777	0.756152	0.765796	0.760894	0.75309	0.754243	0.756413	0.753058	0.749946	0.755526
23Sept14-D9-00036	Day_9/model/	1	9	An. gambiae s.s	0.845045	0.909681	0.952452	0.905479	0.910477	0.87851	0.853621	0.870089	0.8968	0.894823	0.889838	0.924939	0.933176	0.953323	0.978795	0.942353	0.948299	0.953091	0.929079	0.964986	0.972802	0.965837	0.991146	0.955168	0.937385	0.95228	0.945425	0.948802	0.954691	0.953181	0.948367	0.949983	0.954607	0.955408	0.966956	0.96466	0.950711	0.956735	0.959865	0.959051	0.957866	0.960069	0.955329	0.950907	0.957821
23Sept14-D9-00037	Day_9/model/	1	9	An. gambiae s.s	0.81608	0.807509	0.791186	0.821412	0.886669	0.821039	0.784749	0.858946	0.819488	0.812386	0.843492	0.857585	0.812865	0.803607	0.842186	0.853327	0.849183	0.849533	0.861351	0.854476	0.845906	0.836618	0.82347	0.826445	0.823266	0.816377	0.836092	0.851071	0.851015	0.839104	0.833072	0.836305	0.84791	0.861852	0.855937	0.847422	0.840456	0.822965	0.824225	0.844414	0.867743	0.8474	0.836366	0.837365	0.834459
23Sept14-D9-00038	Day_9/model/	1	9	An. gambiae s.s	0.798907	0.773494	0.78344	0.825175	0.800982	0.797582	0.81677	0.832331	0.782091	0.794154	0.827684	0.791637	0.812246	0.841127	0.842465	0.818737	0.810789	0.818188	0.830313	0.83137	0.831295	0.83082	0.82498	0.798398	0.784538	0.797527	0.832769	0.844284	0.82745	0.805126	0.828683	0.837521	0.822712	0.805647	0.816535	0.822021	0.816702	0.831051	0.826464	0.817393	0.818817	0.818366	0.817078	0.815056	0.81338
23Sept14-D9-00039	Day_9/model/	1	9	An. gambiae s.s	0.822635	0.947032	0.953989	0.827234	0.88248	0.949892	0.972964	0.947238	0.940488	0.921649	0.908822	0.930019	0.963529	0.979583	0.966951	0.941331	0.957655	0.967662	0.947968	1.00612	0.991202	0.948942	0.978388	0.982704	0.974278	0.96872	0.972563	0.980046	0.980541	0.974549	0.997434	0.97988	0.956424	0.983451	0.977433	0.970826	0.976011	0.973971	0.958008	0.960384	0.992013	0.983354	0.96994	0.967501	0.977778
23Sept14-D9-00042	Day_9/model/	1	9	An. gambiae s.s	0.863817	1.00882	0.983077	0.829249	0.904272	0.912811	0.890735	0.906301	0.897069	0.905598	0.922392	0.9197	0.921846	0.931694	0.953098	0.995261	0.993082	0.973019	0.970626	1.00501	0.979263	0.936624	0.948098	0.950227	0.938855	0.932082	0.963332	0.96212	0.957579	0.978494	0.99744	0.975909	0.952055	0.97478	0.972374	0.967405	0.971093	0.973647	0.953356	0.949994	0.981371	0.976502	0.963293	0.959917	0.973883
23Sept14-D9-00044	Day_9/model/	1	9	An. gambiae s.s	0.777911	0.810574	0.825776	0.797674	0.9216	0.897587	0.845153	0.883516	0.902541	0.910805	0.894856	0.851048	0.857729	0.886051	0.909815	0.914827	0.890493	0.868887	0.871642	0.903053	0.884298	0.854663	0.87823	0.883106	0.875458	0.870921	0.885339	0.888909	0.890628	0.898515	0.894944	0.881319	0.873811	0.886111	0.878873	0.870006	0.873197	0.892857	0.885812	0.88024	0.895892	0.889505	0.881718	0.881276	0.889309
23Sept14-D9-00045	Day_9/model/	1	9	An. gambiae s.s	0.910951	0.87376	0.862718	0.873345	0.909325	0.919376	0.945592	1.0035	0.941481	0.912472	0.918506	0.916176	0.936338	0.936703	0.928212	0.986411	0.965178	0.927149	0.931666	0.956329	0.950374	0.92868	0.928769	0.94701	0.927639	0.893646	0.938236	0.944531	0.939415	0.958582	0.969252	0.952493	0.932069	0.938216	0.937647	0.939643	0.943462	0.934558	0.931611	0.941559	0.957385	0.938996	0.926188	0.932164	0.952397
23Sept14-D9-00046	Day_9/model/	1	9	An. gambiae s.s	0.998871	1.13596	1.15465	1.08599	1.27734	1.14304	1.08972	1.33461	1.116	1.08009	1.18607	1.22727	1.17823	1.10941	1.09101	1.20221	1.20966	1.17579	1.18663	1.17789	1.13758	1.11849	1.16721	1.16838	1.14793	1.13798	1.15702	1.1797	1.196	1.19685	1.16384	1.14026	1.14595	1.18388	1.19248	1.17977	1.16169	1.15006	1.14688	1.1638	1.19532	1.1772	1.15793	1.15619	1.17149
30Sep14-D9-00001	Day_9/model/	1	9	An. gambiae s.s	0.49168	0.473401	0.489301	0.538803	0.513058	0.504645	0.511855	0.518228	0.513332	0.517462	0.530568	0.540522	0.52776	0.517974	0.517832	0.512552	0.52801	0.535865	0.52046	0.527889	0.532878	0.531051	0.527827	0.527301	0.528506	0.532181	0.541103	0.533206	0.522699	0.523508	0.533935	0.53155	0.522463	0.523681	0.533992	0.535809	0.527792	0.526944	0.528701	0.530989	0.532401	0.532886	0.52882	0.52635	0.532713
30Sep14-D9-00003	Day_9/model/	1	9	An. gambiae s.s	0.847363	0.789857	0.877766	1.08645	0.917161	0.936104	0.990615	0.920974	0.87355	0.93215	1.04589	1.0456	0.974183	0.955278	0.986188	0.955982	0.971225	1.0023	1.00601	0.978337	1.00693	1.04135	0.988204	0.981934	1.0016	1.02281	1.02326	1.00878	0.996983	0.995645	0.983906	0.990588	1.0147	1.03876	1.03589	1.01221	0.994475	1.0201	1.01957	1.00767	1.00895	1.02786	1.01299	0.992864	1.01541
30Sep14-D9-00004	Day_9/model/	1	9	An. gambiae s.s	1.0547	0.889123	0.853926	1.02223	0.965344	0.951893	0.959939	0.947233	0.956094	0.954587	0.955511	0.977037	0.919646	0.929393	1.01047	0.980035	0.955015	0.959725	0.986695	0.989497	0.984229	0.986124	1.0004	0.963076	0.977711	1.02967	0.957451	0.962509	0.987745	0.971173	0.964859	0.966062	0.971677	0.977282	0.979566	0.97754	0.976269	0.986139	0.997234	0.991527	0.971609	0.994678	0.993128	0.975521	0.979768
30Sep14-D9-00005	Day_9/model/	1	9	An. gambiae s.s	0.794241	0.705367	0.723151	0.855865	0.731739	0.721646	0.748666	0.736944	0.783888	0.816173	0.812035	0.789056	0.765798	0.761964	0.773914	0.77477	0.788499	0.793428	0.779159	0.785261	0.804823	0.818013	0.803569	0.782229	0.778712	0.794401	0.807941	0.811407	0.802853	0.789222	0.79155	0.790842	0.789728	0.797621	0.804722	0.793492	0.775181	0.786109	0.797984	0.802251	0.799861	0.805153	0.79762	0.787482	0.793705
30Sep14-D9-00006	Day_9/model/	1	9	An. gambiae s.s	0.597674	0.597874	0.610723	0.627257	0.608379	0.610135	0.627164	0.642644	0.640378	0.641249	0.648986	0.655885	0.635097	0.643077	0.675032	0.651104	0.641353	0.644648	0.649555	0.652719	0.655106	0.656512	0.65658	0.657501	0.656078	0.649749	0.637633	0.640501	0.647119	0.648078	0.658567	0.657859	0.650743	0.652486	0.668777	0.66588	0.647192	0.65532	0.658795	0.659304	0.661308	0.657313	0.654369	0.653564	0.653991
30Sep14-D9-00007	Day_9/model/	1	9	An. gambiae s.s	0.965496	0.797431	0.821491	1.03621	0.927315	0.942973	0.997512	0.966596	0.919144	0.9504	1.00462	0.961578	0.926881	0.926371	0.93239	0.872599	0.918684	0.966371	0.922595	0.936495	0.95531	0.955229	0.934928	0.947142	0.964774	0.963893	0.934602	0.946457	0.957829	0.937838	0.944685	0.960496	0.967739	0.956806	0.975071	0.971324	0.941736	0.936534	0.95587	0.968106	0.957049	0.974837	0.971969	0.951996	0.943737
30Sep14-D9-00008	Day_9/model/	1	9	An. gambiae s.s	0.828034	0.762218	0.756118	0.80707	0.805896	0.814104	0.834722	0.841349	0.75656	0.759838	0.813864	0.805981	0.804953	0.816426	0.819094	0.771699	0.788757	0.821886	0.817805	0.809385	0.808222	0.811153	0.809165	0.803765	0.802767	0.806892	0.809168	0.805809	0.800324	0.796848	0.796381	0.802555	0.807594	0.803132	0.814213	0.818382	0.809685	0.804377	0.80725	0.806889	0.799437	0.81124	0.814534	0.809834	0.809874
30Sep14-D9-00009	Day_9/model/	1	9	An. gambiae s.s	0.73665	0.668774	0.687392	0.819352	0.760879	0.753935	0.777965	0.781383	0.7579	0.733187	0.730675	0.760131	0.737867	0.737141	0.7586	0.716572	0.725193	0.759716	0.777499	0.761844	0.752953	0.759315	0.770638	0.743409	0.73924	0.761926	0.750331	0.744828	0.751896	0.764956	0.759619	0.758347	0.759416	0.753589	0.757765	0.753999	0.74427	0.752599	0.758842	0.760556	0.758661	0.750199	0.750987	0.756589	0.755633
30Sep14-D9-00010	Day_9/model/	1	9	An. gambiae s.s	0.831762	0.769161	0.83992	1.03631	0.832047	0.851673	0.918906	0.863865	0.888897	0.91547	0.938163	0.974036	0.91905	0.917801	0.97493	0.932168	0.922168	0.92435	0.91337	0.91712	0.926387	0.939214	0.951649	0.92316	0.92603	0.956726	0.924157	0.919099	0.932327	0.942679	0.948483	0.941752	0.929624	0.924917	0.935151	0.943752	0.945768	0.951846	0.93814	0.932697	0.950853	0.953226	0.936387	0.921125	0.930105
30Sep14-D9-00011	Day_9/model/	1	9	An. gambiae s.s	0.741238	0.688529	0.690059	0.748139	0.677244	0.664324	0.688691	0.709067	0.706552	0.701566	0.706068	0.719533	0.686627	0.680889	0.710225	0.708173	0.713233	0.716182	0.71044	0.721043	0.724079	0.718243	0.712275	0.705603	0.707431	0.716541	0.719977	0.707905	0.701678	0.71259	0.714249	0.709727	0.709313	0.72174	0.721781	0.72445	0.728505	0.712632	0.708538	0.71702	0.728953	0.725664	0.716236	0.710042	0.71411
30Sep14-D9-00012	Day_9/model/	1	9	An. gambiae s.s	0.809283	0.759796	0.815188	0.960337	0.838636	0.873123	0.949201	0.91598	0.888498	0.88533	0.896443	0.897677	0.862339	0.875239	0.926745	0.887233	0.913201	0.931369	0.888852	0.915239	0.905855	0.884567	0.911242	0.912406	0.905468	0.904437	0.910679	0.915367	0.912561	0.905053	0.915757	0.913138	0.904547	0.910343	0.918754	0.906209	0.887061	0.909566	0.925938	0.925789	0.916732	0.927807	0.912899	0.89652	0.919224
23Sept14-D9-00020	Day_9/validation/	1	9	An. gambiae s.s	0.982636	0.92816	0.858528	0.843534	0.922912	0.968082	0.954746	0.922703	0.935966	0.990613	0.993161	0.88214	0.939605	0.982517	0.931669	0.902269	0.940734	0.983257	0.9652	0.928127	0.928994	0.947318	0.938067	0.941916	0.945796	0.938154	0.915607	0.927559	0.94811	0.943771	0.904564	0.913591	0.94757	0.941957	0.931793	0.937549	0.951415	0.935976	0.93022	0.934256	0.94019	0.940432	0.923658	0.914201	0.939482
23Sept14-D9-00032	Day_9/validation/	1	9	An. gambiae s.s	0.758165	0.784828	0.799514	0.75492	0.720711	0.760083	0.790812	0.750903	0.759559	0.750511	0.725077	0.71379	0.750549	0.770926	0.754059	0.748243	0.774086	0.775293	0.729903	0.733876	0.75161	0.774808	0.800709	0.786999	0.767322	0.760508	0.764409	0.758273	0.751308	0.753321	0.760869	0.76659	0.764884	0.755399	0.758717	0.756729	0.750584	0.763948	0.759939	0.756037	0.766504	0.76779	0.756832	0.748206	0.758153
23Sept14-D9-00033	Day_9/validation/	1	9	An. gambiae s.s	1.01817	0.932505	0.90422	0.96967	0.928364	0.957606	0.957727	0.874491	0.859594	0.912941	0.971174	0.935803	0.907184	0.938779	1.00034	0.954443	0.952916	0.954314	0.920478	0.897412	0.928529	0.986488	1.00004	0.962766	0.934057	0.930927	0.933176	0.951862	0.957892	0.93717	0.934041	0.940355	0.941068	0.928025	0.963405	0.970631	0.944814	0.97218	0.966992	0.944583	0.935046	0.950664	0.963591	0.959743	0.939986
23Sept14-D9-00035	Day_9/validation/	1	9	An. gambiae s.s	0.845704	0.814543	0.810501	0.809692	0.791357	0.819911	0.835089	0.8018	0.836691	0.825862	0.78389	0.774811	0.808355	0.845429	0.857837	0.850139	0.857068	0.85618	0.832831	0.815445	0.825483	0.855712	0.880414	0.862344	0.843422	0.845155	0.864134	0.848922	0.828535	0.830322	0.842842	0.850265	0.846958	0.837297	0.845353	0.848338	0.841238	0.842141	0.837994	0.836675	0.842516	0.839144	0.843157	0.851579	0.853557
23Sept14-D9-00040	Day_9/validation/	1	9	An. gambiae s.s	0.92584	0.880055	0.876493	0.944472	1.01263	1.05407	1.06032	1.03999	1.00255	1.00262	1.00994	0.977929	0.989484	1.02634	1.05566	1.03695	1.0629	1.04845	0.975995	1.05228	1.06156	1.01168	1.0106	1.03324	1.05236	1.04436	1.00078	1.06004	1.10559	1.04093	1.05081	1.06699	1.06536	1.04596	1.03384	1.05681	1.08906	1.04158	1.04528	1.06735	1.06335	1.04888	1.03795	1.04135	1.06104
23Sept14-D9-00043	Day_9/validation/	1	9	An. gambiae s.s	0.662934	0.7327	0.74777	0.703005	0.749721	0.741411	0.729966	0.76478	0.778786	0.75337	0.732783	0.762286	0.756841	0.771382	0.812259	0.813411	0.774315	0.757563	0.788303	0.80274	0.789383	0.77325	0.781176	0.766971	0.762967	0.77402	0.771591	0.784081	0.793724	0.786457	0.783816	0.789056	0.794664	0.790985	0.792712	0.793297	0.786186	0.767829	0.776698	0.797517	0.806035	0.787885	0.781752	0.785707	0.783087
30Sep14-D9-00002	Day_9/validation/	1	9	An. gambiae s.s	0.868022	0.791588	0.854315	1.08109	1.02525	0.931549	0.909198	0.967081	0.958828	1.00367	1.06173	1.01383	0.962375	0.962779	0.998875	0.980889	0.970818	0.982293	1.00596	0.991557	0.985673	0.991145	0.99235	0.977195	1.00002	1.04087	0.984275	0.991688	1.01017	0.988566	0.990506	0.983935	0.985703	1.02317	1.04377	1.03236	1.00605	1.00165	0.995312	0.995128	1.0077	1.02445	1.01501	0.997819	1.00538
12Sep14-00002	Day_12/model/	1	12	An. gambiae s.s	0.962391	1.05518	1.01816	0.929203	1.00788	1.03992	0.98582	0.917274	0.982169	1.02945	0.98862	0.904769	0.999575	1.02366	0.933072	0.980217	0.975525	0.964409	0.995346	0.999934	1.00083	1.00325	1.00306	0.986585	0.979849	0.991337	1.00999	0.991728	0.980562	1.00418	1.00839	0.990693	0.97267	0.977042	0.98113	0.9861	0.991592	0.993532	0.986271	0.981957	0.986406	0.979781	0.986999	0.997921	0.991802
12Sep14-00003	Day_12/model/	1	12	An. gambiae s.s	0.738872	0.687648	0.714469	0.784219	0.730101	0.77277	0.803647	0.729622	0.710871	0.75956	0.803626	0.745318	0.732273	0.747064	0.765575	0.765753	0.76617	0.756495	0.738658	0.759328	0.753084	0.731581	0.73401	0.755027	0.756537	0.742769	0.763694	0.763297	0.756989	0.76413	0.777713	0.759607	0.736241	0.748593	0.776443	0.776174	0.752952	0.762612	0.760062	0.753843	0.757286	0.770031	0.774364	0.767949	0.758
12Sep14-00005	Day_12/model/	1	12	An. gambiae s.s	0.697696	0.754782	0.777559	0.738755	0.745453	0.762471	0.751138	0.709	0.711671	0.739191	0.7508	0.718294	0.771957	0.771311	0.712281	0.750739	0.765958	0.747108	0.72296	0.743946	0.739854	0.730047	0.758147	0.745655	0.736048	0.744835	0.749376	0.743735	0.741831	0.752999	0.766655	0.753484	0.735341	0.744945	0.752267	0.751343	0.745364	0.744328	0.750795	0.751544	0.743384	0.760316	0.756104	0.742232	0.74881
12Sep14-00006	Day_12/model/	1	12	An. gambiae s.s	0.78683	0.703968	0.676247	0.707416	0.741438	0.763224	0.765926	0.749855	0.712279	0.752434	0.816137	0.782414	0.776376	0.765214	0.750032	0.774743	0.776971	0.772211	0.778576	0.775431	0.767818	0.764081	0.771837	0.7883	0.796551	0.789575	0.773985	0.777946	0.78453	0.779296	0.781127	0.781988	0.777635	0.769698	0.787446	0.790617	0.773401	0.77269	0.784637	0.781878	0.759092	0.778735	0.792354	0.789563	0.780663
12Sep14-00007	Day_12/model/	1	12	An. gambiae s.s	0.704403	0.690201	0.67246	0.665553	0.764798	0.788773	0.737995	0.693392	0.752075	0.774076	0.740252	0.708798	0.730564	0.74498	0.737199	0.757307	0.744616	0.734894	0.753399	0.760692	0.731162	0.714027	0.760644	0.75005	0.733137	0.738064	0.753767	0.75579	0.75329	0.754835	0.74589	0.732004	0.728109	0.746572	0.757903	0.755171	0.746732	0.75246	0.746068	0.743718	0.754942	0.749421	0.74667	0.751025	0.757682
12Sep14-00008	Day_12/model/	1	12	An. gambiae s.s	0.660806	0.620295	0.601448	0.615858	0.602956	0.621298	0.639556	0.62838	0.619969	0.658572	0.685938	0.623415	0.622898	0.63566	0.64007	0.658377	0.655246	0.648597	0.654877	0.661707	0.652072	0.642549	0.654614	0.645888	0.65022	0.664507	0.641784	0.646406	0.656666	0.652274	0.668362	0.655832	0.635118	0.645139	0.661799	0.660567	0.645171	0.647247	0.650191	0.646003	0.63679	0.645732	0.655099	0.657147	0.651156
12Sep14-00009	Day_12/model/	1	12	An. gambiae s.s	0.650208	0.712002	0.731409	0.679009	0.730609	0.710721	0.680583	0.698726	0.703463	0.727808	0.733573	0.681212	0.721129	0.737101	0.70043	0.708283	0.708318	0.70629	0.714826	0.742444	0.729817	0.710846	0.738851	0.725562	0.717295	0.725289	0.715111	0.717977	0.726806	0.730038	0.725638	0.711964	0.704399	0.718731	0.731582	0.733241	0.725118	0.718355	0.716279	0.716153	0.716068	0.720542	0.729282	0.735061	0.73005
12Sep14-00012	Day_12/model/	1	12	An. gambiae s.s	0.735464	0.729843	0.753321	0.759773	0.787287	0.780297	0.758012	0.748076	0.756678	0.78692	0.795686	0.746449	0.765931	0.793937	0.79696	0.794995	0.780523	0.770004	0.775493	0.79994	0.791019	0.766171	0.765622	0.778006	0.78422	0.781417	0.785457	0.792509	0.793789	0.787993	0.799033	0.786712	0.767691	0.774405	0.792565	0.796422	0.784386	0.781688	0.784004	0.783788	0.779543	0.788585	0.796013	0.795974	0.789254
12Sep14-00013	Day_12/model/	1	12	An. gambiae s.s	0.59349	0.600603	0.593683	0.600738	0.602103	0.580275	0.570039	0.587936	0.579672	0.575435	0.577125	0.576861	0.59119	0.597372	0.591598	0.594718	0.593625	0.593002	0.595739	0.591341	0.589342	0.589194	0.587489	0.593875	0.594465	0.588974	0.592738	0.59681	0.599143	0.598887	0.594098	0.589815	0.58993	0.596526	0.605295	0.605252	0.596649	0.591508	0.591166	0.591998	0.59178	0.595634	0.599844	0.60043	0.594954
12Sep14-00014	Day_12/model/	1	12	An. gambiae s.s	0.777144	0.894219	0.894445	0.745197	0.783828	0.876148	0.869493	0.748758	0.795012	0.832861	0.82513	0.816612	0.871828	0.856921	0.785612	0.81452	0.831673	0.834852	0.839478	0.839501	0.82659	0.818234	0.833173	0.832407	0.818685	0.814857	0.858313	0.846132	0.82604	0.843327	0.863375	0.842699	0.819421	0.843521	0.837769	0.824418	0.821068	0.830828	0.822005	0.814828	0.824485	0.827956	0.825131	0.820613	0.819912
12Sep14-00015	Day_12/model/	1	12	An. gambiae s.s	0.665546	0.703333	0.754371	0.741355	0.739475	0.775123	0.797155	0.770776	0.775767	0.794969	0.801217	0.777461	0.800958	0.802068	0.770589	0.769318	0.807815	0.822289	0.783424	0.792737	0.811629	0.816783	0.800472	0.810931	0.809734	0.795718	0.811582	0.815253	0.807327	0.799461	0.808246	0.800935	0.789434	0.79872	0.812592	0.818363	0.809117	0.785699	0.799681	0.815647	0.805621	0.819544	0.812869	0.797267	0.802338
12Sep14-00016	Day_12/model/	1	12	An. gambiae s.s	0.775819	0.838717	0.804303	0.736435	0.828567	0.862708	0.845137	0.845888	0.891828	0.878173	0.842813	0.860817	0.841467	0.83655	0.854729	0.84968	0.846659	0.851598	0.860717	0.852761	0.855139	0.864017	0.8638	0.864077	0.858337	0.849773	0.851565	0.861869	0.856808	0.835534	0.864705	0.875658	0.863635	0.856136	0.851862	0.859958	0.876722	0.883159	0.868127	0.854891	0.860362	0.876176	0.871298	0.858416	0.864482
12Sep14-00017	Day_12/model/	1	12	An. gambiae s.s	0.824579	0.837252	0.829389	0.819672	0.924177	0.918601	0.864294	0.858043	0.911431	0.928133	0.89158	0.848346	0.890218	0.917242	0.900868	0.925358	0.92609	0.901639	0.873114	0.875166	0.910983	0.931006	0.879701	0.864962	0.869391	0.88001	0.894757	0.924663	0.914432	0.858818	0.885347	0.902788	0.896203	0.890104	0.894186	0.897862	0.898208	0.902478	0.896847	0.89013	0.889842	0.888972	0.888861	0.888369	0.886866
12Sep14-00018	Day_12/model/	1	12	An. gambiae s.s	0.659596	0.782413	0.828651	0.730977	0.758377	0.812603	0.806421	0.7382	0.77294	0.788924	0.767344	0.747939	0.783102	0.78699	0.75683	0.791183	0.812427	0.792592	0.753032	0.786387	0.799457	0.78386	0.774395	0.785373	0.789933	0.784159	0.793092	0.799733	0.78868	0.76597	0.782575	0.794522	0.789487	0.776271	0.781265	0.783637	0.780191	0.790266	0.779757	0.771362	0.781296	0.782596	0.777236	0.775598	0.787196
12Sep14-00019	Day_12/model/	1	12	An. gambiae s.s	0.848047	0.946873	0.91624	0.802188	0.841242	0.873687	0.885925	0.890378	0.85557	0.852836	0.873063	0.87987	0.901707	0.906836	0.890967	0.884925	0.906439	0.917514	0.893931	0.873418	0.882808	0.893465	0.866912	0.883225	0.888301	0.876399	0.905103	0.920401	0.914127	0.898754	0.903266	0.905965	0.898165	0.881087	0.869608	0.882492	0.907503	0.895857	0.878193	0.87451	0.88944	0.897633	0.897198	0.889599	0.879453
12Sep14-00020	Day_12/model/	1	12	An. gambiae s.s	0.876032	0.882283	0.891732	0.884233	0.824301	0.824104	0.860051	0.887916	0.86552	0.890002	0.921654	0.878227	0.903412	0.905779	0.866708	0.861487	0.872816	0.877436	0.867472	0.878146	0.892934	0.885492	0.843988	0.844622	0.857176	0.868426	0.891757	0.898575	0.8863	0.867771	0.869455	0.874842	0.871058	0.855678	0.878378	0.892299	0.879684	0.867669	0.872848	0.877592	0.869285	0.868404	0.874639	0.881071	0.880354
12Sep14-00021	Day_12/model/	1	12	An. gambiae s.s	0.612695	0.662924	0.642502	0.591765	0.637642	0.642701	0.62889	0.635169	0.642132	0.64351	0.63718	0.627217	0.641702	0.654179	0.649339	0.631918	0.634782	0.642003	0.638127	0.631711	0.641964	0.651859	0.635038	0.625116	0.627051	0.635795	0.637847	0.643705	0.64125	0.62786	0.634449	0.639219	0.635452	0.626494	0.628007	0.63302	0.636734	0.638825	0.635796	0.630467	0.627181	0.631666	0.630877	0.629363	0.636197
12Sep14-00022	Day_12/model/	1	12	An. gambiae s.s	0.661241	0.736006	0.742371	0.679296	0.744599	0.773775	0.762909	0.749504	0.729942	0.746089	0.765008	0.737142	0.76548	0.781961	0.76428	0.761607	0.77242	0.775756	0.759892	0.743064	0.745108	0.76138	0.773734	0.760124	0.749739	0.751754	0.751074	0.765497	0.770636	0.753838	0.754898	0.76366	0.769411	0.763914	0.760219	0.759802	0.76271	0.768483	0.762902	0.754587	0.753264	0.761023	0.762209	0.758177	0.757661
12Sep14-00023	Day_12/model/	1	12	An. gambiae s.s	0.877965	0.860105	0.841821	0.862406	0.853258	0.874735	0.901715	0.902727	0.875973	0.882584	0.90391	0.897	0.930976	0.926947	0.886108	0.899948	0.894304	0.888845	0.899261	0.884583	0.89135	0.904285	0.889486	0.889833	0.894454	0.895904	0.895208	0.896568	0.889723	0.875722	0.888154	0.903257	0.913592	0.918552	0.902954	0.889004	0.888476	0.900888	0.891713	0.884573	0.895844	0.8933	0.886048	0.884897	0.896772
12Sep14-00024	Day_12/model/	1	12	An. gambiae s.s	0.674156	0.773378	0.80299	0.706475	0.680508	0.746757	0.782276	0.714865	0.744276	0.769493	0.762309	0.741872	0.766046	0.772146	0.754215	0.779103	0.769601	0.754381	0.760508	0.766397	0.76441	0.761278	0.765915	0.754507	0.747716	0.75567	0.774073	0.778738	0.767172	0.75332	0.775717	0.774496	0.760407	0.769213	0.773638	0.764254	0.752497	0.76716	0.769296	0.760886	0.754734	0.768653	0.764648	0.754506	0.76568
12Sep14-00025	Day_12/model/	1	12	An. gambiae s.s	0.674967	0.711838	0.722555	0.696974	0.672959	0.687712	0.726816	0.755488	0.705024	0.694273	0.712149	0.706596	0.712215	0.722606	0.720817	0.685304	0.706098	0.731209	0.71492	0.709782	0.712915	0.720462	0.724484	0.699687	0.70307	0.730716	0.708056	0.71641	0.725085	0.707541	0.708768	0.710524	0.711277	0.715493	0.718649	0.72065	0.720628	0.71651	0.706223	0.707452	0.724164	0.713039	0.70967	0.713871	0.712054
12Sep14-00026	Day_12/model/	1	12	An. gambiae s.s	0.804263	0.799112	0.734689	0.683918	0.738402	0.753775	0.778393	0.849056	0.767637	0.754533	0.786541	0.770187	0.791333	0.797517	0.77794	0.779178	0.793203	0.792402	0.76908	0.768231	0.794311	0.816933	0.796396	0.788918	0.783607	0.780851	0.79654	0.806058	0.788471	0.756421	0.788479	0.802763	0.79114	0.784411	0.788469	0.795065	0.796041	0.785853	0.790631	0.79658	0.791505	0.790975	0.786347	0.782344	0.787274
12Sep14-00028	Day_12/model/	1	12	An. gambiae s.s	0.890255	1.07429	1.12315	0.943741	1.05417	1.13872	1.11433	1.0514	1.08827	1.08656	1.05927	1.07726	1.13236	1.11436	1.05274	1.10413	1.09708	1.09501	1.142	1.08538	1.07552	1.09808	1.08508	1.05911	1.05568	1.08178	1.11456	1.11648	1.09132	1.06893	1.11164	1.10943	1.07404	1.06743	1.0782	1.09198	1.09598	1.08181	1.07176	1.07788	1.09715	1.09322	1.07001	1.0574	1.08043
12Sep14-00030	Day_12/model/	1	12	An. gambiae s.s	0.716021	0.778489	0.783101	0.725737	0.755974	0.831448	0.863701	0.809625	0.777262	0.788604	0.809218	0.790909	0.805457	0.82134	0.820323	0.810923	0.822964	0.819764	0.785874	0.781724	0.80278	0.824815	0.816602	0.806398	0.79743	0.794273	0.803973	0.825626	0.823302	0.789977	0.801875	0.806206	0.797059	0.791721	0.809987	0.816039	0.801896	0.79561	0.797741	0.795376	0.785821	0.802379	0.807016	0.800357	0.800344
12Sep14-00031	Day_12/model/	1	12	An. gambiae s.s	0.641339	0.652591	0.671604	0.686619	0.680494	0.694431	0.684635	0.641857	0.683505	0.698232	0.67798	0.668289	0.692457	0.69091	0.66537	0.68453	0.697461	0.693002	0.678302	0.680843	0.688874	0.698005	0.70585	0.700664	0.700521	0.705865	0.696725	0.690931	0.688146	0.686604	0.690034	0.692162	0.697027	0.708406	0.694146	0.6872	0.696408	0.701471	0.697919	0.69443	0.696582	0.693643	0.697373	0.702415	0.698185
12Sep14-00032	Day_12/model/	1	12	An. gambiae s.s	0.645415	0.581752	0.568359	0.608854	0.584744	0.619295	0.64084	0.593164	0.601664	0.637447	0.648211	0.594635	0.592533	0.614856	0.628072	0.60277	0.619097	0.630908	0.603383	0.602911	0.603993	0.605787	0.616079	0.631483	0.627187	0.610519	0.620888	0.630196	0.626446	0.61182	0.612969	0.614287	0.613316	0.613419	0.617923	0.618802	0.614887	0.613194	0.615875	0.619745	0.621861	0.623819	0.620837	0.615859	0.614513
12Sep14-00033	Day_12/model/	1	12	An. gambiae s.s	0.887208	0.806237	0.76955	0.810025	0.844683	0.832673	0.831833	0.868691	0.813995	0.799582	0.818311	0.81472	0.766996	0.778814	0.847062	0.835438	0.830181	0.841438	0.857296	0.845851	0.830846	0.828311	0.84357	0.833941	0.835334	0.852752	0.851326	0.850052	0.850558	0.849717	0.839551	0.840652	0.848064	0.846419	0.831394	0.836771	0.857369	0.843194	0.838252	0.839456	0.838928	0.840599	0.848421	0.851819	0.840606
12Sep14-00035	Day_12/model/	1	12	An. gambiae s.s	0.825924	0.790533	0.803845	0.834525	0.749826	0.765181	0.818363	0.82018	0.786708	0.783339	0.79897	0.796022	0.783666	0.801058	0.834101	0.80552	0.805489	0.819978	0.822672	0.806049	0.811679	0.82597	0.817549	0.814776	0.822709	0.83347	0.827063	0.82323	0.815406	0.803371	0.815713	0.818857	0.819172	0.833351	0.81539	0.80039	0.803967	0.81751	0.822637	0.821641	0.820236	0.817809	0.817765	0.818482	0.817278
12Sep14-00036	Day_12/model/	1	12	An. gambiae s.s	0.561752	0.53136	0.560908	0.607103	0.54531	0.562939	0.59693	0.578761	0.593333	0.600431	0.602259	0.613791	0.590525	0.587593	0.612273	0.616926	0.604651	0.598285	0.609481	0.613576	0.6102	0.607804	0.615506	0.621724	0.613602	0.599522	0.607201	0.613093	0.617214	0.620241	0.610718	0.60659	0.613878	0.628376	0.611563	0.603041	0.610822	0.605968	0.614024	0.616067	0.602507	0.611614	0.616772	0.615908	0.617368
12Sep14-00038	Day_12/model/	1	12	An. gambiae s.s	1.32081	1.1013	1.06224	1.17648	1.11527	1.08842	1.12089	1.19634	1.21979	1.24606	1.24522	1.18297	1.25181	1.3061	1.25193	1.15777	1.16591	1.19637	1.17775	1.17306	1.18457	1.22264	1.28784	1.24285	1.22229	1.25825	1.2694	1.26288	1.23869	1.21449	1.2541	1.22703	1.19871	1.27423	1.25084	1.21835	1.2196	1.22729	1.23714	1.23014	1.20809	1.22831	1.23272	1.22594	1.23745
20Sep14-D12-00001	Day_12/model/	1	12	An. gambiae s.s	0.593895	0.641569	0.662058	0.631211	0.627374	0.634482	0.650517	0.66755	0.655487	0.651906	0.649742	0.632087	0.647541	0.652043	0.641274	0.661974	0.661336	0.651524	0.65103	0.660598	0.666006	0.665518	0.664789	0.67556	0.671871	0.658289	0.672261	0.671848	0.669721	0.677106	0.67064	0.666447	0.670364	0.680976	0.679903	0.683165	0.690196	0.679864	0.67323	0.674398	0.680415	0.679139	0.675515	0.67376	0.676149
20Sep14-D12-00002	Day_12/model/	1	12	An. gambiae s.s	0.6836	0.641739	0.602267	0.60803	0.611306	0.60831	0.614324	0.631978	0.612721	0.619619	0.64137	0.638161	0.629486	0.628938	0.634119	0.626894	0.636073	0.651219	0.654268	0.627945	0.624467	0.639285	0.645914	0.648664	0.649626	0.64956	0.647858	0.650738	0.65597	0.658552	0.649728	0.656498	0.665438	0.652492	0.655249	0.660568	0.659546	0.652838	0.655564	0.656947	0.649951	0.651597	0.654569	0.65315	0.645872
12Sep14-00001	Day_12/validation/	1	12	An. gambiae s.s	0.836156	0.831574	0.846304	0.858969	0.87331	0.888787	0.891534	0.879617	0.890928	0.900193	0.889696	0.861451	0.901791	0.915443	0.884841	0.900142	0.916893	0.917598	0.900037	0.876076	0.881639	0.910313	0.933867	0.920408	0.910421	0.911008	0.891505	0.904341	0.924927	0.924459	0.910534	0.906352	0.909651	0.9099	0.919756	0.929563	0.929684	0.913994	0.90535	0.908831	0.921146	0.929645	0.92035	0.910225	0.920785
12Sep14-00004	Day_12/validation/	1	12	An. gambiae s.s	0.707272	0.71522	0.734088	0.754146	0.714714	0.758964	0.78366	0.714877	0.719594	0.76962	0.786238	0.706653	0.723262	0.750343	0.746914	0.748791	0.738276	0.73314	0.747692	0.784489	0.770658	0.738176	0.747249	0.75714	0.754499	0.748192	0.766003	0.768055	0.764264	0.767386	0.769436	0.75664	0.745293	0.75769	0.77905	0.779632	0.760516	0.755054	0.755821	0.756073	0.754712	0.767796	0.775535	0.771374	0.758929
12Sep14-00010	Day_12/validation/	1	12	An. gambiae s.s	1.03032	1.11457	1.13858	1.07527	1.35707	1.26427	1.09099	1.08872	1.15953	1.27535	1.2924	1.13063	1.161	1.1814	1.14352	1.1989	1.21137	1.17647	1.14391	1.20122	1.18811	1.14563	1.1725	1.15813	1.14248	1.15766	1.22039	1.2121	1.19126	1.21204	1.21782	1.1692	1.13467	1.18383	1.1996	1.1973	1.19172	1.17919	1.17601	1.18916	1.21048	1.19022	1.19244	1.20194	1.17835
12Sep14-00011	Day_12/validation/	1	12	An. gambiae s.s	0.713908	0.674731	0.647394	0.67087	0.682275	0.671319	0.667802	0.685027	0.668607	0.663158	0.667441	0.662981	0.650612	0.658138	0.681177	0.678223	0.667409	0.66447	0.673806	0.678263	0.666391	0.654337	0.662162	0.664427	0.658745	0.65634	0.678933	0.682205	0.68101	0.688632	0.675797	0.667783	0.664863	0.659886	0.667831	0.673875	0.671093	0.664389	0.662589	0.663463	0.66456	0.670334	0.675628	0.675745	0.668704
12Sep14-00027	Day_12/validation/	1	12	An. gambiae s.s	0.507447	0.501471	0.478464	0.464706	0.483446	0.477817	0.468632	0.478131	0.493438	0.503622	0.499539	0.48101	0.487298	0.493386	0.48973	0.489488	0.492335	0.498259	0.501859	0.480259	0.479583	0.490256	0.484318	0.483044	0.484904	0.487938	0.491561	0.488788	0.488234	0.494821	0.496379	0.494258	0.490324	0.486853	0.485751	0.485997	0.487372	0.490773	0.490659	0.488678	0.48776	0.490586	0.487436	0.48402	0.489767
12Sep14-00029	Day_12/validation/	1	12	An. gambiae s.s	0.635962	0.709732	0.703394	0.635891	0.628628	0.677292	0.716524	0.696438	0.675533	0.662876	0.655901	0.651241	0.677449	0.6868	0.673871	0.68809	0.673918	0.663996	0.677762	0.664288	0.668702	0.680799	0.671893	0.667931	0.669078	0.67291	0.676359	0.683575	0.681594	0.668867	0.681234	0.678973	0.669777	0.676618	0.674585	0.671275	0.673751	0.685371	0.671063	0.661728	0.678281	0.687428	0.681585	0.671129	0.671421
12Sep14-00034	Day_12/validation/	1	12	An. gambiae s.s	1.0055	0.914293	0.874007	0.965476	0.977313	0.986141	0.92891	0.835047	0.924987	0.993383	0.982728	0.958572	0.965122	0.964346	0.940152	0.907746	0.913185	0.927548	0.92726	0.949099	0.949318	0.949643	0.986343	0.966234	0.952075	0.963586	0.966805	0.974508	0.972286	0.953169	0.936974	0.943176	0.96617	0.984454	0.962969	0.94834	0.953046	0.951405	0.944152	0.9446	0.957678	0.959359	0.958386	0.956847	0.955115
12Sep14-00037	Day_12/validation/	1	12	An. gambiae s.s	0.683584	0.601306	0.601314	0.691654	0.690545	0.66509	0.651105	0.662736	0.677073	0.697081	0.707223	0.692163	0.695754	0.705893	0.707219	0.687971	0.693747	0.708815	0.711732	0.700189	0.700741	0.706513	0.701101	0.710802	0.709853	0.698522	0.707588	0.720453	0.727871	0.724206	0.708609	0.709859	0.722162	0.725074	0.714703	0.705166	0.703719	0.709346	0.715325	0.713695	0.704178	0.704305	0.707559	0.709842	0.709417
18Sep14-D16-00001	Day_15/model/	1	15	An. gambiae s.s	0.641013	0.666033	0.689966	0.687082	0.661911	0.647281	0.648597	0.663855	0.693544	0.692226	0.677656	0.688411	0.693463	0.699226	0.702023	0.685554	0.685312	0.673448	0.647556	0.701039	0.709694	0.683848	0.689628	0.678175	0.677461	0.691456	0.693501	0.685949	0.683342	0.692089	0.691364	0.696573	0.700193	0.689444	0.686699	0.685863	0.684084	0.684284	0.690574	0.693721	0.688708	0.689226	0.684829	0.683209	0.694463
18Sep14-D16-00002	Day_15/model/	1	15	An. gambiae s.s	0.586754	0.598097	0.627802	0.648965	0.674885	0.661863	0.614984	0.572411	0.626815	0.647458	0.631116	0.637813	0.625684	0.624446	0.633033	0.614605	0.634417	0.634963	0.592686	0.625111	0.644001	0.636302	0.629431	0.6375	0.639335	0.631594	0.632853	0.639046	0.636547	0.622649	0.625794	0.632396	0.637919	0.640774	0.632215	0.629399	0.634767	0.633656	0.637942	0.640231	0.635897	0.639093	0.6283	0.622174	0.645327
18Sep14-D16-00003	Day_15/model/	1	15	An. gambiae s.s	0.617226	0.649629	0.655628	0.637761	0.625727	0.647489	0.654877	0.624802	0.637502	0.673181	0.689368	0.650027	0.643984	0.650582	0.653781	0.650937	0.671976	0.68076	0.656638	0.652119	0.659459	0.662532	0.64914	0.662001	0.67431	0.670573	0.656045	0.655549	0.661243	0.664664	0.675677	0.679406	0.669856	0.652038	0.661683	0.675654	0.678439	0.670473	0.669188	0.667542	0.660477	0.661037	0.66535	0.670911	0.674697
18Sep14-D16-00004	Day_15/model/	1	15	An. gambiae s.s	0.568379	0.565779	0.580361	0.613936	0.602796	0.58639	0.584395	0.598385	0.598974	0.592701	0.587733	0.589756	0.583184	0.595107	0.615136	0.59005	0.583248	0.590334	0.59579	0.585967	0.595495	0.611974	0.606301	0.59719	0.593858	0.595986	0.594819	0.597785	0.603687	0.607273	0.595661	0.592639	0.595693	0.593131	0.592184	0.598785	0.606625	0.596928	0.595796	0.599871	0.601119	0.594866	0.596577	0.601768	0.598779
18Sep14-D16-00005	Day_15/model/	1	15	An. gambiae s.s	0.942644	0.966234	0.990037	1.04872	1.07234	0.979194	0.921611	0.971288	1.10069	1.12709	1.07832	1.09639	1.07579	1.06132	1.06634	1.06327	1.04607	1.02281	1.00939	1.04342	1.05206	1.05648	1.1069	1.08555	1.05433	1.04136	1.0296	1.03539	1.06061	1.08911	1.05406	1.03851	1.04337	1.04058	1.03169	1.03645	1.05489	1.06357	1.05867	1.05668	1.06481	1.05249	1.06228	1.07297	1.04627
18Sep14-D16-00006	Day_15/model/	1	15	An. gambiae s.s	0.692792	0.703553	0.666872	0.639959	0.683735	0.686147	0.668755	0.672818	0.719527	0.714642	0.689046	0.715141	0.73535	0.735433	0.714698	0.682002	0.682166	0.693094	0.693205	0.695466	0.709677	0.722577	0.713714	0.69201	0.696346	0.719852	0.70488	0.697792	0.698053	0.697852	0.693279	0.697259	0.70633	0.709634	0.70142	0.703382	0.713678	0.703638	0.691421	0.696439	0.718291	0.699756	0.695922	0.706464	0.708379
18Sep14-D16-00007	Day_15/model/	1	15	An. gambiae s.s	0.620123	0.589361	0.584358	0.634926	0.64358	0.623221	0.603342	0.603114	0.623983	0.639161	0.639434	0.632118	0.663129	0.670003	0.639968	0.624793	0.626343	0.631058	0.630392	0.640959	0.637693	0.629394	0.63437	0.630547	0.635165	0.644177	0.628383	0.637156	0.64787	0.640357	0.641671	0.649	0.649321	0.63323	0.644938	0.64882	0.638787	0.647286	0.645259	0.640576	0.642226	0.642714	0.638154	0.637618	0.650264
18Sep14-D16-00008	Day_15/model/	1	15	An. gambiae s.s	0.765699	0.752108	0.750639	0.750819	0.686919	0.71163	0.779046	0.814831	0.785848	0.789018	0.801967	0.767026	0.764676	0.777065	0.785622	0.779642	0.785943	0.774547	0.741732	0.768237	0.791206	0.794315	0.788596	0.78559	0.785933	0.782101	0.760971	0.772584	0.781149	0.766164	0.800501	0.808134	0.786055	0.769806	0.783397	0.79413	0.789955	0.788943	0.797168	0.792185	0.76819	0.771834	0.782258	0.790507	0.792878
18Sep14-D16-00009	Day_15/model/	1	15	An. gambiae s.s	0.68845	0.644352	0.650726	0.719607	0.656364	0.597972	0.598522	0.657072	0.649063	0.647052	0.65896	0.663323	0.667751	0.664214	0.655183	0.65366	0.642211	0.635459	0.645318	0.67008	0.669933	0.660024	0.671573	0.661943	0.662046	0.669983	0.645479	0.653512	0.667135	0.659805	0.65704	0.661985	0.667796	0.664666	0.659001	0.6598	0.663127	0.652106	0.666268	0.676303	0.660667	0.660279	0.656479	0.651933	0.65582
18Sep14-D16-00010	Day_15/model/	1	15	An. gambiae s.s	0.586594	0.618215	0.634146	0.624831	0.585882	0.591491	0.620431	0.635581	0.601526	0.603342	0.631737	0.638249	0.623416	0.61723	0.629137	0.646508	0.627289	0.606215	0.609742	0.619055	0.626199	0.631276	0.636635	0.626965	0.619686	0.620441	0.620974	0.624397	0.623604	0.617331	0.624573	0.6266	0.622655	0.620307	0.623522	0.625333	0.623766	0.623348	0.629023	0.630554	0.623554	0.627443	0.627155	0.624534	0.627185
18Sep14-D16-00013	Day_15/model/	1	15	An. gambiae s.s	0.595743	0.588173	0.583511	0.607528	0.615265	0.592061	0.572635	0.579637	0.600669	0.605583	0.598665	0.600081	0.61367	0.617265	0.60692	0.600547	0.593108	0.586784	0.584393	0.589375	0.595713	0.6002	0.601705	0.601446	0.599988	0.599781	0.604991	0.595234	0.592443	0.60933	0.614617	0.613803	0.607252	0.596311	0.598138	0.604582	0.608368	0.605999	0.603797	0.604837	0.607862	0.602214	0.598709	0.600246	0.604607
18Sep14-D16-00014	Day_15/model/	1	15	An. gambiae s.s	0.789559	0.842101	0.883465	0.881976	0.79018	0.826145	0.85962	0.790935	0.794165	0.834462	0.847489	0.785378	0.815796	0.844039	0.832392	0.840642	0.828795	0.804312	0.789662	0.83131	0.853586	0.843777	0.82787	0.812897	0.814551	0.823694	0.806197	0.813689	0.824713	0.819589	0.825779	0.821358	0.817772	0.833966	0.839522	0.835797	0.829826	0.830291	0.826152	0.830988	0.847081	0.831268	0.823034	0.831446	0.847141
18Sep14-D16-00015	Day_15/model/	1	15	An. gambiae s.s	0.689829	0.629246	0.618243	0.655557	0.615485	0.641772	0.668598	0.63996	0.654012	0.668845	0.673371	0.670745	0.649089	0.642038	0.651486	0.645752	0.645664	0.643061	0.636234	0.656196	0.660924	0.650382	0.644008	0.644225	0.648988	0.652705	0.646922	0.64127	0.647283	0.664559	0.659523	0.646172	0.64124	0.655451	0.656385	0.651725	0.649029	0.651059	0.644262	0.642709	0.653485	0.651256	0.648912	0.648324	0.647142
18Sep14-D16-00017	Day_15/model/	1	15	An. gambiae s.s	0.736107	0.756428	0.773504	0.803986	0.800901	0.738927	0.704001	0.736907	0.794235	0.814058	0.793572	0.771391	0.776106	0.796195	0.80009	0.74611	0.758785	0.782967	0.76959	0.78543	0.788069	0.784387	0.797017	0.796962	0.781411	0.767388	0.786481	0.788857	0.784066	0.786981	0.792488	0.786588	0.782732	0.798479	0.796406	0.784765	0.776262	0.782105	0.782792	0.783677	0.789538	0.789784	0.783789	0.781742	0.793245
18Sep14-D16-00018	Day_15/model/	1	15	An. gambiae s.s	0.712961	0.780118	0.825047	0.761219	0.724324	0.7257	0.74913	0.769161	0.74454	0.762659	0.803272	0.797771	0.774652	0.779538	0.802335	0.775192	0.77289	0.76338	0.737602	0.796212	0.810892	0.790656	0.804884	0.798183	0.790875	0.787626	0.772275	0.776019	0.777186	0.765249	0.78835	0.794142	0.785848	0.789166	0.789685	0.790081	0.791534	0.792228	0.783203	0.779318	0.789149	0.795475	0.790727	0.784928	0.791676
18Sep14-D16-00020	Day_15/model/	1	15	An. gambiae s.s	0.665438	0.630897	0.619734	0.631034	0.64974	0.664099	0.659629	0.635545	0.610276	0.64031	0.681067	0.651325	0.66802	0.678747	0.664582	0.659594	0.666199	0.659594	0.637245	0.665042	0.676735	0.667145	0.662655	0.677752	0.681331	0.665271	0.651079	0.667441	0.679656	0.664527	0.669399	0.67819	0.681275	0.674044	0.665652	0.665409	0.672532	0.675868	0.679105	0.677389	0.670127	0.670379	0.673715	0.676956	0.677435
18Sep14-D16-00021	Day_15/model/	1	15	An. gambiae s.s	0.688597	0.662208	0.647673	0.666082	0.713955	0.654088	0.626398	0.702154	0.698043	0.703009	0.721068	0.718744	0.728449	0.708668	0.677637	0.706355	0.700723	0.683984	0.683121	0.673131	0.68107	0.699175	0.705009	0.694211	0.693558	0.706229	0.7084	0.692128	0.685741	0.702957	0.705618	0.703993	0.699436	0.691673	0.693321	0.691408	0.686415	0.694459	0.695037	0.692057	0.691693	0.692033	0.688806	0.687776	0.695294
18Sep14-D16-00023	Day_15/model/	1	15	An. gambiae s.s	0.784935	0.800858	0.842367	0.887087	0.860919	0.813594	0.796035	0.822004	0.83684	0.875385	0.88255	0.803479	0.830685	0.863983	0.850396	0.827232	0.823305	0.827499	0.829725	0.846841	0.85441	0.855072	0.860984	0.850679	0.848322	0.851953	0.830892	0.826578	0.828163	0.826822	0.848641	0.851206	0.838107	0.833068	0.835707	0.845408	0.854918	0.850596	0.850653	0.849757	0.846281	0.865244	0.854567	0.836957	0.853621
18Sep14-D16-00025	Day_15/model/	1	15	An. gambiae s.s	0.652546	0.706299	0.737469	0.705954	0.705519	0.692311	0.693815	0.719552	0.694194	0.691122	0.717	0.743088	0.705334	0.697258	0.726595	0.707362	0.711979	0.706161	0.675283	0.699778	0.706632	0.700746	0.714221	0.694527	0.692623	0.712634	0.702918	0.690332	0.686193	0.693783	0.707598	0.704951	0.694853	0.696484	0.695356	0.698177	0.701581	0.690562	0.691443	0.700334	0.706238	0.695937	0.691182	0.694871	0.700322
18Sep14-D16-00026	Day_15/model/	1	15	An. gambiae s.s	0.639164	0.598763	0.58309	0.616484	0.60509	0.58803	0.583234	0.592997	0.594276	0.598185	0.604167	0.606506	0.60624	0.597391	0.588492	0.60075	0.598363	0.590769	0.590199	0.593325	0.590947	0.590744	0.602329	0.594687	0.595377	0.603574	0.584812	0.577393	0.581732	0.589669	0.588744	0.594617	0.596033	0.578304	0.582763	0.589559	0.589384	0.590147	0.590463	0.591907	0.593811	0.587366	0.588917	0.594129	0.590639
18Sep14-D16-00027	Day_15/model/	1	15	An. gambiae s.s	0.66225	0.706971	0.738046	0.723879	0.689492	0.706084	0.738654	0.746977	0.747025	0.728982	0.718187	0.741728	0.748151	0.741405	0.733174	0.734651	0.752715	0.749081	0.713187	0.715649	0.726046	0.731924	0.730002	0.72694	0.71759	0.708278	0.716933	0.721483	0.72591	0.733891	0.732241	0.730732	0.728772	0.724188	0.735753	0.744696	0.739003	0.720203	0.726955	0.738903	0.735339	0.730013	0.734677	0.739887	0.730437
18Sep14-D16-00028	Day_15/model/	1	15	An. gambiae s.s	0.669005	0.681158	0.687735	0.683697	0.671049	0.64344	0.640451	0.676972	0.691467	0.67061	0.657303	0.696889	0.707556	0.690263	0.665936	0.657528	0.671289	0.675025	0.657685	0.686052	0.6832	0.664431	0.675594	0.680001	0.67184	0.662627	0.677039	0.679211	0.675933	0.677371	0.677478	0.677762	0.679819	0.683328	0.674435	0.672498	0.678945	0.674126	0.667129	0.666818	0.675076	0.676606	0.675954	0.675916	0.677598
18Sep14-D16-00029	Day_15/model/	1	15	An. gambiae s.s	0.501302	0.504096	0.498508	0.480242	0.476462	0.503483	0.531383	0.530142	0.499591	0.513139	0.53806	0.508857	0.513817	0.527015	0.532819	0.538026	0.532024	0.523058	0.520001	0.526013	0.535048	0.540118	0.537234	0.542188	0.542359	0.535503	0.532599	0.537194	0.538229	0.530375	0.530421	0.533899	0.53887	0.543249	0.538141	0.53686	0.54168	0.541482	0.539143	0.537262	0.536942	0.53501	0.536242	0.53866	0.537841
19Sep14-D1500001	Day_15/model/	1	15	An. gambiae s.s	0.637291	0.669489	0.683447	0.676311	0.685191	0.676506	0.669489	0.678927	0.687351	0.676215	0.666674	0.685672	0.692077	0.687494	0.685322	0.705825	0.703846	0.701943	0.715561	0.703047	0.691956	0.692144	0.703019	0.706782	0.704802	0.701016	0.699677	0.699952	0.709899	0.72403	0.691664	0.679105	0.687005	0.692187	0.693475	0.699576	0.706775	0.697129	0.69468	0.694959	0.691949	0.689998	0.697549	0.705975	0.701587
19Sep14-D1500002	Day_15/model/	1	15	An. gambiae s.s	0.924046	0.881666	0.929229	1.0149	0.903351	0.892543	0.929713	0.934427	0.898802	0.909738	0.932749	0.89953	0.914426	0.934745	0.941575	0.955763	0.955769	0.952239	0.953035	0.941159	0.937776	0.932639	0.91303	0.934405	0.938409	0.922136	0.951521	0.954697	0.945069	0.946218	0.960733	0.94712	0.923482	0.925752	0.942269	0.949427	0.941635	0.935682	0.922553	0.921679	0.938285	0.924871	0.925648	0.938268	0.941372
19Sep14-D1500003	Day_15/model/	1	15	An. gambiae s.s	0.649886	0.65028	0.67272	0.697221	0.651276	0.633975	0.642329	0.656152	0.66393	0.666592	0.673606	0.694799	0.713948	0.712455	0.695957	0.692314	0.664553	0.661091	0.701241	0.691089	0.669803	0.658588	0.665001	0.670429	0.67469	0.678854	0.683497	0.681613	0.675411	0.669534	0.669811	0.669287	0.668429	0.670234	0.670979	0.674636	0.67631	0.661963	0.666164	0.676703	0.677013	0.665923	0.66174	0.66427	0.666106
19Sep14-D1500006	Day_15/model/	1	15	An. gambiae s.s	0.7244	0.698816	0.674166	0.668866	0.681956	0.695529	0.705339	0.716117	0.752654	0.72752	0.692559	0.724388	0.719683	0.718449	0.736243	0.749557	0.72647	0.708402	0.718641	0.711671	0.720847	0.739246	0.742612	0.726474	0.712743	0.711466	0.719601	0.72285	0.723523	0.724759	0.720461	0.719196	0.718395	0.712464	0.707874	0.711292	0.718214	0.712348	0.713393	0.720894	0.727341	0.717065	0.714927	0.717264	0.711141
19Sep14-D1500007	Day_15/model/	1	15	An. gambiae s.s	0.79376	0.819294	0.831142	0.832872	0.81906	0.803785	0.808253	0.834679	0.838034	0.828202	0.826899	0.8491	0.839968	0.819996	0.813714	0.843854	0.831282	0.830967	0.873293	0.842004	0.823976	0.817686	0.797801	0.808939	0.823569	0.828554	0.834123	0.832626	0.833367	0.836334	0.804768	0.804729	0.825787	0.830107	0.838701	0.84709	0.845459	0.822572	0.812809	0.817251	0.82597	0.814357	0.826209	0.837316	0.80691
19Sep14-D1500008	Day_15/model/	1	15	An. gambiae s.s	0.484773	0.477835	0.461641	0.446092	0.438937	0.446003	0.447455	0.435784	0.448339	0.453593	0.45359	0.463261	0.466062	0.457405	0.447854	0.460729	0.461075	0.457101	0.460313	0.46868	0.46704	0.462304	0.467397	0.468917	0.461906	0.453361	0.460439	0.464467	0.465214	0.464778	0.459727	0.457212	0.459907	0.466108	0.46007	0.45744	0.461689	0.460913	0.459606	0.460636	0.463876	0.46202	0.460994	0.460925	0.459587
19Sep14-D1500009	Day_15/model/	1	15	An. gambiae s.s	0.683862	0.714004	0.798939	0.845977	0.774874	0.77207	0.780604	0.750785	0.767737	0.768834	0.758739	0.765884	0.754801	0.749221	0.758803	0.775683	0.780216	0.783241	0.790314	0.771581	0.760777	0.76924	0.793615	0.79061	0.780173	0.776677	0.781617	0.775429	0.76915	0.77165	0.77025	0.775388	0.778987	0.770243	0.777844	0.783741	0.776114	0.756218	0.759168	0.774125	0.784063	0.782669	0.786448	0.786033	0.76766
19Sep14-D1500010	Day_15/model/	1	15	An. gambiae s.s	0.857091	0.966144	0.957569	0.837581	0.879515	0.906363	0.890917	0.861511	0.871873	0.871596	0.866594	0.880098	0.868899	0.853299	0.857937	0.91107	0.915578	0.897744	0.895021	0.895255	0.886161	0.879062	0.887865	0.876473	0.872389	0.881359	0.881969	0.882797	0.894671	0.911765	0.875074	0.872882	0.890869	0.880851	0.876573	0.888713	0.905253	0.89016	0.878764	0.881439	0.893942	0.88519	0.886764	0.893501	0.886961
18Sep14-D15-00001	Day_15/validation/	1	15	An. gambiae s.s	0.423761	0.443392	0.463363	0.463622	0.439581	0.429911	0.442617	0.468355	0.461341	0.466941	0.483474	0.487811	0.481484	0.467115	0.455057	0.460017	0.464913	0.472978	0.483764	0.473757	0.464669	0.467785	0.484029	0.477011	0.472834	0.477769	0.472619	0.477159	0.479693	0.473139	0.479752	0.480193	0.475406	0.474698	0.4788	0.480274	0.478121	0.47893	0.475944	0.475433	0.480307	0.477642	0.479345	0.483103	0.481304
18Sep14-D16-00011	Day_15/validation/	1	15	An. gambiae s.s	0.598586	0.584304	0.618751	0.693955	0.64797	0.605632	0.612785	0.66314	0.632081	0.637213	0.674683	0.685978	0.669676	0.652481	0.642723	0.628089	0.648473	0.657423	0.629504	0.638226	0.648897	0.647141	0.634797	0.650997	0.664881	0.657204	0.631974	0.638088	0.648898	0.639689	0.631313	0.644225	0.662937	0.658198	0.644954	0.641549	0.648522	0.648259	0.652724	0.657238	0.657355	0.659569	0.650545	0.640442	0.644714
18Sep14-D16-00012	Day_15/validation/	1	15	An. gambiae s.s	0.566507	0.584836	0.598679	0.580457	0.517825	0.531494	0.579033	0.59994	0.573812	0.558331	0.55294	0.540656	0.56241	0.580536	0.577445	0.570446	0.567011	0.561304	0.552828	0.56193	0.579056	0.585932	0.569796	0.575334	0.582149	0.577761	0.564891	0.562488	0.563536	0.562094	0.569966	0.575878	0.573536	0.563532	0.570305	0.572948	0.566857	0.568917	0.574539	0.576759	0.573274	0.575613	0.575954	0.574697	0.574547
18Sep14-D16-00019	Day_15/validation/	1	15	An. gambiae s.s	0.686191	0.634359	0.590259	0.597365	0.605353	0.604327	0.606713	0.620551	0.627718	0.638239	0.634119	0.600061	0.605597	0.616676	0.616684	0.617693	0.619262	0.608699	0.58979	0.611958	0.624031	0.621182	0.620059	0.60966	0.615256	0.630267	0.611906	0.610364	0.619471	0.625665	0.625109	0.625895	0.624169	0.614146	0.611088	0.615315	0.621246	0.618654	0.622226	0.623458	0.617271	0.620417	0.619137	0.616761	0.621458
18Sep14-D16-00022	Day_15/validation/	1	15	An. gambiae s.s	0.7294	0.738066	0.725488	0.705483	0.672682	0.684534	0.711238	0.7162	0.691986	0.691495	0.709556	0.71807	0.726654	0.731868	0.731793	0.727837	0.718933	0.704033	0.692261	0.723774	0.734118	0.727813	0.736063	0.716326	0.70084	0.70359	0.717396	0.724471	0.72436	0.720645	0.713017	0.715172	0.721073	0.7178	0.710077	0.710961	0.718965	0.716845	0.716776	0.715827	0.7131	0.722053	0.722986	0.718487	0.71915
18Sep14-D16-00024	Day_15/validation/	1	15	An. gambiae s.s	0.590394	0.577166	0.586127	0.605545	0.619417	0.603705	0.586089	0.588497	0.604255	0.619562	0.621589	0.605875	0.603254	0.622369	0.640143	0.60355	0.608052	0.609107	0.580695	0.608128	0.624036	0.620908	0.620876	0.623637	0.615312	0.603797	0.618584	0.621545	0.615299	0.611364	0.62162	0.619288	0.611944	0.617482	0.614241	0.615458	0.622947	0.623466	0.616865	0.614829	0.622443	0.622122	0.62161	0.62129	0.618635
19Sep14-D1500005	Day_15/validation/	1	15	An. gambiae s.s	0.882384	0.963522	0.995844	0.962094	1.02697	1.01833	0.974657	0.958521	0.969133	0.982417	0.986784	0.979248	0.95359	0.94344	0.956923	0.978374	0.950461	0.945694	0.994117	0.94609	0.926092	0.953137	1.00059	0.967784	0.943722	0.954767	0.956847	0.952229	0.941656	0.929853	0.928844	0.938658	0.952007	0.957414	0.947221	0.953033	0.967215	0.937754	0.942801	0.96007	0.959497	0.94653	0.949103	0.957103	0.948498
[truncated: 2,106 more columns]
