# Supplementary material for: Age grading An. gambiae and An. arabiensis using near infrared spectra and artificial neural networks
Source: PLoS One. 2019 Aug 14;14(8):e0209451. doi: 10.1371/journal.pone.0209451 (PMC6693756; doi:10.1371/journal.pone.0209451)
Supplement: S5 Appendix — (ZIP) [file pone.0209451.s021.zip › DS3.xlsx]

## Sheet: DS3_Bukinafaso_spectra.csv
MosquitoID	Path	Age class	Actual age	Species	f350	f351	f352	f353	f354	f355	f356	f357	f358	f359	f360	f361	f362	f363	f364	f365	f366	f367	f368	f369	f370	f371	f372	f373	f374	f375	f376	f377	f378	f379	f380	f381	f382	f383	f384	f385	f386	f387	f388	f389	f390	f391	f392	f393	f394
14Apr15-D3-00001	DS_3/DS3_Bukinafaso/	0	3	An. gambiae s.s	0.686939	0.672264	0.718918	0.767473	0.766487	0.786502	0.810995	0.814621	0.819201	0.814136	0.804412	0.799559	0.795298	0.790346	0.799778	0.858	0.839434	0.817351	0.845338	0.828878	0.826891	0.825881	0.797721	0.814491	0.819949	0.801867	0.804835	0.834147	0.846603	0.818076	0.806991	0.813256	0.831178	0.848626	0.851509	0.829352	0.806632	0.83397	0.836516	0.830676	0.837514	0.83449	0.827803	0.827532	0.84024
14Apr15-D3-00002	DS_3/DS3_Bukinafaso/	0	3	An. gambiae s.s	0.587073	0.594799	0.624618	0.634816	0.685232	0.694965	0.685564	0.69387	0.727498	0.726064	0.705014	0.70649	0.712731	0.712367	0.710213	0.727311	0.715314	0.695542	0.695607	0.735778	0.731349	0.702811	0.706567	0.713242	0.715032	0.711074	0.706429	0.722581	0.726924	0.704803	0.719239	0.722801	0.718833	0.727342	0.713847	0.705835	0.71423	0.728405	0.715251	0.709005	0.72818	0.715227	0.707593	0.710194	0.714011
14Apr15-D3-00003	DS_3/DS3_Bukinafaso/	0	3	An. gambiae s.s	0.729133	0.766804	0.81813	0.809954	0.784586	0.776852	0.766332	0.749404	0.799008	0.82414	0.818171	0.820115	0.818539	0.805107	0.793456	0.817419	0.814287	0.805334	0.814102	0.828894	0.817843	0.79146	0.778781	0.816864	0.822133	0.787062	0.794702	0.813247	0.815006	0.797176	0.820958	0.839116	0.827665	0.792041	0.805329	0.814529	0.806511	0.822993	0.813808	0.802732	0.810482	0.81589	0.80654	0.795115	0.800696
14Apr15-D3-00004	DS_3/DS3_Bukinafaso/	0	3	An. gambiae s.s	0.623628	0.614704	0.616123	0.611843	0.678659	0.690102	0.69313	0.731067	0.685421	0.68416	0.726016	0.753038	0.710517	0.689461	0.711262	0.727985	0.714548	0.699521	0.707438	0.733068	0.742181	0.728096	0.706974	0.729986	0.73292	0.709326	0.721617	0.728178	0.729637	0.731708	0.729352	0.729587	0.732283	0.734324	0.737443	0.7364	0.729888	0.721355	0.717132	0.722692	0.735833	0.7344	0.733143	0.731291	0.724302
14Apr15-D3-00005	DS_3/DS3_Bukinafaso/	0	3	An. gambiae s.s	0.770869	0.7297	0.686136	0.705958	0.656494	0.662866	0.706073	0.746482	0.770425	0.771768	0.773427	0.797623	0.779585	0.760944	0.758717	0.758988	0.772679	0.783675	0.78143	0.788503	0.783923	0.773334	0.771002	0.770516	0.776095	0.780709	0.766014	0.774947	0.782204	0.769815	0.777567	0.793735	0.795238	0.766674	0.766673	0.77449	0.780126	0.791475	0.783953	0.775545	0.781209	0.788282	0.792652	0.789874	0.77924
14Apr15-D3-00007	DS_3/DS3_Bukinafaso/	0	3	An. gambiae s.s	0.606824	0.611705	0.622819	0.646197	0.650456	0.618812	0.606636	0.646149	0.688374	0.679975	0.650206	0.650322	0.650025	0.651401	0.655465	0.659465	0.652933	0.655817	0.676651	0.679915	0.665131	0.655872	0.673428	0.664845	0.660509	0.667852	0.664454	0.67095	0.674161	0.665255	0.663948	0.667878	0.672351	0.672668	0.677211	0.669921	0.656581	0.665083	0.663838	0.661298	0.666929	0.671258	0.674012	0.674705	0.673301
14Apr15-D3-00008	DS_3/DS3_Bukinafaso/	0	3	An. gambiae s.s	0.76039	0.808229	0.804608	0.743709	0.828464	0.837035	0.82148	0.861118	0.909341	0.896756	0.867586	0.892071	0.918953	0.900145	0.858974	0.87662	0.898042	0.911396	0.909545	0.870591	0.883352	0.91696	0.902109	0.925634	0.927203	0.898704	0.896853	0.906492	0.905499	0.88732	0.886645	0.900298	0.91647	0.919452	0.914392	0.906018	0.899126	0.897761	0.893392	0.892532	0.899033	0.90175	0.91035	0.920121	0.920383
14Apr15-D3-00009	DS_3/DS3_Bukinafaso/	0	3	An. gambiae s.s	0.66196	0.698459	0.744626	0.737123	0.671648	0.666033	0.704396	0.746484	0.739143	0.74855	0.763035	0.745796	0.751509	0.746639	0.729489	0.7363	0.768858	0.7821	0.756496	0.77459	0.779712	0.768533	0.760492	0.753238	0.746369	0.741978	0.744439	0.758064	0.76855	0.763405	0.744892	0.752377	0.763682	0.741364	0.749687	0.753783	0.74462	0.749048	0.755701	0.758277	0.753626	0.740991	0.750683	0.764922	0.750933
14Apr15-D3-00010	DS_3/DS3_Bukinafaso/	0	3	An. gambiae s.s	0.685871	0.684099	0.713369	0.720339	0.709797	0.762772	0.836257	0.845226	0.755507	0.768284	0.828058	0.79422	0.779803	0.779538	0.784177	0.787757	0.770316	0.77104	0.807226	0.810656	0.788211	0.76205	0.754521	0.7749	0.781805	0.769565	0.775686	0.785317	0.781452	0.763062	0.766392	0.78008	0.788062	0.777264	0.775949	0.774165	0.772124	0.783254	0.777564	0.77246	0.781117	0.781491	0.77648	0.770515	0.768662
14Apr15-D3-00012	DS_3/DS3_Bukinafaso/	0	3	An. gambiae s.s	0.778424	0.799471	0.865512	0.886838	0.806286	0.910998	1.05778	0.991074	0.973773	0.93245	0.908199	0.954603	0.987685	0.964391	0.920665	0.947014	0.996213	0.997194	0.944342	1.00127	1.0342	1.01082	0.974663	1.00412	1.0145	0.979961	0.956027	0.970041	0.986782	0.979139	0.988089	0.993777	0.999141	1.01224	1.00321	0.991996	0.990404	0.997242	0.994162	0.995024	1.01189	1.03943	1.03116	1.00181	0.992145
14Apr15-D3-00013	DS_3/DS3_Bukinafaso/	0	3	An. gambiae s.s	0.651793	0.715746	0.767762	0.720955	0.710077	0.715222	0.733967	0.753876	0.729216	0.722176	0.730654	0.731214	0.751732	0.745321	0.715939	0.722185	0.745543	0.754649	0.738996	0.754973	0.761724	0.754653	0.746148	0.739054	0.733418	0.734144	0.751209	0.757516	0.752497	0.74607	0.756916	0.762955	0.757261	0.744243	0.742984	0.742781	0.742317	0.752421	0.761707	0.760047	0.747228	0.743381	0.747793	0.754139	0.754676
14Apr15-D3-00015	DS_3/DS3_Bukinafaso/	0	3	An. gambiae s.s	0.706124	0.770217	0.811635	0.771149	0.826869	0.829552	0.828525	0.868273	0.835123	0.8121	0.819128	0.842241	0.809874	0.77876	0.789598	0.871813	0.872593	0.843094	0.84687	0.846509	0.852007	0.857718	0.85295	0.837775	0.838729	0.854847	0.855288	0.850596	0.842612	0.835527	0.842385	0.852157	0.862402	0.871297	0.8553	0.842708	0.841711	0.836964	0.833877	0.84186	0.860367	0.858717	0.84745	0.840348	0.847385
14Apr15-D3-00016	DS_3/DS3_Bukinafaso/	0	3	An. gambiae s.s	0.979586	0.93933	0.895953	0.891868	1.03565	1.02602	0.971045	1.00132	1.00404	1.07799	1.14585	1.05599	1.03851	1.01207	0.967369	0.965487	1.03118	1.0665	1.00792	1.01194	1.01714	1.00679	0.993163	1.06265	1.07139	1.00982	1.0339	1.03802	1.01778	1.00119	1.04169	1.07303	1.06176	1.01748	1.0214	1.02708	1.02616	1.06104	1.06659	1.05503	1.0468	1.02946	1.02862	1.04341	1.05919
14Apr15-D3-00019	DS_3/DS3_Bukinafaso/	0	3	An. gambiae s.s	0.537427	0.576891	0.642427	0.646471	0.583896	0.602901	0.637234	0.614426	0.593076	0.605043	0.632328	0.637348	0.634227	0.626687	0.623417	0.638528	0.62837	0.62441	0.647121	0.651692	0.650583	0.640272	0.618024	0.621125	0.630128	0.63216	0.626978	0.641051	0.651211	0.639997	0.635482	0.640569	0.646554	0.641764	0.638409	0.637957	0.641217	0.649009	0.643666	0.64107	0.650692	0.647566	0.641671	0.64268	0.655541
14Apr15-D3-00020	DS_3/DS3_Bukinafaso/	0	3	An. gambiae s.s	0.793283	0.772981	0.738044	0.732569	0.77272	0.773362	0.783054	0.840983	0.855144	0.82989	0.79778	0.789195	0.804374	0.809807	0.811165	0.86142	0.866533	0.824101	0.781954	0.833131	0.862218	0.833886	0.784519	0.816429	0.85626	0.84995	0.801023	0.807586	0.838584	0.849252	0.834143	0.832027	0.842737	0.847425	0.830349	0.820599	0.827023	0.835091	0.832219	0.824507	0.820844	0.826939	0.829542	0.825388	0.819975
14Apr15-D3-00022	DS_3/DS3_Bukinafaso/	0	3	An. gambiae s.s	0.864302	1.05366	1.14987	0.973798	1.03284	1.00088	1.04217	1.31349	1.18092	1.07752	1.0695	1.10753	1.06306	1.07089	1.15158	1.16543	1.20734	1.18439	1.08463	1.11497	1.10544	1.07493	1.09868	1.10994	1.11022	1.1053	1.09848	1.12564	1.12227	1.06861	1.09682	1.136	1.13428	1.07949	1.09029	1.1077	1.10636	1.11379	1.09324	1.08853	1.12198	1.12215	1.1134	1.10708	1.10626
14Apr15-D3-00023	DS_3/DS3_Bukinafaso/	0	3	An. gambiae s.s	0.676241	0.652116	0.659333	0.691019	0.761445	0.744522	0.720393	0.751855	0.733716	0.715296	0.71295	0.722427	0.701819	0.700796	0.718249	0.694225	0.714799	0.739316	0.729637	0.740915	0.72176	0.698001	0.710393	0.710373	0.705741	0.704189	0.707899	0.717189	0.721862	0.717779	0.723591	0.721049	0.716264	0.721066	0.708981	0.70601	0.715567	0.713641	0.697742	0.694788	0.715225	0.712808	0.712422	0.713806	0.707808
14Apr15-D3-00025	DS_3/DS3_Bukinafaso/	0	3	An. gambiae s.s	0.88208	0.853949	0.909735	0.972967	0.865536	0.868746	0.959212	1.06005	1.02069	0.989666	1.02062	1.10448	0.988616	0.965548	1.06924	1.07518	1.00164	0.975747	1.0376	1.00933	1.01762	1.02654	0.965506	0.983759	1.00147	0.99153	1.00389	1.01032	1.02404	1.04544	1.01172	1.00459	1.02366	1.03396	1.01315	1.0085	1.02819	1.03507	1.02762	1.01864	1.01634	1.00875	1.01169	1.02401	1.0368
14Apr15-D3-00026	DS_3/DS3_Bukinafaso/	0	3	An. gambiae s.s	0.76945	0.811047	0.797989	0.737351	0.761454	0.74996	0.73624	0.753958	0.766798	0.751236	0.740232	0.773985	0.792692	0.808666	0.81256	0.767898	0.776359	0.794958	0.782817	0.777845	0.794033	0.813449	0.807383	0.797535	0.798229	0.806648	0.803179	0.792475	0.791302	0.805716	0.811385	0.802069	0.795629	0.81076	0.802122	0.796008	0.801243	0.802605	0.784723	0.774846	0.789169	0.800664	0.79953	0.794142	0.797668
14Apr15-D3-00030	DS_3/DS3_Bukinafaso/	0	3	An. gambiae s.s	0.842821	0.945076	0.966723	0.905033	0.94833	0.936913	0.913912	0.92865	0.950774	0.954863	0.936583	0.912305	0.951123	0.987133	0.985321	0.975358	0.942845	0.918629	0.926317	0.982017	0.970051	0.932639	0.956331	0.960894	0.964249	0.980895	1.01244	0.982098	0.951301	0.965022	0.985747	0.981205	0.964085	0.962481	0.957801	0.96698	0.986365	0.985571	0.95578	0.943489	0.969856	0.976619	0.963633	0.954367	0.96939
14Apr15-D3-00032	DS_3/DS3_Bukinafaso/	0	3	An. gambiae s.s	1.01445	0.8572	0.847562	1.02812	1.00136	0.956349	0.942889	0.967545	1.04528	1.01561	0.962266	1.01092	0.964155	0.962716	1.01632	0.97331	0.968717	0.975013	0.967003	1.00222	1.01558	1.00845	1.01059	0.993404	0.985617	0.995579	1.00848	1.01522	1.00861	0.996372	1.02094	1.01108	0.996567	1.03016	1.00552	0.997484	1.022	1.02077	0.993523	0.976428	0.989111	1.00495	1.00331	0.995508	1.00238
14Apr15-D3-00033	DS_3/DS3_Bukinafaso/	0	3	An. gambiae s.s	0.484736	0.509072	0.508132	0.497963	0.534192	0.531743	0.506844	0.49383	0.517202	0.521541	0.513125	0.521412	0.525587	0.536287	0.548676	0.539147	0.524782	0.519086	0.526673	0.535243	0.537446	0.535912	0.536583	0.532466	0.532653	0.53743	0.536972	0.547328	0.549833	0.534923	0.532979	0.533259	0.536309	0.544863	0.546333	0.540652	0.535126	0.542486	0.540068	0.534338	0.534254	0.539812	0.541661	0.540541	0.541008
14Apr15-D3-00034	DS_3/DS3_Bukinafaso/	0	3	An. gambiae s.s	0.78897	0.699488	0.695909	0.778556	0.763155	0.70697	0.697102	0.759385	0.767102	0.761238	0.762482	0.773463	0.759275	0.767299	0.787864	0.746176	0.743008	0.761055	0.772777	0.776576	0.790839	0.7957	0.766227	0.752762	0.761244	0.781303	0.786792	0.789975	0.784655	0.77214	0.778958	0.786211	0.787879	0.784464	0.774637	0.773403	0.777852	0.765967	0.756809	0.75678	0.766207	0.778821	0.780439	0.775756	0.775999
14Apr15-D3-00036	DS_3/DS3_Bukinafaso/	0	3	An. gambiae s.s	0.764059	0.745178	0.72231	0.772961	0.78982	0.733493	0.700529	0.730957	0.717069	0.715911	0.736655	0.763186	0.752221	0.732557	0.720046	0.710156	0.726577	0.741855	0.738333	0.759609	0.764373	0.747781	0.727022	0.728628	0.735046	0.742624	0.766319	0.763667	0.748495	0.742595	0.756242	0.753945	0.745341	0.753335	0.7442	0.740427	0.745647	0.739846	0.729886	0.731167	0.748034	0.752046	0.752686	0.750722	0.744569
14Apr15-D3-00037	DS_3/DS3_Bukinafaso/	0	3	An. gambiae s.s	0.550774	0.571447	0.544023	0.500729	0.546526	0.55259	0.554123	0.588629	0.583796	0.561421	0.549719	0.567968	0.58454	0.601758	0.607799	0.575589	0.579956	0.594014	0.589893	0.590008	0.589687	0.586726	0.581236	0.580158	0.586925	0.594067	0.583492	0.588812	0.597659	0.595794	0.590212	0.592937	0.598521	0.59584	0.594493	0.595638	0.597892	0.597867	0.588191	0.585344	0.597174	0.597674	0.601797	0.60478	0.596457
14Apr15-D3-00038	DS_3/DS3_Bukinafaso/	0	3	An. gambiae s.s	0.633547	0.639555	0.673484	0.728609	0.734929	0.695893	0.654188	0.642286	0.694215	0.716239	0.69125	0.65844	0.682556	0.697956	0.684753	0.688937	0.682755	0.676849	0.678262	0.665699	0.671893	0.690236	0.698267	0.699511	0.696656	0.695603	0.704904	0.7042	0.706761	0.717792	0.70038	0.697728	0.704313	0.698962	0.707246	0.708402	0.700288	0.704062	0.703084	0.699197	0.696988	0.698008	0.701202	0.699843	0.689722
14Apr15-D3-00041	DS_3/DS3_Bukinafaso/	0	3	An. gambiae s.s	0.772539	0.790424	0.778073	0.728287	0.690912	0.777631	0.855342	0.787584	0.772048	0.759498	0.745059	0.737521	0.72071	0.746782	0.793089	0.740481	0.730141	0.748894	0.768122	0.7846	0.785287	0.777643	0.773939	0.750508	0.750336	0.77624	0.7849	0.772922	0.76925	0.786053	0.776072	0.771768	0.774405	0.773369	0.773924	0.778052	0.782009	0.77643	0.770289	0.770085	0.776638	0.778678	0.777278	0.775457	0.77576
14Apr15-D3-00042	DS_3/DS3_Bukinafaso/	0	3	An. gambiae s.s	0.647212	0.675831	0.647285	0.60293	0.639691	0.672596	0.658354	0.616187	0.676086	0.664765	0.620002	0.642155	0.632855	0.645068	0.680034	0.666308	0.661551	0.664936	0.66715	0.665229	0.671501	0.676041	0.664475	0.660664	0.657839	0.654821	0.658372	0.662066	0.66817	0.675114	0.666074	0.659557	0.658004	0.656914	0.655828	0.659769	0.664464	0.655712	0.658356	0.664411	0.664339	0.663354	0.662216	0.664726	0.672731
14Apr15-D3-00044	DS_3/DS3_Bukinafaso/	0	3	An. gambiae s.s	0.687589	0.672869	0.651871	0.667895	0.730461	0.717687	0.703474	0.7433	0.726487	0.701201	0.683713	0.675498	0.683158	0.707831	0.721606	0.67057	0.663082	0.693519	0.733143	0.729749	0.707641	0.693482	0.702443	0.692302	0.688024	0.698865	0.713168	0.726111	0.718701	0.693917	0.707763	0.709101	0.703948	0.716639	0.710302	0.705739	0.708133	0.701936	0.696685	0.696057	0.699901	0.701206	0.706484	0.713252	0.7147
14Apr15-D3-00047	DS_3/DS3_Bukinafaso/	0	3	An. gambiae s.s	0.614507	0.626661	0.614242	0.609929	0.628818	0.635746	0.623342	0.604526	0.622428	0.625433	0.626035	0.653722	0.63609	0.62267	0.632408	0.645038	0.615433	0.595733	0.618318	0.641644	0.639328	0.630961	0.645406	0.626124	0.621197	0.641431	0.652549	0.629431	0.619385	0.645157	0.636997	0.627392	0.627851	0.637257	0.633466	0.63714	0.648625	0.642397	0.620249	0.616774	0.642523	0.629512	0.624996	0.633619	0.639869
14Apr15-D3-00048	DS_3/DS3_Bukinafaso/	0	3	An. gambiae s.s	0.784054	0.697414	0.675579	0.742823	0.706724	0.663148	0.671958	0.740587	0.73095	0.708331	0.708895	0.741841	0.740777	0.736005	0.735275	0.713903	0.708166	0.719591	0.74069	0.757973	0.750325	0.737699	0.748304	0.751482	0.747654	0.742163	0.741991	0.741374	0.749015	0.761946	0.735585	0.7356	0.750014	0.741497	0.746887	0.754467	0.75541	0.748794	0.738265	0.738436	0.753395	0.755454	0.756901	0.756845	0.750618
14Apr15-D3-00051	DS_3/DS3_Bukinafaso/	0	3	An. gambiae s.s	0.788136	0.822026	0.915804	0.946218	0.79635	0.810035	0.854006	0.811915	0.845587	0.894526	0.91608	0.887043	0.875897	0.884811	0.909543	0.942368	0.91735	0.90004	0.926331	0.899907	0.881103	0.874209	0.868261	0.89959	0.908683	0.888971	0.901522	0.919283	0.919071	0.89718	0.891228	0.90663	0.922127	0.910567	0.911347	0.914253	0.910037	0.895763	0.910534	0.911766	0.878841	0.887403	0.901055	0.903367	0.892693
14Apr15-D3-00052	DS_3/DS3_Bukinafaso/	0	3	An. gambiae s.s	0.693876	0.676401	0.67316	0.705733	0.708441	0.672655	0.666102	0.714081	0.69472	0.668027	0.67107	0.717341	0.701522	0.678786	0.682297	0.713692	0.726406	0.731996	0.741051	0.722715	0.699303	0.691765	0.711652	0.71659	0.707657	0.701314	0.723118	0.71872	0.707223	0.709682	0.713307	0.72055	0.726034	0.72303	0.719137	0.719759	0.722723	0.71855	0.718264	0.716221	0.710931	0.721152	0.72911	0.728661	0.721383
14Apr15-D3-00053	DS_3/DS3_Bukinafaso/	0	3	An. gambiae s.s	0.544385	0.551802	0.564158	0.587443	0.593644	0.570596	0.558075	0.580128	0.608126	0.596293	0.576962	0.60059	0.608987	0.590647	0.568627	0.590013	0.588847	0.585791	0.59886	0.591246	0.578637	0.575282	0.588729	0.588133	0.586419	0.590783	0.598018	0.58712	0.585538	0.60667	0.601938	0.601228	0.602425	0.593295	0.591264	0.586627	0.583054	0.599521	0.593377	0.582936	0.587939	0.602303	0.602917	0.593786	0.590571
14Apr15-D3-00054	DS_3/DS3_Bukinafaso/	0	3	An. gambiae s.s	0.603208	0.689121	0.730017	0.68193	0.698355	0.69106	0.677993	0.684712	0.710979	0.693069	0.669626	0.70371	0.734935	0.701395	0.649928	0.704764	0.703331	0.686556	0.706112	0.73073	0.702387	0.664754	0.679821	0.718069	0.72066	0.692813	0.708165	0.715401	0.711283	0.702582	0.691659	0.697467	0.706353	0.696931	0.703485	0.712555	0.714292	0.707875	0.700362	0.698519	0.703629	0.704909	0.706492	0.710167	0.713617
14Apr15-D3-00056	DS_3/DS3_Bukinafaso/	0	3	An. gambiae s.s	0.639196	0.673351	0.669392	0.638372	0.647225	0.63094	0.632971	0.680969	0.699134	0.694439	0.693222	0.716055	0.69288	0.669198	0.668046	0.687164	0.690832	0.690698	0.698305	0.696863	0.688613	0.684667	0.69539	0.703432	0.706825	0.706752	0.706033	0.696555	0.690579	0.694826	0.692798	0.70494	0.712625	0.691358	0.702384	0.710118	0.701293	0.696108	0.702417	0.705004	0.695823	0.697809	0.709169	0.71577	0.70344
14Apr15-D3-00057	DS_3/DS3_Bukinafaso/	0	3	An. gambiae s.s	0.852178	1.03786	1.12589	1.02883	1.09173	0.973682	0.871273	0.887248	0.966762	1.01985	1.01393	0.980753	1.00501	0.99182	0.951095	1.00043	1.03875	1.05166	1.04635	1.03214	0.969069	0.927056	0.9721	0.999873	1.0045	1.0076	1.04679	1.01859	1.00075	1.0421	1.03699	1.05105	1.06598	1.03685	1.01969	1.0063	0.997837	1.00869	1.01101	1.01291	1.0228	1.03008	1.01551	1.00136	1.01714
14Apr15-D3-00058	DS_3/DS3_Bukinafaso/	0	3	An. gambiae s.s	0.688839	0.741433	0.769471	0.718546	0.766159	0.762689	0.740125	0.744883	0.757367	0.753377	0.756239	0.795685	0.779531	0.763388	0.768464	0.772856	0.788129	0.800033	0.797188	0.794194	0.780342	0.781828	0.823918	0.808286	0.785902	0.784377	0.795903	0.789778	0.786295	0.79874	0.793271	0.800167	0.807669	0.793159	0.79398	0.802803	0.807324	0.79467	0.787187	0.784707	0.785441	0.798039	0.806818	0.80321	0.788134
14Apr15-D3-00061	DS_3/DS3_Bukinafaso/	0	3	An. gambiae s.s	0.729151	0.734341	0.753446	0.734088	0.712176	0.704339	0.705745	0.712643	0.740861	0.757092	0.767584	0.788376	0.763757	0.730448	0.713019	0.72117	0.731469	0.745311	0.759945	0.748256	0.724641	0.713816	0.733356	0.736318	0.738571	0.742439	0.73038	0.740788	0.760387	0.766391	0.737953	0.740209	0.757721	0.747791	0.741164	0.735667	0.733802	0.745178	0.749686	0.744062	0.735177	0.74327	0.754017	0.752782	0.733527
14Apr15-D3-00062	DS_3/DS3_Bukinafaso/	0	3	An. gambiae s.s	0.821844	0.845713	0.864481	0.88505	0.839571	0.841162	0.863533	0.872343	0.889238	0.927858	0.950443	0.906069	0.878513	0.865131	0.865428	0.887531	0.892881	0.879864	0.865162	0.888127	0.885551	0.875719	0.899187	0.889853	0.885508	0.894624	0.887162	0.886673	0.886134	0.879045	0.873471	0.886298	0.898293	0.881758	0.877455	0.87639	0.879138	0.900243	0.896573	0.883281	0.880476	0.888747	0.895746	0.891112	0.872837
14Apr15-D3-00064	DS_3/DS3_Bukinafaso/	0	3	An. gambiae s.s	0.67313	0.801894	0.865123	0.740979	0.73031	0.730559	0.734521	0.743015	0.741542	0.747943	0.760783	0.769808	0.785906	0.770801	0.742312	0.770416	0.795232	0.794507	0.775676	0.799199	0.78954	0.767317	0.779817	0.780608	0.772676	0.767603	0.780313	0.790833	0.79498	0.792581	0.780528	0.784065	0.792478	0.784424	0.78422	0.783288	0.778043	0.77291	0.780291	0.781459	0.768569	0.778061	0.791137	0.799275	0.799492
14Apr15-D3-00071	DS_3/DS3_Bukinafaso/	0	3	An. gambiae s.s	0.747723	0.771058	0.780355	0.785849	0.841096	0.842152	0.805983	0.785662	0.847682	0.853324	0.823149	0.843822	0.879993	0.845248	0.787296	0.856338	0.865872	0.85223	0.867518	0.857053	0.844998	0.848658	0.874947	0.876694	0.863468	0.858358	0.890118	0.871748	0.857031	0.882397	0.871943	0.87488	0.888107	0.888742	0.888527	0.883989	0.878439	0.882495	0.87098	0.856077	0.853888	0.879033	0.881757	0.865823	0.859232
14Apr15-D3-00076	DS_3/DS3_Bukinafaso/	0	3	An. gambiae s.s	0.80643	0.850952	0.803679	0.72269	0.763929	0.74271	0.725393	0.766624	0.785666	0.779795	0.78065	0.818046	0.798947	0.779591	0.78005	0.774513	0.769954	0.779044	0.801473	0.792377	0.794444	0.803732	0.798255	0.779086	0.775695	0.791858	0.803996	0.79068	0.783363	0.798035	0.784081	0.789636	0.808909	0.813584	0.809299	0.800382	0.793846	0.799003	0.788525	0.777519	0.780406	0.790302	0.804855	0.807622	0.786501
14Apr15-D3-00077	DS_3/DS3_Bukinafaso/	0	3	An. gambiae s.s	0.877133	0.944656	0.935421	0.855484	0.878233	0.863285	0.845906	0.859446	0.85785	0.901265	0.968366	0.984748	0.875242	0.871689	0.967921	0.915124	0.905213	0.939201	0.97849	0.93856	0.917505	0.924911	0.937601	0.939446	0.940776	0.938475	0.914192	0.919245	0.930703	0.926141	0.924972	0.936382	0.948548	0.942417	0.930006	0.924779	0.930546	0.941517	0.949592	0.945046	0.928771	0.924368	0.936496	0.944073	0.924616
14Apr15-D3-00078	DS_3/DS3_Bukinafaso/	0	3	An. gambiae s.s	0.864127	0.836117	0.882685	0.924474	0.856942	0.831657	0.840903	0.85674	0.867435	0.891437	0.914931	0.914341	0.902945	0.932192	0.958456	0.844167	0.854234	0.922883	0.950379	0.879919	0.887775	0.932363	0.903628	0.903349	0.915231	0.924967	0.929597	0.928444	0.92292	0.915021	0.902044	0.927455	0.954705	0.920545	0.895307	0.906375	0.936619	0.918181	0.923873	0.929141	0.911201	0.901555	0.915571	0.930116	0.912857
14Apr15-D3-00079	DS_3/DS3_Bukinafaso/	0	3	An. gambiae s.s	0.826415	0.769846	0.74109	0.764603	0.767297	0.710837	0.680675	0.720652	0.821176	0.79896	0.750641	0.835601	0.813999	0.782216	0.784362	0.782786	0.776771	0.783395	0.803081	0.772637	0.784478	0.817126	0.80694	0.789317	0.782712	0.791884	0.810149	0.800202	0.790102	0.799898	0.794875	0.807497	0.823992	0.813945	0.798619	0.79802	0.811706	0.817607	0.809803	0.800515	0.800168	0.806352	0.812675	0.813775	0.808139
14Apr15-D3-00081	DS_3/DS3_Bukinafaso/	0	3	An. gambiae s.s	0.767477	0.757316	0.775971	0.81709	0.845704	0.776981	0.733128	0.771255	0.837676	0.823721	0.789392	0.834118	0.847874	0.839706	0.824833	0.806524	0.804893	0.806594	0.80352	0.819215	0.824182	0.818593	0.81476	0.804566	0.813874	0.836031	0.826284	0.830192	0.819447	0.787462	0.810335	0.833065	0.834246	0.817525	0.817994	0.828615	0.835293	0.82029	0.812366	0.811206	0.812638	0.818182	0.821952	0.823361	0.822949
14Apr15-D3-00082	DS_3/DS3_Bukinafaso/	0	3	An. gambiae s.s	0.774344	0.82253	0.875859	0.86189	0.841853	0.770902	0.751552	0.817819	0.84041	0.832252	0.844779	0.923556	0.895119	0.869023	0.885081	0.893563	0.878646	0.899649	0.97091	0.893488	0.873767	0.893186	0.875322	0.894855	0.917408	0.918519	0.899872	0.908791	0.91414	0.895163	0.900069	0.908451	0.917098	0.925332	0.895926	0.901182	0.939235	0.916836	0.913295	0.905248	0.88189	0.914812	0.93052	0.917149	0.900021
14Apr15-D3-00083	DS_3/DS3_Bukinafaso/	0	3	An. gambiae s.s	0.771113	0.790584	0.830707	0.840269	0.826524	0.780383	0.76766	0.812992	0.853449	0.83023	0.805108	0.853615	0.85311	0.834305	0.823106	0.820071	0.830725	0.846182	0.849533	0.805215	0.817008	0.856713	0.846965	0.820944	0.823693	0.855745	0.869806	0.848333	0.825919	0.825601	0.825306	0.835304	0.848259	0.850581	0.850294	0.845448	0.839978	0.844391	0.849036	0.846091	0.836722	0.843369	0.851791	0.853812	0.846918
14Apr15-D3-00086	DS_3/DS3_Bukinafaso/	0	3	An. gambiae s.s	0.739074	0.819834	0.8566	0.773219	0.793731	0.803856	0.797396	0.798576	0.861112	0.868366	0.857964	0.917395	0.863981	0.822072	0.828763	0.837211	0.835535	0.849502	0.887089	0.873955	0.855497	0.847505	0.851683	0.872875	0.878192	0.861991	0.851563	0.853238	0.850688	0.838191	0.848255	0.865755	0.874936	0.864844	0.859932	0.859528	0.860277	0.858312	0.856333	0.860857	0.871702	0.867979	0.862027	0.858033	0.856276
16Apr15-D6-00001	DS_3/DS3_Bukinafaso/	0	6	An. gambiae s.s	0.551549	0.589197	0.595439	0.542951	0.54689	0.558162	0.564271	0.562492	0.555023	0.557013	0.566663	0.574497	0.582121	0.572626	0.556073	0.567237	0.578981	0.579752	0.570252	0.569227	0.567874	0.569261	0.578029	0.57532	0.572561	0.573501	0.571151	0.567991	0.574412	0.589837	0.580079	0.568866	0.567862	0.578383	0.573325	0.565393	0.564253	0.572139	0.569728	0.565082	0.567836	0.578012	0.578705	0.572646	0.570938
16Apr15-D6-00002	DS_3/DS3_Bukinafaso/	0	6	An. gambiae s.s	0.279226	0.286427	0.286586	0.282115	0.27794	0.295837	0.302253	0.281975	0.294948	0.301614	0.296932	0.294029	0.301768	0.298542	0.288313	0.302504	0.303202	0.298499	0.300045	0.30441	0.302542	0.299554	0.303974	0.303898	0.305311	0.308769	0.307675	0.300726	0.299777	0.309382	0.310083	0.306863	0.303824	0.303627	0.300941	0.302398	0.307198	0.305936	0.304135	0.303954	0.305447	0.305238	0.303801	0.303306	0.305686
16Apr15-D6-00005	DS_3/DS3_Bukinafaso/	0	6	An. gambiae s.s	0.776011	0.91609	0.9097	0.759133	0.760209	0.83256	0.847233	0.7605	0.77223	0.802564	0.809172	0.786271	0.843503	0.836996	0.773639	0.824851	0.848942	0.822375	0.783602	0.821977	0.830202	0.80982	0.811003	0.834307	0.827043	0.799318	0.824443	0.823546	0.822932	0.84478	0.839294	0.837835	0.840505	0.836582	0.841789	0.838907	0.828672	0.831987	0.821108	0.809009	0.809628	0.823579	0.825552	0.822211	0.830723
16Apr15-D6-00006	DS_3/DS3_Bukinafaso/	0	6	An. gambiae s.s	0.754113	0.834288	0.824505	0.72357	0.774321	0.821765	0.797571	0.73965	0.833254	0.877526	0.8617	0.894701	0.879678	0.851845	0.847781	0.894895	0.886894	0.871538	0.888703	0.875217	0.872098	0.877164	0.873786	0.877898	0.879362	0.880368	0.89764	0.866157	0.841873	0.8634	0.893952	0.904051	0.895195	0.888837	0.906848	0.898991	0.868312	0.873396	0.883352	0.881858	0.870188	0.889361	0.888183	0.874237	0.877213
16Apr15-D6-00008	DS_3/DS3_Bukinafaso/	0	6	An. gambiae s.s	0.698854	0.748281	0.69814	0.609553	0.673397	0.745538	0.717384	0.623383	0.680277	0.718926	0.712026	0.718765	0.740112	0.726381	0.69642	0.733636	0.74036	0.727075	0.722239	0.734736	0.728943	0.715513	0.719782	0.730039	0.733535	0.732341	0.744284	0.745388	0.733704	0.719966	0.73323	0.728797	0.719419	0.734326	0.733632	0.7262	0.724804	0.740603	0.736	0.723599	0.720771	0.731284	0.730981	0.725746	0.731592
16Apr15-D6-00009	DS_3/DS3_Bukinafaso/	0	6	An. gambiae s.s	0.810965	0.884518	0.874984	0.800604	0.896368	1.03454	1.02494	0.887988	0.989347	1.04956	1.01188	0.989626	0.982203	0.936183	0.899828	1.00632	1.0123	0.966914	0.956473	0.951405	0.962525	0.978184	0.980653	0.988228	0.985654	0.98003	1.00293	0.983833	0.978182	1.01803	1.01049	1.00099	0.997887	0.992814	0.9791	0.97395	0.9869	1.01842	1.00062	0.973186	0.974703	0.999595	0.990409	0.970453	0.987231
16Apr15-D6-00010	DS_3/DS3_Bukinafaso/	0	6	An. gambiae s.s	0.768951	0.825238	0.818477	0.756403	0.734702	0.777937	0.785977	0.720632	0.758237	0.798867	0.792261	0.748722	0.778716	0.794741	0.777014	0.803094	0.787724	0.759961	0.755038	0.783659	0.773842	0.758653	0.796094	0.793275	0.775639	0.76853	0.78262	0.787288	0.790749	0.800221	0.796164	0.794325	0.794417	0.790533	0.789387	0.788953	0.787448	0.784109	0.777036	0.767871	0.762463	0.778336	0.783352	0.783604	0.797486
16Apr15-D6-00011	DS_3/DS3_Bukinafaso/	0	6	An. gambiae s.s	0.755203	0.794426	0.825109	0.806839	0.768671	0.801985	0.819699	0.772391	0.815861	0.849802	0.830098	0.780427	0.811291	0.855919	0.861728	0.826844	0.825882	0.828521	0.815243	0.847578	0.863681	0.861614	0.867199	0.862091	0.858015	0.862165	0.874396	0.869559	0.863095	0.870095	0.887141	0.882213	0.869611	0.877687	0.884074	0.87469	0.856767	0.85541	0.853725	0.854929	0.862244	0.870323	0.866495	0.86001	0.866341
16Apr15-D6-00012	DS_3/DS3_Bukinafaso/	0	6	An. gambiae s.s	0.724928	0.730885	0.709405	0.692733	0.690444	0.739492	0.752178	0.691849	0.714163	0.736159	0.737798	0.736037	0.7555	0.745983	0.721456	0.762066	0.7729	0.752155	0.733291	0.777376	0.769001	0.734616	0.746542	0.763764	0.767851	0.760781	0.764278	0.753058	0.756259	0.785742	0.779035	0.766596	0.763853	0.77432	0.772589	0.770683	0.771928	0.767191	0.764077	0.768356	0.777336	0.764749	0.767449	0.776403	0.767899
16Apr15-D6-00014	DS_3/DS3_Bukinafaso/	0	6	An. gambiae s.s	1.04406	1.14985	1.13707	1.00021	1.02563	1.06112	1.03296	0.97674	1.12526	1.21267	1.17808	1.18086	1.15402	1.13892	1.14623	1.15177	1.15281	1.11158	1.04851	1.09401	1.12762	1.13161	1.1424	1.13641	1.1304	1.14006	1.17732	1.18852	1.15364	1.10296	1.13119	1.14934	1.13718	1.11937	1.15092	1.17208	1.1519	1.1154	1.10285	1.10569	1.11422	1.14777	1.13848	1.11652	1.14073
16Apr15-D6-00018	DS_3/DS3_Bukinafaso/	0	6	An. gambiae s.s	0.821595	0.883803	0.903158	0.861114	0.929438	0.94546	0.912869	0.89152	0.94964	0.978003	0.955952	0.930501	0.933915	0.930991	0.919875	0.93677	0.921579	0.931526	0.99427	0.985004	0.947435	0.930259	0.960103	0.954493	0.959345	0.98597	0.994181	0.946616	0.929388	0.979227	0.973514	0.96102	0.959549	0.967061	0.948164	0.930391	0.931008	0.953036	0.965693	0.953389	0.927162	0.944951	0.953042	0.946792	0.946162
16Apr15-D6-00019	DS_3/DS3_Bukinafaso/	0	6	An. gambiae s.s	0.806829	0.953916	0.967465	0.833903	0.857764	0.916048	0.893923	0.807899	0.922776	0.972745	0.939296	0.970123	0.973119	0.939167	0.900198	0.903787	0.927714	0.949962	0.958215	0.974081	0.954775	0.928189	0.933676	0.915689	0.941427	1.00567	0.993948	0.957543	0.948093	0.979824	0.984454	0.980185	0.976116	0.974681	0.960344	0.953861	0.958077	0.955338	0.951807	0.951407	0.958847	0.987505	0.988939	0.967306	0.952787
16Apr15-D6-00021	DS_3/DS3_Bukinafaso/	0	6	An. gambiae s.s	0.7435	0.773214	0.754695	0.72724	0.76413	0.782372	0.765001	0.732355	0.724036	0.737089	0.760747	0.777505	0.763817	0.76322	0.778942	0.767541	0.774295	0.779409	0.767516	0.767834	0.75182	0.740394	0.763436	0.787826	0.790869	0.776573	0.774716	0.76634	0.761729	0.770431	0.792269	0.789054	0.773542	0.77541	0.769767	0.768772	0.773518	0.770852	0.768715	0.765503	0.761813	0.769295	0.777078	0.777001	0.766818
16Apr15-D6-00022	DS_3/DS3_Bukinafaso/	0	6	An. gambiae s.s	0.560603	0.550655	0.549296	0.559036	0.55983	0.557362	0.567021	0.588665	0.578228	0.560008	0.55453	0.57038	0.573362	0.563912	0.55449	0.563736	0.573968	0.573	0.562727	0.57411	0.57896	0.576898	0.579042	0.5805	0.582252	0.584122	0.584362	0.579551	0.577824	0.581676	0.5727	0.571541	0.575963	0.575702	0.580773	0.581692	0.579041	0.585346	0.585196	0.578492	0.571273	0.576083	0.582059	0.583429	0.579471
16Apr15-D6-00023	DS_3/DS3_Bukinafaso/	0	6	An. gambiae s.s	0.649233	0.640862	0.611391	0.599085	0.60792	0.640536	0.66602	0.65996	0.640777	0.642535	0.651008	0.63877	0.645461	0.655607	0.659774	0.661262	0.651297	0.639188	0.635215	0.649687	0.646987	0.63252	0.627867	0.632873	0.646872	0.66046	0.655654	0.642319	0.63397	0.635305	0.628526	0.633008	0.642404	0.641175	0.638198	0.637494	0.638414	0.635951	0.639459	0.642392	0.640523	0.645196	0.646614	0.641286	0.632137
16Apr15-D6-00025	DS_3/DS3_Bukinafaso/	0	6	An. gambiae s.s	0.619027	0.596818	0.59309	0.620719	0.579497	0.59702	0.62707	0.616147	0.595756	0.626258	0.665902	0.638776	0.660232	0.660707	0.632283	0.644016	0.653948	0.64988	0.637578	0.648595	0.655049	0.65307	0.651838	0.666702	0.669864	0.656931	0.652475	0.654293	0.651719	0.643035	0.654644	0.659572	0.656068	0.654879	0.661938	0.666139	0.661908	0.652172	0.646859	0.644267	0.643274	0.653016	0.652937	0.648811	0.654967
16Apr15-D6-00026	DS_3/DS3_Bukinafaso/	0	6	An. gambiae s.s	0.875015	0.826335	0.823211	0.823707	0.814976	0.817671	0.832727	0.850604	0.836166	0.848473	0.861901	0.823763	0.764046	0.788863	0.880217	0.847555	0.848152	0.870114	0.875807	0.844309	0.845307	0.863689	0.856425	0.848408	0.848809	0.852985	0.844205	0.856661	0.862458	0.843144	0.835935	0.843616	0.849436	0.83527	0.840859	0.853182	0.858099	0.846003	0.852598	0.856225	0.842633	0.850672	0.843414	0.832774	0.844109
16Apr15-D6-00028	DS_3/DS3_Bukinafaso/	0	6	An. gambiae s.s	1.59784	1.63273	1.34971	1.26611	1.39198	1.25516	1.18626	1.30616	1.16763	1.15813	1.22901	1.20705	1.15351	1.21946	1.39935	1.32464	1.34471	1.36534	1.29652	1.27719	1.28859	1.3295	1.38359	1.27571	1.24231	1.30854	1.32529	1.25941	1.22087	1.2597	1.28973	1.31847	1.32194	1.28395	1.30125	1.32644	1.31445	1.25016	1.27912	1.32361	1.30068	1.27763	1.29488	1.32248	1.30239
16Apr15-D6-00033	DS_3/DS3_Bukinafaso/	0	6	An. gambiae s.s	0.915531	0.934209	0.903006	0.90794	0.91026	0.892159	0.880642	0.897413	0.949347	0.97744	0.960405	0.913284	0.870521	0.895232	0.974751	0.987111	0.95637	0.948342	0.983951	0.96431	0.925069	0.915192	0.966292	0.9391	0.924812	0.946755	0.94487	0.922749	0.919601	0.948979	0.940786	0.938406	0.941673	0.936324	0.949738	0.951934	0.933743	0.91467	0.931119	0.942591	0.92253	0.931644	0.930364	0.924702	0.935298
16Apr15-D6-00035	DS_3/DS3_Bukinafaso/	0	6	An. gambiae s.s	0.669622	0.64898	0.646727	0.6702	0.695539	0.667363	0.644587	0.660745	0.656786	0.662824	0.666283	0.645553	0.645772	0.67015	0.698366	0.683044	0.679802	0.678818	0.670022	0.677384	0.670419	0.661241	0.672117	0.667837	0.672416	0.686898	0.68274	0.674305	0.671708	0.677151	0.675292	0.683235	0.687726	0.670486	0.673545	0.675888	0.671303	0.674384	0.677886	0.676886	0.671468	0.672293	0.680405	0.683622	0.669922
16Apr15-D6-00036	DS_3/DS3_Bukinafaso/	0	6	An. gambiae s.s	1.01615	0.955288	0.982042	1.12603	1.06161	1.01281	0.984904	0.955024	0.928371	0.955127	1.00022	0.991287	0.966806	0.956783	0.973416	1.01988	1.01307	1.00059	1.02148	1.01907	1.03512	1.04192	0.99794	0.976314	0.987314	1.01173	1	0.978865	0.972251	0.986978	0.995595	0.978286	0.966216	0.997979	1.02386	1.01545	0.979306	0.951684	0.968489	0.98965	0.983663	1.00181	0.995457	0.978504	0.983769
16Apr15-D6-00037	DS_3/DS3_Bukinafaso/	0	6	An. gambiae s.s	0.625687	0.645678	0.644286	0.617063	0.662939	0.680435	0.661459	0.637992	0.668825	0.68369	0.677686	0.675455	0.662966	0.655375	0.661155	0.6826	0.707956	0.709621	0.684257	0.692377	0.673982	0.657456	0.688478	0.688418	0.686255	0.690857	0.679712	0.669988	0.673081	0.687728	0.681624	0.678094	0.675949	0.667468	0.673625	0.67957	0.679998	0.683296	0.688121	0.690241	0.688115	0.689778	0.683497	0.677681	0.684477
16Apr15-D6-00038	DS_3/DS3_Bukinafaso/	0	6	An. gambiae s.s	1.16174	1.14638	1.18071	1.23519	1.30251	1.22488	1.13888	1.12051	1.13797	1.15962	1.15201	1.09648	1.01965	1.0491	1.15562	1.0836	1.09536	1.15256	1.17331	1.11803	1.07669	1.07812	1.12183	1.09018	1.07956	1.1143	1.13232	1.09111	1.08151	1.14489	1.13413	1.13972	1.14659	1.10766	1.082	1.10694	1.15222	1.10056	1.09016	1.09906	1.09429	1.086	1.08763	1.09478	1.09641
16Apr15-D6-00040	DS_3/DS3_Bukinafaso/	0	6	An. gambiae s.s	0.84173	0.817814	0.820367	0.863487	0.90488	0.921765	0.879975	0.813842	0.877684	0.888348	0.851666	0.853936	0.853503	0.864062	0.882975	0.884508	0.893734	0.919509	0.947737	0.902276	0.875928	0.881743	0.900118	0.861856	0.855954	0.891326	0.887767	0.883947	0.88623	0.889221	0.870585	0.870778	0.883724	0.887029	0.901139	0.907491	0.898442	0.883268	0.879384	0.884739	0.892177	0.892609	0.891486	0.886696	0.875995
16Apr15-D6-00041	DS_3/DS3_Bukinafaso/	0	6	An. gambiae s.s	0.541241	0.559684	0.579377	0.581013	0.569766	0.569636	0.564421	0.546051	0.546521	0.549165	0.550401	0.551704	0.547531	0.541058	0.535986	0.536155	0.553826	0.571655	0.571803	0.55273	0.544559	0.545653	0.543674	0.540525	0.550228	0.563516	0.545618	0.546935	0.554439	0.55248	0.552188	0.550171	0.54717	0.545729	0.547761	0.551704	0.551999	0.540049	0.545642	0.554112	0.550755	0.546784	0.545616	0.546637	0.547437
16Apr15-D6-00042	DS_3/DS3_Bukinafaso/	0	6	An. gambiae s.s	1.40577	1.7722	1.74955	1.34101	1.87695	1.55079	1.36344	1.68631	1.75828	1.63204	1.5407	1.53556	1.30159	1.27838	1.45606	1.4667	1.50073	1.59385	1.65847	1.38118	1.28599	1.3374	1.49091	1.42714	1.4261	1.4952	1.31971	1.30666	1.36925	1.40391	1.38058	1.39959	1.42437	1.37766	1.3849	1.41651	1.41943	1.33957	1.38741	1.45732	1.41865	1.36103	1.37891	1.42018	1.38205
16Apr15-D6-00043	DS_3/DS3_Bukinafaso/	0	6	An. gambiae s.s	0.824415	0.709568	0.692692	0.785127	0.745512	0.723806	0.713538	0.69773	0.703938	0.750457	0.791894	0.757718	0.724245	0.735499	0.770407	0.739834	0.748377	0.767331	0.765376	0.779434	0.770941	0.755209	0.760272	0.746931	0.74596	0.753473	0.727169	0.731072	0.742575	0.738123	0.736157	0.743918	0.751714	0.745412	0.740203	0.749655	0.761017	0.734207	0.733878	0.745736	0.748628	0.745844	0.742951	0.74195	0.74241
16Apr15-D6-00044	DS_3/DS3_Bukinafaso/	0	6	An. gambiae s.s	0.810492	0.73974	0.730755	0.802577	0.772371	0.802394	0.853653	0.862168	0.823582	0.831994	0.852111	0.813115	0.797293	0.832499	0.887521	0.849539	0.848424	0.853602	0.835177	0.840909	0.847722	0.843697	0.827949	0.835495	0.843359	0.838558	0.825135	0.833023	0.850101	0.859299	0.854341	0.849992	0.848415	0.846462	0.84616	0.846704	0.846153	0.841898	0.851111	0.850961	0.833678	0.853161	0.8588	0.849551	0.846544
16Apr15-D6-00045	DS_3/DS3_Bukinafaso/	0	6	An. gambiae s.s	0.823518	0.746771	0.741196	0.833735	0.757819	0.736649	0.77018	0.8194	0.805574	0.796104	0.798374	0.794363	0.778473	0.784636	0.812725	0.823683	0.834244	0.839306	0.831509	0.806635	0.790306	0.786888	0.794165	0.818319	0.826457	0.810439	0.793401	0.787111	0.79229	0.804889	0.81758	0.810589	0.79391	0.788686	0.798785	0.804308	0.796305	0.781609	0.79057	0.802371	0.798692	0.800265	0.804839	0.806666	0.800494
16Apr15-D6-00046	DS_3/DS3_Bukinafaso/	0	6	An. gambiae s.s	0.803467	0.856861	0.959878	0.991619	0.84079	0.828641	0.858795	0.838152	0.813389	0.798697	0.804119	0.830837	0.808178	0.812205	0.847031	0.829372	0.84603	0.890191	0.918365	0.834064	0.813811	0.842212	0.852212	0.856232	0.855906	0.852819	0.848479	0.847055	0.852318	0.863536	0.870165	0.859758	0.842817	0.837948	0.851999	0.860251	0.851417	0.834404	0.845712	0.859792	0.853771	0.851707	0.857026	0.861944	0.856248
16Apr15-D6-00047	DS_3/DS3_Bukinafaso/	0	6	An. gambiae s.s	0.668317	0.627225	0.64356	0.687908	0.695631	0.713657	0.697435	0.640123	0.644918	0.652363	0.661575	0.686363	0.644043	0.640136	0.682382	0.671618	0.674272	0.686045	0.691491	0.681064	0.681022	0.6836	0.672166	0.670749	0.677423	0.682544	0.671249	0.678928	0.685851	0.678622	0.692093	0.699434	0.693098	0.679031	0.677871	0.678366	0.674936	0.670881	0.67562	0.68087	0.67892	0.673375	0.673304	0.677254	0.679824
16Apr15-D6-00048	DS_3/DS3_Bukinafaso/	0	6	An. gambiae s.s	0.900504	0.850879	0.874369	0.992062	0.947349	0.888926	0.855787	0.851385	0.883505	0.92661	0.937968	0.885655	0.826622	0.879314	1.00832	0.901702	0.90702	0.96293	0.972398	0.935543	0.911192	0.90866	0.918105	0.915623	0.9124	0.917679	0.935158	0.920087	0.912423	0.935282	0.927583	0.922706	0.922606	0.917866	0.917038	0.918949	0.919117	0.910979	0.9262	0.934826	0.916361	0.910992	0.91814	0.926855	0.923079
16Apr15-D6-00049	DS_3/DS3_Bukinafaso/	0	6	An. gambiae s.s	0.650231	0.640098	0.676776	0.741849	0.658707	0.652172	0.689884	0.708018	0.657913	0.657912	0.683181	0.663821	0.640326	0.652602	0.684693	0.659273	0.697435	0.730507	0.694076	0.668294	0.672003	0.687631	0.685961	0.686868	0.691753	0.692699	0.674748	0.675936	0.687082	0.691947	0.679118	0.67618	0.679486	0.676255	0.691335	0.697451	0.684448	0.667397	0.666781	0.678245	0.690103	0.684893	0.683346	0.682553	0.673911
16Apr15-D6-00050	DS_3/DS3_Bukinafaso/	0	6	An. gambiae s.s	0.952403	0.919371	0.998627	1.0967	1.05734	1.02342	1.01512	1.01589	0.987202	0.965082	0.997751	1.12322	1.0168	0.979577	1.05085	1.03808	1.02808	1.05025	1.09738	1.07547	1.03191	1.0118	1.04205	1.05552	1.05764	1.05671	1.05474	1.0473	1.04786	1.0596	1.04897	1.04858	1.05508	1.05277	1.05651	1.0647	1.06339	1.03014	1.02922	1.04606	1.05878	1.06982	1.06732	1.05097	1.03034
16Apr15-D6-00053	DS_3/DS3_Bukinafaso/	0	6	An. gambiae s.s	0.723152	0.728953	0.697111	0.662617	0.741735	0.73298	0.702549	0.729059	0.773446	0.785273	0.773126	0.769767	0.73855	0.733111	0.75477	0.748758	0.760783	0.787806	0.80978	0.7871	0.780294	0.787021	0.781952	0.771965	0.777136	0.790927	0.777068	0.789009	0.799509	0.786316	0.786161	0.787391	0.790557	0.796032	0.766545	0.756694	0.778091	0.79518	0.789508	0.778664	0.777715	0.773911	0.785544	0.794622	0.775496
16Apr15-D6-00054	DS_3/DS3_Bukinafaso/	0	6	An. gambiae s.s	0.829671	0.828446	0.779636	0.79754	0.857981	0.814542	0.779004	0.817368	0.78211	0.7979	0.841573	0.828904	0.794793	0.781781	0.796408	0.814423	0.824415	0.831726	0.839236	0.828731	0.827539	0.841247	0.859479	0.833478	0.827484	0.84936	0.84205	0.827738	0.817	0.818341	0.846047	0.853781	0.849889	0.861305	0.832986	0.831483	0.859185	0.843473	0.843006	0.854363	0.860803	0.840201	0.842112	0.850759	0.831553
16Apr15-D6-00056	DS_3/DS3_Bukinafaso/	0	6	An. gambiae s.s	0.644723	0.665262	0.636084	0.59948	0.58579	0.619979	0.679188	0.71195	0.627803	0.628338	0.674621	0.652095	0.641437	0.65318	0.670736	0.653429	0.644989	0.646082	0.649215	0.646891	0.658433	0.668407	0.652834	0.646405	0.654924	0.670545	0.671066	0.653797	0.645564	0.659315	0.662956	0.661382	0.658987	0.659118	0.657727	0.657597	0.659022	0.659213	0.662759	0.662514	0.657315	0.668584	0.672023	0.667817	0.666689
16Apr15-D6-00057	DS_3/DS3_Bukinafaso/	0	6	An. gambiae s.s	0.749531	0.707869	0.682512	0.71016	0.687044	0.681096	0.694412	0.712021	0.698226	0.721573	0.749006	0.716588	0.721872	0.720517	0.710823	0.744844	0.734621	0.714924	0.71884	0.713707	0.726856	0.739106	0.719697	0.715616	0.724439	0.734518	0.727331	0.730982	0.732699	0.72251	0.716448	0.727498	0.739095	0.727205	0.715635	0.720407	0.73296	0.719835	0.719361	0.723941	0.722809	0.720957	0.727873	0.73306	0.722339
16Apr15-D6-00058	DS_3/DS3_Bukinafaso/	0	6	An. gambiae s.s	0.818925	0.834019	0.858183	0.881053	0.828349	0.815597	0.822534	0.822283	0.82929	0.860828	0.873045	0.818761	0.803896	0.818153	0.840891	0.844421	0.852541	0.85396	0.845497	0.864173	0.866689	0.846163	0.823026	0.857356	0.88832	0.882154	0.859474	0.854218	0.843192	0.822027	0.861027	0.878415	0.863827	0.849169	0.847408	0.858033	0.870074	0.863151	0.861249	0.861566	0.859646	0.861828	0.864847	0.865921	0.864229
16Apr15-D6-00059	DS_3/DS3_Bukinafaso/	0	6	An. gambiae s.s	0.656813	0.763268	0.809726	0.748863	0.772979	0.791639	0.79488	0.791877	0.789971	0.849056	0.906356	0.845514	0.797848	0.806011	0.851835	0.851496	0.815861	0.812304	0.861974	0.846823	0.824615	0.81916	0.832619	0.821351	0.826138	0.851235	0.852345	0.853611	0.851972	0.843038	0.828989	0.837402	0.853753	0.848858	0.838875	0.839058	0.846736	0.841039	0.832793	0.836083	0.851968	0.844006	0.844875	0.848473	0.837242
16Apr15-D6-00060	DS_3/DS3_Bukinafaso/	0	6	An. gambiae s.s	0.823114	0.866351	0.880846	0.889668	0.896093	0.88571	0.871086	0.865228	0.870935	0.887577	0.903731	0.906005	0.910302	0.888686	0.865143	0.910766	0.904916	0.88479	0.891679	0.889304	0.916198	0.936408	0.89542	0.879641	0.897589	0.922028	0.887314	0.910586	0.929775	0.89508	0.89315	0.912026	0.920284	0.891246	0.89453	0.898968	0.893705	0.897775	0.893287	0.88907	0.892371	0.892549	0.902262	0.906989	0.888401
16Apr15-D6-00061	DS_3/DS3_Bukinafaso/	0	6	An. gambiae s.s	0.688923	0.692931	0.695083	0.690745	0.68296	0.705652	0.741606	0.760935	0.735012	0.734848	0.74565	0.726026	0.713506	0.722007	0.739049	0.725663	0.713047	0.715577	0.730793	0.721348	0.723133	0.731927	0.727764	0.712049	0.717274	0.739512	0.73178	0.721311	0.713149	0.70982	0.718586	0.731792	0.735998	0.723547	0.732097	0.729652	0.714762	0.722186	0.723977	0.720522	0.718674	0.726827	0.731282	0.728394	0.722049
16Apr15-D6-00063	DS_3/DS3_Bukinafaso/	0	6	An. gambiae s.s	0.853541	0.923857	0.847201	0.744153	0.802832	0.809247	0.78653	0.791574	0.827045	0.834285	0.830544	0.857342	0.843695	0.837208	0.849584	0.847275	0.828505	0.81746	0.826871	0.834981	0.844794	0.853476	0.856025	0.852203	0.852563	0.856237	0.849862	0.848687	0.850448	0.851342	0.852319	0.858833	0.863632	0.856562	0.845258	0.837573	0.84171	0.866649	0.850476	0.834916	0.85102	0.855294	0.860072	0.860948	0.851183
16Apr15-D6-00064	DS_3/DS3_Bukinafaso/	0	6	An. gambiae s.s	0.686775	0.687231	0.719779	0.762246	0.711107	0.69727	0.712097	0.726942	0.718799	0.724676	0.739567	0.740716	0.725687	0.726018	0.740519	0.732593	0.744488	0.751529	0.737659	0.74406	0.749372	0.747895	0.742861	0.744979	0.75527	0.764742	0.754161	0.743764	0.73992	0.744802	0.759707	0.766507	0.762818	0.75609	0.753866	0.752353	0.751761	0.757382	0.753136	0.747428	0.749038	0.756459	0.758089	0.754908	0.75345
16Apr15-D6-00065	DS_3/DS3_Bukinafaso/	0	6	An. gambiae s.s	0.8044	0.962603	1.07857	1.00826	0.946218	0.887969	0.868929	0.902826	0.963478	0.948906	0.902896	0.913261	0.976984	1.00688	0.969841	0.926446	0.936545	0.947092	0.927779	0.970788	1.01477	0.997308	0.912681	0.930979	0.974232	0.988943	0.96956	0.97063	0.963384	0.939491	0.984058	1.00467	0.991185	0.98085	0.978075	0.972025	0.963626	0.966713	0.983218	0.984608	0.961704	0.968328	0.976334	0.976682	0.970385
16Apr15-D6-00068	DS_3/DS3_Bukinafaso/	0	6	An. gambiae s.s	0.796843	0.886924	0.907808	0.853196	0.819387	0.899402	0.919031	0.798947	0.888953	0.939273	0.925658	0.954295	0.930315	0.893881	0.880518	0.912285	0.962297	0.957436	0.893617	0.922462	0.952221	0.954665	0.937937	0.917744	0.9348	0.972564	0.941915	0.933241	0.934437	0.931321	0.955223	0.962168	0.952613	0.947836	0.943899	0.93852	0.936805	0.951034	0.949345	0.940757	0.939651	0.953173	0.954581	0.943031	0.933026
16Apr15-D6-00069	DS_3/DS3_Bukinafaso/	0	6	An. gambiae s.s	0.783264	0.841218	0.890631	0.890138	0.854941	0.870301	0.85814	0.790425	0.821301	0.835228	0.835682	0.870787	0.86444	0.835179	0.817366	0.846787	0.873588	0.874899	0.851511	0.831878	0.838432	0.85106	0.83885	0.846342	0.865477	0.882454	0.879879	0.864698	0.859819	0.875862	0.890301	0.8868	0.87466	0.871719	0.871349	0.871056	0.874881	0.893325	0.873816	0.857025	0.869941	0.86568	0.872507	0.881641	0.873134
16Apr15-D6-00070	DS_3/DS3_Bukinafaso/	0	6	An. gambiae s.s	0.72015	0.773029	0.789087	0.753456	0.759146	0.793029	0.778207	0.709856	0.77182	0.806338	0.7855	0.76788	0.80347	0.818743	0.787244	0.753534	0.758465	0.779994	0.78998	0.779945	0.792182	0.797968	0.757673	0.770623	0.787108	0.786652	0.793743	0.804338	0.789999	0.754896	0.785729	0.80157	0.793815	0.790005	0.78223	0.774903	0.772103	0.77663	0.783264	0.786412	0.785398	0.792199	0.791761	0.787639	0.789301
16Apr15-D6-00072	DS_3/DS3_Bukinafaso/	0	6	An. gambiae s.s	0.623547	0.669129	0.720291	0.713437	0.690515	0.693254	0.69106	0.672513	0.720507	0.747611	0.743999	0.743733	0.737445	0.722238	0.707659	0.712862	0.737101	0.746549	0.727372	0.734222	0.749185	0.748173	0.71768	0.716321	0.737925	0.760857	0.746968	0.728089	0.716776	0.717979	0.730224	0.744636	0.749434	0.73761	0.725766	0.722839	0.729621	0.73957	0.737864	0.734136	0.738301	0.749126	0.745195	0.736302	0.741481
19Dec14-D9-00001	DS_3/DS3_Bukinafaso/	1	9	An. gambiae s.s	0.998912	1.08896	1.092	0.998298	0.979472	0.994991	1.062	1.16402	1.08156	1.06621	1.10188	1.09087	1.10241	1.12201	1.12282	1.07853	1.10957	1.12018	1.05938	1.09078	1.11019	1.10493	1.11343	1.19222	1.20509	1.14662	1.1794	1.18848	1.19388	1.21603	1.19221	1.16665	1.17879	1.24701	1.19563	1.15992	1.18041	1.19985	1.15717	1.13231	1.17	1.19196	1.18336	1.1628	1.1573
19Dec14-D9-00002	DS_3/DS3_Bukinafaso/	1	9	An. gambiae s.s	0.739021	0.724657	0.742154	0.744577	0.712524	0.742446	0.79798	0.819678	0.794851	0.821476	0.859883	0.824436	0.853251	0.879249	0.878588	0.903247	0.872202	0.830928	0.824098	0.878863	0.878647	0.847583	0.863107	0.884028	0.881044	0.861743	0.867677	0.880077	0.874018	0.849965	0.874346	0.874497	0.861614	0.87401	0.859133	0.855188	0.871229	0.879267	0.876444	0.868618	0.864201	0.875001	0.869509	0.858597	0.865402
19Dec14-D9-00003	DS_3/DS3_Bukinafaso/	1	9	An. gambiae s.s	0.72845	0.804324	0.815082	0.762694	0.763036	0.798376	0.820968	0.801356	0.797545	0.796725	0.795204	0.79591	0.823815	0.837601	0.830336	0.842423	0.842422	0.818404	0.788477	0.829275	0.848484	0.847168	0.869228	0.869173	0.856232	0.842658	0.836222	0.835419	0.839305	0.844875	0.84467	0.83354	0.825813	0.836241	0.828217	0.829535	0.84341	0.841236	0.832211	0.831551	0.842461	0.833746	0.827466	0.827327	0.828882
19Dec14-D9-00004	DS_3/DS3_Bukinafaso/	1	9	An. gambiae s.s	0.801602	0.817289	0.811434	0.810937	0.829123	0.814016	0.837614	0.941145	0.950732	0.930804	0.925194	0.946871	0.930499	0.902341	0.886464	0.894587	0.876996	0.85577	0.857788	0.907852	0.922457	0.908444	0.917834	0.941484	0.93606	0.910856	0.927351	0.940379	0.946769	0.948861	0.936501	0.938552	0.9464	0.938648	0.927145	0.933013	0.949162	0.9373	0.940208	0.955403	0.967276	0.947843	0.937031	0.939652	0.943331
19Dec14-D9-00005	DS_3/DS3_Bukinafaso/	1	9	An. gambiae s.s	0.671663	0.721069	0.747833	0.724833	0.697524	0.674452	0.676616	0.705986	0.712332	0.6998	0.694229	0.720203	0.740847	0.766564	0.789303	0.775752	0.743584	0.727962	0.739356	0.734364	0.747795	0.765132	0.757633	0.767095	0.761617	0.745608	0.76396	0.778631	0.775032	0.757743	0.761822	0.762231	0.765468	0.783759	0.76676	0.75822	0.771182	0.780885	0.779933	0.773088	0.767624	0.769173	0.769101	0.768153	0.770596
19Dec14-D9-00006	DS_3/DS3_Bukinafaso/	1	9	An. gambiae s.s	0.767753	0.783957	0.819556	0.835315	0.794191	0.7762	0.803494	0.864529	0.861612	0.8344	0.820623	0.842745	0.873356	0.877434	0.862411	0.879705	0.889853	0.873504	0.844616	0.879763	0.895673	0.88605	0.882426	0.866464	0.85947	0.865875	0.871182	0.873953	0.884902	0.903792	0.890285	0.876995	0.874276	0.879599	0.870503	0.873895	0.887425	0.873602	0.869969	0.871868	0.870165	0.86566	0.865812	0.86703	0.863692
19Dec14-D9-00007	DS_3/DS3_Bukinafaso/	1	9	An. gambiae s.s	0.74353	0.78464	0.790784	0.759658	0.734271	0.721175	0.749948	0.816751	0.776204	0.781629	0.830353	0.854427	0.878371	0.872256	0.840522	0.822204	0.807878	0.808195	0.82461	0.828337	0.840473	0.850075	0.839565	0.84589	0.852595	0.850256	0.842829	0.837319	0.831637	0.826444	0.835243	0.842906	0.850677	0.863825	0.859109	0.850417	0.847211	0.850864	0.857227	0.856788	0.845676	0.835001	0.826363	0.822162	0.824504
19Dec14-D9-00008	DS_3/DS3_Bukinafaso/	1	9	An. gambiae s.s	0.944583	0.966813	0.933131	0.908057	0.95367	0.971997	0.98074	1.00369	0.989232	0.964735	0.983127	1.08876	1.06962	1.05014	1.0786	1.08951	1.04932	1.02354	1.0483	1.08543	1.08719	1.07528	1.0914	1.0657	1.06094	1.08185	1.06602	1.07638	1.07518	1.04492	1.0682	1.08344	1.08198	1.0771	1.03646	1.03585	1.07624	1.07274	1.06699	1.07149	1.08426	1.08065	1.06775	1.05643	1.05612
19Dec14-D9-00009	DS_3/DS3_Bukinafaso/	1	9	An. gambiae s.s	0.865242	0.941553	0.894066	0.783869	0.87056	0.885023	0.878316	0.922896	0.892819	0.903328	0.923249	0.880514	0.889257	0.911555	0.922542	0.925858	0.894541	0.883907	0.915971	0.9055	0.904967	0.915322	0.915118	0.893567	0.891538	0.905786	0.886136	0.898345	0.91213	0.901468	0.908625	0.903913	0.899321	0.915041	0.89858	0.897586	0.917825	0.912952	0.912522	0.909807	0.898496	0.889226	0.895391	0.905991	0.902034
19Dec14-D9-00010	DS_3/DS3_Bukinafaso/	1	9	An. gambiae s.s	0.670877	0.705208	0.732132	0.730322	0.735199	0.714534	0.701028	0.71637	0.733461	0.735076	0.736373	0.76006	0.775287	0.772213	0.761282	0.768882	0.751516	0.743887	0.765527	0.769444	0.761682	0.757421	0.769915	0.780802	0.774106	0.758027	0.761768	0.770729	0.772751	0.765986	0.775282	0.773633	0.766193	0.768458	0.763676	0.765946	0.774403	0.769902	0.769085	0.770561	0.770361	0.767344	0.765302	0.764855	0.765387
19Dec14-D9-00011	DS_3/DS3_Bukinafaso/	1	9	An. gambiae s.s	0.913357	1.11706	1.06808	0.878686	1.04184	1.08275	1.04285	1.07697	1.13538	1.13122	1.11681	1.18293	1.20589	1.16015	1.11689	1.19603	1.16152	1.11323	1.13198	1.13478	1.15642	1.18295	1.18418	1.19568	1.177	1.14109	1.14907	1.15074	1.16039	1.18796	1.19732	1.15938	1.1325	1.17313	1.13629	1.1335	1.18871	1.21127	1.17651	1.14604	1.15279	1.14429	1.12972	1.13203	1.16801
19Dec14-D9-00012	DS_3/DS3_Bukinafaso/	1	9	An. gambiae s.s	0.836579	0.92292	0.931597	0.873325	0.879672	0.893147	0.915551	0.952953	1.00152	0.975849	0.93706	0.9737	1.01377	1.02529	1.01748	1.04076	1.01424	0.97666	0.969338	1.01638	1.029	1.02239	1.05319	1.04047	1.0302	1.03707	1.03353	1.0203	1.02321	1.05173	1.05923	1.04575	1.02992	1.03015	1.01727	1.02517	1.05218	1.05075	1.03653	1.03437	1.04978	1.0331	1.02855	1.03622	1.03917
19Dec14-D9-00013	DS_3/DS3_Bukinafaso/	1	9	An. gambiae s.s	0.888513	0.962491	0.991861	0.959224	0.961712	0.971768	0.979542	0.978401	0.961928	0.965476	0.97778	0.975364	1.00888	1.01985	1.00492	1.0338	1.02775	1.00072	0.984558	1.01216	1.02824	1.03065	1.04449	1.06683	1.07522	1.06039	1.03284	1.06741	1.09338	1.05863	1.07042	1.06514	1.04549	1.03846	1.03852	1.04729	1.05415	1.03593	1.03851	1.05293	1.06162	1.05387	1.05062	1.05374	1.0555
19Dec14-D9-00014	DS_3/DS3_Bukinafaso/	1	9	An. gambiae s.s	0.683195	0.79115	0.804439	0.715483	0.807318	0.838318	0.84568	0.89762	0.890227	0.87175	0.881749	0.940289	0.948272	0.928264	0.910949	0.913076	0.902955	0.89291	0.89417	0.895603	0.922904	0.951356	0.940225	0.93316	0.923974	0.916499	0.927567	0.938096	0.949744	0.962995	0.962877	0.944698	0.93691	0.964527	0.937814	0.926983	0.946634	0.944935	0.932042	0.929442	0.943856	0.938325	0.931899	0.934152	0.945716
19Dec14-D9-00016	DS_3/DS3_Bukinafaso/	1	9	An. gambiae s.s	0.669334	0.715336	0.748234	0.72125	0.750438	0.763583	0.793907	0.855539	0.812358	0.766387	0.755445	0.782469	0.783098	0.792033	0.815508	0.81793	0.814683	0.802664	0.785764	0.790724	0.811393	0.823215	0.804623	0.806676	0.819381	0.823256	0.797104	0.81018	0.82621	0.812946	0.812063	0.807388	0.809138	0.830249	0.822131	0.814819	0.819851	0.822874	0.819035	0.81716	0.821842	0.818784	0.819619	0.819477	0.809856
17Feb15-D12-00001	DS_3/DS3_Bukinafaso/	1	12	An. gambiae s.s	0.850801	0.780178	0.707856	0.711911	0.740483	0.763823	0.770816	0.763959	0.757242	0.740204	0.729679	0.742544	0.714902	0.721023	0.767372	0.771122	0.760179	0.761268	0.779856	0.769774	0.756491	0.757906	0.779803	0.769683	0.755692	0.753221	0.758359	0.754765	0.758083	0.772467	0.750741	0.750636	0.766371	0.76933	0.784075	0.779261	0.759649	0.770108	0.768831	0.763683	0.763829	0.752689	0.759236	0.774187	0.772923
17Feb15-D12-00002	DS_3/DS3_Bukinafaso/	1	12	An. gambiae s.s	0.551359	0.539274	0.518027	0.513358	0.523051	0.513546	0.505046	0.514128	0.529351	0.529534	0.520985	0.521022	0.531252	0.538722	0.53971	0.541181	0.537072	0.535019	0.53897	0.538812	0.533797	0.534682	0.549432	0.532271	0.527721	0.541637	0.534821	0.529475	0.537806	0.557137	0.549076	0.539538	0.538834	0.547176	0.546471	0.544361	0.544269	0.54271	0.542879	0.544716	0.54643	0.542787	0.5434	0.546288	0.545758
17Feb15-D12-00004	DS_3/DS3_Bukinafaso/	1	12	An. gambiae s.s	0.768735	0.791446	0.759938	0.718187	0.714882	0.723235	0.730228	0.736308	0.775516	0.779412	0.765845	0.780572	0.752089	0.757027	0.796979	0.778378	0.781465	0.789026	0.782225	0.785345	0.790761	0.795044	0.79617	0.788932	0.786822	0.790753	0.787963	0.809404	0.814698	0.78628	0.802935	0.805013	0.803737	0.828934	0.803713	0.794101	0.80822	0.786463	0.788778	0.80522	0.81481	0.801922	0.804287	0.815122	0.811185
17Feb15-D12-00005	DS_3/DS3_Bukinafaso/	1	12	An. gambiae s.s	0.921172	0.870623	0.804727	0.799475	0.826696	0.812503	0.808173	0.840092	0.796313	0.83053	0.888614	0.8332	0.832782	0.843446	0.844393	0.853282	0.869666	0.864006	0.835705	0.867281	0.864657	0.838534	0.837863	0.843351	0.841799	0.83615	0.845105	0.853369	0.850666	0.839853	0.853019	0.849061	0.842995	0.864027	0.86035	0.855057	0.8598	0.866828	0.846326	0.836247	0.857469	0.858756	0.847802	0.844346	0.864386
17Feb15-D12-00006	DS_3/DS3_Bukinafaso/	1	12	An. gambiae s.s	0.808094	0.738756	0.720737	0.778181	0.718642	0.711035	0.758048	0.824471	0.795256	0.782377	0.792182	0.787953	0.760956	0.750888	0.77328	0.822557	0.811413	0.788804	0.797262	0.804346	0.794697	0.787478	0.805856	0.800565	0.796123	0.801773	0.804838	0.798881	0.792257	0.791911	0.794753	0.795753	0.796045	0.798629	0.797672	0.80303	0.81188	0.806329	0.801185	0.80396	0.811891	0.796548	0.799713	0.810675	0.800874
17Feb15-D12-00007	DS_3/DS3_Bukinafaso/	1	12	An. gambiae s.s	0.692445	0.746735	0.702201	0.647856	0.71496	0.696998	0.673559	0.710265	0.699697	0.690492	0.699332	0.720788	0.69435	0.672476	0.674742	0.686911	0.683421	0.686251	0.703397	0.675369	0.683157	0.715939	0.724731	0.711542	0.699404	0.694971	0.68799	0.691154	0.698129	0.701391	0.699608	0.707455	0.713689	0.701268	0.696851	0.710238	0.728496	0.713772	0.709374	0.714303	0.718659	0.711713	0.710723	0.714088	0.713055
17Feb15-D12-00009	DS_3/DS3_Bukinafaso/	1	12	An. gambiae s.s	0.657464	0.662131	0.665844	0.659752	0.694104	0.685282	0.667263	0.668191	0.644073	0.659311	0.697927	0.706446	0.685934	0.670592	0.675929	0.701493	0.696632	0.689668	0.701922	0.697292	0.691163	0.693622	0.707527	0.703149	0.705166	0.710503	0.684154	0.695965	0.711641	0.699118	0.691709	0.692496	0.695657	0.69334	0.698377	0.699357	0.69297	0.687074	0.693593	0.701754	0.701567	0.698435	0.701386	0.70532	0.701147
17Feb15-D12-00012	DS_3/DS3_Bukinafaso/	1	12	An. gambiae s.s	0.842007	0.85984	0.859285	0.851714	0.833568	0.823486	0.826276	0.839381	0.847908	0.871368	0.884786	0.854349	0.843169	0.86543	0.899361	0.877401	0.861034	0.874969	0.91234	0.887188	0.89062	0.908771	0.89304	0.888079	0.898674	0.909969	0.889776	0.906478	0.914405	0.885307	0.897684	0.902269	0.898805	0.905701	0.91341	0.898016	0.877875	0.910566	0.916248	0.914104	0.924773	0.9057	0.910586	0.923324	0.906304
17Feb15-D12-00013	DS_3/DS3_Bukinafaso/	1	12	An. gambiae s.s	0.999481	1.04299	0.937101	0.863073	0.983016	0.968275	0.898494	0.883365	0.903088	0.882282	0.858165	0.893356	0.906379	0.907408	0.907414	0.906313	0.902435	0.897166	0.897416	0.928986	0.937605	0.927897	0.928087	0.91466	0.896441	0.886407	0.899149	0.922767	0.934574	0.926921	0.940174	0.919999	0.897337	0.920781	0.935016	0.9306	0.918293	0.923541	0.918667	0.913021	0.916156	0.918384	0.934044	0.943571	0.92136
17Feb15-D12-00014	DS_3/DS3_Bukinafaso/	1	12	An. gambiae s.s	0.904343	0.794049	0.738746	0.80879	0.825439	0.799468	0.796304	0.844967	0.863109	0.870698	0.864379	0.836962	0.824379	0.830931	0.850214	0.864748	0.830377	0.806363	0.822896	0.819423	0.820172	0.837671	0.870015	0.843998	0.819542	0.817685	0.816228	0.833892	0.846241	0.835715	0.826694	0.824655	0.828542	0.833734	0.838264	0.84199	0.840982	0.827936	0.815544	0.81839	0.837463	0.836341	0.828406	0.823906	0.828199
17Feb15-D12-00015	DS_3/DS3_Bukinafaso/	1	12	An. gambiae s.s	0.58078	0.574487	0.562964	0.576854	0.603492	0.620043	0.617526	0.602373	0.601175	0.608593	0.61411	0.608289	0.608207	0.613321	0.617348	0.609236	0.613068	0.620862	0.621992	0.614295	0.60865	0.613203	0.628465	0.61106	0.610816	0.633103	0.630153	0.62715	0.621503	0.613054	0.622935	0.619389	0.61071	0.617833	0.621226	0.623062	0.624566	0.624081	0.619079	0.618111	0.624105	0.61847	0.624194	0.63208	0.623401
17Feb15-D12-00016	DS_3/DS3_Bukinafaso/	1	12	An. gambiae s.s	0.609047	0.635035	0.644192	0.641592	0.663419	0.683547	0.68358	0.662852	0.6487	0.659837	0.678356	0.672877	0.656505	0.667826	0.696595	0.673629	0.673838	0.686186	0.688043	0.66602	0.656833	0.667712	0.689512	0.683339	0.684284	0.697215	0.688904	0.691911	0.692152	0.679656	0.677396	0.678241	0.685215	0.700634	0.695357	0.683916	0.677767	0.680551	0.682193	0.687689	0.697252	0.688084	0.681167	0.681729	0.686637
17Feb15-D12-00018	DS_3/DS3_Bukinafaso/	1	12	An. gambiae s.s	0.772287	0.826868	0.82389	0.773227	0.73428	0.754817	0.797328	0.810332	0.786019	0.810322	0.843447	0.80024	0.771595	0.803722	0.856565	0.784278	0.786638	0.810221	0.798233	0.807483	0.805285	0.793479	0.788654	0.800778	0.818464	0.827013	0.812814	0.805219	0.813204	0.828531	0.805371	0.806154	0.816849	0.800266	0.800756	0.804242	0.805747	0.814734	0.820663	0.817398	0.807016	0.806384	0.811116	0.811683	0.800797
17Feb15-D12-00021	DS_3/DS3_Bukinafaso/	1	12	An. gambiae s.s	0.45997	0.4979	0.507118	0.482815	0.519038	0.531233	0.512317	0.488416	0.519254	0.528407	0.517811	0.524188	0.527922	0.522873	0.515684	0.523597	0.530285	0.533262	0.533243	0.528656	0.534985	0.543451	0.537937	0.533194	0.532353	0.533675	0.531578	0.529244	0.534519	0.545607	0.531537	0.521551	0.524627	0.537894	0.541516	0.536737	0.529477	0.527613	0.53225	0.536837	0.535697	0.528975	0.531274	0.536661	0.532667
17Feb15-D12-00024	DS_3/DS3_Bukinafaso/	1	12	An. gambiae s.s	0.943759	0.940047	0.894784	0.876561	0.902265	0.850406	0.827571	0.887993	0.895402	0.857903	0.833482	0.865663	0.840262	0.848727	0.895583	0.871989	0.853904	0.861431	0.886009	0.865192	0.858119	0.865445	0.866009	0.857287	0.873809	0.901207	0.865884	0.846121	0.859694	0.894312	0.872587	0.861681	0.861862	0.851895	0.86227	0.870465	0.867943	0.866366	0.86828	0.876839	0.887152	0.871164	0.864016	0.866686	0.866667
17Feb15-D12-00028	DS_3/DS3_Bukinafaso/	1	12	An. gambiae s.s	0.719829	0.635408	0.614696	0.707999	0.718046	0.709834	0.708801	0.712588	0.670788	0.657232	0.678727	0.709235	0.664235	0.665302	0.718978	0.700048	0.678221	0.695313	0.7495	0.709311	0.699967	0.71676	0.711122	0.701544	0.712391	0.733597	0.716035	0.727023	0.730433	0.704718	0.717373	0.731981	0.728421	0.70496	0.711104	0.721159	0.720634	0.714328	0.72456	0.728934	0.71327	0.7092	0.717125	0.726122	0.72199
17Feb15-D12-00031	DS_3/DS3_Bukinafaso/	1	12	An. gambiae s.s	0.933409	0.834833	0.825245	0.91159	0.878555	0.863768	0.851367	0.824928	0.831714	0.821411	0.82303	0.877326	0.816513	0.806888	0.871319	0.87646	0.883992	0.892408	0.891407	0.878956	0.87672	0.880046	0.87475	0.858267	0.870438	0.897991	0.865099	0.869255	0.888409	0.891389	0.887958	0.867071	0.852842	0.871535	0.882326	0.878001	0.866349	0.86559	0.867704	0.873173	0.879478	0.870285	0.871926	0.875382	0.863038
17Feb15-D12-00032	DS_3/DS3_Bukinafaso/	1	12	An. gambiae s.s	0.797836	0.789503	0.749594	0.722369	0.775616	0.828229	0.862169	0.873311	0.840148	0.823711	0.833669	0.852689	0.819675	0.818265	0.855331	0.85198	0.864445	0.881425	0.882574	0.856638	0.85938	0.882773	0.891844	0.873003	0.866675	0.875278	0.860691	0.8627	0.868571	0.867929	0.887727	0.878662	0.859542	0.867428	0.858918	0.860655	0.87614	0.878309	0.86632	0.85879	0.863851	0.85301	0.854122	0.867645	0.878208
17Feb15-D12-00033	DS_3/DS3_Bukinafaso/	1	12	An. gambiae s.s	0.555878	0.564839	0.554676	0.548911	0.58139	0.591594	0.577661	0.557352	0.556563	0.554809	0.561875	0.590911	0.565138	0.561996	0.588267	0.570363	0.575307	0.589618	0.590993	0.572208	0.573557	0.591276	0.602114	0.590197	0.587522	0.595097	0.579418	0.580909	0.586354	0.582498	0.582945	0.587795	0.591369	0.586649	0.575826	0.577966	0.589216	0.580715	0.580444	0.585139	0.58737	0.585086	0.587942	0.593103	0.592646
17Feb15-D12-00034	DS_3/DS3_Bukinafaso/	1	12	An. gambiae s.s	0.691974	0.765447	0.809042	0.775498	0.771541	0.804989	0.840919	0.839959	0.785958	0.809757	0.873397	0.860735	0.797263	0.782455	0.821506	0.837321	0.849478	0.861019	0.86314	0.815671	0.827462	0.870248	0.864108	0.841482	0.83976	0.853682	0.836315	0.858919	0.872066	0.841377	0.844316	0.856192	0.856989	0.837435	0.843552	0.858594	0.863583	0.844786	0.844759	0.847428	0.840132	0.853102	0.853955	0.842237	0.834527
17Feb15-D12-00035	DS_3/DS3_Bukinafaso/	1	12	An. gambiae s.s	1.21868	1.18416	1.26786	1.34753	1.20796	1.41839	1.61804	1.27907	1.27703	1.30288	1.29813	1.28061	1.25644	1.30799	1.4092	1.34476	1.26058	1.25532	1.34733	1.35937	1.31419	1.2822	1.31267	1.32433	1.31404	1.29057	1.26607	1.33931	1.3775	1.29075	1.32186	1.30768	1.27187	1.2949	1.33171	1.34042	1.3164	1.29911	1.31766	1.31127	1.26247	1.30242	1.31139	1.28215	1.26566
17Feb15-D12-00036	DS_3/DS3_Bukinafaso/	1	12	An. gambiae s.s	0.81361	0.806576	0.826559	0.896435	0.81374	0.789754	0.812742	0.843167	0.838042	0.853276	0.867133	0.833461	0.795407	0.803716	0.855102	0.886002	0.885662	0.862784	0.83913	0.848981	0.855927	0.854838	0.856582	0.877235	0.878446	0.85568	0.84473	0.867432	0.879439	0.855581	0.868321	0.871901	0.858512	0.842284	0.851702	0.85526	0.847281	0.855305	0.871249	0.870807	0.849792	0.861466	0.872077	0.871542	0.863984
17Feb15-D12-00037	DS_3/DS3_Bukinafaso/	1	12	An. gambiae s.s	0.421879	0.427458	0.421862	0.413369	0.430808	0.433426	0.429585	0.431143	0.429111	0.431621	0.436341	0.435927	0.42093	0.417691	0.429084	0.432817	0.427254	0.425468	0.432602	0.425633	0.42393	0.427277	0.427296	0.419941	0.419065	0.425641	0.426124	0.427144	0.42683	0.423741	0.421032	0.421955	0.4258	0.428827	0.421578	0.418844	0.424088	0.426883	0.425026	0.42102	0.418374	0.419668	0.422345	0.424016	0.423246
17Feb15-D12-00038	DS_3/DS3_Bukinafaso/	1	12	An. gambiae s.s	0.932764	1.19441	1.286	1.04367	1.03071	1.16132	1.21972	1.0794	1.16264	1.13785	1.07219	1.13392	1.07571	1.06094	1.12599	1.16352	1.15027	1.12278	1.11574	1.13818	1.12349	1.11291	1.16863	1.16474	1.13804	1.11329	1.08609	1.11008	1.16112	1.18679	1.11394	1.11932	1.16414	1.13496	1.10567	1.10368	1.12468	1.13356	1.13237	1.12303	1.11545	1.14173	1.13926	1.11288	1.09898
17Feb15-D12-00039	DS_3/DS3_Bukinafaso/	1	12	An. gambiae s.s	0.886661	0.860207	0.824378	0.803325	0.879168	0.930359	0.918647	0.874872	0.883769	0.907708	0.916661	0.895957	0.895793	0.926125	0.967074	0.962322	0.947104	0.930049	0.918189	0.932394	0.934244	0.937657	0.966996	0.934511	0.924035	0.941837	0.910159	0.931539	0.95682	0.939143	0.938612	0.928166	0.91968	0.932764	0.929834	0.942422	0.964456	0.941043	0.935304	0.933037	0.922272	0.936819	0.941979	0.929497	0.910721
17Feb15-D12-00040	DS_3/DS3_Bukinafaso/	1	12	An. gambiae s.s	1.02775	0.991371	1.10331	1.37908	1.13022	1.06443	1.10186	1.1402	1.06371	1.17911	1.31284	1.04936	1.01084	1.06733	1.13881	1.13216	1.11752	1.1159	1.12377	1.09957	1.12348	1.17346	1.1774	1.11989	1.11779	1.15881	1.09863	1.09925	1.1119	1.09113	1.09435	1.11316	1.12245	1.09966	1.09782	1.12197	1.14545	1.10873	1.1012	1.09923	1.08457	1.10976	1.10921	1.08964	1.08861
17Feb15-D12-00041	DS_3/DS3_Bukinafaso/	1	12	An. gambiae s.s	0.849309	0.880741	0.8775	0.89428	0.929774	0.852529	0.804438	0.853655	0.882032	0.880887	0.87315	0.887956	0.913664	0.88711	0.833341	0.84286	0.870686	0.870133	0.836492	0.871504	0.871686	0.858965	0.892984	0.868718	0.859296	0.877335	0.863079	0.842582	0.845031	0.874775	0.86326	0.860953	0.869737	0.871687	0.868685	0.861714	0.857305	0.866664	0.852426	0.847956	0.869602	0.851998	0.846843	0.854613	0.855771
17Feb15-D12-00042	DS_3/DS3_Bukinafaso/	1	12	An. gambiae s.s	0.581145	0.615973	0.618197	0.602228	0.627874	0.584251	0.565139	0.624087	0.642552	0.618891	0.596857	0.618589	0.640537	0.641514	0.625927	0.621404	0.623183	0.618937	0.607271	0.617677	0.617973	0.611685	0.615975	0.627528	0.626425	0.616273	0.62531	0.62226	0.619458	0.625908	0.618375	0.615153	0.618662	0.624248	0.630767	0.627549	0.617671	0.618273	0.617419	0.615098	0.614001	0.618393	0.618261	0.614019	0.611083
17Feb15-D12-00043	DS_3/DS3_Bukinafaso/	1	12	An. gambiae s.s	0.532926	0.513575	0.488962	0.492445	0.557001	0.538245	0.500596	0.507969	0.52103	0.527718	0.536039	0.555973	0.541811	0.525599	0.528054	0.55204	0.545222	0.526869	0.523652	0.542199	0.545518	0.539254	0.544307	0.536964	0.528157	0.527153	0.539073	0.535379	0.532462	0.542232	0.54062	0.534947	0.534896	0.545723	0.536128	0.534519	0.54428	0.537616	0.533985	0.533628	0.534352	0.538784	0.538617	0.534873	0.533113
17Feb15-D12-00044	DS_3/DS3_Bukinafaso/	1	12	An. gambiae s.s	0.671317	0.679628	0.731854	0.764862	0.732539	0.746816	0.783637	0.79676	0.764877	0.766324	0.773603	0.737121	0.761059	0.784122	0.776498	0.766277	0.793313	0.796094	0.751039	0.784106	0.786774	0.768234	0.781324	0.791347	0.78101	0.762333	0.772018	0.781068	0.780902	0.77513	0.789182	0.78507	0.772915	0.77779	0.777435	0.777524	0.780345	0.782151	0.779401	0.775319	0.772884	0.769908	0.775266	0.780684	0.773983
17Feb15-D12-00046	DS_3/DS3_Bukinafaso/	1	12	An. gambiae s.s	1.18377	1.42365	1.25895	1.05506	1.25164	1.22919	1.16142	1.25397	1.24925	1.18517	1.12833	1.12716	1.22531	1.30292	1.2959	1.31965	1.34223	1.32026	1.2663	1.30776	1.27841	1.23829	1.29637	1.32321	1.32315	1.30902	1.2837	1.27322	1.29133	1.32732	1.2922	1.309	1.33904	1.29285	1.2821	1.30492	1.33306	1.31147	1.28208	1.27054	1.28294	1.29292	1.29553	1.29722	1.30537
17Feb15-D12-00048	DS_3/DS3_Bukinafaso/	1	12	An. gambiae s.s	1.14411	0.979599	0.958574	1.1571	1.15857	1.05201	1.01087	1.09125	1.20662	1.25437	1.19613	1.10664	1.13845	1.19047	1.18648	1.12772	1.15668	1.18661	1.14702	1.16612	1.16008	1.14371	1.16233	1.181	1.19202	1.19953	1.21675	1.1911	1.18775	1.23695	1.21354	1.18701	1.18029	1.19341	1.21131	1.21223	1.19628	1.18689	1.19281	1.18648	1.16493	1.20953	1.22891	1.21459	1.20375
17Feb15-D12-00049	DS_3/DS3_Bukinafaso/	1	12	An. gambiae s.s	0.830801	0.860568	0.903929	0.910412	0.944024	0.883777	0.859802	0.934465	0.912275	0.964894	1.0335	0.955598	0.954437	0.966596	0.956863	0.938625	0.970489	0.997937	0.980088	1.01088	1.02073	1.00114	0.978626	0.976684	0.982935	0.992623	1.01113	0.971446	0.947994	0.981164	0.982948	0.991259	1.00449	1.00351	0.978739	0.981726	1.01058	1.00064	0.98682	0.981315	0.986926	0.996674	1.01055	1.01041	0.982251
17Feb15-D12-00050	DS_3/DS3_Bukinafaso/	1	12	An. gambiae s.s	0.524856	0.530012	0.545948	0.554977	0.513171	0.499379	0.51027	0.52828	0.542153	0.549433	0.547535	0.537327	0.5379	0.534834	0.529815	0.542654	0.54877	0.542472	0.532338	0.550934	0.549602	0.538643	0.548427	0.559104	0.555079	0.542356	0.547061	0.546567	0.541973	0.539201	0.54433	0.549732	0.551753	0.550222	0.553408	0.553935	0.549585	0.545195	0.547396	0.551378	0.55171	0.547525	0.547866	0.548709	0.543032
17Feb15-D12-00051	DS_3/DS3_Bukinafaso/	1	12	An. gambiae s.s	0.575175	0.586507	0.580586	0.576984	0.569883	0.554367	0.550607	0.567356	0.577136	0.589613	0.596711	0.586569	0.582108	0.570552	0.556303	0.56041	0.581843	0.583991	0.554847	0.559888	0.566419	0.57357	0.589475	0.581837	0.569707	0.566681	0.576735	0.581814	0.577506	0.568006	0.568552	0.579132	0.584235	0.569117	0.571171	0.578184	0.580319	0.57533	0.574524	0.575422	0.574947	0.576488	0.579453	0.579104	0.572065
17Feb15-D12-00052	DS_3/DS3_Bukinafaso/	1	12	An. gambiae s.s	0.399716	0.37136	0.370285	0.388977	0.367121	0.387762	0.40598	0.384812	0.386744	0.401744	0.411599	0.400328	0.400611	0.400668	0.396456	0.395459	0.405314	0.411556	0.404553	0.400427	0.402728	0.405704	0.401982	0.402757	0.410575	0.41805	0.408055	0.407301	0.408816	0.405866	0.411103	0.409606	0.40397	0.403415	0.406607	0.408803	0.40705	0.40112	0.401763	0.402398	0.399345	0.406999	0.410305	0.406927	0.402005
17Feb15-D12-00053	DS_3/DS3_Bukinafaso/	1	12	An. gambiae s.s	0.772486	0.756103	0.728562	0.730962	0.759558	0.736852	0.714457	0.728872	0.721607	0.74938	0.778731	0.748859	0.774102	0.764533	0.722884	0.750924	0.758844	0.744728	0.733422	0.764298	0.777782	0.764367	0.745929	0.743518	0.749959	0.757638	0.760411	0.743095	0.734013	0.747947	0.747511	0.749713	0.75535	0.75763	0.74845	0.747262	0.755852	0.755239	0.746731	0.743251	0.74997	0.746612	0.748486	0.749955	0.741283
17Feb15-D12-00054	DS_3/DS3_Bukinafaso/	1	12	An. gambiae s.s	0.707952	0.741955	0.772928	0.749207	0.756834	0.747701	0.722112	0.702611	0.748342	0.794521	0.787455	0.725436	0.772326	0.804553	0.769052	0.741758	0.772335	0.793476	0.763087	0.80274	0.78764	0.751611	0.771744	0.783106	0.773102	0.760741	0.789031	0.782315	0.771479	0.78404	0.782748	0.776918	0.772928	0.774876	0.78187	0.779258	0.771099	0.78113	0.776835	0.767927	0.767822	0.779594	0.777636	0.768599	0.771107
17Feb15-D12-00055	DS_3/DS3_Bukinafaso/	1	12	An. gambiae s.s	0.812755	0.873791	0.883853	0.853333	0.860135	0.827368	0.804398	0.825914	0.858831	0.892791	0.902044	0.872987	0.904379	0.905083	0.870273	0.897894	0.914966	0.902553	0.879942	0.926845	0.914673	0.879508	0.903712	0.900578	0.898959	0.909163	0.911385	0.886869	0.87862	0.907131	0.91005	0.905647	0.905845	0.915245	0.911182	0.898452	0.890541	0.905515	0.902631	0.888683	0.880395	0.893349	0.901949	0.901887	0.900527
17Feb15-D12-00056	DS_3/DS3_Bukinafaso/	1	12	An. gambiae s.s	1.05176	1.07797	0.971719	0.894113	0.914738	0.928683	0.944413	0.974642	0.956358	0.965792	0.98754	0.972285	0.955752	0.965188	0.989272	0.975695	1.00789	1.01417	0.962796	1.00974	1.00764	0.981905	1.01259	0.989545	0.99017	1.02331	1.00944	0.983931	0.984012	1.01712	1.00959	0.989632	0.986182	1.01573	1.01253	1.01619	1.02863	1.0015	0.995966	0.996361	0.988743	1.00335	1.01127	1.00391	0.98985
17Feb15-D12-00058	DS_3/DS3_Bukinafaso/	1	12	An. gambiae s.s	0.746705	0.764206	0.742884	0.722989	0.795842	0.752716	0.704108	0.729404	0.722021	0.726728	0.735836	0.725473	0.7321	0.742386	0.745385	0.739094	0.763706	0.772363	0.739647	0.746816	0.742602	0.735557	0.750308	0.747062	0.735832	0.732443	0.753552	0.73949	0.726265	0.741965	0.75123	0.749289	0.745779	0.752118	0.74385	0.740709	0.746739	0.746015	0.738731	0.734584	0.738251	0.737528	0.73661	0.736224	0.735865
17Feb15-D12-00060	DS_3/DS3_Bukinafaso/	1	12	An. gambiae s.s	0.734097	0.683049	0.675971	0.735411	0.774411	0.724839	0.691488	0.724614	0.705865	0.700875	0.708674	0.70496	0.712366	0.721068	0.717234	0.689337	0.698204	0.714317	0.708501	0.708673	0.704576	0.701292	0.707358	0.715431	0.710669	0.695433	0.689297	0.696337	0.705357	0.706671	0.704962	0.699974	0.695166	0.694456	0.696102	0.696367	0.696005	0.700512	0.695546	0.69123	0.696217	0.70526	0.700173	0.691262	0.696963
17Feb15-D12-00061	DS_3/DS3_Bukinafaso/	1	12	An. gambiae s.s	0.647514	0.650411	0.686409	0.710245	0.701024	0.679229	0.678319	0.705383	0.696989	0.703073	0.724456	0.737064	0.722368	0.717094	0.725586	0.715817	0.72404	0.734287	0.732542	0.745552	0.728935	0.708411	0.722679	0.721165	0.719537	0.723502	0.722473	0.710645	0.7071	0.719578	0.714588	0.710931	0.714369	0.722352	0.716476	0.716298	0.723236	0.716455	0.715761	0.714552	0.709119	0.717621	0.723839	0.72323	0.718678
17Feb15-D12-00064	DS_3/DS3_Bukinafaso/	1	12	An. gambiae s.s	0.624428	0.690871	0.682534	0.638631	0.694681	0.658909	0.630175	0.674991	0.655544	0.65471	0.674167	0.680083	0.661498	0.66409	0.69794	0.731315	0.70261	0.679459	0.702242	0.708781	0.703688	0.695394	0.694299	0.713404	0.719783	0.710089	0.718146	0.710683	0.699603	0.699984	0.715804	0.718124	0.713158	0.71919	0.715733	0.711549	0.710113	0.707004	0.703485	0.701801	0.702941	0.704001	0.710738	0.71696	0.713615
17Feb15-D12-00070	DS_3/DS3_Bukinafaso/	1	12	An. gambiae s.s	0.543324	0.527113	0.500369	0.488584	0.526941	0.5125	0.510841	0.562747	0.531101	0.527212	0.551645	0.558065	0.527388	0.52877	0.569771	0.585718	0.563623	0.550203	0.565996	0.549745	0.539797	0.544519	0.557969	0.559147	0.552791	0.547497	0.551381	0.551535	0.556874	0.569725	0.562347	0.551905	0.548464	0.555351	0.553071	0.558716	0.569549	0.558378	0.552028	0.55138	0.552548	0.553282	0.556488	0.559911	0.559286
24Feb15-D15-00001	DS_3/DS3_Bukinafaso/	1	15	An. gambiae s.s	0.881935	0.865853	0.857824	0.889759	0.951626	1.01757	0.980272	0.87153	0.919233	0.928691	0.906837	0.94283	0.95416	0.958146	0.959127	0.938128	0.929294	0.938562	0.955324	0.934886	0.928143	0.941724	0.962814	0.977765	0.951276	0.915918	0.95466	0.94829	0.928536	0.932392	0.927	0.939316	0.954624	0.945038	0.939917	0.935116	0.931422	0.936921	0.939128	0.930931	0.919647	0.947977	0.956496	0.94869	0.955434
24Feb15-D15-00002	DS_3/DS3_Bukinafaso/	1	15	An. gambiae s.s	0.771602	0.754497	0.763032	0.798453	0.767779	0.797689	0.761912	0.649498	0.704071	0.744087	0.735339	0.736832	0.769409	0.771472	0.74267	0.754608	0.767997	0.769578	0.756909	0.738218	0.73833	0.751153	0.757199	0.742403	0.732934	0.742775	0.771724	0.752679	0.732679	0.744389	0.731957	0.742104	0.760696	0.751235	0.735291	0.733771	0.74587	0.748301	0.746533	0.747478	0.753563	0.755314	0.7465	0.74113	0.754026
24Feb15-D15-00003	DS_3/DS3_Bukinafaso/	1	15	An. gambiae s.s	0.678729	0.692267	0.677381	0.653679	0.652727	0.725216	0.749252	0.666819	0.694179	0.704304	0.692799	0.710527	0.756972	0.78957	0.772302	0.706877	0.714743	0.752004	0.763882	0.756391	0.735115	0.72683	0.753347	0.764474	0.753765	0.738942	0.751901	0.75159	0.739179	0.729689	0.750227	0.762369	0.759666	0.753038	0.744221	0.743206	0.748991	0.748781	0.755521	0.754575	0.740854	0.747543	0.750163	0.745557	0.741387
24Feb15-D15-00004	DS_3/DS3_Bukinafaso/	1	15	An. gambiae s.s	0.757758	0.771757	0.815014	0.849893	0.854003	0.884133	0.845212	0.742739	0.767919	0.778883	0.786959	0.85482	0.817945	0.797749	0.825155	0.822446	0.817476	0.826401	0.843492	0.804373	0.79886	0.824035	0.84278	0.848026	0.847269	0.841592	0.8236	0.824415	0.825605	0.813602	0.810809	0.82139	0.834177	0.832614	0.822282	0.831935	0.852132	0.829611	0.822179	0.825746	0.827	0.818165	0.822981	0.835871	0.838291
24Feb15-D15-00005	DS_3/DS3_Bukinafaso/	1	15	An. gambiae s.s	0.95577	0.992929	1.02002	0.994494	0.958746	0.979753	0.976938	0.928903	1.04022	1.05348	0.963432	0.921138	0.973982	1.00978	0.989675	1.00179	1.01134	1.02846	1.05193	1.02413	0.998792	1.01244	1.08063	1.06759	1.02115	1.0002	1.04661	1.06287	1.0486	1.03028	1.02369	1.02778	1.03497	1.03518	1.02789	1.02694	1.03333	1.03352	1.03143	1.03503	1.04533	1.04238	1.0342	1.03418	1.05191
24Feb15-D15-00006	DS_3/DS3_Bukinafaso/	1	15	An. gambiae s.s	0.958949	0.916373	0.912708	0.966795	0.918653	0.912645	0.874905	0.799615	0.866737	0.877077	0.848399	0.894808	0.940689	0.918024	0.860146	0.873258	0.896593	0.909909	0.907579	0.906654	0.895193	0.893764	0.924204	0.924411	0.910091	0.898053	0.895312	0.908705	0.924992	0.928823	0.911623	0.912393	0.922655	0.917045	0.912137	0.90701	0.905448	0.916892	0.916849	0.914919	0.918027	0.903949	0.905039	0.918427	0.925058
24Feb15-D15-00007	DS_3/DS3_Bukinafaso/	1	15	An. gambiae s.s	0.548449	0.589395	0.582773	0.555701	0.543263	0.567127	0.568471	0.529075	0.567938	0.573482	0.545187	0.538212	0.565665	0.573983	0.55511	0.559238	0.561614	0.569558	0.583962	0.573162	0.552964	0.54927	0.578894	0.574788	0.571868	0.57971	0.571719	0.570959	0.570529	0.565138	0.569066	0.571181	0.570844	0.57111	0.564851	0.563612	0.569522	0.573297	0.573758	0.572928	0.572199	0.568516	0.566912	0.568146	0.570675
24Feb15-D15-00008	DS_3/DS3_Bukinafaso/	1	15	An. gambiae s.s	0.789327	0.813189	0.82059	0.818394	0.822862	0.852521	0.839407	0.776958	0.808123	0.822913	0.811285	0.814793	0.836563	0.861792	0.863054	0.812055	0.816794	0.845908	0.856548	0.8486	0.828807	0.822128	0.846733	0.83915	0.820182	0.815089	0.843985	0.84925	0.829451	0.807515	0.826203	0.827402	0.818624	0.830982	0.836954	0.844378	0.84959	0.834333	0.837491	0.846306	0.844999	0.838685	0.834483	0.835564	0.840548
24Feb15-D15-00009	DS_3/DS3_Bukinafaso/	1	15	An. gambiae s.s	0.80424	0.804639	0.779567	0.801446	0.812791	0.8471	0.806244	0.706083	0.764619	0.816711	0.801192	0.755432	0.758417	0.770361	0.776686	0.799658	0.79983	0.784958	0.773294	0.782768	0.781174	0.774112	0.781067	0.80172	0.808013	0.792693	0.774561	0.773869	0.778782	0.777889	0.778793	0.785341	0.793581	0.795656	0.786088	0.780177	0.7793	0.769523	0.780332	0.791438	0.785805	0.785174	0.782898	0.781167	0.784622
24Feb15-D15-00010	DS_3/DS3_Bukinafaso/	1	15	An. gambiae s.s	0.749822	0.755462	0.731644	0.735411	0.734187	0.730294	0.717349	0.698974	0.696522	0.708725	0.723108	0.724705	0.725751	0.719899	0.7077	0.69769	0.702998	0.721053	0.739075	0.725041	0.713779	0.715489	0.726336	0.725737	0.71296	0.701544	0.714226	0.720444	0.71883	0.715606	0.718764	0.714578	0.710986	0.719418	0.708365	0.703634	0.710619	0.709244	0.719857	0.72503	0.713655	0.711033	0.712473	0.713839	0.712296
24Feb15-D15-00011	DS_3/DS3_Bukinafaso/	1	15	An. gambiae s.s	0.628019	0.584028	0.564469	0.620865	0.641752	0.63409	0.604203	0.57711	0.607464	0.633513	0.634769	0.624286	0.62704	0.64062	0.647523	0.619477	0.617844	0.627631	0.628278	0.622481	0.611978	0.609847	0.627575	0.640068	0.637764	0.627618	0.62944	0.625468	0.625197	0.632039	0.618039	0.618635	0.630884	0.635271	0.62542	0.625804	0.637904	0.636209	0.626888	0.620868	0.623707	0.626853	0.626522	0.627024	0.634202
24Feb15-D15-00012	DS_3/DS3_Bukinafaso/	1	15	An. gambiae s.s	0.474452	0.497045	0.515109	0.507927	0.487009	0.534143	0.544251	0.470529	0.498745	0.512183	0.507582	0.527237	0.499258	0.501268	0.538432	0.525986	0.519851	0.525296	0.533154	0.520695	0.510338	0.512703	0.528511	0.527482	0.527371	0.530336	0.518242	0.523562	0.529974	0.523693	0.524289	0.527971	0.528496	0.521892	0.526628	0.530576	0.529331	0.529867	0.532154	0.531832	0.527129	0.524433	0.527761	0.530052	0.522842
24Feb15-D15-00013	DS_3/DS3_Bukinafaso/	1	15	An. gambiae s.s	0.725565	0.753567	0.803603	0.820396	0.841118	0.863077	0.826348	0.753343	0.81086	0.856651	0.845752	0.817665	0.823729	0.837003	0.838806	0.828519	0.804239	0.81501	0.871121	0.836036	0.810779	0.8194	0.850419	0.849419	0.84105	0.839125	0.836796	0.833016	0.832635	0.836297	0.829441	0.834037	0.846145	0.849232	0.830302	0.82373	0.835395	0.839102	0.842353	0.840178	0.832173	0.833915	0.840693	0.845782	0.843277
24Feb15-D15-00014	DS_3/DS3_Bukinafaso/	1	15	An. gambiae s.s	0.55548	0.548156	0.537571	0.552317	0.555234	0.568546	0.57052	0.556232	0.585033	0.591889	0.580988	0.588209	0.597049	0.603949	0.602289	0.583361	0.577465	0.581857	0.588498	0.592282	0.59189	0.594019	0.60478	0.600714	0.59577	0.597563	0.603569	0.603979	0.60557	0.611311	0.604007	0.59928	0.600245	0.603822	0.606236	0.604069	0.600339	0.604139	0.602857	0.603967	0.611714	0.611137	0.606387	0.604228	0.609579
24Feb15-D15-00015	DS_3/DS3_Bukinafaso/	1	15	An. gambiae s.s	1.06169	1.08059	1.15721	1.31173	1.19773	1.21628	1.11744	0.928338	1.07108	1.13847	1.10422	1.20594	1.15643	1.10332	1.09534	1.06969	1.10334	1.15138	1.16001	1.16302	1.10054	1.06581	1.15104	1.18009	1.15221	1.12842	1.18532	1.15469	1.12008	1.14218	1.11873	1.12929	1.15518	1.1431	1.14411	1.14735	1.1424	1.12608	1.15734	1.18401	1.16505	1.17902	1.1703	1.14935	1.14784
24Feb15-D15-00016	DS_3/DS3_Bukinafaso/	1	15	An. gambiae s.s	0.749478	0.775395	0.729674	0.672182	0.664878	0.713662	0.702567	0.616956	0.697197	0.741575	0.705716	0.673023	0.698054	0.704032	0.676095	0.678362	0.685656	0.698306	0.712085	0.698274	0.68637	0.687486	0.70084	0.704606	0.695113	0.681552	0.681266	0.68865	0.690021	0.680837	0.683625	0.689098	0.689602	0.68175	0.682681	0.688697	0.693024	0.688062	0.691821	0.693302	0.685767	0.68986	0.689429	0.685198	0.685019
24Feb15-D15-00017	DS_3/DS3_Bukinafaso/	1	15	An. gambiae s.s	0.816393	0.759425	0.751623	0.842252	0.802342	0.774072	0.739171	0.699836	0.762253	0.788972	0.760817	0.743709	0.788575	0.798816	0.764162	0.787019	0.778478	0.775074	0.802602	0.795746	0.779876	0.774717	0.789546	0.792401	0.784257	0.775283	0.779534	0.794702	0.795775	0.775016	0.777692	0.782569	0.788139	0.79789	0.788728	0.788563	0.799244	0.791067	0.78655	0.783166	0.780048	0.796678	0.795684	0.787514	0.797544
24Feb15-D15-00018	DS_3/DS3_Bukinafaso/	1	15	An. gambiae s.s	0.753297	0.789688	0.821963	0.856835	0.805695	0.82303	0.834519	0.793281	0.841779	0.832932	0.813539	0.885781	0.837618	0.840437	0.909612	0.853598	0.816062	0.82283	0.86109	0.8488	0.835348	0.843623	0.877493	0.884341	0.874579	0.864354	0.864809	0.86447	0.865662	0.867537	0.850948	0.856928	0.872532	0.865109	0.850441	0.859699	0.881749	0.857725	0.859599	0.871771	0.871296	0.862004	0.863492	0.871693	0.872157
24Feb15-D15-00019	DS_3/DS3_Bukinafaso/	1	15	An. gambiae s.s	0.631655	0.694034	0.70001	0.66423	0.669762	0.727128	0.695397	0.580018	0.677945	0.705285	0.65412	0.668052	0.671739	0.673013	0.676903	0.678629	0.691684	0.700566	0.694102	0.690454	0.6797	0.671683	0.67966	0.69732	0.684429	0.655423	0.673274	0.672373	0.666538	0.673461	0.678861	0.674339	0.66832	0.673211	0.675807	0.676738	0.677696	0.680189	0.68239	0.679582	0.672528	0.67694	0.681096	0.683247	0.685636
24Feb15-D15-00020	DS_3/DS3_Bukinafaso/	1	15	An. gambiae s.s	1.02977	0.979059	0.945998	0.970303	0.993773	0.974573	0.906548	0.852739	1.00579	1.03197	0.940326	0.948525	0.973192	0.976925	0.961146	0.966466	0.985509	1.00458	1.00911	0.991855	0.972949	0.967831	0.982646	0.986935	0.969407	0.956493	1.00514	0.992364	0.963963	0.965512	0.954226	0.963155	0.975849	0.96229	0.964918	0.969582	0.969833	0.972595	0.981896	0.975864	0.954651	0.989077	0.99393	0.977569	0.986108
24Feb15-D15-00021	DS_3/DS3_Bukinafaso/	1	15	An. gambiae s.s	0.863921	0.926486	0.964437	0.957126	0.986443	1.00212	0.921976	0.812554	0.914623	0.970103	0.923701	0.890544	0.895226	0.913314	0.922012	0.907095	0.898088	0.912065	0.944575	0.933503	0.925743	0.926995	0.927265	0.939558	0.944267	0.93244	0.911171	0.944772	0.95916	0.911401	0.922944	0.950096	0.966859	0.957145	0.931936	0.93427	0.955395	0.930406	0.935306	0.945479	0.937928	0.951616	0.944489	0.930015	0.937559
24Feb15-D15-00022	DS_3/DS3_Bukinafaso/	1	15	An. gambiae s.s	0.752261	0.73811	0.799054	0.874977	0.812036	0.867159	0.868692	0.74062	0.770616	0.818476	0.831679	0.814726	0.810062	0.831341	0.84447	0.773263	0.813414	0.872787	0.848915	0.841646	0.823591	0.812519	0.830962	0.831779	0.824276	0.816076	0.80676	0.823301	0.834071	0.818238	0.816895	0.836156	0.855585	0.846002	0.831572	0.83133	0.841009	0.832939	0.84093	0.840808	0.820935	0.831075	0.841464	0.840661	0.830574
24Feb15-D15-00023	DS_3/DS3_Bukinafaso/	1	15	An. gambiae s.s	0.85493	0.836382	0.824548	0.86153	0.910607	0.875837	0.814075	0.792802	0.86103	0.865014	0.820141	0.819668	0.823137	0.833826	0.843121	0.827636	0.824918	0.854168	0.901815	0.853121	0.836611	0.853383	0.859681	0.845558	0.841108	0.85184	0.855663	0.85243	0.844008	0.83524	0.83536	0.838789	0.841915	0.842181	0.836738	0.84445	0.859669	0.848374	0.860605	0.863367	0.838606	0.851668	0.854844	0.849146	0.854233
24Feb15-D15-00024	DS_3/DS3_Bukinafaso/	1	15	An. gambiae s.s	0.873507	0.905836	0.926583	0.9304	0.932772	0.882331	0.822108	0.803335	0.908868	0.950408	0.926212	0.959682	0.946267	0.92357	0.912267	0.903824	0.91798	0.937683	0.939674	0.907625	0.891401	0.894493	0.90191	0.899487	0.913289	0.933651	0.908814	0.914952	0.928015	0.920157	0.905836	0.926154	0.948805	0.919033	0.903373	0.916607	0.940267	0.920884	0.917997	0.931228	0.944294	0.927848	0.91669	0.92245	0.941164
24Feb15-D15-00025	DS_3/DS3_Bukinafaso/	1	15	An. gambiae s.s	0.753375	0.73702	0.772104	0.829968	0.826676	0.88138	0.860048	0.741843	0.786003	0.796162	0.781452	0.831114	0.831693	0.842978	0.869544	0.835523	0.822043	0.835545	0.860135	0.850182	0.829133	0.821916	0.842657	0.844616	0.845052	0.849656	0.845494	0.857858	0.854744	0.823678	0.823055	0.840462	0.854936	0.846406	0.848248	0.850165	0.844377	0.830746	0.855018	0.867072	0.836776	0.846485	0.854484	0.850342	0.841226
24Feb15-D15-00026	DS_3/DS3_Bukinafaso/	1	15	An. gambiae s.s	0.654293	0.627247	0.672553	0.712639	0.648802	0.674276	0.733467	0.743728	0.706719	0.701971	0.725979	0.737665	0.708259	0.708568	0.739204	0.719708	0.73558	0.745268	0.717962	0.712589	0.746823	0.767882	0.712775	0.717774	0.736641	0.742822	0.743748	0.738034	0.739014	0.750205	0.742433	0.730395	0.722686	0.723599	0.731016	0.741542	0.746479	0.732889	0.734102	0.741487	0.741274	0.727298	0.731129	0.741274	0.732305
24Feb15-D15-00027	DS_3/DS3_Bukinafaso/	1	15	An. gambiae s.s	0.779667	0.799396	0.837444	0.875543	0.827785	0.813379	0.824888	0.84189	0.872082	0.842604	0.815878	0.867833	0.836824	0.820756	0.848634	0.863307	0.862937	0.855667	0.852908	0.867174	0.877142	0.879181	0.876893	0.855319	0.859962	0.884478	0.862215	0.872072	0.896323	0.9055	0.893436	0.886299	0.885096	0.880488	0.870767	0.871121	0.882152	0.887338	0.87067	0.862656	0.879152	0.880028	0.877037	0.877338	0.883424
24Feb15-D15-00028	DS_3/DS3_Bukinafaso/	1	15	An. gambiae s.s	0.33707	0.364372	0.375841	0.351826	0.347587	0.366643	0.383133	0.378319	0.371552	0.37989	0.385251	0.365914	0.37944	0.38732	0.377117	0.373936	0.376547	0.377831	0.375668	0.385515	0.389512	0.389721	0.394249	0.385649	0.379874	0.381767	0.382447	0.3865	0.389316	0.38865	0.39454	0.387431	0.379002	0.387721	0.389458	0.38714	0.385058	0.386136	0.387925	0.38791	0.386146	0.389673	0.388566	0.385101	0.386142
24Feb15-D15-00029	DS_3/DS3_Bukinafaso/	1	15	An. gambiae s.s	0.694483	0.687762	0.683287	0.705585	0.771496	0.77171	0.76695	0.801478	0.759655	0.760949	0.78371	0.762424	0.783692	0.805294	0.806665	0.80758	0.806803	0.791786	0.77029	0.801704	0.820194	0.815022	0.805234	0.785828	0.798078	0.833127	0.81845	0.801576	0.805008	0.82734	0.812523	0.802688	0.810128	0.828342	0.809638	0.805344	0.822397	0.813664	0.787541	0.780074	0.805492	0.816856	0.811442	0.803737	0.81051
24Feb15-D15-00030	DS_3/DS3_Bukinafaso/	1	15	An. gambiae s.s	0.545167	0.502722	0.515152	0.57436	0.54054	0.501687	0.506523	0.556768	0.537467	0.521716	0.524604	0.532921	0.546097	0.544919	0.53364	0.541495	0.562559	0.571737	0.558341	0.559774	0.573956	0.576939	0.548478	0.555019	0.566008	0.564342	0.556308	0.555838	0.554993	0.550495	0.56458	0.572473	0.566135	0.551275	0.555973	0.564657	0.564249	0.550056	0.55271	0.564788	0.570996	0.554089	0.557112	0.569931	0.563493
24Feb15-D15-00031	DS_3/DS3_Bukinafaso/	1	15	An. gambiae s.s	0.930899	0.840084	0.880717	1.01052	0.925373	0.950971	1.00591	0.975778	0.89682	0.922219	0.985216	0.940573	0.962966	1.00224	1.01231	0.980012	0.997989	1.03412	1.03666	0.984582	0.985565	1.01395	1.00135	1.01917	1.00883	0.976111	0.996261	0.9887	0.994105	1.03694	1.0203	1.00768	1.00237	0.988352	0.992996	1.00295	1.00445	0.988607	0.995143	0.999076	0.984659	0.994155	1.01375	1.01962	0.99386
24Feb15-D15-00032	DS_3/DS3_Bukinafaso/	1	15	An. gambiae s.s	0.626056	0.673802	0.721602	0.703449	0.718027	0.774516	0.774339	0.693125	0.720406	0.76733	0.789178	0.779396	0.794733	0.792096	0.768732	0.770646	0.775523	0.779126	0.779624	0.769951	0.789286	0.800934	0.755209	0.755346	0.778663	0.798711	0.790508	0.782048	0.781298	0.788679	0.79846	0.793971	0.783527	0.782616	0.777375	0.790612	0.810634	0.784181	0.778868	0.783914	0.783604	0.789654	0.792497	0.791651	0.790471
24Feb15-D15-00033	DS_3/DS3_Bukinafaso/	1	15	An. gambiae s.s	0.586237	0.533589	0.529926	0.609681	0.567347	0.548199	0.562195	0.5927	0.613924	0.593174	0.566372	0.578954	0.593238	0.606271	0.612781	0.60315	0.616887	0.626737	0.612297	0.608335	0.612924	0.614515	0.603654	0.617345	0.627814	0.622497	0.613275	0.613641	0.619941	0.626558	0.634469	0.62646	0.617646	0.62826	0.621289	0.622943	0.634727	0.626316	0.614515	0.61416	0.627232	0.624146	0.622185	0.62339	0.623152
24Feb15-D15-00034	DS_3/DS3_Bukinafaso/	1	15	An. gambiae s.s	0.691767	0.686017	0.706795	0.738429	0.728929	0.742351	0.741065	0.705048	0.6997	0.719477	0.736554	0.722427	0.720337	0.727619	0.737726	0.743431	0.731973	0.718475	0.719101	0.743453	0.765978	0.765665	0.738418	0.739479	0.753945	0.762786	0.748127	0.739628	0.738079	0.740351	0.748903	0.756131	0.751609	0.732856	0.744021	0.754454	0.751167	0.74884	0.73436	0.728624	0.741812	0.744245	0.741795	0.738402	0.737294
24Feb15-D15-00035	DS_3/DS3_Bukinafaso/	1	15	An. gambiae s.s	0.618439	0.609626	0.636669	0.657525	0.619848	0.621206	0.644669	0.654255	0.611024	0.622367	0.669846	0.679496	0.657264	0.660924	0.689324	0.673987	0.676156	0.682472	0.676307	0.668595	0.681226	0.692043	0.669283	0.665777	0.676081	0.685906	0.675507	0.692441	0.700304	0.67614	0.680149	0.682357	0.683275	0.692379	0.687435	0.686284	0.69142	0.685827	0.678997	0.68201	0.694486	0.684145	0.678387	0.680353	0.683242
24Feb15-D15-00036	DS_3/DS3_Bukinafaso/	1	15	An. gambiae s.s	0.682737	0.625729	0.602758	0.636803	0.613499	0.619498	0.63447	0.6318	0.620958	0.620831	0.62484	0.619329	0.622292	0.652412	0.686967	0.651014	0.657127	0.668224	0.650902	0.65593	0.676333	0.680597	0.643972	0.652583	0.671606	0.675122	0.658735	0.664635	0.678386	0.680584	0.669757	0.673236	0.679314	0.665897	0.66079	0.673691	0.688175	0.661193	0.657736	0.66287	0.66072	0.676223	0.67577	0.668127	0.676111
24Feb15-D15-00037	DS_3/DS3_Bukinafaso/	1	15	An. gambiae s.s	0.593101	0.598884	0.610819	0.613108	0.598582	0.582184	0.580346	0.598048	0.616809	0.617594	0.602823	0.589365	0.607288	0.609432	0.595276	0.620201	0.634105	0.629681	0.616125	0.61107	0.624294	0.633505	0.613185	0.626085	0.646124	0.64837	0.621087	0.606188	0.613705	0.636375	0.631368	0.626822	0.626098	0.623605	0.630855	0.634537	0.631532	0.632162	0.631216	0.629342	0.628227	0.629968	0.628111	0.625983	0.629688
24Feb15-D15-00038	DS_3/DS3_Bukinafaso/	1	15	An. gambiae s.s	0.820008	0.728958	0.747013	0.874111	0.791154	0.824659	0.883042	0.856692	0.858429	0.915854	0.954289	0.876444	0.828001	0.82029	0.842326	0.864354	0.885242	0.896757	0.890617	0.853627	0.880531	0.926244	0.889607	0.868758	0.872382	0.888483	0.886954	0.89095	0.903484	0.917699	0.910063	0.895027	0.886321	0.891906	0.891862	0.903056	0.917896	0.898694	0.888351	0.895762	0.913328	0.904371	0.906672	0.910116	0.892666
24Feb15-D15-00039	DS_3/DS3_Bukinafaso/	1	15	An. gambiae s.s	0.620046	0.62965	0.661155	0.6691	0.634094	0.65428	0.679831	0.669381	0.702215	0.688752	0.671787	0.721462	0.686834	0.66574	0.686375	0.69503	0.701605	0.702331	0.697958	0.704356	0.719855	0.724791	0.701405	0.695855	0.699253	0.703907	0.706844	0.706515	0.71186	0.725284	0.725669	0.719007	0.715601	0.721908	0.709061	0.705921	0.715625	0.710187	0.705522	0.707552	0.715022	0.712888	0.712824	0.714583	0.713559
24Feb15-D15-00040	DS_3/DS3_Bukinafaso/	1	15	An. gambiae s.s	0.533438	0.549009	0.607552	0.628134	0.57417	0.584327	0.62721	0.652734	0.64773	0.657873	0.666356	0.640109	0.629821	0.638783	0.661088	0.682579	0.687672	0.678033	0.665818	0.674155	0.681166	0.680188	0.675208	0.688717	0.693439	0.682317	0.675474	0.673039	0.677274	0.686657	0.689569	0.687367	0.681542	0.674388	0.670537	0.675077	0.682188	0.674716	0.673226	0.674744	0.674244	0.673722	0.677127	0.68016	0.67721
24Feb15-D15-00041	DS_3/DS3_Bukinafaso/	1	15	An. gambiae s.s	0.951052	0.840238	0.811344	0.889619	0.911952	0.879013	0.866814	0.910311	0.927626	0.92014	0.893526	0.864542	0.901406	0.942319	0.943362	0.911477	0.937103	0.96449	0.943805	0.94046	0.95961	0.958145	0.903702	0.953485	0.983257	0.948962	0.942196	0.934919	0.943456	0.968161	0.938983	0.930161	0.940514	0.941864	0.941652	0.944041	0.945436	0.934733	0.937053	0.934814	0.920124	0.930189	0.950745	0.957257	0.93278
24Feb15-D15-00042	DS_3/DS3_Bukinafaso/	1	15	An. gambiae s.s	0.62676	0.638997	0.643702	0.633251	0.585365	0.611979	0.651657	0.645768	0.663089	0.672516	0.680085	0.702218	0.681799	0.682695	0.712578	0.709068	0.713777	0.721815	0.719284	0.68892	0.708336	0.743159	0.71616	0.690828	0.702162	0.737895	0.729643	0.708003	0.698757	0.710117	0.713032	0.711378	0.711025	0.716807	0.719795	0.720212	0.720065	0.722106	0.709633	0.706313	0.722587	0.714756	0.715475	0.722076	0.718594
[truncated: 2,106 more columns]
