# Supplementary material for: Age grading An. gambiae and An. arabiensis using near infrared spectra and artificial neural networks
Source: PLoS One. 2019 Aug 14;14(8):e0209451. doi: 10.1371/journal.pone.0209451 (PMC6693756; doi:10.1371/journal.pone.0209451)
Supplement: S5 Appendix — (ZIP) [file pone.0209451.s021.zip › DS4.xlsx]

## Sheet: DS4_Bukinafaso_spectra.csv
MosquitoID	Path	Age class	Age	Species	f350	f351	f352	f353	f354	f355	f356	f357	f358	f359	f360	f361	f362	f363	f364	f365	f366	f367	f368	f369	f370	f371	f372	f373	f374	f375	f376	f377	f378	f379	f380	f381	f382	f383	f384	f385	f386	f387	f388	f389	f390	f391	f392	f393	f394
7Oct12-00001	DS_4/DS4_Bukinafaso/	0	3	An. gambaes.s	0.917299	0.835418	0.825882	0.911817	0.904112	0.867655	0.840735	0.841478	0.888581	0.906955	0.897309	0.900764	0.915845	0.918964	0.909821	0.914005	0.925947	0.92882	0.914348	0.897682	0.903771	0.914067	0.901779	0.932582	0.942377	0.916987	0.91269	0.92977	0.940863	0.928287	0.920034	0.926579	0.927571	0.903099	0.930445	0.939743	0.916138	0.920757	0.92219	0.916669	0.910992	0.928087	0.919838	0.904376	0.919912
7Oct12-00013	DS_4/DS4_Bukinafaso/	0	3	An. gambaes.s	0.745783	0.751325	0.748287	0.757793	0.742247	0.726131	0.723081	0.735957	0.7551	0.758891	0.753126	0.752883	0.735314	0.747377	0.780847	0.759002	0.755446	0.758759	0.751767	0.741217	0.755047	0.770521	0.751715	0.750902	0.762241	0.768758	0.747827	0.760843	0.774344	0.759997	0.760194	0.760117	0.75852	0.759087	0.759639	0.759388	0.757906	0.755061	0.750138	0.747075	0.747997	0.747949	0.754063	0.757841	0.749304
7Oct12-00023	DS_4/DS4_Bukinafaso/	0	3	An. gambaes.s	0.582324	0.582409	0.60137	0.606808	0.583632	0.591923	0.599003	0.586094	0.62769	0.63417	0.612458	0.611067	0.607679	0.605519	0.608699	0.620603	0.619142	0.609361	0.602138	0.609482	0.609195	0.606021	0.613444	0.617977	0.618922	0.614718	0.602508	0.603186	0.608141	0.609148	0.616843	0.614922	0.607098	0.60475	0.605859	0.605628	0.604343	0.607812	0.606607	0.604247	0.604009	0.600934	0.598901	0.601923	0.611202
7Oct12-00025	DS_4/DS4_Bukinafaso/	0	3	An. gambaes.s	0.778398	0.764741	0.786166	0.823329	0.813333	0.773557	0.749786	0.763287	0.799779	0.816472	0.808089	0.79541	0.809032	0.818626	0.817903	0.832542	0.836159	0.816548	0.787197	0.810779	0.81772	0.808445	0.812696	0.817591	0.812384	0.800597	0.799479	0.810969	0.817592	0.810575	0.818538	0.807986	0.793303	0.801733	0.809719	0.816309	0.820571	0.819976	0.810564	0.801863	0.801485	0.808508	0.805148	0.798836	0.804581
7Oct12-00031	DS_4/DS4_Bukinafaso/	0	3	An. gambaes.s	0.860039	0.802258	0.797423	0.860056	0.864127	0.86434	0.849318	0.823212	0.864368	0.853552	0.83089	0.881721	0.883009	0.854115	0.834866	0.863703	0.879734	0.878441	0.870194	0.862292	0.855637	0.861182	0.886248	0.881892	0.873339	0.870076	0.85857	0.871419	0.881682	0.867663	0.85476	0.863533	0.874935	0.859154	0.852322	0.852364	0.856799	0.865458	0.860424	0.852079	0.851997	0.861278	0.85884	0.854984	0.867744
7Oct12-00033	DS_4/DS4_Bukinafaso/	0	3	An. gambaes.s	0.669967	0.613104	0.597213	0.634298	0.594177	0.594548	0.607911	0.60342	0.617855	0.624951	0.622311	0.618497	0.608399	0.609001	0.617935	0.611898	0.611071	0.612278	0.611971	0.618336	0.620697	0.618491	0.616607	0.622475	0.622558	0.615087	0.612592	0.613144	0.613827	0.612964	0.613253	0.612328	0.608484	0.602262	0.603807	0.611491	0.619429	0.618544	0.612324	0.607471	0.607631	0.608006	0.607084	0.606572	0.609135
7Oct12-00037	DS_4/DS4_Bukinafaso/	0	3	An. gambaes.s	0.709412	0.684915	0.679872	0.703926	0.71503	0.708145	0.697527	0.700835	0.744819	0.763019	0.750536	0.739497	0.747721	0.752128	0.743416	0.731115	0.742597	0.749793	0.736305	0.746521	0.75549	0.751202	0.735404	0.748413	0.758814	0.754576	0.753338	0.753947	0.753994	0.752633	0.754664	0.757814	0.753996	0.738887	0.742935	0.752684	0.75662	0.750317	0.746705	0.746185	0.74675	0.748043	0.747777	0.746738	0.747343
7Oct12-00041	DS_4/DS4_Bukinafaso/	0	3	An. gambaes.s	0.674518	0.692164	0.726803	0.74141	0.740266	0.731316	0.718335	0.711099	0.75073	0.755667	0.728939	0.716778	0.732178	0.745652	0.740886	0.723831	0.740265	0.745643	0.716409	0.73145	0.739282	0.735729	0.736919	0.735704	0.739436	0.744718	0.736259	0.740183	0.747904	0.746985	0.733559	0.729876	0.736805	0.744445	0.740377	0.734631	0.733481	0.736969	0.740183	0.741224	0.740669	0.744335	0.738173	0.73017	0.734124
7Oct12-00043	DS_4/DS4_Bukinafaso/	0	3	An. gambaes.s	0.58431	0.564258	0.566744	0.594399	0.58475	0.602786	0.618159	0.60338	0.589329	0.585558	0.592253	0.603514	0.607616	0.611417	0.614412	0.60677	0.61235	0.613505	0.59932	0.596312	0.591654	0.593582	0.612714	0.614398	0.608386	0.605197	0.610609	0.612735	0.612055	0.610781	0.607314	0.609519	0.614185	0.613101	0.600528	0.599445	0.609131	0.602157	0.603077	0.607998	0.608354	0.597248	0.600063	0.607282	0.59844
7Oct12-00049	DS_4/DS4_Bukinafaso/	0	3	An. gambaes.s	0.827385	0.773756	0.765433	0.804525	0.867785	0.884682	0.857795	0.826095	0.8396	0.867077	0.884603	0.875146	0.844474	0.846254	0.876152	0.863866	0.843229	0.844188	0.870125	0.854949	0.838929	0.841521	0.865626	0.862975	0.86076	0.866965	0.862006	0.863941	0.866856	0.865216	0.86875	0.862057	0.851957	0.852612	0.862461	0.866502	0.861183	0.857135	0.862078	0.867456	0.866267	0.866212	0.864167	0.859811	0.85539
7Oct12-00051	DS_4/DS4_Bukinafaso/	0	3	An. gambaes.s	0.61369	0.614748	0.639173	0.663758	0.647692	0.66268	0.671414	0.647284	0.64811	0.646988	0.646287	0.658029	0.670207	0.666844	0.654952	0.664419	0.668153	0.663473	0.656317	0.659698	0.665382	0.668925	0.668261	0.663391	0.665115	0.672075	0.669519	0.677131	0.68121	0.671151	0.661869	0.657192	0.660397	0.670521	0.663368	0.660522	0.666975	0.666411	0.665033	0.66406	0.664187	0.66813	0.665194	0.659592	0.660375
7Oct12-00053	DS_4/DS4_Bukinafaso/	0	3	An. gambaes.s	0.646019	0.694686	0.749152	0.763946	0.767584	0.781068	0.762397	0.712546	0.752967	0.767326	0.757382	0.777063	0.779593	0.778284	0.779335	0.775898	0.76652	0.760494	0.76203	0.755888	0.759256	0.769361	0.775351	0.779161	0.7817	0.784888	0.791533	0.786191	0.782077	0.786854	0.778486	0.773486	0.77323	0.773477	0.780493	0.775388	0.763407	0.775358	0.776141	0.773905	0.777673	0.773317	0.769592	0.769119	0.771096
7Oct12-00055	DS_4/DS4_Bukinafaso/	0	3	An. gambaes.s	0.645321	0.677238	0.691812	0.666899	0.682953	0.710407	0.710684	0.679845	0.694638	0.705108	0.698929	0.687963	0.701531	0.721007	0.724631	0.696054	0.689342	0.693326	0.694689	0.70754	0.706027	0.700939	0.712859	0.711458	0.702582	0.696953	0.7057	0.708526	0.707977	0.708981	0.709042	0.707833	0.703739	0.697475	0.707916	0.7089	0.699853	0.710916	0.7059	0.702494	0.712491	0.701934	0.698102	0.703449	0.708586
7Oct12-00057	DS_4/DS4_Bukinafaso/	0	3	An. gambaes.s	0.952392	0.976955	1.00634	1.03405	1.08371	1.08088	1.06387	1.06702	1.0474	1.06871	1.09822	1.07221	1.08961	1.12036	1.12008	1.05351	1.10947	1.13696	1.03892	1.06041	1.10799	1.1229	1.08129	1.0917	1.10007	1.09179	1.10842	1.10946	1.10586	1.1112	1.11803	1.11488	1.10382	1.0948	1.10369	1.10637	1.09504	1.0839	1.08939	1.10534	1.11883	1.11377	1.10233	1.09548	1.09914
7Oct12-00059	DS_4/DS4_Bukinafaso/	0	3	An. gambaes.s	0.706252	0.762665	0.778472	0.729887	0.760422	0.799673	0.814643	0.797387	0.76701	0.775337	0.797023	0.782216	0.788007	0.8056	0.815905	0.795381	0.812423	0.834578	0.827294	0.819327	0.801207	0.795696	0.823952	0.810262	0.798752	0.80866	0.823865	0.820004	0.818281	0.829783	0.810167	0.806174	0.815412	0.81649	0.811976	0.808589	0.809278	0.812418	0.80675	0.806242	0.818546	0.822761	0.812509	0.803946	0.814904
7Oct12-00061	DS_4/DS4_Bukinafaso/	0	3	An. gambaes.s	0.55935	0.564753	0.580539	0.604127	0.596263	0.570881	0.563057	0.5854	0.602332	0.585009	0.567781	0.593498	0.593296	0.577706	0.56485	0.570766	0.58449	0.585451	0.570059	0.583124	0.584482	0.57731	0.580456	0.576521	0.576768	0.582397	0.581778	0.577582	0.580225	0.591234	0.583854	0.579019	0.579921	0.581747	0.582513	0.578051	0.573029	0.580677	0.578412	0.577286	0.584578	0.57765	0.578005	0.582316	0.578569
7Oct12-00063	DS_4/DS4_Bukinafaso/	0	3	An. gambaes.s	1.12866	1.16667	1.20153	1.21581	1.20045	1.25885	1.26849	1.17384	1.18413	1.24747	1.31279	1.31067	1.25342	1.27197	1.33302	1.21277	1.21646	1.2796	1.30273	1.24667	1.25842	1.29797	1.26417	1.27907	1.28052	1.25897	1.27339	1.2833	1.29078	1.30057	1.3029	1.27164	1.24372	1.26149	1.27583	1.27121	1.26223	1.28965	1.27551	1.25888	1.27552	1.30188	1.28493	1.26217	1.28972
7Oct12-00067	DS_4/DS4_Bukinafaso/	0	3	An. gambaes.s	0.785045	0.871979	0.990154	0.978974	0.918943	0.974448	1.01644	0.94822	0.983014	0.993957	0.977553	0.983622	0.977677	0.963228	0.949535	0.947571	0.961605	0.961615	0.937088	0.941691	0.944652	0.943672	0.947264	0.950109	0.94031	0.925621	0.931811	0.95436	0.960707	0.939301	0.950478	0.955233	0.951371	0.951302	0.945023	0.939833	0.9429	0.959776	0.952009	0.947345	0.962847	0.94977	0.941905	0.942061	0.940667
7Oct12-00071	DS_4/DS4_Bukinafaso/	0	3	An. gambaes.s	0.865812	0.926996	1.01399	0.998929	0.930208	0.905071	0.916256	0.942048	0.967771	0.970563	0.95812	0.953621	0.975485	0.983027	0.967091	0.960643	0.985891	0.998647	0.972452	0.972846	0.967271	0.96331	0.977003	0.965509	0.959514	0.97254	0.994688	1.00629	1.00234	0.989023	0.986306	0.978868	0.969522	0.96836	0.984054	0.987617	0.973209	0.964218	0.973178	0.982033	0.977551	0.98096	0.974474	0.966534	0.972844
7Oct12-00075	DS_4/DS4_Bukinafaso/	0	3	An. gambaes.s	0.612869	0.662262	0.680554	0.659904	0.663134	0.677849	0.668476	0.633785	0.663553	0.657977	0.639331	0.670401	0.695534	0.68263	0.650411	0.65864	0.667641	0.671124	0.670423	0.671548	0.658572	0.648655	0.663733	0.669451	0.669496	0.670113	0.676006	0.673429	0.679168	0.697526	0.678945	0.674387	0.683487	0.68483	0.674137	0.669249	0.671853	0.665588	0.661312	0.666265	0.677995	0.668626	0.666273	0.672932	0.67747
7Oct12-00077	DS_4/DS4_Bukinafaso/	0	3	An. gambaes.s	0.980607	1.02708	1.12207	1.20113	1.04388	1.07003	1.11383	1.04333	1.08392	1.11191	1.10727	1.10464	1.07555	1.10786	1.1765	1.09356	1.09255	1.12518	1.12561	1.10681	1.12384	1.13984	1.09592	1.08719	1.10168	1.1169	1.10505	1.10871	1.11791	1.12152	1.13984	1.12653	1.10578	1.11876	1.12298	1.12457	1.12402	1.11203	1.12332	1.13396	1.12542	1.13198	1.12319	1.11194	1.12122
7Oct12-00091	DS_4/DS4_Bukinafaso/	0	3	An. gambaes.s	0.911984	0.908075	0.890343	0.858511	0.904413	0.916044	0.901901	0.891935	0.884305	0.890852	0.910013	0.929659	0.906633	0.883346	0.888974	0.940215	0.923604	0.890622	0.893455	0.916728	0.921281	0.910526	0.905102	0.88398	0.890018	0.917642	0.902618	0.885462	0.888867	0.913155	0.906329	0.8974	0.897448	0.906165	0.902107	0.902085	0.9061	0.893582	0.895873	0.906108	0.90928	0.888643	0.884584	0.892774	0.891853
7Oct12-00093	DS_4/DS4_Bukinafaso/	0	3	An. gambaes.s	0.726889	0.764184	0.813113	0.824434	0.769669	0.771541	0.802281	0.817033	0.795932	0.810788	0.846385	0.849879	0.834294	0.827863	0.835969	0.841631	0.831537	0.819746	0.821594	0.849034	0.858161	0.84914	0.842896	0.831473	0.838856	0.856765	0.839064	0.835782	0.841846	0.846238	0.851941	0.852023	0.84386	0.831205	0.84043	0.84551	0.840178	0.844716	0.840466	0.83944	0.847161	0.834065	0.837368	0.847873	0.840507
7Oct12-00095	DS_4/DS4_Bukinafaso/	0	3	An. gambaes.s	0.710044	0.730329	0.7332	0.711213	0.728565	0.744307	0.754936	0.759752	0.734975	0.741473	0.767533	0.772541	0.761111	0.765298	0.782483	0.771304	0.777239	0.777009	0.758557	0.772121	0.782827	0.780627	0.770154	0.764176	0.769811	0.781269	0.778828	0.766586	0.761461	0.770733	0.773191	0.773743	0.770715	0.763057	0.769916	0.776358	0.773674	0.764297	0.760646	0.764837	0.772184	0.765622	0.76555	0.770046	0.768292
7Oct12-00101	DS_4/DS4_Bukinafaso/	0	3	An. gambaes.s	1.06936	0.984311	0.947198	0.995759	0.967041	0.934632	0.943161	0.992339	0.954624	0.958254	0.999646	1.01868	0.999882	0.980662	0.975579	0.975384	0.977066	0.98806	1.00863	1.01452	0.99041	0.963213	0.963113	0.94655	0.948888	0.982563	1.02991	1.01377	0.99367	1.0126	1.00527	0.997033	0.989273	0.97781	0.987629	0.987278	0.974595	0.982365	0.971938	0.969967	0.990229	0.976708	0.973161	0.979856	0.9798
7Oct12-00103	DS_4/DS4_Bukinafaso/	0	3	An. gambaes.s	0.803951	0.875598	0.858162	0.798251	0.897916	0.89895	0.871814	0.899261	0.866966	0.866257	0.894144	0.908985	0.8945	0.892894	0.90135	0.868757	0.872993	0.887466	0.883804	0.883251	0.871807	0.872988	0.909898	0.877011	0.870192	0.905697	0.903504	0.900155	0.906819	0.920288	0.910947	0.899632	0.893652	0.89334	0.894154	0.896189	0.895823	0.885762	0.887618	0.897563	0.904613	0.892412	0.888867	0.893296	0.893678
7Oct12-00109	DS_4/DS4_Bukinafaso/	0	3	An. gambaes.s	0.901111	0.933889	0.924451	0.917439	0.96039	0.913651	0.906159	1.0068	0.96848	0.932051	0.941291	0.989454	0.974621	0.954382	0.947119	0.920523	0.935576	0.968457	0.983109	0.959929	0.950709	0.95753	0.962016	0.954741	0.957411	0.970052	0.966625	0.960532	0.959499	0.966214	0.974805	0.981279	0.975495	0.953332	0.952883	0.962126	0.970592	0.973802	0.961212	0.959035	0.977453	0.966103	0.955763	0.955841	0.963505
7Oct12-00111	DS_4/DS4_Bukinafaso/	0	3	An. gambaes.s	0.884184	0.96764	1.01921	0.985329	1.04279	0.973989	0.947283	1.04496	0.978029	0.975702	1.02155	1.01519	1.053	1.0526	1.00597	0.99444	1.02154	1.0495	1.04482	1.02503	1.02121	1.03033	1.03517	1.02837	1.0452	1.07184	1.03363	1.0206	1.04087	1.07407	1.04966	1.02663	1.01919	1.02239	1.03023	1.03485	1.03428	1.03333	1.03573	1.03494	1.0279	1.02417	1.03466	1.04475	1.0334
7Oct12-00113	DS_4/DS4_Bukinafaso/	0	3	An. gambaes.s	0.524487	0.536886	0.566496	0.581142	0.571224	0.546747	0.536979	0.552547	0.558975	0.5604	0.557454	0.550299	0.546793	0.541196	0.536309	0.544684	0.56358	0.567636	0.549481	0.559213	0.56398	0.559482	0.55428	0.548533	0.545955	0.548376	0.5556	0.555751	0.550926	0.547105	0.552177	0.556421	0.555298	0.549296	0.552352	0.554925	0.553232	0.552046	0.551664	0.552563	0.553733	0.55011	0.549147	0.551501	0.553873
7Oct12-00119	DS_4/DS4_Bukinafaso/	0	3	An. gambaes.s	0.901275	0.8882	0.915156	0.951936	0.890559	0.892625	0.932191	0.951492	0.890461	0.878383	0.911433	0.94074	0.956643	0.948107	0.926796	0.921769	0.94481	0.953778	0.927358	0.928982	0.940813	0.944663	0.928239	0.922008	0.93398	0.952544	0.944463	0.944428	0.943896	0.93796	0.957737	0.953868	0.930592	0.916806	0.932324	0.938533	0.926934	0.928398	0.934198	0.933559	0.924536	0.92928	0.931247	0.931252	0.936446
7Oct12-00123	DS_4/DS4_Bukinafaso/	0	3	An. gambaes.s	0.462527	0.481697	0.494346	0.497888	0.488755	0.490217	0.494256	0.491047	0.484141	0.486185	0.495329	0.502529	0.498321	0.497464	0.502501	0.501556	0.500115	0.499809	0.49948	0.492236	0.489531	0.493941	0.502105	0.498846	0.497167	0.499467	0.494876	0.497137	0.498593	0.49472	0.501058	0.502833	0.499706	0.497609	0.496117	0.496579	0.499929	0.506366	0.496515	0.490189	0.49957	0.497588	0.495334	0.494426	0.493291
7Oct12-00125	DS_4/DS4_Bukinafaso/	0	3	An. gambaes.s	0.758157	0.776717	0.787929	0.807596	0.809675	0.802967	0.798574	0.800967	0.794452	0.797869	0.803091	0.795149	0.799137	0.80467	0.810193	0.82708	0.831324	0.82244	0.81209	0.828809	0.824162	0.807786	0.809775	0.814837	0.822336	0.828279	0.824397	0.828146	0.826247	0.813125	0.818499	0.820872	0.819361	0.821583	0.826824	0.825101	0.817982	0.81938	0.814628	0.810912	0.813532	0.811157	0.814198	0.816078	0.807446
7Oct12-00127	DS_4/DS4_Bukinafaso/	0	3	An. gambaes.s	1.0465	1.05378	1.09924	1.11689	1.04967	1.09147	1.13132	1.07573	1.12596	1.08262	1.03833	1.13915	1.14755	1.09289	1.05986	1.12902	1.16502	1.13538	1.08597	1.12892	1.1344	1.1133	1.13124	1.13953	1.1345	1.13028	1.15334	1.12046	1.09239	1.11083	1.12965	1.14157	1.14307	1.13644	1.13346	1.13021	1.13112	1.1504	1.12714	1.10685	1.12132	1.12555	1.11869	1.11155	1.11745
7Oct12-00133	DS_4/DS4_Bukinafaso/	0	3	An. gambaes.s	0.881012	0.85447	0.817352	0.82147	0.833806	0.874463	0.908863	0.905228	0.914614	0.891001	0.871083	0.903303	0.915915	0.903156	0.884327	0.890455	0.893421	0.886805	0.877241	0.891708	0.903382	0.908547	0.913425	0.91232	0.91036	0.911337	0.91657	0.915644	0.914729	0.918043	0.916028	0.90779	0.904526	0.917277	0.92229	0.921562	0.919082	0.917855	0.908108	0.907018	0.921684	0.918797	0.916306	0.914008	0.906253
7Oct12-00137	DS_4/DS4_Bukinafaso/	0	3	An. gambaes.s	0.609804	0.661036	0.684718	0.653218	0.651199	0.677296	0.699989	0.691949	0.678819	0.675646	0.680291	0.681669	0.668028	0.663218	0.672495	0.680993	0.695002	0.69314	0.672539	0.685578	0.690256	0.687003	0.692381	0.693073	0.689171	0.686975	0.697378	0.693275	0.686194	0.689086	0.699889	0.7085	0.706534	0.692139	0.689168	0.690322	0.690224	0.688422	0.687976	0.689571	0.692816	0.697001	0.694113	0.688691	0.68954
7Oct12-00139	DS_4/DS4_Bukinafaso/	0	3	An. gambaes.s	0.693973	0.730987	0.739896	0.707385	0.741525	0.775176	0.772942	0.741372	0.762566	0.757537	0.747933	0.785856	0.802476	0.793557	0.781922	0.805276	0.794889	0.781801	0.792762	0.79897	0.796205	0.792917	0.800072	0.803969	0.805053	0.807277	0.816579	0.807471	0.794039	0.79211	0.807005	0.809914	0.805995	0.811755	0.802344	0.800464	0.807144	0.797626	0.79873	0.805229	0.807864	0.80521	0.796637	0.790928	0.797079
7Oct12-00147	DS_4/DS4_Bukinafaso/	0	3	An. gambaes.s	0.800448	0.904232	0.967791	0.90298	0.879336	0.891545	0.915255	0.922347	0.90952	0.908603	0.926347	0.9514	0.923946	0.915254	0.935738	0.928249	0.938123	0.94568	0.936016	0.941191	0.930345	0.926633	0.960975	0.946052	0.933694	0.944755	0.95772	0.931322	0.921219	0.95448	0.942613	0.93843	0.941765	0.934634	0.940907	0.945212	0.941142	0.935813	0.930427	0.928841	0.933915	0.948046	0.947071	0.934357	0.92743
7Oct12-00151	DS_4/DS4_Bukinafaso/	0	3	An. gambaes.s	0.639194	0.6764	0.702138	0.702751	0.698739	0.69927	0.700671	0.700319	0.710367	0.69992	0.693799	0.727765	0.744148	0.734929	0.716974	0.720576	0.716856	0.717476	0.728769	0.722685	0.717786	0.716617	0.714666	0.705735	0.715455	0.738402	0.731602	0.71417	0.712084	0.731364	0.724847	0.722473	0.727945	0.732239	0.722646	0.719244	0.724339	0.71952	0.710204	0.710833	0.725303	0.725146	0.719597	0.717606	0.724707
7Oct12-00157	DS_4/DS4_Bukinafaso/	0	3	An. gambaes.s	1.12191	1.10075	1.10117	1.11465	1.06752	1.07621	1.09943	1.09561	1.12728	1.13873	1.13508	1.14984	1.17241	1.14136	1.09946	1.17579	1.21311	1.17022	1.10084	1.12303	1.11149	1.10088	1.16772	1.15527	1.14735	1.16844	1.1569	1.1519	1.13938	1.12107	1.1723	1.16133	1.12127	1.13855	1.16469	1.16189	1.13616	1.1355	1.12891	1.13147	1.15126	1.15474	1.1432	1.12874	1.1248
7Oct12-00159	DS_4/DS4_Bukinafaso/	0	3	An. gambaes.s	0.801385	0.807869	0.80069	0.778643	0.778094	0.817801	0.868423	0.881383	0.837704	0.831872	0.85004	0.840782	0.832978	0.831729	0.840043	0.861924	0.850103	0.834039	0.838564	0.84538	0.846678	0.850103	0.864512	0.853458	0.847647	0.856748	0.863847	0.861155	0.857296	0.858833	0.857793	0.858439	0.858566	0.854532	0.851329	0.85582	0.862763	0.854234	0.858261	0.858597	0.846374	0.856974	0.856716	0.84596	0.840985
7Oct12-00163	DS_4/DS4_Bukinafaso/	0	3	An. gambaes.s	0.800876	0.814349	0.802286	0.79438	0.803245	0.812344	0.831306	0.859428	0.860374	0.837367	0.817095	0.822661	0.830071	0.827263	0.819913	0.829334	0.830352	0.823366	0.816696	0.825255	0.822682	0.821516	0.841793	0.825757	0.825329	0.848723	0.849102	0.82883	0.816546	0.826933	0.836789	0.827917	0.825294	0.857673	0.836516	0.833288	0.855741	0.832302	0.82306	0.827137	0.832521	0.827129	0.826362	0.82674	0.820181
7Oct12-00165	DS_4/DS4_Bukinafaso/	0	3	An. gambaes.s	0.640063	0.653804	0.651399	0.626731	0.655093	0.65944	0.647089	0.645655	0.687912	0.680006	0.65043	0.667933	0.691321	0.69102	0.674789	0.684697	0.692514	0.691893	0.685609	0.685535	0.681313	0.682273	0.699566	0.694686	0.688115	0.689914	0.693936	0.682935	0.676905	0.68789	0.691913	0.689516	0.689142	0.698809	0.697505	0.697626	0.701351	0.697005	0.687402	0.686883	0.698699	0.690507	0.685703	0.687801	0.690823
7Oct12-00167	DS_4/DS4_Bukinafaso/	0	3	An. gambaes.s	0.677822	0.72517	0.729989	0.69625	0.69589	0.728865	0.741974	0.707129	0.704696	0.714028	0.724663	0.730956	0.732312	0.723324	0.713188	0.724322	0.73979	0.745847	0.738458	0.732468	0.72488	0.722075	0.730755	0.732977	0.733	0.733213	0.731756	0.721659	0.718165	0.728036	0.726915	0.726302	0.729496	0.735211	0.738155	0.731562	0.721782	0.727402	0.731932	0.727996	0.718292	0.725591	0.726969	0.721485	0.718763
7Oct12-00171	DS_4/DS4_Bukinafaso/	0	3	An. gambaes.s	1.30048	1.20272	1.09449	1.11574	1.19269	1.14413	1.14273	1.28228	1.14722	1.148	1.24767	1.24526	1.20434	1.15872	1.14599	1.21618	1.17891	1.15609	1.22045	1.15899	1.16096	1.19321	1.155	1.13974	1.17429	1.21629	1.14217	1.16247	1.19714	1.17299	1.2179	1.23025	1.20539	1.18723	1.16201	1.15669	1.17475	1.19387	1.18637	1.17367	1.17376	1.16604	1.19237	1.21163	1.16542
7Oct12-00173	DS_4/DS4_Bukinafaso/	0	3	An. gambaes.s	0.851247	0.882764	0.902809	0.909879	0.946945	0.903019	0.866203	0.894608	0.929431	0.933532	0.916017	0.908943	0.934857	0.939596	0.915862	0.913518	0.924709	0.940716	0.949049	0.929505	0.910009	0.911828	0.945404	0.960769	0.955852	0.938049	0.917306	0.921235	0.932501	0.935795	0.952629	0.944215	0.927199	0.933236	0.930607	0.926842	0.927471	0.932334	0.92472	0.918836	0.925216	0.930598	0.932429	0.929259	0.923062
7Oct12-00177	DS_4/DS4_Bukinafaso/	0	3	An. gambaes.s	0.874543	0.837479	0.8236	0.853324	0.903747	0.83842	0.804698	0.880183	0.894966	0.899131	0.885666	0.839991	0.859138	0.886931	0.899074	0.926749	0.895592	0.872901	0.899188	0.90218	0.894364	0.889292	0.897381	0.908716	0.90793	0.89627	0.892321	0.903628	0.915097	0.91424	0.91333	0.900381	0.890756	0.902701	0.903847	0.905785	0.909098	0.898895	0.899237	0.90177	0.898453	0.899811	0.903545	0.907395	0.90856
7Oct12-00179	DS_4/DS4_Bukinafaso/	0	3	An. gambaes.s	0.763945	0.722526	0.727005	0.785621	0.748646	0.724404	0.734534	0.768591	0.753834	0.766376	0.782291	0.749994	0.769444	0.778399	0.761478	0.768864	0.769842	0.777208	0.793857	0.768193	0.765759	0.778095	0.771592	0.764165	0.76887	0.780149	0.773266	0.786255	0.792175	0.77492	0.784364	0.780317	0.769578	0.774264	0.776744	0.774527	0.771085	0.774395	0.774728	0.773679	0.773899	0.773684	0.779032	0.78386	0.779493
7Oct12-00181	DS_4/DS4_Bukinafaso/	0	3	An. gambaes.s	0.779533	0.826519	0.845015	0.822203	0.830223	0.811872	0.822882	0.888476	0.86652	0.83719	0.836086	0.867215	0.861561	0.855999	0.865741	0.872957	0.864216	0.862732	0.879609	0.875194	0.871645	0.872173	0.871054	0.859244	0.858935	0.869368	0.863773	0.879128	0.878056	0.846876	0.867477	0.878372	0.876953	0.884135	0.868455	0.864548	0.876194	0.870654	0.866862	0.8699	0.876244	0.865527	0.867802	0.875996	0.870068
7Oct12-00183	DS_4/DS4_Bukinafaso/	0	3	An. gambaes.s	0.838443	0.833546	0.819359	0.797143	0.814269	0.843091	0.860734	0.857319	0.861757	0.865198	0.870007	0.87915	0.860554	0.865778	0.887819	0.852534	0.868576	0.892528	0.881363	0.885744	0.881509	0.870429	0.865465	0.879477	0.88331	0.875458	0.887939	0.887896	0.881478	0.880617	0.893016	0.884037	0.866012	0.865599	0.866331	0.868134	0.873203	0.884686	0.872252	0.866822	0.884761	0.872748	0.870136	0.875132	0.870662
7Oct12-00195	DS_4/DS4_Bukinafaso/	0	3	An. gambaes.s	0.678906	0.675315	0.650603	0.647411	0.676068	0.666235	0.651645	0.662865	0.671683	0.673751	0.683496	0.712777	0.684507	0.663978	0.674641	0.691923	0.68178	0.678365	0.700885	0.692197	0.682363	0.682355	0.691011	0.682247	0.682289	0.692713	0.685095	0.690003	0.696003	0.692141	0.693064	0.686214	0.6814	0.691535	0.68679	0.682188	0.685926	0.694865	0.687585	0.681478	0.688622	0.687404	0.686893	0.688138	0.688496
6Nov12-00001	DS_4/DS4_Bukinafaso/	0	6	An. gambaes.s	0.633283	0.610773	0.585171	0.594818	0.598999	0.610041	0.625228	0.632862	0.602928	0.588498	0.600661	0.628037	0.614765	0.613783	0.633133	0.624332	0.629102	0.634915	0.628562	0.62165	0.620051	0.62059	0.61763	0.617976	0.623938	0.628891	0.617658	0.62104	0.627262	0.623782	0.619105	0.620398	0.624154	0.623595	0.626804	0.63029	0.628497	0.615616	0.617645	0.62124	0.615652	0.619039	0.626407	0.629225	0.620734
6Nov12-00003	DS_4/DS4_Bukinafaso/	0	6	An. gambaes.s	0.591359	0.581158	0.582982	0.584564	0.573595	0.583002	0.60216	0.613569	0.610525	0.60052	0.598771	0.613532	0.590463	0.590844	0.619348	0.612254	0.602672	0.600321	0.606185	0.613794	0.615357	0.612781	0.612319	0.616087	0.61548	0.608518	0.601281	0.602118	0.606908	0.609633	0.605779	0.611382	0.615755	0.602653	0.602309	0.609306	0.613772	0.60463	0.606893	0.607799	0.598828	0.603446	0.606755	0.603825	0.596836
6Nov12-00005	DS_4/DS4_Bukinafaso/	0	6	An. gambaes.s	0.481811	0.489631	0.495252	0.50156	0.495187	0.486955	0.489449	0.508727	0.538786	0.534055	0.522113	0.5446	0.516895	0.51236	0.537595	0.520308	0.533267	0.547771	0.537587	0.538642	0.536491	0.531082	0.528441	0.53366	0.537129	0.535078	0.531583	0.538332	0.538786	0.525905	0.531754	0.53532	0.537233	0.544376	0.536163	0.529887	0.532055	0.535003	0.539797	0.538701	0.530545	0.534848	0.535534	0.533059	0.534024
6Nov12-00007	DS_4/DS4_Bukinafaso/	0	6	An. gambaes.s	1.3264	1.33585	1.33165	1.35108	1.28608	1.28795	1.31962	1.35773	1.64327	1.45562	1.23798	1.32329	1.45688	1.39484	1.25976	1.369	1.46312	1.43737	1.35303	1.42313	1.39294	1.32901	1.37525	1.39116	1.40517	1.40363	1.32102	1.3489	1.41974	1.43014	1.36528	1.36066	1.407	1.43278	1.3783	1.34141	1.35393	1.39171	1.38814	1.37995	1.39841	1.3937	1.39584	1.39345	1.36729
6Nov12-00009	DS_4/DS4_Bukinafaso/	0	6	An. gambaes.s	0.570513	0.593494	0.604115	0.598651	0.600002	0.591354	0.581118	0.579437	0.591055	0.595065	0.592962	0.594547	0.587398	0.594494	0.607343	0.581869	0.599143	0.621336	0.609766	0.59132	0.593937	0.608624	0.610799	0.594438	0.593388	0.607318	0.598021	0.597119	0.599757	0.598822	0.601536	0.59306	0.586456	0.599446	0.600467	0.597552	0.596737	0.597894	0.601076	0.598313	0.589422	0.598011	0.604422	0.601559	0.591825
6Nov12-00011	DS_4/DS4_Bukinafaso/	0	6	An. gambaes.s	0.837072	0.904979	0.963538	0.93629	0.838821	0.882792	0.955138	0.93237	0.972672	0.969018	0.942152	0.951783	0.929878	0.920426	0.941017	0.977962	0.970122	0.940493	0.924672	0.950209	0.947661	0.926384	0.926954	0.949185	0.962758	0.95431	0.936211	0.955654	0.965599	0.937011	0.944738	0.943227	0.936421	0.94494	0.951121	0.9553	0.95533	0.945446	0.95384	0.958104	0.94413	0.948837	0.95074	0.944728	0.935479
6Nov12-00013	DS_4/DS4_Bukinafaso/	0	6	An. gambaes.s	0.78852	0.774804	0.737673	0.719699	0.696249	0.742311	0.787717	0.766969	0.782016	0.772653	0.756387	0.768807	0.751115	0.748538	0.769391	0.776187	0.787074	0.790432	0.779359	0.769082	0.781354	0.791475	0.76652	0.766347	0.774557	0.775858	0.763038	0.770302	0.77796	0.77113	0.780241	0.778023	0.76956	0.771171	0.772689	0.774165	0.776494	0.780576	0.782691	0.778207	0.769269	0.774741	0.778512	0.776656	0.772366
6Nov12-00017	DS_4/DS4_Bukinafaso/	0	6	An. gambaes.s	0.748403	0.758691	0.699665	0.660996	0.717265	0.699782	0.667389	0.68662	0.741154	0.715591	0.678459	0.72876	0.710404	0.68762	0.693464	0.713134	0.727394	0.720228	0.697543	0.707496	0.71245	0.713951	0.725892	0.715822	0.712867	0.719869	0.708387	0.711655	0.720815	0.721424	0.705597	0.70715	0.718676	0.71666	0.705362	0.706243	0.719611	0.721652	0.716013	0.708683	0.704093	0.699799	0.70708	0.715178	0.707664
6Nov12-00019	DS_4/DS4_Bukinafaso/	0	6	An. gambaes.s	0.458107	0.471077	0.46444	0.455966	0.468881	0.460802	0.452147	0.463458	0.487903	0.481428	0.463061	0.467959	0.460066	0.459042	0.466635	0.461883	0.461002	0.461678	0.461014	0.464823	0.463208	0.458726	0.458474	0.461389	0.464315	0.463483	0.455241	0.458789	0.46515	0.464107	0.457434	0.458781	0.463724	0.461686	0.461018	0.462463	0.462875	0.456015	0.458211	0.461316	0.458486	0.460935	0.458601	0.454603	0.456109
6Nov12-00021	DS_4/DS4_Bukinafaso/	0	6	An. gambaes.s	0.3926	0.404151	0.402864	0.397381	0.393549	0.401991	0.405839	0.398215	0.419549	0.413895	0.39682	0.40428	0.400973	0.399479	0.401387	0.393154	0.408749	0.412254	0.387145	0.400785	0.404847	0.398245	0.399195	0.401172	0.402004	0.400664	0.39723	0.400709	0.402309	0.397039	0.399315	0.402052	0.403312	0.403474	0.402143	0.401172	0.400005	0.395558	0.396727	0.398829	0.397459	0.396341	0.398457	0.399542	0.394304
6Nov12-00023	DS_4/DS4_Bukinafaso/	0	6	An. gambaes.s	0.694664	0.767093	0.779164	0.712285	0.680457	0.718796	0.754404	0.731884	0.765823	0.762888	0.735319	0.733741	0.743956	0.755838	0.760528	0.751714	0.761647	0.766119	0.752528	0.768519	0.778045	0.771769	0.7567	0.742447	0.754393	0.77959	0.759992	0.759493	0.75994	0.746674	0.754795	0.763201	0.766821	0.767344	0.757354	0.753269	0.758631	0.761896	0.757056	0.757067	0.76685	0.758763	0.755203	0.755357	0.750475
6Nov12-00027	DS_4/DS4_Bukinafaso/	0	6	An. gambaes.s	0.855839	0.823919	0.782467	0.76738	0.820571	0.821175	0.809366	0.839383	0.913222	0.893627	0.836924	0.846149	0.849815	0.855306	0.857587	0.833224	0.863583	0.879703	0.840488	0.866983	0.868854	0.853361	0.862842	0.861914	0.86234	0.863679	0.84956	0.852457	0.861748	0.863569	0.860429	0.850414	0.847161	0.863397	0.863706	0.859042	0.85796	0.861463	0.862603	0.855285	0.843054	0.852242	0.854315	0.845932	0.837938
6Nov12-00029	DS_4/DS4_Bukinafaso/	0	6	An. gambaes.s	0.664429	0.646503	0.630884	0.646156	0.642096	0.644257	0.653767	0.665543	0.671628	0.672671	0.673128	0.675683	0.659427	0.652557	0.661966	0.670397	0.689779	0.693032	0.670594	0.672176	0.678464	0.680384	0.67521	0.670915	0.665849	0.66189	0.665244	0.670582	0.671842	0.66862	0.675845	0.677153	0.674889	0.677884	0.676583	0.678276	0.682563	0.679517	0.676381	0.673239	0.670516	0.673684	0.676774	0.67384	0.662967
6Nov12-00031	DS_4/DS4_Bukinafaso/	0	6	An. gambaes.s	0.873359	0.805992	0.789545	0.842182	0.76308	0.759422	0.82739	0.910551	0.835856	0.796702	0.805287	0.815025	0.79688	0.809521	0.847632	0.824166	0.821179	0.824633	0.817594	0.822421	0.83129	0.835124	0.827078	0.81267	0.82106	0.840336	0.812817	0.819965	0.830827	0.817415	0.82126	0.819584	0.820619	0.838595	0.832355	0.825456	0.825656	0.818742	0.815104	0.813531	0.812728	0.81808	0.819984	0.8168	0.811707
6Nov12-00033	DS_4/DS4_Bukinafaso/	0	6	An. gambaes.s	0.444165	0.45557	0.479899	0.496258	0.468637	0.462655	0.474059	0.488619	0.505851	0.502866	0.490537	0.489589	0.489255	0.492605	0.494907	0.482751	0.50389	0.517168	0.494604	0.491547	0.499354	0.506174	0.501533	0.499947	0.498477	0.494475	0.487513	0.499015	0.506318	0.49513	0.499913	0.496164	0.489669	0.494856	0.492924	0.490876	0.491931	0.493025	0.496061	0.495374	0.489741	0.493192	0.495121	0.491284	0.483269
6Nov12-00035	DS_4/DS4_Bukinafaso/	0	6	An. gambaes.s	0.651627	0.653231	0.658622	0.661639	0.665343	0.680485	0.699928	0.708748	0.682923	0.666724	0.684148	0.737201	0.699555	0.673062	0.687348	0.692631	0.702968	0.705146	0.69354	0.690318	0.700797	0.707094	0.68973	0.689887	0.696038	0.694487	0.675205	0.687557	0.703963	0.698488	0.698053	0.699461	0.701589	0.703477	0.702706	0.699865	0.696563	0.695117	0.702596	0.704963	0.695249	0.6962	0.699118	0.699716	0.69666
6Nov12-00037	DS_4/DS4_Bukinafaso/	0	6	An. gambaes.s	0.650565	0.629939	0.613838	0.637988	0.658929	0.649078	0.63044	0.62964	0.668893	0.645024	0.611442	0.651068	0.659915	0.654596	0.64951	0.642128	0.65446	0.664902	0.657801	0.656702	0.656723	0.660178	0.668286	0.654442	0.648892	0.656731	0.653757	0.65355	0.65348	0.651952	0.659363	0.657134	0.653334	0.663057	0.664162	0.665913	0.666349	0.649689	0.65515	0.662371	0.653766	0.653132	0.656109	0.657141	0.651924
6Nov12-00039	DS_4/DS4_Bukinafaso/	0	6	An. gambaes.s	1.08003	1.09292	1.13213	1.18053	1.09084	1.10828	1.15283	1.14576	1.2365	1.21962	1.1598	1.18568	1.08849	1.0993	1.22942	1.19045	1.16863	1.17368	1.1833	1.18098	1.13952	1.12166	1.18834	1.17072	1.17615	1.20164	1.10743	1.11537	1.14895	1.13254	1.14	1.15961	1.17904	1.18403	1.1669	1.15828	1.16228	1.15448	1.17364	1.16834	1.12353	1.15479	1.17703	1.16401	1.13518
6Nov12-00041	DS_4/DS4_Bukinafaso/	0	6	An. gambaes.s	0.743402	0.754765	0.755535	0.753643	0.728159	0.756063	0.756806	0.699574	0.752213	0.806995	0.801464	0.743611	0.737568	0.753333	0.762452	0.745294	0.764481	0.778317	0.759163	0.780715	0.777128	0.764817	0.783658	0.778087	0.763584	0.756455	0.766293	0.76186	0.751837	0.749373	0.758633	0.764676	0.763229	0.757468	0.75863	0.759914	0.759281	0.761385	0.75417	0.754936	0.769064	0.753089	0.745684	0.753115	0.765263
6Nov12-00043	DS_4/DS4_Bukinafaso/	0	6	An. gambaes.s	0.479925	0.493367	0.488298	0.483806	0.508686	0.496588	0.482806	0.497954	0.515827	0.510685	0.498061	0.504716	0.512444	0.514278	0.508879	0.499176	0.500328	0.510793	0.522002	0.516275	0.51007	0.511173	0.520105	0.516759	0.512461	0.51293	0.515083	0.509743	0.504646	0.505241	0.501566	0.507677	0.513927	0.505035	0.504154	0.510086	0.514361	0.503549	0.502295	0.507562	0.51129	0.507838	0.503093	0.502006	0.507059
6Nov12-00045	DS_4/DS4_Bukinafaso/	0	6	An. gambaes.s	0.603817	0.629523	0.637606	0.629934	0.649187	0.616527	0.605703	0.661324	0.69618	0.665685	0.630223	0.65592	0.659312	0.662691	0.669943	0.654944	0.655688	0.664327	0.669239	0.674651	0.673921	0.672231	0.677587	0.682263	0.674155	0.659771	0.662524	0.663916	0.664453	0.666397	0.666741	0.662917	0.65883	0.660188	0.665117	0.66871	0.668658	0.666131	0.662769	0.667271	0.679821	0.674223	0.664383	0.65934	0.66323
6Nov12-00047	DS_4/DS4_Bukinafaso/	0	6	An. gambaes.s	0.696719	0.687887	0.682926	0.69658	0.669247	0.679486	0.69335	0.685208	0.724036	0.718888	0.686416	0.684035	0.710995	0.721038	0.709073	0.717998	0.706572	0.694032	0.698822	0.715661	0.711968	0.703255	0.718802	0.731357	0.728265	0.712924	0.702399	0.712351	0.718621	0.707104	0.715458	0.712003	0.700227	0.697768	0.707598	0.713908	0.711578	0.709859	0.702433	0.701668	0.712415	0.711391	0.707719	0.705778	0.706917
6Nov12-00049	DS_4/DS4_Bukinafaso/	0	6	An. gambaes.s	0.741312	0.742938	0.785207	0.834299	0.833534	0.876158	0.871825	0.794798	0.861987	0.879222	0.834689	0.814757	0.828363	0.858353	0.878011	0.850913	0.857141	0.880892	0.893331	0.88724	0.864744	0.855637	0.887097	0.905718	0.887411	0.855299	0.86439	0.855131	0.852534	0.875879	0.888384	0.876616	0.860197	0.865346	0.871097	0.875408	0.880675	0.892475	0.886264	0.876893	0.877442	0.876205	0.874958	0.876776	0.883514
6Nov12-00051	DS_4/DS4_Bukinafaso/	0	6	An. gambaes.s	0.856435	0.795385	0.802374	0.881598	0.849243	0.888606	0.935625	0.906375	0.861077	0.862759	0.888845	0.886949	0.878996	0.893662	0.918987	0.89589	0.883829	0.888898	0.903375	0.912732	0.904722	0.899716	0.921292	0.918092	0.904475	0.89757	0.909498	0.909239	0.902965	0.901365	0.905764	0.90785	0.904088	0.897625	0.918117	0.920712	0.901812	0.908654	0.901683	0.896009	0.905973	0.919984	0.914188	0.897849	0.893447
6Nov12-00053	DS_4/DS4_Bukinafaso/	0	6	An. gambaes.s	0.592879	0.570497	0.590427	0.640722	0.617067	0.602274	0.610821	0.636702	0.658478	0.642655	0.621607	0.637492	0.639414	0.645921	0.65751	0.64832	0.639226	0.639759	0.650154	0.656157	0.647581	0.639873	0.651383	0.647075	0.645808	0.648241	0.632523	0.641102	0.651716	0.6444	0.642327	0.646292	0.649608	0.644849	0.645859	0.651833	0.654452	0.639795	0.640075	0.645737	0.645419	0.647319	0.64364	0.640138	0.645148
6Nov12-00055	DS_4/DS4_Bukinafaso/	0	6	An. gambaes.s	0.557904	0.489526	0.48245	0.549835	0.516929	0.503263	0.516985	0.538454	0.523421	0.512318	0.514593	0.522184	0.512551	0.520883	0.544234	0.532934	0.528622	0.532815	0.538401	0.537504	0.53501	0.535263	0.540068	0.535957	0.538636	0.545176	0.531362	0.528559	0.528719	0.524705	0.533071	0.537139	0.53433	0.529944	0.532043	0.532812	0.530157	0.52963	0.53418	0.535774	0.530381	0.530108	0.531044	0.532711	0.535616
6Nov12-00057	DS_4/DS4_Bukinafaso/	0	6	An. gambaes.s	0.627743	0.61739	0.625276	0.654098	0.649808	0.644061	0.647933	0.661989	0.673927	0.671482	0.665971	0.672242	0.654133	0.659046	0.688299	0.687847	0.680426	0.671848	0.666874	0.677959	0.686026	0.686669	0.683143	0.675456	0.677245	0.681191	0.659011	0.658062	0.669611	0.677529	0.675144	0.675474	0.673722	0.662442	0.669225	0.674747	0.670702	0.665783	0.668066	0.673042	0.675419	0.676367	0.671904	0.666118	0.665848
6Nov12-00059	DS_4/DS4_Bukinafaso/	0	6	An. gambaes.s	0.644683	0.671373	0.683395	0.678361	0.658752	0.671839	0.68363	0.672474	0.707399	0.689613	0.653256	0.667622	0.695907	0.69986	0.687654	0.713959	0.704355	0.687807	0.694958	0.717141	0.703878	0.681623	0.696001	0.71114	0.704785	0.685766	0.689792	0.704004	0.702709	0.681649	0.6972	0.706941	0.703552	0.69815	0.701385	0.703627	0.701148	0.698711	0.693342	0.694064	0.702835	0.696839	0.692467	0.69269	0.694638
6Nov12-00061	DS_4/DS4_Bukinafaso/	0	6	An. gambaes.s	0.592461	0.594679	0.56826	0.544127	0.586989	0.615683	0.608174	0.583059	0.611208	0.61517	0.598371	0.598633	0.603262	0.613011	0.61975	0.604583	0.592878	0.595959	0.611889	0.613329	0.609861	0.608996	0.6146	0.613224	0.614829	0.615709	0.597068	0.596658	0.604584	0.606736	0.603312	0.600357	0.601503	0.607214	0.606484	0.606639	0.607539	0.599814	0.602581	0.60886	0.609449	0.60347	0.604066	0.607502	0.604553
6Nov12-00063	DS_4/DS4_Bukinafaso/	0	6	An. gambaes.s	0.553991	0.559892	0.535277	0.520767	0.536675	0.560748	0.560307	0.53427	0.565382	0.574299	0.558082	0.551049	0.551085	0.551754	0.555676	0.575717	0.566303	0.559016	0.575823	0.578293	0.565483	0.555751	0.565968	0.553173	0.550764	0.56155	0.551642	0.55638	0.560129	0.551486	0.558324	0.556732	0.552378	0.559482	0.55734	0.555217	0.556973	0.557968	0.552559	0.55081	0.558144	0.561023	0.554977	0.54909	0.554791
6Nov12-00065	DS_4/DS4_Bukinafaso/	0	6	An. gambaes.s	0.452413	0.453064	0.442726	0.437371	0.463101	0.469585	0.466457	0.469958	0.478866	0.473043	0.460999	0.461181	0.481354	0.486645	0.473154	0.472031	0.482522	0.484844	0.472735	0.485371	0.4872	0.481192	0.484222	0.482641	0.483662	0.486491	0.480636	0.48159	0.484057	0.481575	0.475175	0.473346	0.477282	0.48329	0.480156	0.479269	0.482898	0.481629	0.480418	0.480275	0.481176	0.483261	0.479666	0.476218	0.48153
6Nov12-00067	DS_4/DS4_Bukinafaso/	0	6	An. gambaes.s	0.814855	0.76699	0.726247	0.747745	0.714044	0.733728	0.752835	0.728493	0.741535	0.775956	0.78662	0.7419	0.753537	0.767326	0.761711	0.763069	0.768153	0.773357	0.7781	0.792986	0.795685	0.785203	0.77236	0.769409	0.779153	0.788348	0.768628	0.766416	0.770848	0.76786	0.764193	0.766835	0.772766	0.775452	0.780835	0.783258	0.778754	0.766978	0.76612	0.774116	0.783404	0.783541	0.783216	0.781626	0.775633
6Nov12-00071	DS_4/DS4_Bukinafaso/	0	6	An. gambaes.s	0.645946	0.634402	0.614302	0.623515	0.629526	0.636131	0.644756	0.655641	0.672677	0.658461	0.636582	0.643496	0.652829	0.652932	0.651226	0.67266	0.661119	0.652204	0.669234	0.659798	0.654429	0.65837	0.664939	0.66236	0.665519	0.668712	0.64403	0.646268	0.652836	0.643708	0.645862	0.655503	0.660443	0.650414	0.656248	0.662973	0.662356	0.658487	0.657556	0.657387	0.656229	0.659546	0.655946	0.652138	0.658892
6Nov12-00073	DS_4/DS4_Bukinafaso/	0	6	An. gambaes.s	0.869564	0.77437	0.717634	0.757979	0.839393	0.824821	0.803436	0.842863	0.818894	0.831653	0.849951	0.806535	0.806652	0.830361	0.845902	0.815779	0.818063	0.827551	0.819442	0.822411	0.835674	0.845892	0.837295	0.821852	0.81943	0.82737	0.820755	0.831728	0.83041	0.803569	0.809034	0.819282	0.827647	0.83436	0.823723	0.81984	0.827115	0.826324	0.822926	0.821842	0.825273	0.829676	0.82597	0.821527	0.826944
6Nov12-00075	DS_4/DS4_Bukinafaso/	0	6	An. gambaes.s	0.715798	0.679131	0.687369	0.735249	0.68121	0.664274	0.674568	0.68668	0.698153	0.689153	0.675603	0.682281	0.703339	0.714778	0.709164	0.698218	0.70015	0.70525	0.701803	0.686305	0.689681	0.702578	0.701215	0.69539	0.696437	0.702469	0.698091	0.698017	0.693238	0.682455	0.697179	0.700993	0.694483	0.694395	0.700207	0.698062	0.691844	0.704591	0.705593	0.70093	0.700643	0.704347	0.69948	0.692177	0.694921
6Nov12-00077	DS_4/DS4_Bukinafaso/	0	6	An. gambaes.s	0.408624	0.397918	0.403638	0.432	0.397023	0.397754	0.41068	0.407198	0.409162	0.405346	0.39927	0.39988	0.413467	0.421909	0.417048	0.40334	0.40536	0.409129	0.403647	0.405497	0.414696	0.419692	0.409625	0.414781	0.421174	0.418343	0.40478	0.40532	0.408703	0.404471	0.403746	0.40659	0.409199	0.407331	0.407271	0.408601	0.409528	0.407564	0.408199	0.410041	0.410675	0.408759	0.407783	0.408871	0.411364
6Nov12-00079	DS_4/DS4_Bukinafaso/	0	6	An. gambaes.s	0.756024	0.708239	0.67591	0.692244	0.679951	0.702009	0.74169	0.768666	0.780861	0.760133	0.737105	0.744879	0.745777	0.743782	0.7471	0.764711	0.782034	0.77903	0.758274	0.775478	0.774327	0.766472	0.782627	0.765905	0.759659	0.768638	0.752413	0.752891	0.757291	0.751648	0.745673	0.753019	0.763173	0.758553	0.75913	0.766367	0.771842	0.75899	0.758701	0.765952	0.769542	0.761479	0.759233	0.758888	0.751084
6Nov12-00083	DS_4/DS4_Bukinafaso/	0	6	An. gambaes.s	0.592295	0.632306	0.614997	0.57245	0.603794	0.607349	0.592365	0.589595	0.629309	0.626781	0.604007	0.619334	0.624419	0.624521	0.62617	0.631771	0.620212	0.616303	0.633979	0.640393	0.634013	0.62831	0.636988	0.635258	0.634889	0.639388	0.640295	0.632577	0.627663	0.631855	0.630889	0.62796	0.62937	0.638576	0.63009	0.623408	0.628773	0.642913	0.629253	0.621297	0.639009	0.630944	0.629088	0.632346	0.627742
6Nov12-00085	DS_4/DS4_Bukinafaso/	0	6	An. gambaes.s	0.716871	0.69555	0.675617	0.682702	0.759151	0.742964	0.708354	0.719433	0.702947	0.68964	0.698318	0.733581	0.725189	0.713286	0.719474	0.736983	0.730879	0.71423	0.708299	0.735234	0.740716	0.728488	0.726214	0.716501	0.716386	0.726423	0.727726	0.732505	0.734807	0.728794	0.717292	0.709265	0.710739	0.7228	0.72573	0.723398	0.719912	0.71685	0.717627	0.720831	0.72335	0.720471	0.718146	0.718298	0.720123
6Nov12-00087	DS_4/DS4_Bukinafaso/	0	6	An. gambaes.s	0.537939	0.521522	0.513086	0.533811	0.535544	0.508684	0.502773	0.535198	0.520866	0.525675	0.537903	0.521347	0.532129	0.537315	0.52868	0.531975	0.524834	0.522114	0.533739	0.542012	0.536361	0.530067	0.539217	0.530319	0.526171	0.531945	0.530652	0.525711	0.528534	0.540467	0.530687	0.525919	0.528214	0.529154	0.527206	0.52718	0.528765	0.525771	0.523816	0.526319	0.532179	0.52946	0.530161	0.531048	0.524744
6Nov12-00089	DS_4/DS4_Bukinafaso/	0	6	An. gambaes.s	0.505775	0.530994	0.555826	0.570388	0.606995	0.576705	0.542905	0.55018	0.562587	0.573585	0.573321	0.558349	0.567065	0.568225	0.559118	0.572444	0.589542	0.594326	0.583665	0.585329	0.581491	0.578549	0.588526	0.593315	0.585274	0.574283	0.585354	0.592375	0.592863	0.589979	0.586908	0.580598	0.579104	0.590018	0.586215	0.583523	0.588265	0.592669	0.587636	0.584508	0.589389	0.583008	0.581892	0.584914	0.583975
6Nov12-00091	DS_4/DS4_Bukinafaso/	0	6	An. gambaes.s	0.592947	0.588325	0.574128	0.574519	0.585814	0.581653	0.580136	0.593807	0.600432	0.587255	0.579047	0.602292	0.587705	0.580622	0.595477	0.606514	0.59476	0.583636	0.590522	0.602914	0.599492	0.590924	0.596274	0.593139	0.59172	0.596408	0.602666	0.588186	0.585025	0.607321	0.593432	0.59111	0.601018	0.604311	0.599437	0.59508	0.595102	0.59719	0.593455	0.590038	0.592418	0.59797	0.595961	0.590981	0.592456
6Nov12-00097	DS_4/DS4_Bukinafaso/	0	6	An. gambaes.s	0.625094	0.604096	0.59559	0.61609	0.668113	0.649964	0.611812	0.603614	0.618294	0.628266	0.633029	0.64245	0.637119	0.628426	0.628027	0.645665	0.643128	0.633582	0.634428	0.650183	0.645691	0.634381	0.643371	0.645408	0.644396	0.643517	0.642365	0.645008	0.649555	0.650521	0.634793	0.629778	0.638295	0.649965	0.643501	0.634418	0.634276	0.64668	0.639392	0.633698	0.644706	0.642291	0.642201	0.642543	0.636542
6Nov12-00099	DS_4/DS4_Bukinafaso/	0	6	An. gambaes.s	0.740463	0.728264	0.725124	0.74269	0.770153	0.782179	0.754598	0.708973	0.756403	0.76169	0.739209	0.760208	0.745975	0.751517	0.780012	0.765418	0.76594	0.774481	0.775855	0.765237	0.768866	0.781429	0.784101	0.768142	0.769218	0.787402	0.781989	0.769324	0.768087	0.782116	0.776185	0.766695	0.765683	0.778023	0.776124	0.770603	0.769433	0.773656	0.768622	0.76801	0.778977	0.775674	0.775175	0.775227	0.768106
6Nov12-00101	DS_4/DS4_Bukinafaso/	0	6	An. gambaes.s	0.494985	0.509866	0.49603	0.47779	0.517053	0.513328	0.498178	0.506371	0.511508	0.514978	0.517369	0.517424	0.501983	0.4942	0.500515	0.509197	0.509815	0.508895	0.511237	0.506538	0.508424	0.512089	0.507466	0.505482	0.50555	0.507843	0.514167	0.511513	0.509115	0.513217	0.510026	0.508817	0.5094	0.508185	0.508322	0.509323	0.510376	0.510649	0.50603	0.505282	0.512145	0.510595	0.510212	0.510142	0.506408
6Nov12-00105	DS_4/DS4_Bukinafaso/	0	6	An. gambaes.s	0.622942	0.614591	0.591012	0.585816	0.613583	0.605732	0.598406	0.618256	0.612276	0.617171	0.630718	0.633112	0.618834	0.61585	0.626903	0.626964	0.61541	0.619335	0.64614	0.634718	0.625376	0.627667	0.63495	0.6268	0.631586	0.647118	0.634262	0.633713	0.639008	0.638552	0.631643	0.631115	0.635857	0.638661	0.638513	0.636544	0.633612	0.629967	0.629035	0.631478	0.635743	0.636638	0.63592	0.634103	0.631742
6Nov12-00107	DS_4/DS4_Bukinafaso/	0	6	An. gambaes.s	0.828691	0.814918	0.782253	0.778005	0.794715	0.805399	0.815927	0.831061	0.826613	0.804459	0.797218	0.833996	0.837464	0.838626	0.848525	0.844363	0.843019	0.834513	0.82044	0.844831	0.862935	0.859584	0.841224	0.824579	0.82809	0.84583	0.84563	0.848697	0.855107	0.859919	0.857539	0.843278	0.833206	0.8448	0.854209	0.851356	0.843539	0.853379	0.846177	0.845802	0.863913	0.844449	0.846071	0.856546	0.840757
6Nov12-00109	DS_4/DS4_Bukinafaso/	0	6	An. gambaes.s	0.702518	0.656942	0.643638	0.693367	0.720354	0.671797	0.643739	0.679654	0.679076	0.671331	0.672032	0.685048	0.686209	0.682353	0.682477	0.694493	0.704818	0.700792	0.686801	0.709541	0.708468	0.690851	0.689117	0.690177	0.686078	0.680704	0.689444	0.698133	0.700646	0.695127	0.683725	0.681632	0.685778	0.686999	0.696877	0.695268	0.685717	0.698179	0.690875	0.683472	0.693144	0.699856	0.700356	0.696552	0.69298
6Nov12-00111	DS_4/DS4_Bukinafaso/	0	6	An. gambaes.s	0.771499	0.748063	0.712215	0.703341	0.73028	0.740713	0.73468	0.726123	0.724974	0.72477	0.734585	0.760396	0.728833	0.715501	0.741997	0.770323	0.746623	0.737318	0.777188	0.764605	0.747314	0.743041	0.751737	0.753712	0.74927	0.747321	0.762985	0.758357	0.748623	0.750625	0.758601	0.757407	0.752943	0.756772	0.749426	0.741218	0.739949	0.74812	0.747603	0.749442	0.759727	0.752403	0.756347	0.763641	0.754461
6Nov12-00113	DS_4/DS4_Bukinafaso/	0	6	An. gambaes.s	0.740149	0.774158	0.832553	0.866049	0.888247	0.848438	0.831029	0.874383	0.874421	0.852736	0.839973	0.855616	0.840837	0.852006	0.887967	0.869609	0.860956	0.869027	0.883337	0.871047	0.888197	0.904247	0.867794	0.865457	0.868905	0.864612	0.862867	0.874476	0.88547	0.883149	0.873994	0.868523	0.868352	0.871266	0.881454	0.884779	0.878193	0.872563	0.872513	0.877477	0.882799	0.876176	0.873924	0.876095	0.875928
13Dec12-00001	DS_4/DS4_Bukinafaso/	1	9	An. gambaes.s	0.934428	0.905304	0.874406	0.857386	0.897453	0.878018	0.884548	0.961377	0.883463	0.877939	0.908598	0.868001	0.885767	0.913389	0.914551	0.886004	0.894419	0.904676	0.889855	0.897477	0.919397	0.926411	0.89428	0.900735	0.908372	0.901025	0.895378	0.899925	0.906714	0.907093	0.901303	0.891238	0.888583	0.902473	0.899677	0.887829	0.883631	0.907678	0.902902	0.893007	0.899983	0.89462	0.893655	0.894995	0.890586
13Dec12-00009	DS_4/DS4_Bukinafaso/	1	9	An. gambaes.s	1.04744	1.04968	1.00723	0.92829	0.973839	1.0131	1.03209	1.04775	1.07661	1.03787	0.992182	1.01963	1.05188	1.05646	1.04404	1.06449	1.0523	1.05005	1.07849	1.04177	1.03805	1.06214	1.06948	1.06102	1.05172	1.04254	1.02062	1.02166	1.04069	1.06077	1.05306	1.03255	1.02914	1.06249	1.03965	1.02869	1.04433	1.0347	1.03747	1.04931	1.05555	1.03137	1.0276	1.03733	1.0336
13Dec12-00011	DS_4/DS4_Bukinafaso/	1	9	An. gambaes.s	0.914803	0.944455	0.921385	0.851842	0.855349	0.871759	0.896896	0.929953	0.941927	0.92613	0.910429	0.924999	0.939109	0.938546	0.938847	0.98474	0.947686	0.916379	0.948677	0.959069	0.945705	0.937473	0.963218	0.9614	0.946411	0.940606	0.965528	0.948731	0.934734	0.9555	0.956582	0.942568	0.930914	0.937329	0.933526	0.934838	0.941589	0.934558	0.936992	0.938112	0.930617	0.934239	0.944607	0.945814	0.925838
13Dec12-00017	DS_4/DS4_Bukinafaso/	1	9	An. gambaes.s	0.60299	0.623561	0.621351	0.590328	0.608338	0.625427	0.631517	0.630137	0.633305	0.635928	0.632462	0.621523	0.628037	0.635834	0.64021	0.652081	0.654033	0.647071	0.641035	0.660287	0.658427	0.644871	0.648318	0.647443	0.644381	0.643131	0.64751	0.648632	0.647509	0.647055	0.650348	0.644438	0.640566	0.653268	0.645905	0.642082	0.647875	0.645681	0.638719	0.635043	0.638796	0.642111	0.643691	0.644852	0.647048
13Dec12-00023	DS_4/DS4_Bukinafaso/	1	9	An. gambaes.s	0.86766	0.801017	0.771413	0.812406	0.86182	0.844516	0.820399	0.839286	0.873035	0.882164	0.87916	0.892874	0.862887	0.866939	0.904075	0.881393	0.881928	0.888605	0.882776	0.893671	0.894859	0.895076	0.912514	0.917204	0.901042	0.878705	0.880494	0.888712	0.899364	0.907614	0.898227	0.88701	0.882775	0.889391	0.905457	0.89753	0.879259	0.911923	0.913171	0.899001	0.89686	0.905655	0.90222	0.895121	0.902534
13Dec12-00025	DS_4/DS4_Bukinafaso/	1	9	An. gambaes.s	1.00129	0.948831	0.896139	0.868042	0.900641	0.916112	0.90003	0.877843	0.927719	0.944884	0.929348	0.932106	0.928315	0.930494	0.935458	0.921809	0.93034	0.941732	0.935676	0.921016	0.932942	0.958298	0.962117	0.941097	0.938175	0.958987	0.96841	0.960124	0.947498	0.94199	0.9409	0.946544	0.947993	0.934302	0.930356	0.940542	0.954105	0.945372	0.94095	0.942616	0.946533	0.948276	0.948936	0.948838	0.948419
13Dec12-00031	DS_4/DS4_Bukinafaso/	1	9	An. gambaes.s	0.897472	0.886314	0.884409	0.91864	0.911995	0.896605	0.896629	0.916174	0.913346	0.918405	0.941779	0.975742	0.942662	0.917496	0.916373	0.898092	0.918248	0.950729	0.959274	0.937673	0.938413	0.949535	0.939385	0.94848	0.956695	0.951095	0.933494	0.935476	0.949298	0.961417	0.965611	0.961838	0.949776	0.933091	0.934891	0.941809	0.945569	0.946978	0.943625	0.939924	0.940038	0.944922	0.948473	0.947088	0.940169
13Dec12-00033	DS_4/DS4_Bukinafaso/	1	9	An. gambaes.s	0.844181	0.79288	0.797027	0.838371	0.842471	0.814372	0.824424	0.893272	0.852562	0.832768	0.848196	0.865617	0.852202	0.855093	0.871672	0.842652	0.854721	0.880436	0.883893	0.876452	0.87412	0.874124	0.868074	0.871488	0.864845	0.85175	0.860399	0.875292	0.877113	0.863919	0.879751	0.885077	0.877205	0.871004	0.869461	0.870005	0.870213	0.868547	0.860985	0.859767	0.8704	0.873961	0.868711	0.866449	0.878634
13Dec12-00035	DS_4/DS4_Bukinafaso/	1	9	An. gambaes.s	0.942889	0.942694	0.89365	0.870143	0.987064	0.974015	0.909884	0.903342	0.944971	0.959415	0.960516	0.996086	0.981214	0.970165	0.979353	0.978199	0.987194	0.987306	0.967567	0.949642	0.971886	1.01171	1.01685	1.00008	0.982009	0.9737	0.977045	0.981191	0.986121	0.991862	0.990788	0.993004	0.997386	0.997409	0.986976	0.98667	0.996761	0.994042	0.985416	0.984378	0.997472	1.01309	1.00976	1.00109	1.00978
13Dec12-00041	DS_4/DS4_Bukinafaso/	1	9	An. gambaes.s	0.812149	0.83527	0.842755	0.808943	0.830367	0.855375	0.843377	0.802019	0.83212	0.854219	0.858247	0.867593	0.862774	0.854253	0.854668	0.877121	0.892372	0.889814	0.875692	0.883246	0.874442	0.866719	0.889161	0.886701	0.875034	0.868457	0.87223	0.870573	0.877087	0.895967	0.8878	0.878733	0.877063	0.881024	0.877741	0.876609	0.879237	0.877046	0.868021	0.867017	0.879444	0.877418	0.876128	0.879882	0.886304
13Dec12-00043	DS_4/DS4_Bukinafaso/	1	9	An. gambaes.s	0.57195	0.561636	0.564496	0.572343	0.570067	0.578155	0.594645	0.609398	0.600064	0.604116	0.61255	0.601151	0.59402	0.594368	0.598817	0.599573	0.610138	0.613142	0.601673	0.612732	0.614771	0.607744	0.604914	0.604876	0.608129	0.610427	0.603029	0.606928	0.613189	0.613135	0.615766	0.615153	0.613772	0.615584	0.608162	0.604561	0.608424	0.611482	0.610641	0.608687	0.608429	0.609042	0.609664	0.610278	0.611276
13Dec12-00045	DS_4/DS4_Bukinafaso/	1	9	An. gambaes.s	0.731096	0.724435	0.68087	0.662659	0.721288	0.701342	0.676358	0.70705	0.716042	0.698611	0.686456	0.710653	0.708996	0.703966	0.707796	0.714245	0.711728	0.707466	0.708432	0.709866	0.720793	0.729297	0.719182	0.712574	0.714065	0.718372	0.711857	0.706656	0.71108	0.723989	0.721464	0.714811	0.713727	0.722696	0.717674	0.717398	0.723188	0.714507	0.710974	0.715372	0.722521	0.714135	0.712454	0.716978	0.717595
13Dec12-00047	DS_4/DS4_Bukinafaso/	1	9	An. gambaes.s	0.878258	0.862495	0.886237	0.917782	0.89159	0.853855	0.850358	0.892246	0.910808	0.913388	0.912137	0.919033	0.937135	0.942559	0.927657	0.904649	0.921409	0.952956	0.96565	0.955967	0.950041	0.951247	0.953268	0.960526	0.956578	0.941401	0.93274	0.960256	0.980791	0.964181	0.968356	0.971823	0.970327	0.966945	0.960814	0.961564	0.967992	0.966693	0.959031	0.954658	0.959797	0.970827	0.967756	0.957696	0.95727
13Dec12-00051	DS_4/DS4_Bukinafaso/	1	9	An. gambaes.s	0.79913	0.80879	0.841908	0.858583	0.844858	0.85575	0.870324	0.868475	0.880317	0.886925	0.877661	0.855796	0.869914	0.877974	0.869499	0.875728	0.888668	0.901971	0.902851	0.853415	0.871173	0.906019	0.858896	0.87648	0.891039	0.879074	0.88532	0.885143	0.885554	0.890226	0.876329	0.874915	0.880068	0.874334	0.879166	0.874837	0.865038	0.879924	0.894024	0.893481	0.878962	0.878073	0.869715	0.862232	0.87109
13Dec12-00057	DS_4/DS4_Bukinafaso/	1	9	An. gambaes.s	0.956202	0.905235	0.883323	0.924799	0.92818	0.945292	0.977529	1.00033	0.934649	0.960617	1.01902	0.965583	0.957679	0.993515	1.02643	0.965711	0.955629	0.96902	0.966718	0.945318	0.982871	1.02376	0.969509	0.989137	1.01736	1.01024	0.976603	0.984629	0.9991	0.987958	0.985568	0.989336	0.994575	0.996659	1.00457	1.00417	0.994374	0.989684	1.00517	1.00384	0.973147	0.988507	0.995264	0.990453	0.993314
13Dec12-00059	DS_4/DS4_Bukinafaso/	1	9	An. gambaes.s	0.807406	0.830166	0.901718	0.976386	0.951191	0.898572	0.874521	0.893973	0.917867	0.946023	0.951623	0.916371	0.918251	0.929298	0.929424	0.916216	0.92044	0.942026	0.963361	0.928235	0.930434	0.95218	0.940882	0.96575	0.966197	0.935428	0.933427	0.933268	0.935933	0.943022	0.944928	0.943814	0.945324	0.953367	0.950147	0.943241	0.939315	0.941187	0.941828	0.936014	0.927078	0.939163	0.942374	0.936396	0.935532
13Dec12-00063	DS_4/DS4_Bukinafaso/	1	9	An. gambaes.s	0.925984	0.889394	0.840193	0.837002	0.893618	0.9252	0.912495	0.882965	0.89451	0.950515	0.983534	0.918475	0.894266	0.886966	0.886054	0.903135	0.921196	0.939754	0.952545	0.918247	0.920167	0.936614	0.916603	0.936436	0.948302	0.932769	0.916281	0.906687	0.901289	0.900092	0.920544	0.924556	0.917648	0.922963	0.93163	0.92772	0.913588	0.910104	0.916573	0.922077	0.918547	0.91141	0.91075	0.912208	0.90765
13Dec12-00067	DS_4/DS4_Bukinafaso/	1	9	An. gambaes.s	0.647518	0.678902	0.689805	0.664352	0.677334	0.674572	0.672071	0.689121	0.723929	0.732002	0.718501	0.711992	0.705397	0.705179	0.713709	0.729005	0.727296	0.728043	0.74192	0.731014	0.725869	0.730968	0.738103	0.733748	0.72909	0.730479	0.736741	0.729248	0.725514	0.735425	0.731137	0.726837	0.727823	0.733534	0.731976	0.730392	0.732358	0.735632	0.736865	0.736564	0.734894	0.727547	0.724814	0.728266	0.7341
13Dec12-00071	DS_4/DS4_Bukinafaso/	1	9	An. gambaes.s	0.723996	0.774135	0.798713	0.76249	0.73383	0.731322	0.7375	0.739133	0.758748	0.774249	0.774552	0.761145	0.752343	0.76156	0.778325	0.767403	0.76877	0.783392	0.798332	0.77985	0.782473	0.795147	0.786446	0.80014	0.800145	0.782775	0.784537	0.785833	0.783079	0.77805	0.777347	0.782328	0.78982	0.793692	0.784353	0.782854	0.788249	0.774922	0.779338	0.787339	0.784171	0.782634	0.77989	0.778365	0.781102
13Dec12-00073	DS_4/DS4_Bukinafaso/	1	9	An. gambaes.s	0.943245	0.952627	0.976044	0.984779	1.03936	1.04089	1.01849	1.01628	1.03574	1.05721	1.05463	1.0202	1.03191	1.07665	1.10779	1.048	1.01557	1.02701	1.06493	1.04986	1.04438	1.04279	1.02277	1.04769	1.06913	1.06587	1.06325	1.05233	1.0406	1.0344	1.03245	1.0306	1.03277	1.04277	1.03842	1.03294	1.03218	1.03084	1.02488	1.02447	1.03399	1.03624	1.03148	1.02848	1.03676
13Dec12-00077	DS_4/DS4_Bukinafaso/	1	9	An. gambaes.s	0.78574	0.794032	0.846452	0.888517	0.845765	0.841101	0.871641	0.907923	0.907077	0.916188	0.917427	0.879978	0.874653	0.886989	0.891423	0.858609	0.866606	0.897291	0.914053	0.87829	0.865793	0.879293	0.893585	0.899538	0.889965	0.878632	0.897484	0.895516	0.884973	0.883637	0.890595	0.884398	0.878565	0.89337	0.887667	0.874613	0.867562	0.874049	0.88689	0.884789	0.865307	0.878633	0.887032	0.88096	0.868881
13Dec12-00081	DS_4/DS4_Bukinafaso/	1	9	An. gambaes.s	1.04795	1.07507	1.0555	1.01534	1.02517	1.03594	1.05638	1.08942	1.07979	1.07683	1.0888	1.10385	1.11191	1.11794	1.12182	1.11632	1.1195	1.12108	1.11128	1.09239	1.10073	1.12348	1.12877	1.13404	1.14293	1.14633	1.12407	1.11709	1.11286	1.10323	1.11814	1.13202	1.13477	1.12736	1.12323	1.12289	1.1218	1.11197	1.11981	1.12047	1.10285	1.11949	1.12937	1.12486	1.11657
13Dec12-00085	DS_4/DS4_Bukinafaso/	1	9	An. gambaes.s	0.716353	0.809075	0.84859	0.788203	0.826582	0.808745	0.783389	0.797892	0.809758	0.814137	0.809294	0.800113	0.814976	0.83407	0.839549	0.822728	0.83187	0.842869	0.833172	0.823208	0.820032	0.823266	0.828885	0.835257	0.835384	0.831033	0.833236	0.830004	0.828403	0.833068	0.834136	0.823872	0.81905	0.837454	0.832868	0.8209	0.818214	0.835711	0.835835	0.828995	0.828065	0.822274	0.820549	0.82247	0.823872
13Dec12-00087	DS_4/DS4_Bukinafaso/	1	9	An. gambaes.s	0.794982	0.800351	0.788741	0.792893	0.794153	0.78231	0.788711	0.820032	0.785899	0.808804	0.847965	0.806386	0.79242	0.803748	0.821924	0.817928	0.81726	0.825843	0.836517	0.81267	0.829445	0.848626	0.804772	0.824336	0.835246	0.816498	0.820618	0.821948	0.817517	0.812116	0.820251	0.820086	0.815169	0.817874	0.818159	0.813215	0.808583	0.817063	0.823086	0.823929	0.820533	0.814071	0.809157	0.809142	0.815263
13Dec12-00089	DS_4/DS4_Bukinafaso/	1	9	An. gambaes.s	0.671498	0.668212	0.670846	0.674742	0.651593	0.663198	0.685578	0.687789	0.66889	0.683155	0.705551	0.686358	0.678995	0.687016	0.695838	0.676684	0.691664	0.709261	0.698872	0.684703	0.689081	0.691541	0.666989	0.686866	0.705547	0.701635	0.695616	0.68987	0.68622	0.685265	0.686902	0.688646	0.690008	0.691027	0.688649	0.683606	0.679687	0.683016	0.687829	0.685642	0.676872	0.685838	0.6872	0.682611	0.684494
13Dec12-00091	DS_4/DS4_Bukinafaso/	1	9	An. gambaes.s	0.954992	0.955026	0.920728	0.891501	0.93877	0.921122	0.895414	0.914679	0.931648	0.936872	0.931445	0.924602	0.93603	0.935001	0.92046	0.924518	0.920977	0.926864	0.946634	0.925166	0.919148	0.92121	0.907286	0.925455	0.939586	0.935208	0.932183	0.920701	0.907263	0.90294	0.93045	0.934093	0.922711	0.929613	0.926928	0.926479	0.928705	0.91921	0.920125	0.9199	0.911229	0.916094	0.916464	0.915403	0.92236
13Dec12-00093	DS_4/DS4_Bukinafaso/	1	9	An. gambaes.s	0.72951	0.77026	0.792082	0.769543	0.777423	0.777736	0.795206	0.835847	0.808596	0.788162	0.786656	0.78802	0.780285	0.787959	0.807692	0.803174	0.798167	0.798011	0.803511	0.816251	0.820119	0.81639	0.813825	0.809708	0.812732	0.818103	0.806449	0.803934	0.809771	0.816978	0.81676	0.813071	0.809912	0.810817	0.818405	0.81565	0.805197	0.810837	0.814982	0.811891	0.803827	0.80622	0.80358	0.799316	0.802903
13Dec12-00115	DS_4/DS4_Bukinafaso/	1	9	An. gambaes.s	1.05226	0.99198	0.981674	1.01385	1.03649	1.00915	1.00688	1.06885	1.07331	1.09143	1.10049	1.05555	1.07173	1.07177	1.04679	1.07044	1.11744	1.12559	1.079	1.09778	1.09839	1.09172	1.11581	1.09186	1.07562	1.0764	1.05238	1.06496	1.09046	1.10181	1.12191	1.114	1.08923	1.07734	1.08705	1.09306	1.09061	1.10118	1.10103	1.09443	1.0887	1.0816	1.07602	1.07991	1.09839
13Dec12-00119	DS_4/DS4_Bukinafaso/	1	9	An. gambaes.s	0.911009	0.975144	0.960271	0.872774	0.900809	0.936702	0.939116	0.90956	0.913385	0.901752	0.891981	0.916424	0.918033	0.921342	0.934962	0.941811	0.945303	0.942956	0.936314	0.939649	0.935914	0.931801	0.938051	0.919118	0.915689	0.93106	0.925013	0.912047	0.909535	0.923304	0.929929	0.925727	0.917206	0.914389	0.91753	0.919938	0.920518	0.9249	0.916454	0.917199	0.934777	0.915434	0.91116	0.919212	0.916239
13Dec12-00121	DS_4/DS4_Bukinafaso/	1	9	An. gambaes.s	0.766949	0.805858	0.831291	0.814996	0.814992	0.821949	0.807885	0.777404	0.82649	0.816286	0.779239	0.801506	0.81644	0.816502	0.810979	0.819267	0.834734	0.831219	0.805657	0.818891	0.817669	0.812744	0.833227	0.829965	0.820507	0.814009	0.805303	0.806466	0.807872	0.806297	0.83158	0.826481	0.807591	0.815139	0.815168	0.813091	0.812972	0.813862	0.816387	0.813435	0.804698	0.81129	0.80962	0.808552	0.824403
13Dec12-00129	DS_4/DS4_Bukinafaso/	1	9	An. gambaes.s	0.732118	0.749498	0.750227	0.713001	0.710541	0.716252	0.724671	0.734793	0.751928	0.742454	0.728238	0.742839	0.740879	0.737442	0.741695	0.751179	0.756997	0.751207	0.736833	0.739674	0.745798	0.750568	0.753258	0.752033	0.748372	0.741791	0.730149	0.737807	0.744599	0.737822	0.751981	0.757149	0.749384	0.739799	0.744919	0.747155	0.743662	0.7504	0.747725	0.74204	0.741061	0.741861	0.740063	0.740204	0.748002
13Dec12-00131	DS_4/DS4_Bukinafaso/	1	9	An. gambaes.s	1.06674	1.02374	1.03185	1.08415	1.04974	1.04909	1.05181	1.02709	1.01071	1.03426	1.0629	1.04185	1.04407	1.05195	1.05448	1.05532	1.05511	1.05232	1.04504	1.02738	1.03912	1.06546	1.06898	1.06518	1.05796	1.0524	1.05503	1.03174	1.01872	1.04203	1.08278	1.0882	1.06652	1.05492	1.04616	1.04916	1.05968	1.05863	1.04155	1.04159	1.06985	1.05937	1.04123	1.03455	1.04794
13Dec12-00137	DS_4/DS4_Bukinafaso/	1	9	An. gambaes.s	0.954228	0.9517	0.987963	1.02261	0.914753	0.959665	1.02916	0.982083	0.972646	0.977866	0.979767	0.969294	0.995199	0.990818	0.963472	1.00208	1.02461	1.01055	0.98075	1.00673	1.01494	1.01215	1.03243	1.01452	0.99702	0.995557	0.997126	0.986401	0.976983	0.983741	1.01797	1.01796	0.994172	0.988103	0.998384	1.00066	0.993894	1.00429	1.01174	1.01229	1.00771	1.00431	0.994496	0.988066	0.997356
13Dec12-00139	DS_4/DS4_Bukinafaso/	1	9	An. gambaes.s	0.772643	0.79481	0.823778	0.833983	0.786039	0.780556	0.794873	0.795071	0.776247	0.774143	0.795895	0.829359	0.808831	0.791288	0.797913	0.807822	0.815981	0.814267	0.802182	0.79417	0.801333	0.820464	0.83671	0.812742	0.801625	0.81197	0.80398	0.806243	0.814866	0.819724	0.810989	0.807134	0.806581	0.801021	0.800356	0.800254	0.800629	0.806904	0.80657	0.805884	0.808902	0.802394	0.798256	0.801172	0.810274
13Dec12-00141	DS_4/DS4_Bukinafaso/	1	9	An. gambaes.s	0.852599	0.906876	0.966141	0.921461	0.877682	0.895187	0.92248	0.913234	0.914633	0.934355	0.952647	0.941812	0.923982	0.914368	0.911996	0.902512	0.918705	0.923012	0.898679	0.92154	0.914113	0.899243	0.926782	0.922071	0.904727	0.896603	0.911943	0.910236	0.902114	0.904842	0.929022	0.919873	0.900306	0.913885	0.908087	0.898216	0.897702	0.911236	0.897687	0.886436	0.897435	0.892505	0.881325	0.880708	0.902476
13Dec12-00145	DS_4/DS4_Bukinafaso/	1	9	An. gambaes.s	0.918011	0.932868	0.931557	0.919459	0.921035	0.90034	0.894265	0.929044	0.9885	0.961831	0.91469	0.94569	0.95109	0.93734	0.926605	0.943056	0.975582	0.997743	0.988615	0.955833	0.949846	0.96795	0.983683	0.97138	0.967007	0.970139	0.94077	0.948312	0.968185	0.972951	0.984846	0.986435	0.971414	0.947177	0.959244	0.960814	0.947942	0.969356	0.960469	0.950414	0.96247	0.95468	0.947235	0.950747	0.967716
13Dec12-00147	DS_4/DS4_Bukinafaso/	1	9	An. gambaes.s	0.653448	0.680313	0.688111	0.667193	0.689575	0.668886	0.64476	0.653617	0.678728	0.677225	0.669438	0.692461	0.689289	0.674514	0.666405	0.679028	0.679937	0.673958	0.67122	0.673833	0.68056	0.685772	0.683051	0.674138	0.674059	0.680115	0.670736	0.665176	0.667432	0.676276	0.686417	0.688021	0.681711	0.674334	0.673476	0.673771	0.672683	0.672011	0.676996	0.679501	0.673847	0.667023	0.667719	0.673746	0.677715
13Dec12-00149	DS_4/DS4_Bukinafaso/	1	9	An. gambaes.s	0.852783	0.920742	0.924052	0.869572	0.84512	0.878985	0.905703	0.883625	0.925082	0.919552	0.895717	0.923591	0.909453	0.897131	0.903875	0.910469	0.932448	0.953867	0.959215	0.958604	0.943341	0.933941	0.952832	0.962374	0.955445	0.938112	0.925629	0.923319	0.927789	0.937568	0.967196	0.969375	0.949745	0.938656	0.939313	0.94249	0.948492	0.969321	0.957105	0.942267	0.948894	0.946398	0.942459	0.944983	0.957344
13Dec12-00151	DS_4/DS4_Bukinafaso/	1	9	An. gambaes.s	0.854232	0.87834	0.868602	0.850035	0.904516	0.900088	0.86885	0.86409	0.891533	0.894139	0.884538	0.901211	0.911642	0.914312	0.915299	0.925078	0.906167	0.894081	0.909448	0.909601	0.899512	0.889636	0.888886	0.882493	0.894756	0.919508	0.912849	0.907856	0.906609	0.905926	0.905953	0.90903	0.911348	0.907434	0.898894	0.899213	0.905446	0.897028	0.896802	0.899155	0.898285	0.904808	0.901827	0.895586	0.899706
13Dec12-00159	DS_4/DS4_Bukinafaso/	1	9	An. gambaes.s	0.761832	0.678017	0.670637	0.73572	0.749956	0.758781	0.752765	0.73061	0.725501	0.744424	0.7644	0.755271	0.765739	0.768135	0.756695	0.754661	0.741068	0.747696	0.783931	0.769531	0.759187	0.756875	0.748375	0.748945	0.760778	0.773815	0.766498	0.768928	0.767435	0.754214	0.758102	0.759474	0.762978	0.777975	0.765574	0.763115	0.775702	0.768643	0.764424	0.761579	0.758233	0.765063	0.760875	0.752808	0.757152
13Dec12-00163	DS_4/DS4_Bukinafaso/	1	9	An. gambaes.s	0.602246	0.630847	0.633658	0.603104	0.613156	0.646262	0.650264	0.614907	0.646058	0.662584	0.655525	0.653235	0.653765	0.662166	0.670716	0.658924	0.666424	0.675869	0.668648	0.65225	0.649182	0.65302	0.648304	0.64965	0.652828	0.655817	0.66073	0.662395	0.65938	0.654243	0.657177	0.652802	0.649766	0.661645	0.660929	0.6584	0.65925	0.65903	0.65743	0.654755	0.653244	0.661124	0.657878	0.649828	0.652675
13Dec12-00165	DS_4/DS4_Bukinafaso/	1	9	An. gambaes.s	0.424896	0.454894	0.465908	0.444117	0.439939	0.442746	0.444629	0.443241	0.452098	0.453823	0.45116	0.453529	0.444623	0.447862	0.461917	0.457148	0.450831	0.453559	0.465507	0.464223	0.462262	0.460698	0.456576	0.454668	0.457371	0.461024	0.456308	0.458155	0.460302	0.457299	0.457255	0.455462	0.455406	0.461335	0.45772	0.457234	0.461077	0.45611	0.454633	0.456526	0.458482	0.455248	0.456179	0.457628	0.452695
13Dec12-00169	DS_4/DS4_Bukinafaso/	1	9	An. gambaes.s	0.686326	0.660481	0.650729	0.666715	0.733036	0.734814	0.70894	0.707254	0.706052	0.713716	0.727419	0.737679	0.731023	0.719387	0.716789	0.736341	0.723607	0.717996	0.742474	0.73034	0.728943	0.732829	0.720624	0.72342	0.729706	0.730298	0.723218	0.731263	0.740289	0.737315	0.734342	0.728597	0.727579	0.737341	0.724939	0.721906	0.732507	0.727752	0.727226	0.725428	0.719348	0.725447	0.729683	0.727767	0.722449
13Dec12-00171	DS_4/DS4_Bukinafaso/	1	9	An. gambaes.s	0.681098	0.683422	0.69101	0.703485	0.719624	0.716312	0.701558	0.689953	0.688226	0.697106	0.703757	0.696658	0.722016	0.736482	0.727951	0.730034	0.729598	0.727707	0.726214	0.722677	0.717937	0.712689	0.708807	0.718101	0.7227	0.720023	0.726831	0.720758	0.717031	0.72513	0.72135	0.719246	0.718245	0.713646	0.715853	0.72119	0.72432	0.719619	0.712378	0.707103	0.707314	0.716262	0.720617	0.7182	0.713599
13Dec12-00179	DS_4/DS4_Bukinafaso/	1	9	An. gambaes.s	0.872318	0.860225	0.862232	0.878068	0.919349	0.915889	0.894009	0.890113	0.902169	0.921977	0.936612	0.935213	0.937748	0.93343	0.927628	0.943584	0.942521	0.923565	0.905179	0.931157	0.942717	0.937433	0.939882	0.948826	0.939552	0.921081	0.934729	0.933376	0.932863	0.949487	0.971506	0.95273	0.930148	0.955929	0.959165	0.952149	0.946694	0.944852	0.944625	0.937315	0.925937	0.948153	0.951362	0.942997	0.95308
13Dec12-00185	DS_4/DS4_Bukinafaso/	1	9	An. gambaes.s	0.665314	0.724393	0.727377	0.660031	0.653333	0.690767	0.712903	0.683817	0.668207	0.686864	0.710725	0.696459	0.712162	0.728804	0.730253	0.726405	0.710861	0.706183	0.722133	0.729016	0.719356	0.708849	0.715722	0.713892	0.708814	0.708951	0.722465	0.726071	0.720752	0.714382	0.715717	0.71506	0.716735	0.726662	0.71619	0.711874	0.719551	0.719355	0.719623	0.719122	0.71643	0.713442	0.715847	0.718672	0.714103
13Dec12-00187	DS_4/DS4_Bukinafaso/	1	9	An. gambaes.s	0.851335	0.913343	0.910057	0.845102	0.869117	0.901152	0.903805	0.882927	0.922046	0.926419	0.906619	0.915482	0.915143	0.911129	0.910598	0.918135	0.898344	0.89959	0.941685	0.925014	0.914604	0.913815	0.905191	0.916518	0.924402	0.922824	0.930164	0.932711	0.929211	0.922659	0.918289	0.914132	0.918438	0.936684	0.921851	0.91843	0.930844	0.915094	0.911916	0.919405	0.9276	0.928619	0.922158	0.915156	0.916067
13Dec12-00193	DS_4/DS4_Bukinafaso/	1	9	An. gambaes.s	0.744574	0.724157	0.718556	0.73153	0.735786	0.751873	0.74625	0.709231	0.695737	0.724213	0.752764	0.723328	0.734641	0.745264	0.738713	0.738352	0.732577	0.733352	0.747217	0.758431	0.761443	0.755331	0.744764	0.748813	0.742491	0.730347	0.748683	0.755881	0.752185	0.747836	0.751937	0.747408	0.740308	0.743302	0.742634	0.741044	0.74258	0.750924	0.747268	0.740476	0.740267	0.744063	0.741444	0.736811	0.739595
13Dec12-00195	DS_4/DS4_Bukinafaso/	1	9	An. gambaes.s	1.0087	1.01076	1.00933	1.01033	1.02372	1.02048	1.00708	0.997722	1.00442	0.987017	0.977739	1.02252	1.05	1.02585	0.987008	1.01437	1.00609	0.997539	1.02029	1.02952	1.01769	1.00575	1.01683	1.01418	1.01873	1.03391	1.03938	1.05789	1.04933	1.00708	1.02591	1.02571	1.01348	1.02583	1.02094	1.01821	1.02256	1.0187	1.0283	1.02881	1.01021	1.01709	1.02611	1.0297	1.02888
13Dec12-00199	DS_4/DS4_Bukinafaso/	1	9	An. gambaes.s	1.0213	1.01002	1.0173	1.01282	0.947426	0.977096	1.02513	1.00573	0.983056	1.00655	1.03109	0.990902	1.04273	1.0835	1.06067	1.03263	1.03251	1.03258	1.01497	1.01481	1.03171	1.03851	1.0124	1.04167	1.0534	1.02989	1.03204	1.05568	1.06448	1.04259	1.04752	1.04849	1.04443	1.04487	1.03755	1.04083	1.04935	1.03086	1.02558	1.02892	1.03256	1.04409	1.04127	1.03712	1.05204
24Oct12-00001	DS_4/DS4_Bukinafaso/	1	12	An. gambaes.s	1.23812	1.15691	1.09936	1.23176	1.27017	1.25798	1.23083	1.20958	1.17321	1.28648	1.38588	1.16273	1.13574	1.21315	1.29616	1.19472	1.23255	1.32924	1.32903	1.19021	1.18596	1.27088	1.29547	1.24628	1.22615	1.25609	1.28039	1.27591	1.27181	1.27978	1.22844	1.24463	1.2867	1.25517	1.25754	1.26735	1.26541	1.25258	1.25045	1.25604	1.26034	1.25364	1.23406	1.23172	1.27453
24Oct12-00003	DS_4/DS4_Bukinafaso/	1	12	An. gambaes.s	0.578508	0.578947	0.580716	0.589019	0.581362	0.587652	0.581769	0.555062	0.562562	0.591392	0.610025	0.588291	0.587094	0.58901	0.58767	0.594293	0.595929	0.597352	0.601627	0.597832	0.593465	0.594055	0.60087	0.592844	0.584727	0.586307	0.59947	0.600355	0.592814	0.586252	0.587645	0.585184	0.585781	0.599174	0.595203	0.590683	0.592992	0.59509	0.592442	0.591288	0.594864	0.59269	0.586587	0.584163	0.591858
24Oct12-00005	DS_4/DS4_Bukinafaso/	1	12	An. gambaes.s	0.98307	0.927373	0.924299	0.992886	0.942497	0.921827	0.919745	0.912363	0.913621	0.927985	0.941841	0.935573	0.913127	0.935241	0.987647	0.952181	0.960745	0.992098	1.00343	0.978162	0.978607	0.994786	0.990867	0.9845	0.993405	1.00213	0.962383	0.967291	0.986782	0.9829	0.959214	0.964459	0.983371	0.979076	0.987007	0.995353	0.989364	0.959059	0.975399	0.999499	0.992529	0.994093	0.9794	0.962599	0.967983
24Oct12-00013	DS_4/DS4_Bukinafaso/	1	12	An. gambaes.s	0.591106	0.622968	0.624793	0.600153	0.645305	0.643609	0.619299	0.611093	0.607726	0.617043	0.622249	0.606382	0.629824	0.64326	0.630639	0.626065	0.618751	0.621585	0.63777	0.63321	0.629027	0.628339	0.62677	0.623162	0.624088	0.629921	0.633757	0.631151	0.626805	0.625078	0.624421	0.627097	0.630151	0.628752	0.621316	0.61936	0.623623	0.622754	0.623043	0.625412	0.628881	0.631011	0.628013	0.622943	0.621522
24Oct12-00017	DS_4/DS4_Bukinafaso/	1	12	An. gambaes.s	0.913689	0.880471	0.845833	0.860432	0.943995	0.923434	0.868165	0.857903	0.877901	0.908134	0.921524	0.899401	0.891049	0.89905	0.914418	0.91753	0.914911	0.903975	0.890213	0.903251	0.905328	0.897434	0.896166	0.893716	0.911172	0.929947	0.886405	0.900902	0.92883	0.919847	0.905617	0.904849	0.907543	0.897076	0.906613	0.907695	0.896246	0.899088	0.900611	0.90118	0.90292	0.904896	0.900634	0.894279	0.893719
24Oct12-00019	DS_4/DS4_Bukinafaso/	1	12	An. gambaes.s	1.01935	0.908267	0.904485	1.00783	1.00497	0.997608	0.991174	0.974329	0.937444	0.973707	1.03043	0.992439	0.986929	1.01017	1.0252	0.968987	0.984398	1.02361	1.02389	0.995715	1.00032	1.02349	1.02095	0.998516	0.997113	1.00603	0.96353	0.993107	1.0165	0.973628	0.975994	0.988159	0.993612	0.985821	0.975805	0.97315	0.978304	0.982611	0.985014	0.981943	0.976107	0.988346	0.986715	0.978846	0.985352
24Oct12-00021	DS_4/DS4_Bukinafaso/	1	12	An. gambaes.s	0.570979	0.583634	0.613307	0.627259	0.612903	0.606423	0.600929	0.590262	0.592033	0.604433	0.615102	0.609545	0.597694	0.598113	0.610011	0.611332	0.599839	0.599127	0.616553	0.602509	0.59712	0.606792	0.620265	0.606128	0.59812	0.60681	0.61463	0.605789	0.598247	0.603661	0.601889	0.599548	0.599479	0.602126	0.603803	0.600027	0.594361	0.598049	0.596129	0.596242	0.602933	0.59991	0.597539	0.596192	0.592878
24Oct12-00025	DS_4/DS4_Bukinafaso/	1	12	An. gambaes.s	0.868674	0.913768	0.935702	0.873875	0.878226	0.908165	0.901522	0.846829	0.84726	0.865622	0.880435	0.879275	0.882022	0.886533	0.889303	0.887436	0.888513	0.894636	0.902567	0.898101	0.894941	0.89468	0.893428	0.887179	0.883624	0.886669	0.895224	0.880264	0.86849	0.876941	0.875491	0.873335	0.872404	0.871916	0.873794	0.876323	0.875111	0.864124	0.875381	0.887471	0.881354	0.878212	0.884252	0.884979	0.865267
24Oct12-00031	DS_4/DS4_Bukinafaso/	1	12	An. gambaes.s	0.776421	0.770178	0.766698	0.775782	0.812842	0.823813	0.824328	0.827533	0.782461	0.782477	0.80835	0.802594	0.80277	0.818985	0.83487	0.806441	0.792177	0.806052	0.836467	0.813998	0.802483	0.809364	0.818421	0.814398	0.808925	0.807656	0.807559	0.803242	0.803359	0.811159	0.808398	0.806914	0.807727	0.807942	0.813411	0.81107	0.803019	0.808023	0.807586	0.805499	0.806096	0.801935	0.80304	0.806637	0.805312
24Oct12-00033	DS_4/DS4_Bukinafaso/	1	12	An. gambaes.s	0.871346	0.903493	0.900688	0.884617	0.915687	0.92914	0.886357	0.818681	0.848068	0.879372	0.875156	0.844472	0.854911	0.877401	0.895388	0.913735	0.911247	0.907788	0.913257	0.886416	0.896229	0.926218	0.924572	0.899514	0.899719	0.924237	0.917341	0.909659	0.912075	0.920263	0.897761	0.891958	0.902815	0.910428	0.904037	0.90224	0.909486	0.912511	0.904005	0.902958	0.917226	0.911463	0.900012	0.895278	0.903865
24Oct12-00035	DS_4/DS4_Bukinafaso/	1	12	An. gambaes.s	0.879403	0.923793	0.935934	0.903632	0.945106	0.994927	0.962118	0.874185	0.962985	1.01778	0.981807	0.933136	0.940814	0.985776	1.03284	1.02027	1.01033	1.00485	0.997915	0.993105	1.00667	1.01617	0.992745	0.993237	1.00184	1.00415	0.993779	1.0007	1.00087	0.984171	1.00727	1.00291	0.987959	1.00319	0.985858	0.973604	0.97954	0.985153	0.990773	0.997688	1.00282	0.988215	0.984497	0.98717	0.980114
24Oct12-00047	DS_4/DS4_Bukinafaso/	1	12	An. gambaes.s	0.926618	1.01769	1.00289	0.91842	0.956511	0.984453	0.983909	0.972691	0.983831	0.974107	0.974127	1.02696	1.01295	0.981691	0.972718	0.996914	0.999562	0.986246	0.978654	1.00616	1.01442	1.00078	0.990926	1.00918	1.00933	0.989867	1.00106	1.01947	1.02858	1.01937	0.997346	0.997923	1.00854	1.00244	1.01388	1.01687	1.00616	1.00412	1.00923	1.0153	1.01605	1.00845	1.00092	1.00495	1.02499
24Oct12-00049	DS_4/DS4_Bukinafaso/	1	12	An. gambaes.s	0.754412	0.737177	0.717621	0.71123	0.745022	0.748016	0.734999	0.736792	0.777609	0.769845	0.751751	0.79467	0.783553	0.75726	0.748956	0.769221	0.774379	0.76594	0.759326	0.779953	0.775028	0.758239	0.766161	0.791058	0.78702	0.756945	0.753671	0.759213	0.768649	0.778058	0.783097	0.773596	0.763862	0.772898	0.785121	0.782642	0.769758	0.772333	0.767652	0.763454	0.767177	0.770594	0.770723	0.770522	0.773527
24Oct12-00051	DS_4/DS4_Bukinafaso/	1	12	An. gambaes.s	1.16047	1.15339	1.01092	0.931682	1.00667	1.06	1.04286	1.00513	1.11406	1.10441	1.03115	1.06349	1.09521	1.06867	1.03157	1.11397	1.11144	1.07744	1.07826	1.05885	1.04562	1.05471	1.09182	1.10734	1.10972	1.11371	1.13119	1.10274	1.07924	1.09104	1.07844	1.07271	1.07111	1.0641	1.09762	1.10925	1.08829	1.09496	1.08253	1.081	1.10604	1.09393	1.08599	1.08741	1.08809
24Oct12-00053	DS_4/DS4_Bukinafaso/	1	12	An. gambaes.s	0.809968	0.811284	0.751957	0.720819	0.795878	0.803302	0.791219	0.814896	0.777981	0.788467	0.828749	0.829708	0.830131	0.805896	0.781616	0.825755	0.833639	0.821343	0.818786	0.813097	0.808723	0.812089	0.826169	0.823548	0.826973	0.84111	0.846124	0.829898	0.824457	0.843949	0.836472	0.822484	0.819479	0.837598	0.849839	0.844327	0.828982	0.827544	0.823034	0.830293	0.852747	0.843231	0.829487	0.827929	0.843107
24Oct12-00055	DS_4/DS4_Bukinafaso/	1	12	An. gambaes.s	0.711443	0.676839	0.654909	0.686498	0.687368	0.682461	0.67485	0.673289	0.722453	0.711616	0.683994	0.726119	0.735955	0.711306	0.682507	0.689421	0.704811	0.717115	0.720844	0.715437	0.71776	0.720522	0.711323	0.719585	0.722735	0.716173	0.718683	0.706128	0.706976	0.733761	0.729046	0.719195	0.717254	0.726503	0.72862	0.721496	0.714515	0.725407	0.722832	0.714442	0.712417	0.71958	0.719974	0.716522	0.719476
24Oct12-00059	DS_4/DS4_Bukinafaso/	1	12	An. gambaes.s	0.73598	0.73877	0.728618	0.738517	0.787245	0.752927	0.721281	0.749733	0.748729	0.743761	0.744988	0.753535	0.764707	0.757198	0.740748	0.754324	0.76462	0.762312	0.750779	0.747612	0.749288	0.752403	0.755365	0.772767	0.77014	0.74694	0.740016	0.744031	0.749108	0.750458	0.763361	0.763163	0.753126	0.749297	0.762817	0.762328	0.745746	0.744732	0.747115	0.748788	0.74919	0.754529	0.752516	0.750977	0.76117
24Oct12-00063	DS_4/DS4_Bukinafaso/	1	12	An. gambaes.s	0.460767	0.429938	0.416951	0.443218	0.460217	0.447983	0.434863	0.441944	0.451153	0.452175	0.454783	0.471817	0.472784	0.456671	0.440449	0.451259	0.460845	0.460091	0.451589	0.454326	0.452252	0.44891	0.454297	0.464443	0.46222	0.452317	0.461618	0.461114	0.456968	0.457814	0.460049	0.455804	0.451644	0.457199	0.459023	0.456837	0.454423	0.457965	0.452429	0.451585	0.462608	0.459611	0.455483	0.456139	0.462012
24Oct12-00075	DS_4/DS4_Bukinafaso/	1	12	An. gambaes.s	0.542201	0.540278	0.521088	0.513921	0.5284	0.52119	0.519745	0.541511	0.538166	0.536549	0.538112	0.535205	0.541877	0.54421	0.539476	0.53931	0.536632	0.53854	0.547256	0.546417	0.538759	0.534246	0.542296	0.554045	0.551684	0.540616	0.549212	0.548864	0.546397	0.549138	0.546196	0.543425	0.542377	0.542655	0.544603	0.543594	0.540759	0.543292	0.539162	0.536872	0.54202	0.541987	0.540369	0.539998	0.542367
24Oct12-00081	DS_4/DS4_Bukinafaso/	1	12	An. gambaes.s	0.660472	0.671017	0.672584	0.681712	0.688918	0.700097	0.693739	0.670602	0.698136	0.697726	0.684908	0.707158	0.7132	0.718982	0.722469	0.697284	0.710028	0.724214	0.709911	0.713431	0.726603	0.727926	0.702198	0.708635	0.716241	0.708999	0.696059	0.710123	0.721435	0.70938	0.716181	0.716216	0.713159	0.719898	0.719368	0.716423	0.714497	0.713358	0.714605	0.715945	0.715878	0.717159	0.717769	0.718608	0.720746
24Oct12-00083	DS_4/DS4_Bukinafaso/	1	12	An. gambaes.s	0.67742	0.747492	0.762681	0.719865	0.796711	0.769595	0.73854	0.782028	0.776718	0.753595	0.747684	0.780797	0.78407	0.777744	0.77966	0.794141	0.791025	0.791458	0.805068	0.780212	0.774923	0.784322	0.782071	0.77994	0.78771	0.797143	0.781424	0.772669	0.781964	0.802153	0.784563	0.784229	0.794261	0.786526	0.789162	0.787992	0.781292	0.783471	0.780616	0.782765	0.793578	0.785755	0.783835	0.788901	0.791563
24Oct12-00085	DS_4/DS4_Bukinafaso/	1	12	An. gambaes.s	0.600454	0.644021	0.686356	0.67753	0.699029	0.694835	0.681623	0.67791	0.669547	0.679194	0.693889	0.690882	0.714196	0.709291	0.683733	0.712882	0.704611	0.693364	0.708033	0.697006	0.69852	0.707318	0.704072	0.711734	0.702689	0.683418	0.695601	0.698788	0.696484	0.698356	0.706219	0.703211	0.696784	0.701501	0.70186	0.699559	0.700622	0.713621	0.705328	0.695759	0.700766	0.698223	0.698626	0.703255	0.708011
24Oct12-00089	DS_4/DS4_Bukinafaso/	1	12	An. gambaes.s	0.659459	0.649433	0.602662	0.581795	0.656512	0.660842	0.63224	0.632077	0.643957	0.655204	0.66001	0.658169	0.659971	0.667918	0.672644	0.654465	0.647051	0.656628	0.674579	0.663697	0.660106	0.665094	0.665616	0.657947	0.66102	0.668535	0.647097	0.659819	0.674768	0.662803	0.65658	0.663406	0.672171	0.666643	0.665039	0.66792	0.671077	0.667009	0.661261	0.658805	0.660735	0.658675	0.662918	0.668551	0.665763
24Oct12-00091	DS_4/DS4_Bukinafaso/	1	12	An. gambaes.s	0.862172	0.8771	0.919628	0.934344	0.87568	0.869437	0.897658	0.921474	0.905793	0.912225	0.939367	0.956674	0.959892	0.956914	0.954223	0.954599	0.943187	0.944745	0.965585	0.939904	0.935495	0.9513	0.958788	0.94795	0.943901	0.950985	0.949475	0.941292	0.937035	0.942205	0.946701	0.94872	0.954001	0.968043	0.969248	0.964595	0.962208	0.967701	0.958871	0.944201	0.936705	0.946034	0.960797	0.971091	0.969335
24Oct12-00093	DS_4/DS4_Bukinafaso/	1	12	An. gambaes.s	0.783314	0.765937	0.762002	0.77013	0.749454	0.762222	0.771899	0.760378	0.820695	0.842953	0.827415	0.829977	0.814168	0.802474	0.801274	0.797655	0.807389	0.80896	0.793078	0.799413	0.810422	0.817573	0.818107	0.822103	0.819645	0.809972	0.803209	0.807044	0.810031	0.806568	0.818814	0.818214	0.813463	0.824251	0.822222	0.818569	0.819715	0.823163	0.814722	0.809035	0.815521	0.817033	0.812563	0.812121	0.82467
24Oct12-00097	DS_4/DS4_Bukinafaso/	1	12	An. gambaes.s	0.642636	0.637561	0.628431	0.636974	0.649454	0.667047	0.676328	0.670257	0.656549	0.663024	0.678323	0.6775	0.681216	0.689459	0.695559	0.688391	0.702127	0.703846	0.676246	0.671491	0.696841	0.717223	0.690479	0.694418	0.70321	0.699941	0.687196	0.693975	0.696561	0.681697	0.691684	0.695484	0.693287	0.69771	0.701016	0.704751	0.706546	0.699514	0.692242	0.69098	0.69668	0.699409	0.701096	0.702219	0.702807
24Oct12-00103	DS_4/DS4_Bukinafaso/	1	12	An. gambaes.s	0.574383	0.581992	0.601275	0.612526	0.631013	0.627703	0.618072	0.616813	0.611778	0.628499	0.646856	0.633732	0.640983	0.650912	0.650506	0.639696	0.643267	0.653797	0.659379	0.654496	0.65334	0.655909	0.656461	0.655779	0.657602	0.657716	0.644174	0.650855	0.65421	0.640125	0.649179	0.658299	0.658776	0.651498	0.648774	0.65249	0.658292	0.656361	0.655215	0.656002	0.657571	0.657045	0.656339	0.656082	0.656229
24Oct12-00107	DS_4/DS4_Bukinafaso/	1	12	An. gambaes.s	1.01878	0.992462	0.96941	0.986745	0.984629	1.0115	1.04634	1.05867	1.02829	1.03119	1.06373	1.08774	1.09572	1.09318	1.08003	1.04944	1.04971	1.06981	1.08264	1.04436	1.03889	1.06016	1.07088	1.08733	1.08193	1.06388	1.08029	1.07394	1.06464	1.07148	1.07481	1.05983	1.05088	1.07679	1.08488	1.07976	1.07583	1.08977	1.08277	1.08015	1.09614	1.0773	1.0809	1.09592	1.0863
24Oct12-00113	DS_4/DS4_Bukinafaso/	1	12	An. gambaes.s	0.834357	0.900152	0.89311	0.836895	0.902458	0.898416	0.8538	0.835228	0.882832	0.904461	0.884505	0.860878	0.888637	0.918219	0.915982	0.88759	0.880309	0.895209	0.916937	0.905494	0.898576	0.90378	0.913974	0.916452	0.908811	0.897036	0.892966	0.884115	0.881399	0.891335	0.900651	0.900555	0.900381	0.913114	0.915769	0.908212	0.904169	0.927921	0.907418	0.893612	0.917815	0.90082	0.901797	0.915011	0.910407
24Oct12-00115	DS_4/DS4_Bukinafaso/	1	12	An. gambaes.s	0.536205	0.521451	0.517866	0.528012	0.537032	0.538297	0.53792	0.538158	0.517998	0.531301	0.555509	0.54161	0.541188	0.538725	0.534709	0.550988	0.541003	0.529844	0.537589	0.537454	0.539181	0.540718	0.536754	0.533676	0.536154	0.541216	0.538206	0.530325	0.527672	0.534728	0.540913	0.538794	0.53487	0.539606	0.545012	0.544077	0.538147	0.536926	0.534746	0.532853	0.532805	0.533868	0.534956	0.53389	0.530021
24Oct12-00117	DS_4/DS4_Bukinafaso/	1	12	An. gambaes.s	0.632819	0.589588	0.564901	0.594316	0.622457	0.605971	0.593574	0.614364	0.605	0.613258	0.639224	0.657823	0.64343	0.631076	0.631787	0.62854	0.64239	0.647643	0.629992	0.628567	0.632663	0.637119	0.638947	0.6368	0.634364	0.630733	0.62021	0.625087	0.631998	0.62938	0.629787	0.635848	0.640962	0.637062	0.637823	0.643024	0.646002	0.635245	0.632921	0.633147	0.630095	0.634375	0.633519	0.63201	0.639007
24Oct12-00123	DS_4/DS4_Bukinafaso/	1	12	An. gambaes.s	0.588721	0.615466	0.633906	0.623607	0.637197	0.62706	0.623003	0.64463	0.653131	0.638093	0.627338	0.650643	0.651552	0.636148	0.62419	0.638492	0.635405	0.636863	0.658167	0.66164	0.652268	0.638771	0.631307	0.641926	0.644522	0.635572	0.638968	0.641895	0.643828	0.645564	0.644761	0.645782	0.648072	0.648591	0.644511	0.639649	0.637746	0.641521	0.642346	0.640191	0.637865	0.639864	0.644957	0.646708	0.64
24Oct12-00127	DS_4/DS4_Bukinafaso/	1	12	An. gambaes.s	0.657233	0.67328	0.671706	0.651725	0.677823	0.71271	0.707011	0.666843	0.724881	0.732753	0.69975	0.705021	0.717042	0.708568	0.691456	0.712643	0.705428	0.693118	0.699918	0.710533	0.706638	0.701931	0.71601	0.707027	0.705031	0.714471	0.707385	0.703587	0.701913	0.699838	0.702795	0.698894	0.698033	0.713188	0.709996	0.704228	0.703956	0.70425	0.702483	0.703913	0.709833	0.706002	0.705081	0.707353	0.707352
24Oct12-00129	DS_4/DS4_Bukinafaso/	1	12	An. gambaes.s	0.912172	0.848171	0.872561	0.965473	0.896552	0.970684	1.04738	0.976388	1.01926	0.993038	0.943937	0.977081	1.01079	1.00005	0.976346	1.03735	1.01953	1.00526	1.05406	1.02789	1.02013	1.03678	1.04669	1.03026	1.01847	1.03144	1.07641	1.06833	1.04026	1.03266	1.04048	1.03379	1.02174	1.0265	1.03743	1.03607	1.03024	1.05532	1.05583	1.04458	1.04262	1.05115	1.06203	1.05938	1.03542
24Oct12-00131	DS_4/DS4_Bukinafaso/	1	12	An. gambaes.s	0.736439	0.675902	0.671817	0.720124	0.711057	0.740089	0.774799	0.770903	0.743289	0.7247	0.730715	0.76141	0.755587	0.739834	0.736439	0.752662	0.743696	0.737185	0.751951	0.746964	0.754405	0.762433	0.747467	0.744793	0.757212	0.77339	0.768877	0.767116	0.764305	0.756639	0.754702	0.749177	0.74514	0.751809	0.765492	0.761976	0.747955	0.762217	0.761683	0.757995	0.764412	0.768225	0.763261	0.757663	0.762723
24Oct12-00135	DS_4/DS4_Bukinafaso/	1	12	An. gambaes.s	0.863113	0.85028	0.880124	0.907654	0.894686	0.912995	0.933043	0.924597	0.917894	0.923339	0.93164	0.926235	0.909132	0.900793	0.910503	0.936306	0.907949	0.903108	0.960452	0.939366	0.92576	0.928297	0.926262	0.929469	0.943648	0.954948	0.930161	0.917621	0.921036	0.931302	0.927363	0.919401	0.915439	0.920241	0.924251	0.925922	0.927467	0.934109	0.928934	0.923918	0.928081	0.927214	0.930368	0.934679	0.932763
24Oct12-00139	DS_4/DS4_Bukinafaso/	1	12	An. gambaes.s	0.798772	0.727298	0.692991	0.715973	0.725542	0.770001	0.8174	0.825631	0.797628	0.773767	0.770571	0.788892	0.79638	0.79696	0.798484	0.808562	0.793352	0.781592	0.793878	0.808388	0.813703	0.810798	0.80725	0.805693	0.80573	0.80634	0.806261	0.805198	0.805799	0.807747	0.800282	0.800999	0.808358	0.812625	0.813014	0.811553	0.808638	0.802674	0.802013	0.803471	0.804627	0.813711	0.809313	0.800147	0.804437
24Oct12-00145	DS_4/DS4_Bukinafaso/	1	12	An. gambaes.s	0.516875	0.521135	0.537382	0.539422	0.537206	0.546226	0.556168	0.556341	0.549548	0.545132	0.547283	0.555896	0.562891	0.560777	0.557764	0.577181	0.567591	0.557942	0.569685	0.567539	0.560008	0.555883	0.56134	0.566665	0.567328	0.5631	0.557928	0.559127	0.563044	0.564084	0.557612	0.554388	0.556022	0.559216	0.557354	0.55736	0.560054	0.558628	0.558303	0.561748	0.568059	0.568757	0.565448	0.561937	0.562228
24Oct12-00147	DS_4/DS4_Bukinafaso/	1	12	An. gambaes.s	0.875919	0.859574	0.834331	0.815042	0.841687	0.885011	0.915152	0.913632	0.898061	0.851665	0.834211	0.89992	0.879177	0.849597	0.863866	0.934091	0.911552	0.881391	0.908263	0.894599	0.900357	0.915723	0.905801	0.892448	0.887136	0.895218	0.916695	0.917736	0.909311	0.90672	0.908217	0.911534	0.91418	0.913881	0.909806	0.911232	0.915417	0.906532	0.905103	0.908199	0.909455	0.905754	0.909196	0.912758	0.905067
24Oct12-00149	DS_4/DS4_Bukinafaso/	1	12	An. gambaes.s	0.656038	0.6529	0.643481	0.636961	0.681609	0.667375	0.657409	0.694999	0.679426	0.670577	0.685625	0.715631	0.706131	0.684681	0.676882	0.695768	0.696835	0.689467	0.68858	0.691478	0.695682	0.699569	0.701011	0.689955	0.689837	0.701027	0.697326	0.692846	0.692	0.694275	0.691103	0.68939	0.691949	0.697622	0.691679	0.691331	0.697767	0.692702	0.690208	0.694439	0.702421	0.697289	0.692545	0.693226	0.698744
24Oct12-00151	DS_4/DS4_Bukinafaso/	1	12	An. gambaes.s	0.79276	0.745087	0.733398	0.727561	0.779847	0.806526	0.820713	0.843001	0.828552	0.809518	0.812878	0.849353	0.83281	0.803645	0.799527	0.843847	0.832318	0.81825	0.841912	0.824484	0.822748	0.830496	0.821123	0.821673	0.826294	0.826958	0.817011	0.824124	0.828004	0.815331	0.81717	0.824253	0.828426	0.82424	0.825175	0.819984	0.813533	0.828294	0.81714	0.813128	0.835908	0.824228	0.823581	0.831259	0.826312
24Oct12-00155	DS_4/DS4_Bukinafaso/	1	12	An. gambaes.s	0.566915	0.5478	0.534947	0.547344	0.573069	0.566737	0.564411	0.58841	0.582161	0.5662	0.559488	0.572946	0.582827	0.572332	0.55793	0.584099	0.578406	0.565529	0.570948	0.572589	0.573332	0.576594	0.583381	0.576386	0.568005	0.567511	0.577866	0.570225	0.567036	0.581205	0.572009	0.567678	0.571113	0.574121	0.571548	0.571232	0.574492	0.574537	0.572443	0.572514	0.576298	0.57626	0.577988	0.57828	0.572149
24Oct12-00165	DS_4/DS4_Bukinafaso/	1	12	An. gambaes.s	1.02136	1.03852	1.08741	1.15229	1.05204	1.05402	1.09442	1.09842	1.11465	1.11639	1.10301	1.08397	1.04309	1.04706	1.08033	1.03657	1.04628	1.07124	1.06799	1.07052	1.10164	1.13083	1.10802	1.09683	1.09494	1.09505	1.08957	1.09105	1.09598	1.09776	1.08841	1.10133	1.11914	1.10571	1.08105	1.07869	1.09845	1.1046	1.09363	1.07967	1.0761	1.0877	1.09877	1.09796	1.08392
24Oct12-00173	DS_4/DS4_Bukinafaso/	1	12	An. gambaes.s	0.563994	0.52098	0.505197	0.553035	0.552433	0.525563	0.516778	0.544781	0.552345	0.545953	0.537565	0.537198	0.532653	0.528446	0.526641	0.525298	0.530494	0.535662	0.53433	0.525558	0.53122	0.541005	0.533982	0.529208	0.53047	0.534287	0.530981	0.534474	0.537333	0.532381	0.523246	0.52606	0.534257	0.533125	0.531435	0.531293	0.531844	0.529766	0.531886	0.529667	0.520997	0.528748	0.530353	0.526184	0.526449
24Oct12-00175	DS_4/DS4_Bukinafaso/	1	12	An. gambaes.s	0.89107	0.894361	0.877088	0.883915	0.906523	0.88585	0.888577	0.950002	0.930685	0.901227	0.884512	0.881028	0.887313	0.903396	0.924345	0.939165	0.940791	0.942925	0.948084	0.91509	0.907271	0.923349	0.935801	0.932352	0.920859	0.915457	0.933019	0.941303	0.943329	0.944879	0.935433	0.927309	0.933873	0.959714	0.943215	0.935441	0.946781	0.937239	0.936542	0.93786	0.932766	0.926982	0.925226	0.931926	0.946732
24Oct12-00179	DS_4/DS4_Bukinafaso/	1	12	An. gambaes.s	0.930294	0.937793	0.91352	0.885746	0.91764	0.924396	0.925451	0.94142	0.926921	0.94409	0.962646	0.927855	0.9335	0.95022	0.94726	0.907777	0.929694	0.977044	0.991812	0.950039	0.941643	0.961786	0.971185	0.981137	0.980868	0.968602	0.954307	0.983661	0.994861	0.95281	0.957038	0.968909	0.975398	0.975203	0.973329	0.979193	0.984349	0.962443	0.962054	0.969286	0.968512	0.975183	0.975776	0.97228	0.972367
24Oct12-00187	DS_4/DS4_Bukinafaso/	1	12	An. gambaes.s	0.628798	0.58738	0.582621	0.611171	0.569523	0.561725	0.581695	0.602886	0.582048	0.579358	0.590197	0.586543	0.576304	0.578892	0.590998	0.584897	0.592673	0.59796	0.589063	0.592169	0.596995	0.597424	0.592016	0.59796	0.599029	0.593025	0.595305	0.600404	0.603911	0.602777	0.596125	0.599768	0.608219	0.606967	0.593637	0.590378	0.598292	0.595268	0.59306	0.593534	0.595174	0.592602	0.591255	0.59285	0.59591
24Oct12-00189	DS_4/DS4_Bukinafaso/	1	12	An. gambaes.s	0.744062	0.723944	0.731959	0.747608	0.687719	0.719065	0.76487	0.741485	0.729365	0.728796	0.735393	0.741654	0.734866	0.736984	0.746756	0.736121	0.751715	0.761016	0.740397	0.73129	0.741702	0.757154	0.754829	0.752691	0.753617	0.754343	0.746909	0.751675	0.755301	0.74811	0.747395	0.758822	0.770194	0.764868	0.763555	0.76019	0.753477	0.749068	0.748375	0.747042	0.744433	0.754341	0.755384	0.752297	0.758283
24Oct12-00193	DS_4/DS4_Bukinafaso/	1	12	An. gambaes.s	0.665584	0.653569	0.651617	0.657849	0.607361	0.632778	0.675777	0.663808	0.621405	0.627811	0.653763	0.637437	0.644146	0.647538	0.636417	0.624043	0.634886	0.659175	0.676752	0.661334	0.654187	0.657522	0.658338	0.661579	0.663066	0.658878	0.646897	0.64682	0.645517	0.636277	0.645828	0.657955	0.659403	0.645685	0.652547	0.653425	0.643846	0.647747	0.652379	0.651421	0.644983	0.645123	0.64901	0.651127	0.647499
24Oct12-00195	DS_4/DS4_Bukinafaso/	1	12	An. gambaes.s	0.613406	0.61673	0.599876	0.598301	0.617246	0.627198	0.634333	0.645115	0.647194	0.631476	0.611485	0.606495	0.620604	0.626323	0.619734	0.625472	0.638696	0.643021	0.631571	0.626658	0.633098	0.644894	0.64913	0.633054	0.630527	0.645358	0.646793	0.644008	0.64043	0.638918	0.643297	0.647722	0.647674	0.641947	0.643407	0.643202	0.639994	0.64212	0.644399	0.646159	0.646779	0.643128	0.637396	0.635853	0.64296
22Jan13-00001	DS_4/DS4_Bukinafaso/	1	15	An. gambaes.s	0.902535	0.904169	0.853518	0.794209	0.848339	0.871237	0.873224	0.888305	0.897651	0.90119	0.904706	0.912325	0.897662	0.896932	0.911339	0.90216	0.897241	0.894182	0.889429	0.890741	0.89442	0.893055	0.882552	0.889367	0.895697	0.89158	0.880606	0.878962	0.879446	0.878012	0.893678	0.900887	0.894992	0.885065	0.888053	0.89375	0.895058	0.891394	0.886701	0.883843	0.883149	0.878598	0.882674	0.889834	0.888079
22Jan13-00007	DS_4/DS4_Bukinafaso/	1	15	An. gambaes.s	0.751704	0.80373	0.823873	0.782146	0.794945	0.822039	0.834989	0.820198	0.799152	0.801507	0.821031	0.835546	0.828661	0.830032	0.841865	0.833945	0.835397	0.837848	0.831946	0.82236	0.82915	0.841413	0.838041	0.834576	0.826486	0.817699	0.821444	0.823826	0.82503	0.828778	0.842449	0.841313	0.832115	0.833187	0.837441	0.836979	0.830642	0.824634	0.821945	0.823756	0.8295	0.836735	0.839306	0.838051	0.836748
22Jan13-00009	DS_4/DS4_Bukinafaso/	1	15	An. gambaes.s	0.778007	0.782637	0.750618	0.722908	0.741978	0.776397	0.790318	0.773728	0.792911	0.791371	0.781942	0.798328	0.794642	0.79143	0.7975	0.803763	0.80725	0.801086	0.789082	0.803812	0.804234	0.795749	0.799946	0.801427	0.800392	0.797327	0.791882	0.797219	0.806542	0.811889	0.815448	0.808861	0.802897	0.810969	0.811047	0.801996	0.793662	0.803584	0.806264	0.805273	0.807068	0.807998	0.808494	0.807608	0.804736
22Jan13-00011	DS_4/DS4_Bukinafaso/	1	15	An. gambaes.s	0.634439	0.612217	0.581708	0.574507	0.581308	0.579494	0.583552	0.600148	0.590736	0.584278	0.591219	0.609296	0.603812	0.597816	0.603117	0.615159	0.607399	0.59679	0.598827	0.606874	0.608296	0.604117	0.601604	0.603629	0.610608	0.615852	0.606102	0.60857	0.613608	0.612159	0.617538	0.623187	0.623083	0.614694	0.611784	0.61204	0.612386	0.610514	0.614864	0.617365	0.613286	0.616358	0.615789	0.614592	0.61966
22Jan13-00013	DS_4/DS4_Bukinafaso/	1	15	An. gambaes.s	0.647137	0.662067	0.664811	0.646102	0.632069	0.648309	0.658076	0.64205	0.670358	0.671279	0.659347	0.677754	0.680043	0.679667	0.685673	0.696289	0.689774	0.681914	0.683854	0.676277	0.68029	0.688385	0.685209	0.69376	0.698849	0.694712	0.689523	0.678165	0.669788	0.672213	0.687799	0.691624	0.684594	0.680525	0.68427	0.686925	0.684872	0.681919	0.685547	0.685496	0.677395	0.682162	0.683453	0.681693	0.683867
22Jan13-00017	DS_4/DS4_Bukinafaso/	1	15	An. gambaes.s	0.79565	0.749438	0.717362	0.706417	0.732042	0.763179	0.77169	0.751864	0.747803	0.753755	0.759116	0.755021	0.762026	0.777106	0.793716	0.802213	0.788735	0.771417	0.767691	0.786727	0.783773	0.77288	0.786223	0.797038	0.792353	0.77889	0.780326	0.77967	0.776281	0.774857	0.787476	0.787503	0.781128	0.785236	0.7797	0.775072	0.777026	0.783369	0.778783	0.780772	0.797811	0.796215	0.783504	0.772912	0.775938
22Jan13-00021	DS_4/DS4_Bukinafaso/	1	15	An. gambaes.s	0.634826	0.617431	0.601345	0.599279	0.624328	0.630039	0.624855	0.622055	0.610536	0.601968	0.606924	0.630413	0.636283	0.636209	0.6362	0.630675	0.626552	0.621711	0.616184	0.620076	0.624079	0.626795	0.630146	0.633741	0.635817	0.632414	0.618309	0.622425	0.63085	0.629941	0.631635	0.630869	0.630269	0.633566	0.62909	0.62699	0.628811	0.625372	0.629271	0.631182	0.624989	0.624502	0.626982	0.628387	0.625754
22Jan13-00025	DS_4/DS4_Bukinafaso/	1	15	An. gambaes.s	0.722444	0.721009	0.703774	0.684777	0.701666	0.725034	0.727869	0.707051	0.715712	0.72037	0.724876	0.744048	0.740913	0.750705	0.769543	0.744161	0.747663	0.759206	0.755649	0.75553	0.757153	0.7523	0.736424	0.744303	0.754579	0.753981	0.744619	0.75493	0.761694	0.750956	0.76503	0.766911	0.757209	0.752916	0.754072	0.752999	0.749448	0.751558	0.750572	0.750178	0.752393	0.747494	0.746073	0.748046	0.749011
22Jan13-00029	DS_4/DS4_Bukinafaso/	1	15	An. gambaes.s	0.812595	0.7854	0.77734	0.777996	0.785575	0.830401	0.845721	0.798254	0.808863	0.801521	0.79593	0.837743	0.848617	0.847296	0.848329	0.848726	0.842872	0.837361	0.835792	0.828507	0.824158	0.825283	0.831638	0.843499	0.844911	0.833144	0.820995	0.816345	0.819535	0.829695	0.851841	0.850199	0.837558	0.842242	0.836877	0.831745	0.833072	0.839538	0.839465	0.835521	0.831941	0.826698	0.829345	0.836351	0.83901
22Jan13-00031	DS_4/DS4_Bukinafaso/	1	15	An. gambaes.s	0.485418	0.486378	0.489311	0.488484	0.499409	0.494852	0.487629	0.490034	0.492069	0.498222	0.505339	0.5065	0.495045	0.485987	0.489073	0.508498	0.501614	0.492511	0.499909	0.496175	0.492433	0.493878	0.500729	0.496593	0.493128	0.493628	0.490447	0.492916	0.499806	0.50535	0.496739	0.493815	0.496415	0.496211	0.49447	0.495896	0.499318	0.497148	0.495573	0.49579	0.496752	0.493896	0.495804	0.498278	0.493783
22Jan13-00043	DS_4/DS4_Bukinafaso/	1	15	An. gambaes.s	0.729542	0.694931	0.678623	0.679233	0.696001	0.730388	0.735873	0.698315	0.708282	0.723797	0.733032	0.737196	0.729083	0.725184	0.733331	0.751457	0.745506	0.7348	0.737234	0.742118	0.743943	0.741134	0.736001	0.741704	0.744353	0.740435	0.739999	0.743956	0.747925	0.750071	0.760733	0.756577	0.749705	0.760728	0.757893	0.75286	0.753054	0.757185	0.753312	0.75104	0.757101	0.759818	0.755394	0.751475	0.7577
22Jan13-00047	DS_4/DS4_Bukinafaso/	1	15	An. gambaes.s	0.618561	0.631246	0.622898	0.599916	0.627198	0.617331	0.603629	0.618788	0.635469	0.635205	0.627311	0.629806	0.631047	0.63809	0.648817	0.649182	0.644248	0.631859	0.617424	0.628304	0.638463	0.637279	0.625895	0.627413	0.634229	0.637639	0.631273	0.641927	0.645716	0.629857	0.638861	0.639431	0.633867	0.63724	0.636633	0.637268	0.637498	0.627456	0.627468	0.631302	0.632083	0.637191	0.63885	0.635645	0.630942
22Jan13-00057	DS_4/DS4_Bukinafaso/	1	15	An. gambaes.s	0.816945	0.835224	0.888111	0.962539	1.03012	0.986671	0.941391	0.957403	0.955329	0.919014	0.901734	0.954602	0.947342	0.93925	0.961738	0.999095	0.955722	0.925188	0.961442	0.976261	0.968384	0.964022	0.987157	0.964797	0.952826	0.966668	0.972377	0.969924	0.963729	0.960434	0.969668	0.969193	0.965648	0.973844	0.96859	0.97142	0.980046	0.963606	0.964053	0.968319	0.962448	0.959854	0.957958	0.96098	0.972947
22Jan13-00059	DS_4/DS4_Bukinafaso/	1	15	An. gambaes.s	0.85146	0.857897	0.863384	0.906706	0.897341	0.860736	0.837462	0.843471	0.850271	0.875419	0.892128	0.866762	0.875209	0.884377	0.88089	0.882612	0.876316	0.872165	0.877588	0.88542	0.87836	0.870791	0.883893	0.892415	0.90537	0.913809	0.88794	0.879176	0.87265	0.85848	0.870047	0.876149	0.873846	0.873351	0.876565	0.874651	0.870929	0.881779	0.880049	0.873293	0.873385	0.88632	0.879593	0.868884	0.88303
22Jan13-00061	DS_4/DS4_Bukinafaso/	1	15	An. gambaes.s	0.746488	0.702594	0.702011	0.750561	0.752525	0.73026	0.715506	0.72572	0.757789	0.766763	0.75294	0.741768	0.748502	0.757317	0.762387	0.772117	0.754318	0.750727	0.780482	0.77067	0.764313	0.763421	0.754854	0.743728	0.756369	0.780843	0.759908	0.760048	0.762955	0.750266	0.745121	0.748904	0.754006	0.751455	0.757428	0.75689	0.748721	0.748791	0.754759	0.757918	0.753774	0.752391	0.753041	0.756432	0.762352
22Jan13-00063	DS_4/DS4_Bukinafaso/	1	15	An. gambaes.s	0.660936	0.674096	0.668163	0.665018	0.702747	0.706213	0.688384	0.678364	0.694013	0.691948	0.679086	0.680886	0.686759	0.683887	0.676164	0.683899	0.689582	0.694031	0.699128	0.699046	0.698986	0.69936	0.698656	0.69651	0.703921	0.712337	0.69238	0.685868	0.685738	0.682252	0.683334	0.681976	0.681019	0.68538	0.683432	0.682987	0.683887	0.676262	0.67907	0.686221	0.688792	0.684714	0.684224	0.687396	0.689677
22Jan13-00065	DS_4/DS4_Bukinafaso/	1	15	An. gambaes.s	0.75145	0.774432	0.797151	0.82247	0.864486	0.864554	0.842906	0.827962	0.820024	0.829166	0.836004	0.819358	0.84189	0.848013	0.833199	0.858479	0.847844	0.831198	0.838213	0.853811	0.8443	0.830342	0.845602	0.855956	0.854633	0.848191	0.853651	0.854119	0.851473	0.849777	0.849208	0.838316	0.833809	0.855179	0.8595	0.849361	0.837528	0.840009	0.8501	0.85248	0.842039	0.843973	0.848315	0.850782	0.850392
22Jan13-00071	DS_4/DS4_Bukinafaso/	1	15	An. gambaes.s	0.949794	0.963673	0.955519	0.964166	1.03237	0.973457	0.914153	0.931549	0.938785	0.959176	0.971458	0.947566	0.957009	0.984377	1.00421	0.987958	0.972957	0.96825	0.972351	0.974246	0.973169	0.977281	0.991147	0.964264	0.966224	0.99631	0.969997	0.960904	0.966863	0.972072	0.959613	0.961604	0.971563	0.96976	0.975709	0.970384	0.955516	0.955885	0.96629	0.970842	0.961563	0.956542	0.960169	0.968959	0.9752
22Jan13-00073	DS_4/DS4_Bukinafaso/	1	15	An. gambaes.s	0.6541	0.661769	0.678715	0.696008	0.677728	0.672216	0.676994	0.684036	0.701474	0.695219	0.681685	0.691538	0.699096	0.710524	0.724128	0.726681	0.711315	0.695555	0.694825	0.71725	0.720747	0.712257	0.716636	0.709535	0.710429	0.717966	0.706043	0.709504	0.71336	0.706008	0.711881	0.713165	0.711877	0.716278	0.713928	0.708919	0.705159	0.70457	0.71163	0.71567	0.711107	0.714121	0.719525	0.720878	0.714676
22Jan13-00077	DS_4/DS4_Bukinafaso/	1	15	An. gambaes.s	0.661425	0.650422	0.665616	0.700165	0.68673	0.699659	0.714339	0.706071	0.706178	0.701072	0.702554	0.723401	0.701493	0.700394	0.728574	0.727218	0.717958	0.71269	0.714506	0.710067	0.709367	0.714224	0.720916	0.714416	0.715144	0.723108	0.71417	0.712383	0.710542	0.704152	0.712216	0.713261	0.710077	0.714685	0.723229	0.722524	0.71209	0.705436	0.711829	0.715335	0.707863	0.718341	0.717907	0.712222	0.71902
22Jan13-00079	DS_4/DS4_Bukinafaso/	1	15	An. gambaes.s	0.900285	0.885567	0.903895	0.955754	0.90527	0.89059	0.906198	0.925452	0.92791	0.922561	0.921635	0.93308	0.930265	0.938116	0.959098	0.966026	0.947034	0.926887	0.922357	0.920486	0.925226	0.931292	0.931232	0.929589	0.942513	0.955389	0.92105	0.919053	0.931687	0.934401	0.934235	0.939497	0.941868	0.93064	0.930805	0.935313	0.933466	0.915169	0.928861	0.946836	0.941285	0.933851	0.937537	0.941712	0.931234
22Jan13-00081	DS_4/DS4_Bukinafaso/	1	15	An. gambaes.s	0.7601	0.763819	0.785888	0.819281	0.832051	0.798074	0.782422	0.812809	0.804692	0.786375	0.784649	0.813222	0.808985	0.802177	0.806033	0.807212	0.8036	0.803897	0.812428	0.819287	0.809174	0.796876	0.802189	0.797029	0.794831	0.798844	0.798308	0.801029	0.794631	0.778235	0.787084	0.798017	0.800331	0.792714	0.792432	0.790307	0.785851	0.789603	0.794865	0.797637	0.797133	0.799331	0.800398	0.800937	0.802519
22Jan13-00083	DS_4/DS4_Bukinafaso/	1	15	An. gambaes.s	0.557019	0.583451	0.579883	0.546995	0.565541	0.583308	0.590236	0.588471	0.584194	0.57647	0.573901	0.583687	0.57814	0.573904	0.579193	0.58977	0.576671	0.569521	0.586024	0.589357	0.585323	0.582203	0.585928	0.578539	0.585557	0.60257	0.588976	0.58258	0.581148	0.578579	0.579037	0.57991	0.581435	0.584321	0.583939	0.582837	0.581559	0.577952	0.580002	0.583505	0.584333	0.585828	0.587183	0.587576	0.586751
22Jan13-00095	DS_4/DS4_Bukinafaso/	1	15	An. gambaes.s	0.828708	0.876688	0.968609	1.06694	0.953603	0.903161	0.886787	0.87428	0.928522	0.934452	0.898832	0.886542	0.900226	0.915879	0.918727	0.909448	0.916781	0.916032	0.897637	0.917848	0.922065	0.913662	0.918509	0.91985	0.923084	0.924844	0.911529	0.900638	0.90094	0.910756	0.905989	0.902219	0.902972	0.905558	0.903618	0.900316	0.897406	0.894219	0.900641	0.907961	0.907675	0.903093	0.898414	0.89877	0.906551
22Jan13-00097	DS_4/DS4_Bukinafaso/	1	15	An. gambaes.s	0.743017	0.809421	0.885499	0.892901	0.86906	0.875535	0.886323	0.881287	0.910493	0.914793	0.893532	0.8758	0.871003	0.884285	0.908501	0.922059	0.892945	0.870736	0.885824	0.908499	0.889558	0.869807	0.903911	0.898138	0.888754	0.891196	0.887294	0.893449	0.896742	0.88755	0.878814	0.879364	0.884525	0.88491	0.886524	0.887347	0.88895	0.897104	0.891968	0.884356	0.884589	0.885936	0.883597	0.882061	0.887408
22Jan13-00101	DS_4/DS4_Bukinafaso/	1	15	An. gambaes.s	0.864311	0.870624	0.855681	0.840038	0.887366	0.892089	0.872632	0.870186	0.908902	0.918261	0.888303	0.854097	0.885708	0.896663	0.870425	0.883886	0.89305	0.89215	0.885022	0.878183	0.870333	0.867851	0.876426	0.877468	0.889629	0.910411	0.909424	0.892731	0.883941	0.895447	0.910563	0.904401	0.894584	0.908024	0.901708	0.899196	0.905653	0.901154	0.897103	0.897039	0.899154	0.890599	0.89216	0.902129	0.908283
22Jan13-00103	DS_4/DS4_Bukinafaso/	1	15	An. gambaes.s	0.608375	0.615971	0.626235	0.642946	0.677054	0.645485	0.608728	0.612979	0.620827	0.627639	0.634084	0.641807	0.634891	0.632198	0.640095	0.649072	0.659308	0.662884	0.656459	0.650473	0.646107	0.645941	0.650681	0.647559	0.647827	0.653796	0.656235	0.652615	0.648944	0.64998	0.653368	0.65539	0.654849	0.652556	0.651321	0.656917	0.663448	0.652788	0.647123	0.650205	0.657779	0.654155	0.655118	0.658498	0.655857
22Jan13-00105	DS_4/DS4_Bukinafaso/	1	15	An. gambaes.s	0.932047	0.881972	0.856971	0.871529	0.879991	0.861572	0.85649	0.885573	0.888123	0.881229	0.88341	0.903702	0.892351	0.880845	0.890011	0.923907	0.921186	0.899346	0.888361	0.906381	0.903946	0.89123	0.900376	0.92645	0.929987	0.913357	0.926074	0.918756	0.903651	0.90052	0.921566	0.92625	0.916297	0.912715	0.913687	0.910387	0.904219	0.907536	0.907803	0.907884	0.911773	0.918867	0.920721	0.91643	0.910027
22Jan13-00107	DS_4/DS4_Bukinafaso/	1	15	An. gambaes.s	0.87325	0.820351	0.765635	0.765558	0.776381	0.782088	0.780824	0.776392	0.772252	0.792296	0.805298	0.775337	0.811321	0.820425	0.792572	0.828261	0.825654	0.804549	0.798375	0.812316	0.808779	0.801216	0.815568	0.801272	0.792977	0.805236	0.825967	0.817028	0.806649	0.817169	0.824402	0.812918	0.804366	0.824728	0.822067	0.813338	0.81148	0.817869	0.811893	0.810955	0.82318	0.810319	0.803362	0.807439	0.814759
22Jan13-00109	DS_4/DS4_Bukinafaso/	1	15	An. gambaes.s	0.713882	0.696457	0.687067	0.685275	0.648788	0.652223	0.676326	0.690587	0.685869	0.691242	0.701813	0.700533	0.70069	0.703535	0.704268	0.693532	0.706966	0.715989	0.702665	0.712988	0.717977	0.713194	0.707327	0.714142	0.714082	0.70745	0.717689	0.717564	0.712406	0.710901	0.712235	0.713927	0.714915	0.714456	0.708057	0.706054	0.708675	0.704584	0.705913	0.710172	0.712363	0.709137	0.702653	0.701807	0.713537
22Jan13-00113	DS_4/DS4_Bukinafaso/	1	15	An. gambaes.s	0.842086	0.846809	0.864935	0.861612	0.866478	0.897424	0.923513	0.924028	0.965404	0.956407	0.912769	0.891925	0.903247	0.917838	0.920747	0.918413	0.93172	0.9462	0.946028	0.933035	0.934751	0.936658	0.916545	0.923904	0.938914	0.946481	0.943761	0.927843	0.919535	0.928793	0.930073	0.939623	0.950478	0.9475	0.936854	0.938622	0.9507	0.946136	0.930194	0.923061	0.933907	0.940508	0.938704	0.934436	0.937142
22Jan13-00115	DS_4/DS4_Bukinafaso/	1	15	An. gambaes.s	0.863451	0.848764	0.871478	0.893133	0.807541	0.839054	0.910071	0.90639	0.847359	0.851053	0.876443	0.842241	0.871866	0.893324	0.87515	0.858147	0.863998	0.875773	0.876786	0.874257	0.875784	0.879983	0.882328	0.889472	0.881909	0.868239	0.885111	0.873394	0.861562	0.873292	0.880461	0.872018	0.864758	0.878957	0.874793	0.873931	0.879166	0.868235	0.873204	0.877127	0.867206	0.868786	0.864961	0.860589	0.86643
22Jan13-00117	DS_4/DS4_Bukinafaso/	1	15	An. gambaes.s	1.04504	1.04376	1.02593	0.992799	0.990066	1.00753	0.99882	0.96205	1.0248	1.05948	1.03184	0.991824	1.04324	1.06215	1.02489	1.05238	1.07875	1.07591	1.05018	1.06629	1.06092	1.03913	1.03384	1.06325	1.0681	1.04484	1.05695	1.05887	1.04775	1.03625	1.05428	1.05543	1.04754	1.05741	1.06075	1.04927	1.03639	1.0535	1.05628	1.05072	1.04892	1.0483	1.04515	1.04497	1.05338
22Jan13-00119	DS_4/DS4_Bukinafaso/	1	15	An. gambaes.s	0.946274	0.992116	1.021	0.971676	0.955994	0.942394	0.949782	0.984406	0.992717	0.989594	0.979879	0.968016	0.99247	1.00053	0.988016	1.01361	1.02025	1.01429	1.01167	1.0167	1.00761	0.994164	0.995168	1.002	1.01058	1.01691	1.01709	1.00144	0.987363	0.990464	1.0201	1.01011	0.986202	1.00017	1.00335	0.999566	0.998435	1.0101	1.01706	1.01038	0.99382	0.994252	0.989892	0.990579	1.01228
22Jan13-00121	DS_4/DS4_Bukinafaso/	1	15	An. gambaes.s	0.636047	0.661803	0.6942	0.693601	0.668206	0.679861	0.684306	0.657605	0.687768	0.720883	0.726872	0.704385	0.705547	0.711413	0.716768	0.737352	0.748422	0.741806	0.725662	0.733467	0.737829	0.736709	0.73879	0.74205	0.742193	0.73907	0.737108	0.741122	0.741144	0.734394	0.746914	0.736762	0.724817	0.745134	0.733914	0.731846	0.746169	0.739655	0.7345	0.737667	0.746677	0.74163	0.73861	0.740695	0.744362
22Jan13-00123	DS_4/DS4_Bukinafaso/	1	15	An. gambaes.s	0.662511	0.660882	0.66694	0.672054	0.69796	0.717082	0.718211	0.705852	0.710163	0.720298	0.7219	0.709328	0.738701	0.745915	0.71927	0.716501	0.730446	0.747747	0.753881	0.739307	0.727483	0.721974	0.718882	0.726806	0.73645	0.742715	0.747121	0.735054	0.727154	0.736272	0.741908	0.742312	0.738523	0.733939	0.733375	0.736365	0.739871	0.738843	0.738933	0.736742	0.731926	0.737603	0.736104	0.730914	0.732852
22Jan13-00125	DS_4/DS4_Bukinafaso/	1	15	An. gambaes.s	0.630431	0.633364	0.640872	0.646249	0.647628	0.681524	0.698843	0.667757	0.66574	0.673436	0.670693	0.648242	0.657073	0.670664	0.675569	0.680906	0.688286	0.689485	0.681693	0.680137	0.677196	0.675047	0.678646	0.685047	0.685872	0.682407	0.686204	0.683933	0.684555	0.693249	0.694969	0.685531	0.677197	0.683568	0.682542	0.680423	0.681684	0.686036	0.685819	0.682535	0.68011	0.683503	0.684584	0.683711	0.68464
22Jan13-00139	DS_4/DS4_Bukinafaso/	1	15	An. gambaes.s	0.856007	0.926387	0.941306	0.862082	0.86402	0.899994	0.898753	0.842996	0.862318	0.863297	0.859756	0.899729	0.915923	0.906088	0.897656	0.937131	0.93227	0.914079	0.918847	0.935183	0.924298	0.909397	0.927206	0.929295	0.920338	0.916671	0.939887	0.931193	0.91726	0.923862	0.932263	0.937463	0.94051	0.944392	0.940373	0.93705	0.937225	0.936027	0.924977	0.92369	0.938338	0.924286	0.919527	0.928233	0.937491
22Jan13-00141	DS_4/DS4_Bukinafaso/	1	15	An. gambaes.s	0.620763	0.615169	0.616354	0.628552	0.62632	0.627909	0.625705	0.617161	0.62693	0.626896	0.623617	0.634058	0.634547	0.639119	0.647077	0.639053	0.646972	0.654619	0.648311	0.64693	0.644687	0.644154	0.649476	0.65314	0.654197	0.653415	0.652645	0.646954	0.643651	0.648233	0.658003	0.656671	0.65154	0.656672	0.655022	0.651537	0.650198	0.651765	0.648398	0.649069	0.65751	0.654277	0.652636	0.653789	0.653856
22Jan13-00143	DS_4/DS4_Bukinafaso/	1	15	An. gambaes.s	0.72149	0.69956	0.671505	0.666025	0.678414	0.68457	0.690905	0.701878	0.696864	0.693001	0.69729	0.709887	0.723216	0.731237	0.731017	0.723933	0.71756	0.714209	0.715071	0.723919	0.722146	0.718542	0.728361	0.723511	0.725019	0.735667	0.73464	0.724461	0.717291	0.720437	0.727226	0.72576	0.719489	0.718001	0.719997	0.724771	0.730159	0.732551	0.72828	0.724236	0.724274	0.718775	0.716214	0.717544	0.720068
22Jan13-00147	DS_4/DS4_Bukinafaso/	1	15	An. gambaes.s	0.669578	0.675546	0.678295	0.676024	0.703557	0.708594	0.694898	0.682753	0.697461	0.702057	0.698189	0.704171	0.720612	0.719802	0.705433	0.715294	0.729434	0.729462	0.714193	0.722425	0.726968	0.726481	0.729209	0.722829	0.722203	0.730016	0.73393	0.718147	0.709212	0.72184	0.72394	0.723189	0.724786	0.730249	0.721988	0.720091	0.728362	0.730201	0.721203	0.721208	0.737087	0.727883	0.721657	0.724913	0.732417
22Jan13-00151	DS_4/DS4_Bukinafaso/	1	15	An. gambaes.s	0.693506	0.675854	0.687302	0.728254	0.687542	0.730089	0.767368	0.721372	0.734142	0.732106	0.717584	0.722529	0.751376	0.758659	0.738586	0.734647	0.751634	0.756931	0.737847	0.757065	0.767336	0.76276	0.756839	0.746622	0.74375	0.751504	0.763927	0.773419	0.767538	0.749464	0.759711	0.76017	0.755605	0.764029	0.755545	0.748321	0.751062	0.758768	0.755954	0.759338	0.776218	0.76843	0.758379	0.756049	0.762966
22Jan13-00157	DS_4/DS4_Bukinafaso/	1	15	An. gambaes.s	0.665008	0.648138	0.672331	0.716961	0.657921	0.681607	0.725549	0.714805	0.707606	0.708885	0.708578	0.697108	0.718965	0.714336	0.686209	0.707927	0.716368	0.709104	0.702393	0.728963	0.733158	0.719649	0.718171	0.719	0.715694	0.710745	0.715387	0.719463	0.718229	0.713563	0.721214	0.724541	0.723474	0.724525	0.723468	0.717482	0.712297	0.72155	0.723172	0.723436	0.727963	0.723064	0.721168	0.723474	0.726089
22Jan13-00159	DS_4/DS4_Bukinafaso/	1	15	An. gambaes.s	0.659814	0.663364	0.692735	0.712102	0.655418	0.665792	0.701732	0.709293	0.709611	0.703401	0.695425	0.692459	0.713318	0.714939	0.701336	0.731343	0.724245	0.710492	0.717944	0.71348	0.702405	0.701457	0.723286	0.717932	0.711816	0.715397	0.716	0.712174	0.711736	0.717854	0.716683	0.714078	0.714945	0.720946	0.715348	0.712189	0.715102	0.714289	0.712316	0.713255	0.71712	0.711615	0.710544	0.71328	0.71379
22Jan13-00161	DS_4/DS4_Bukinafaso/	1	15	An. gambaes.s	0.670632	0.719227	0.720067	0.680708	0.677594	0.698864	0.719113	0.718774	0.710668	0.711685	0.716236	0.712398	0.717968	0.726759	0.731702	0.727399	0.724517	0.729013	0.740434	0.745932	0.738084	0.731234	0.741516	0.734518	0.733609	0.74092	0.732177	0.729944	0.732683	0.734252	0.727984	0.73267	0.74484	0.750465	0.74224	0.737377	0.739077	0.734293	0.73198	0.734334	0.73962	0.739262	0.73939	0.738895	0.735331
22Jan13-00167	DS_4/DS4_Bukinafaso/	1	15	An. gambaes.s	0.679877	0.711764	0.746137	0.731469	0.703484	0.716432	0.727446	0.708808	0.734805	0.737811	0.708605	0.678033	0.723931	0.763345	0.755258	0.744592	0.733957	0.730818	0.737287	0.742488	0.746897	0.745205	0.732672	0.717745	0.720931	0.737254	0.733633	0.729687	0.728322	0.729963	0.738472	0.741673	0.741053	0.743679	0.748432	0.742083	0.72965	0.734341	0.730907	0.732156	0.744585	0.735451	0.734018	0.73997	0.740722
22Jan13-00181	DS_4/DS4_Bukinafaso/	1	15	An. gambaes.s	0.544792	0.558881	0.560466	0.547115	0.553606	0.56794	0.564526	0.541824	0.567595	0.553703	0.528773	0.552677	0.569169	0.567157	0.561292	0.586304	0.575589	0.555939	0.556585	0.572711	0.572788	0.566053	0.573818	0.563758	0.559757	0.568039	0.572622	0.567931	0.560611	0.557888	0.562095	0.56183	0.560269	0.564448	0.560338	0.55425	0.552608	0.559818	0.560765	0.563395	0.571939	0.566096	0.562023	0.563314	0.566831
22Jan13-00189	DS_4/DS4_Bukinafaso/	1	15	An. gambaes.s	0.547225	0.555272	0.574792	0.589043	0.58457	0.577874	0.58777	0.6159	0.614951	0.605402	0.599028	0.599905	0.599396	0.611415	0.628872	0.618656	0.606832	0.594274	0.586212	0.613949	0.622476	0.610187	0.601983	0.603021	0.603199	0.603103	0.615643	0.616322	0.608913	0.602725	0.603338	0.607991	0.609875	0.603566	0.604728	0.603267	0.598684	0.602394	0.601968	0.602076	0.606424	0.606616	0.607266	0.607673	0.605397
22Jan13-00191	DS_4/DS4_Bukinafaso/	1	15	An. gambaes.s	0.556989	0.582997	0.592679	0.580937	0.590177	0.598189	0.600091	0.598384	0.606616	0.601517	0.59715	0.616613	0.633227	0.634557	0.628043	0.639081	0.627837	0.619162	0.630254	0.63024	0.627021	0.621921	0.614954	0.612469	0.620762	0.634693	0.636032	0.626479	0.622167	0.629547	0.622725	0.626534	0.638326	0.643063	0.634783	0.628009	0.627522	0.626448	0.623429	0.625737	0.63443	0.628459	0.624532	0.627359	0.634434
22Jan13-00193	DS_4/DS4_Bukinafaso/	1	15	An. gambaes.s	0.639931	0.653762	0.706663	0.751731	0.706372	0.737708	0.758059	0.703973	0.731122	0.728137	0.704896	0.714852	0.729823	0.740131	0.740466	0.729896	0.739236	0.743675	0.728517	0.735022	0.738425	0.73181	0.720754	0.732132	0.743633	0.747165	0.755	0.74682	0.740511	0.746888	0.739889	0.734568	0.735161	0.740384	0.746988	0.740153	0.727516	0.738638	0.740517	0.74122	0.747977	0.741014	0.734983	0.73676	0.746776
[truncated: 2,106 more columns]
