# Supplementary material for: Age grading An. gambiae and An. arabiensis using near infrared spectra and artificial neural networks
Source: PLoS One. 2019 Aug 14;14(8):e0209451. doi: 10.1371/journal.pone.0209451 (PMC6693756; doi:10.1371/journal.pone.0209451)
Supplement: S5 Appendix — (ZIP) [file pone.0209451.s021.zip › DS7.xlsx]

## Sheet: Alex_data_set_spectra.csv
MosquitoID	Age	Parity	Species	f350	f351	f352	f353	f354	f355	f356	f357	f358	f359	f360	f361	f362	f363	f364	f365	f366	f367	f368	f369	f370	f371	f372	f373	f374	f375	f376	f377	f378	f379	f380	f381	f382	f383	f384	f385	f386	f387	f388	f389	f390	f391	f392	f393	f394	f395
a111p_1	11	1	NaN	1.45255	1.09584	0.770632	0.779327	0.881221	0.978016	1.0132	1.19097	1.13263	1.00767	0.987675	1.08227	1.07131	1.00503	1.1294	1.03525	0.921831	0.92006	1.14741	1.15817	1.05269	1.27592	1.19113	1.15708	1.25281	1.03578	1.05155	1.18426	1.19273	1.19382	1.18592	1.18007	1.20313	1.26906	1.27738	1.18315	1.15169	1.1218	1.09834	1.11088	1.1521	1.16191	1.1375	1.21867	1.20403	1.15404
a111p_10	11	1	NaN	1.29141	1.08149	0.653997	0.628798	0.788663	0.912435	0.818143	0.817742	0.854225	0.868431	0.834059	0.903278	0.868018	0.781187	0.837911	0.828186	0.812684	0.839876	0.824945	0.827586	0.82995	0.793964	0.838786	0.899102	0.90035	0.801774	0.823516	0.876235	0.821977	0.825331	0.854777	0.8835	0.888742	0.899026	0.904683	0.891399	0.855132	0.830363	0.825451	0.83636	0.842468	0.848358	0.856211	0.856199	0.847287	0.844642
a111p_11	11	1	NaN	1.50318	1.59911	0.786442	0.627556	0.767989	0.912003	0.795943	0.72941	0.82589	0.936128	0.849657	0.839719	0.861433	0.879675	0.865486	0.873672	0.86062	0.829271	0.937731	0.940798	0.871123	0.897797	0.865686	0.860584	0.898086	0.862019	0.861703	0.880164	0.876128	0.870897	0.873031	0.883031	0.894393	0.959194	0.970016	0.874364	0.861882	0.86408	0.862693	0.863779	0.89195	0.898186	0.871223	0.888285	0.915309	0.913514
a111p_12	11	1	NaN	1.20717	1.02122	0.691538	0.764763	0.859336	0.914098	0.930419	1.04211	1.04412	0.996074	0.984193	0.933409	0.917511	0.952861	1.03128	1.01856	0.927107	0.852881	0.980675	1.07469	1.07235	1.0994	1.03924	1.05065	1.13737	1.00785	1.03062	1.09723	1.02431	1.02034	1.02078	1.01483	1.04441	1.13547	1.11896	0.972889	1.06525	1.07192	0.984564	0.978896	1.0582	1.08137	1.00045	1.01031	1.01157	1.00129
a111p_13	11	1	NaN	0.95461	1.29941	0.808556	0.650567	0.759575	0.96066	1.00743	0.970087	0.902432	0.864919	0.877841	0.902258	0.886533	0.902803	1.17963	1.12076	0.92759	0.845	0.932135	1.01388	0.992163	0.909285	1.01953	1.0858	0.987097	0.98567	1.0337	1.04136	0.94993	0.957841	0.984956	0.997452	1.00959	1.0507	1.04725	0.975111	0.982622	0.988628	0.981592	0.984857	0.961844	0.950741	0.96837	0.985563	1.00851	1.01794
a111p_14	11	1	NaN	0.770112	0.845371	0.822417	0.769586	0.731071	0.739858	0.791073	0.816752	0.826094	0.787193	0.726889	0.849463	0.889497	0.809683	0.833288	0.822306	0.801326	0.807254	0.871606	0.825476	0.758354	0.803179	0.778672	0.750615	0.752733	0.741089	0.765909	0.81476	0.843884	0.777748	0.749728	0.779788	0.810287	0.791211	0.785998	0.830539	0.812411	0.778783	0.754924	0.749787	0.78948	0.805885	0.771114	0.771057	0.766999	0.757917
a111p_15	11	1	NaN	3.59024	5.82391	1.25449	0.904967	1.03028	1.24008	1.21712	1.36313	1.6652	2.16681	2.01854	1.4838	1.32868	1.36288	1.46746	1.56283	1.48281	1.33609	1.50884	1.4917	1.29541	1.18877	1.25358	1.29488	1.24786	1.3875	1.38592	1.34352	1.4424	1.36032	1.31186	1.31638	1.26304	1.30426	1.31879	1.23347	1.26213	1.26572	1.244	1.2715	1.35755	1.36256	1.27147	1.34362	1.31624	1.24266
a111p_16	11	1	NaN	1.07261	0.860025	0.698974	0.907008	1.19816	1.30098	1.11231	1.06786	1.0591	1.1109	1.23325	1.22483	1.11532	1.05879	1.19481	1.12966	1.03606	1.05108	1.18614	1.10685	0.997732	1.10518	1.06542	0.997461	0.994617	1.07881	1.08038	1.0749	1.1722	1.07407	1.04443	1.09993	1.07094	1.0519	1.05804	1.08492	1.12167	1.06989	1.01382	1.07812	1.14489	1.12688	1.04415	1.03814	1.03008	1.02141
a111p_17	11	1	NaN	0.95368	1.00386	0.85263	0.783763	0.932474	1.0106	0.894011	1.02099	1.01302	0.947654	0.972057	0.987152	0.964374	0.96531	1.12092	1.01625	0.917001	0.951268	0.954129	0.978858	1.00482	0.984878	0.972761	0.967143	0.961206	0.944992	0.948385	0.983681	1.04364	1.02008	0.991935	0.998147	1.04105	1.02311	0.987891	0.98239	1.00098	1.0079	0.999306	0.992914	1.00815	1.0136	0.999586	1.0199	0.97909	0.936088
a111p_18	11	1	NaN	1.69877	1.53577	1.16089	1.07242	1.07531	1.09053	1.09418	1.12981	1.28518	1.36317	1.17263	1.23983	1.22783	1.15435	1.26464	1.25351	1.11864	1.01981	1.23167	1.28172	1.14284	1.14209	1.2236	1.21675	1.11086	1.12126	1.15292	1.22196	1.34753	1.23161	1.21006	1.31399	1.32243	1.25981	1.22297	1.24344	1.22389	1.13836	1.07578	1.12408	1.22757	1.25013	1.1618	1.1781	1.14627	1.10704
a111p_19	11	1	NaN	1.52601	5.82391	1.61772	1.04705	1.17903	1.23561	1.04512	1.24231	1.52476	1.59055	1.3993	1.51625	1.46861	1.32812	1.42097	1.31124	1.23395	1.28708	1.28685	1.23658	1.17561	1.1421	1.19593	1.18047	1.10101	1.21525	1.21518	1.2048	1.36799	1.25057	1.17296	1.19682	1.24269	1.22725	1.19978	1.20614	1.22042	1.18479	1.13281	1.12704	1.21489	1.2488	1.16727	1.19108	1.205	1.18363
a111p_2	11	1	NaN	1.1165	1.17834	0.863705	0.945351	0.958543	0.926873	0.935284	1.10535	1.1007	0.96741	0.878973	1.00169	1.05984	1.01212	1.10555	1.07486	0.994152	0.956141	1.0127	1.04649	1.00729	0.937379	1.04621	1.14006	1.08574	1.0777	1.17411	1.22663	1.06418	1.0269	1.09494	1.21447	1.1806	1.12677	1.0809	1.05107	1.0607	1.06668	1.06658	1.08195	1.12455	1.1012	1.02796	1.10648	1.13215	1.09877
a111p_20	11	1	NaN	1.07433	1.23003	1.12557	1.20228	1.2628	1.2594	1.21498	1.20854	1.08435	1.0285	1.14628	1.26177	1.18015	1.05557	1.10686	1.13898	1.14011	1.13509	1.1504	1.15021	1.15678	1.19988	1.0939	1.07399	1.17451	1.11043	1.09126	1.13557	1.21312	1.20957	1.21562	1.23734	1.18396	1.13181	1.1368	1.20899	1.1939	1.19555	1.2145	1.19291	1.17616	1.14714	1.11861	1.17081	1.21714	1.21546
a111p_21	11	1	NaN	1.09883	0.913709	0.862365	1.15399	1.26604	1.18453	1.14824	1.2913	1.3727	1.30562	1.19581	1.18385	1.20212	1.20255	1.15561	1.19152	1.1621	1.05078	1.16051	1.31765	1.36403	1.23468	1.14321	1.11714	1.14068	1.14595	1.13597	1.1431	1.19075	1.18407	1.22005	1.26512	1.13861	1.08166	1.10772	1.20166	1.23886	1.24455	1.24884	1.2686	1.20896	1.15454	1.14957	1.19527	1.21823	1.18693
a111p_22	11	1	NaN	0.987894	1.1967	1.13572	1.04155	1.18587	1.23062	1.12278	1.46843	1.69838	1.60008	1.47968	1.03935	1.05382	1.39989	1.27857	1.38557	1.4907	1.32868	1.37834	1.46805	1.42208	1.2233	1.26938	1.34255	1.32104	1.34986	1.36669	1.2503	1.07706	1.28079	1.4793	1.35718	1.34502	1.2796	1.23868	1.26669	1.31709	1.39528	1.41133	1.27276	1.27431	1.33092	1.37117	1.40857	1.3491	1.30917
a111p_23	11	1	NaN	0.850862	0.898387	0.920358	0.850513	0.907043	1.05968	1.16641	0.871256	0.874113	1.02327	1.08805	1.03299	1.11776	1.28038	1.04049	1.23548	1.39985	1.05272	1.12546	1.1239	1.07391	1.16357	1.07547	1.06658	1.19336	1.10965	1.07407	1.02494	0.926526	1.02667	1.09921	1.05527	1.07555	1.05374	1.03904	1.0682	1.08698	1.08327	1.07143	1.07609	1.0569	1.0462	1.05544	1.04224	1.05379	1.07572
a111p_24	11	1	NaN	0.88461	0.920394	0.967355	1.02572	0.99497	1.13244	1.57569	1.08878	1.15156	1.37929	1.16604	1.04746	1.13538	1.37975	1.25054	1.49572	1.59899	1.1914	1.30517	1.38676	1.33539	1.30859	1.19633	1.19535	1.36555	1.5653	1.43651	1.20824	1.08428	1.1468	1.24163	1.28798	1.33476	1.23084	1.18328	1.27106	1.24297	1.23476	1.24753	1.21732	1.2852	1.30486	1.22375	1.27024	1.26097	1.25428
a111p_25	11	1	NaN	0.632829	0.706683	0.798757	0.811513	0.858544	0.910242	0.905543	0.777354	0.817583	0.947199	0.955842	0.780862	0.784525	0.90937	0.822181	0.902696	0.93581	0.790912	0.836975	0.849062	0.827741	0.868231	0.898199	0.891837	0.866001	0.886415	0.886094	0.855009	0.816232	0.834065	0.864918	0.87496	0.848912	0.83687	0.836297	0.840047	0.861233	0.87391	0.855416	0.80432	0.817931	0.842613	0.841644	0.854316	0.851496	0.849852
a111p_26	11	1	NaN	0.907836	0.926379	1.05726	1.07926	1.11246	1.14314	1.14865	1.10686	1.14971	1.19895	1.13739	1.06247	1.06734	1.14588	1.22144	1.47081	1.42987	1.09136	1.13886	1.16318	1.16175	1.27939	1.21493	1.20803	1.31365	1.19227	1.14172	1.1135	1.05642	1.12204	1.23142	1.30359	1.27798	1.1707	1.1397	1.22978	1.22033	1.21584	1.20527	1.13374	1.16892	1.21014	1.1867	1.18086	1.1787	1.19843
a111p_27	11	1	NaN	0.893938	0.904715	0.852623	0.942982	0.972823	1.04659	1.14746	0.926199	0.976096	1.10452	1.00662	1.02982	1.09038	1.08116	0.932225	1.1031	1.35158	1.1512	1.09276	1.04965	1.04247	1.10254	0.998781	0.974076	1.08809	1.13272	1.09325	1.0204	0.967431	0.964054	1.01416	1.08897	1.08916	1.05348	1.02963	1.04169	1.09379	1.10747	1.07095	1.032	1.04912	1.06767	1.0545	1.05177	1.04698	1.05184
a111p_28	11	1	NaN	0.604294	0.639914	0.771271	0.843889	0.881863	0.878564	0.844345	0.809467	0.768147	0.786272	0.907238	0.869585	0.832971	0.833279	0.825455	0.907511	0.956192	0.8756	0.864661	0.821497	0.801112	0.886144	0.878792	0.86647	0.892463	0.875685	0.854792	0.823792	0.786278	0.830686	0.869013	0.861639	0.846884	0.830574	0.827684	0.842145	0.851176	0.849063	0.833402	0.809849	0.826535	0.844183	0.842543	0.871666	0.867656	0.844947
a111p_29	11	1	NaN	0.787299	0.867874	0.900632	0.813346	0.747661	0.750446	0.827553	0.936547	0.967748	0.962569	0.971691	0.834209	0.845487	0.951225	0.84798	0.922164	1.00848	0.922698	0.905662	0.906341	0.916845	0.934652	0.892398	0.858156	0.868437	0.938304	0.961824	0.882204	0.766223	0.835799	0.932209	0.951069	0.923264	0.896168	0.883126	0.881986	0.880013	0.885849	0.891121	0.882083	0.911522	0.927823	0.900333	0.869687	0.872269	0.896454
a111p_3	11	1	NaN	0.604563	0.655373	0.523658	0.50158	0.533296	0.552309	0.539501	0.567309	0.596705	0.581941	0.523078	0.564603	0.553872	0.512524	0.585347	0.575149	0.544704	0.554743	0.569956	0.560617	0.544638	0.559675	0.593504	0.607192	0.586741	0.557425	0.569599	0.585958	0.55834	0.542603	0.563193	0.598398	0.574375	0.56977	0.57381	0.570472	0.579742	0.571358	0.553002	0.55201	0.57698	0.589591	0.574116	0.571439	0.576694	0.577545
a111p_30	11	1	NaN	0.777752	0.856653	0.842429	0.737685	0.740681	0.817811	0.912814	0.846475	0.841292	0.886033	0.910101	0.819328	0.84009	0.924491	0.814222	0.943671	1.08971	0.93648	0.894132	0.912331	0.953687	0.961105	0.894867	0.893961	0.978869	0.960631	0.918172	0.862333	0.809821	0.881776	0.981729	1.00689	0.919126	0.869661	0.867489	0.893476	0.896388	0.899195	0.88952	0.847874	0.872419	0.911654	0.914932	0.881832	0.877276	0.897585
a111p_31	11	1	NaN	0.958172	0.997138	1.02275	1.04233	1.0295	0.973392	0.922453	0.989497	1.07025	1.1663	1.25091	1.07871	1.16977	1.39498	0.954611	1.03439	1.26324	1.17889	1.16129	1.10273	1.05871	1.10251	1.14701	1.17501	1.20155	1.29106	1.23464	1.09033	0.994256	1.16527	1.3124	1.22346	1.17878	1.17762	1.16895	1.12834	1.1319	1.13575	1.13896	1.15885	1.11062	1.10874	1.1826	1.14544	1.11214	1.12854
a111p_32	11	1	NaN	1.224	1.42366	1.33459	1.4557	1.38955	1.54127	5.82391	5.82391	5.82391	1.53188	1.43282	1.33179	1.38364	1.51956	1.3886	1.47275	1.68547	1.7524	1.63835	1.44242	1.403	1.73602	1.39162	1.32276	1.68894	1.76248	1.64444	1.39903	1.17972	1.28395	1.53194	1.68729	1.46444	1.40238	1.3954	1.37458	1.46958	1.56236	1.55591	1.46733	1.58128	1.66097	1.52518	1.45988	1.42604	1.47223
a111p_33	11	1	NaN	0.906255	0.983081	1.09072	1.01752	1.12195	1.26643	1.31201	1.29042	1.37256	1.59662	1.80622	1.38701	1.19233	1.16058	1.27388	1.55604	1.76683	1.5085	1.42405	1.40232	1.41543	1.43341	1.37818	1.36303	1.43857	1.61868	1.44308	1.20023	1.08555	1.18312	1.43722	1.74006	1.50872	1.34874	1.30608	1.34715	1.36128	1.42149	1.47227	1.37823	1.37601	1.38228	1.36513	1.46414	1.44928	1.39812
a111p_34	11	1	NaN	1.04532	1.06267	1.07875	1.10169	0.989825	1.0074	1.2129	1.24297	1.26967	1.32795	1.37669	1.30858	1.35771	1.4557	1.26495	1.34158	1.44979	1.3534	1.47591	1.28065	1.12426	1.28017	1.34151	1.29432	1.26231	1.43583	1.43279	1.24036	1.08362	1.13192	1.25207	1.358	1.39148	1.25361	1.17853	1.23495	1.26153	1.29168	1.31117	1.28053	1.27785	1.2791	1.27669	1.33514	1.2669	1.19337
a111p_35	11	1	NaN	0.983978	0.989323	0.874547	0.80499	0.882939	1.01583	1.11195	1.08371	1.09615	1.06151	0.938255	0.927792	1.00466	1.10128	1.03638	1.14258	1.1972	1.03446	1.03281	1.04639	1.0646	1.11893	1.12196	1.11186	1.12653	1.19461	1.1233	1.03848	1.05078	1.09566	1.1455	1.16608	1.1266	1.08707	1.07048	1.07529	1.05971	1.12117	1.17864	1.04539	1.03004	1.06266	1.0877	1.11704	1.10773	1.09715
a111p_36	11	1	NaN	0.89665	0.936628	0.904083	0.959542	0.915849	0.919397	1.0087	1.03169	1.05181	1.11695	1.22837	1.12793	1.11109	1.16943	1.11551	1.2833	1.4356	1.23169	1.1648	1.14973	1.17974	1.24329	1.11277	1.09182	1.21749	1.11713	1.11213	1.0829	0.948025	1.00116	1.11284	1.18072	1.14946	1.10073	1.09053	1.12925	1.13607	1.16339	1.18322	1.12729	1.10688	1.10905	1.11462	1.11056	1.09852	1.11123
a111p_37	11	1	NaN	1.09308	1.12591	0.964765	0.855992	0.909178	0.970871	0.974892	1.02382	1.17365	1.24094	1.03019	0.922395	1.03677	1.26904	0.965667	1.06699	1.22018	1.0502	1.12237	1.13516	1.07457	1.05643	1.04451	1.03454	1.03715	1.09585	1.08523	1.02802	0.997568	1.09326	1.12104	1.03961	1.01904	1.02323	1.02827	1.02533	1.05505	1.05621	1.02975	1.017	1.03255	1.07207	1.11084	1.07991	1.04667	1.04301
a111p_38	11	1	NaN	1.4437	2.14054	1.39681	1.1137	0.957863	0.883048	0.854251	0.815545	0.861744	0.932151	0.926405	0.921786	0.886241	0.850462	0.87794	0.922882	0.89602	0.810802	0.86432	0.88213	0.866412	0.901276	0.904063	0.873241	0.835067	0.82942	0.864756	0.904829	0.906516	0.906593	0.923564	0.932437	0.873181	0.912393	0.957717	0.912821	0.882432	0.892987	0.905007	0.852757	0.854265	0.877713	0.891926	0.898301	0.886243	0.873021
a111p_39	11	1	NaN	1.14339	1.06562	0.906395	0.783629	0.748614	0.775835	0.827203	0.827599	0.82362	0.828377	0.837131	0.808255	0.77885	0.77037	0.791997	0.791635	0.767662	0.745126	0.776899	0.829599	0.835318	0.746162	0.74162	0.757924	0.759981	0.776411	0.816951	0.832623	0.787757	0.78897	0.798296	0.793666	0.773368	0.764293	0.765964	0.770834	0.767713	0.767364	0.771469	0.774748	0.758483	0.749765	0.76058	0.772508	0.75637	0.741231
a111p_4	11	1	NaN	1.92513	1.22153	0.665864	0.776647	0.805868	0.895349	1.14436	1.18041	1.09178	0.979456	0.91123	1.14696	1.07366	0.847772	0.950883	0.970461	0.929658	0.922138	0.981662	1.05445	1.08068	1.0295	1.05403	1.09323	1.0934	1.04838	1.00367	1.00791	1.0854	1.03769	1.01556	1.05515	1.08976	1.10196	1.09238	1.07236	1.06011	1.03291	1.00071	0.987109	0.999868	1.01609	1.02654	1.06502	1.07522	1.06229
a111p_40	11	1	NaN	5.82391	5.82391	1.30106	1.06643	1.14548	1.31047	1.28595	1.01781	1.08011	1.29055	1.24259	1.08314	1.03009	1.09574	1.24291	1.08925	0.9745	1.03231	1.1477	1.17666	1.15814	1.23671	1.1783	1.11246	1.0918	1.06133	1.10812	1.15588	1.11081	1.15923	1.15183	1.10337	1.18154	1.18914	1.17771	1.19997	1.1123	1.08503	1.108	1.10015	1.07597	1.0708	1.10022	1.15654	1.13993	1.09365
a111p_41	11	1	NaN	5.82391	5.82391	1.49366	1.40388	1.38227	1.40752	1.38112	1.14093	1.24401	1.38198	1.14121	1.13437	1.20039	1.30442	1.46595	1.29418	1.15167	1.16667	1.24743	1.29524	1.26912	1.20619	1.17708	1.14606	1.13932	1.33325	1.47111	1.44257	1.37754	1.30343	1.16959	1.08517	1.22257	1.27802	1.25163	1.23782	1.19827	1.20941	1.23044	1.16824	1.16278	1.16617	1.1548	1.19286	1.14429	1.11067
a111p_42	11	1	NaN	1.84857	1.94321	1.22348	0.997201	0.920001	0.889662	0.908036	1.09891	1.09029	0.98681	0.982119	0.992849	0.948985	0.92341	1.07693	1.0308	0.963039	1.01103	1.03942	1.05266	1.04995	1.03183	0.998345	0.978568	0.989101	1.04555	1.06332	1.04329	1.03083	1.08908	1.07373	1.00073	1.01466	1.04473	1.06713	1.06769	1.03487	1.03012	1.05102	1.05963	1.04983	1.04374	1.04505	1.01417	1.00557	1.02
a111p_43	11	1	NaN	2.16243	1.53741	1.02111	0.845564	0.867984	0.935231	0.967815	1.00943	1.10683	1.12968	0.995205	1.01146	1.00817	0.965283	0.966223	0.947156	0.93309	0.953766	1.04601	1.02448	0.948399	0.958849	0.950212	0.937292	0.939689	0.975537	0.991989	0.995383	1.00747	0.992145	0.994644	0.995575	0.924261	0.93269	0.965897	0.962568	0.968204	0.962141	0.963893	1.0075	0.989771	0.962515	0.958708	0.947989	0.938727	0.942129
a111p_44	11	1	NaN	5.82391	5.82391	5.82391	5.82391	2.15883	1.34377	1.22938	1.82148	2.06092	1.84271	3.6704	1.43514	1.22243	1.27222	1.37973	1.36734	1.2634	1.19028	1.29346	1.45915	1.52265	1.36627	1.3902	1.36879	1.26222	1.27419	1.37822	1.44247	1.34015	1.38553	1.38651	1.33018	1.37356	1.40556	1.39219	1.3397	1.27262	1.28774	1.33354	1.28002	1.30733	1.34766	1.34728	1.3658	1.32463	1.32999
a111p_45	11	1	NaN	2.05176	5.82391	2.2755	1.41486	1.2173	1.2059	1.25256	1.09611	1.11819	1.28616	1.47084	1.2976	1.30487	1.43571	1.22479	1.17325	1.2242	1.298	1.21465	1.17077	1.17113	1.16249	1.11757	1.08084	1.0789	1.12814	1.2465	1.33617	1.26714	1.22029	1.22929	1.24664	1.16214	1.16195	1.17893	1.14433	1.09566	1.13909	1.22804	1.18399	1.15038	1.11361	1.08422	1.15342	1.16433	1.14643
a111p_46	11	1	NaN	2.9121	1.35938	1.00982	1.07493	0.993965	0.934397	0.938773	0.901934	1.05276	1.23467	1.05467	0.947468	0.930013	0.986999	1.07539	0.998975	0.913932	0.915974	0.963085	0.996182	0.992933	0.964233	0.925724	0.920426	0.957803	1.00859	0.99792	0.958788	0.951002	1.01128	1.03448	1.00587	1.01756	1.00569	0.980429	0.961264	0.956741	0.955423	0.959302	0.974385	0.95911	0.943356	0.944672	0.947982	0.940299	0.942989
a111p_47	11	1	NaN	5.82391	5.82391	1.29762	1.03668	1.1453	1.12751	0.980193	1.25289	1.26271	1.19083	1.41049	1.2509	1.12318	1.11982	1.23426	1.19119	1.08872	1.05756	1.20205	1.30663	1.28742	1.24511	1.13487	1.06745	1.07506	1.17442	1.24648	1.23717	1.18072	1.13737	1.14505	1.19023	1.20716	1.19048	1.1681	1.15905	1.13924	1.19358	1.25639	1.15853	1.14246	1.18983	1.25033	1.20284	1.19238	1.20358
a111p_48	11	1	NaN	5.82391	5.82391	1.52994	1.18229	1.19101	1.11924	0.997487	1.11273	1.4622	1.61635	1.1487	1.16675	1.3057	1.49827	1.75874	1.355	1.14091	1.16106	1.25459	1.31727	1.332	1.35915	1.35182	1.24394	1.13365	1.22272	1.35577	1.4287	1.40155	1.4705	1.37302	1.23145	1.30855	1.31553	1.27039	1.24582	1.24929	1.25053	1.23352	1.20153	1.23634	1.2545	1.22961	1.32117	1.31293	1.26466
a111p_49	11	1	NaN	1.625	1.64078	1.19062	0.944014	0.950268	1.0292	1.07739	1.07784	1.06863	0.998521	0.892411	0.965933	0.993942	0.930184	0.90962	0.940848	0.950491	0.909124	0.941252	0.980254	0.976052	0.916621	0.958764	0.981739	0.940527	0.958036	1.05985	1.12203	1.01071	0.986014	0.999098	1.02123	1.03805	1.02411	1.00814	1.00725	0.978473	0.975312	1.005	1.04441	1.01891	1.00961	1.04352	1.01293	0.989822	0.996371
a111p_5	11	1	NaN	0.705176	0.722048	0.612101	0.541457	0.61394	0.704367	0.69752	0.666114	0.741295	0.76372	0.623005	0.655776	0.679021	0.668397	0.729784	0.709572	0.660162	0.647197	0.734324	0.748254	0.69811	0.704437	0.764175	0.788034	0.738584	0.683573	0.713191	0.768074	0.745709	0.724246	0.732419	0.749649	0.711824	0.72759	0.758831	0.7537	0.71998	0.707948	0.711651	0.70181	0.723822	0.734399	0.719837	0.75282	0.751018	0.727882
a111p_50	11	1	NaN	1.26492	1.61125	0.961238	0.710908	0.794624	0.898506	0.831458	0.760196	0.849532	0.96146	0.855823	0.774069	0.761784	0.81014	0.87256	0.864964	0.80672	0.767419	0.874491	0.876211	0.807088	0.830565	0.812907	0.771559	0.749146	0.817841	0.824994	0.789121	0.783222	0.815379	0.836555	0.833873	0.836388	0.830544	0.820693	0.812074	0.803338	0.803104	0.809948	0.815425	0.805557	0.803656	0.818269	0.826478	0.802795	0.78843
a111p_51	11	1	NaN	5.82391	5.82391	1.28253	0.969727	1.00896	1.08329	1.06323	1.09128	1.24925	1.44687	1.38385	1.35856	1.25302	1.16883	1.26774	1.30336	1.26243	1.22128	1.2695	1.39391	1.49222	1.36629	1.21959	1.15987	1.18145	1.21395	1.32836	1.40141	1.28817	1.30596	1.25941	1.18397	1.26669	1.28733	1.26461	1.25526	1.21073	1.22229	1.2835	1.31704	1.24549	1.22196	1.28987	1.29072	1.25836	1.24572
a111p_52	11	1	NaN	5.82391	5.82391	5.82391	2.09401	1.82278	1.60595	1.39227	1.31677	1.51319	1.94778	1.80613	1.52401	1.5269	1.72177	1.63027	1.34129	1.25232	1.41375	1.64338	1.49247	1.36603	1.74616	1.64236	1.39781	1.34216	1.9036	2.31705	1.7766	1.63155	1.59741	1.46329	1.36768	1.60711	1.72589	1.60894	1.47668	1.3952	1.39058	1.41779	1.39592	1.42553	1.43489	1.40605	1.49358	1.42638	1.37388
a111p_53	11	1	NaN	1.95004	5.82391	1.62902	1.30705	1.34841	1.22933	1.02826	1.03318	1.18803	1.39568	1.33074	1.1336	1.10379	1.17991	1.13343	1.12457	1.10399	1.06553	1.15898	1.20571	1.17727	1.15706	1.11323	1.07049	1.05372	1.1064	1.08565	1.07338	1.165	1.14455	1.06509	1.01705	1.08382	1.12701	1.10818	1.04819	0.980912	1.01258	1.09966	1.07863	1.07069	1.07654	1.08659	1.10482	1.08821	1.06851
a111p_54	11	1	NaN	1.05459	1.03658	0.873501	0.788857	0.798765	0.781994	0.734274	0.778135	0.7602	0.724013	0.730712	0.729775	0.733579	0.74927	0.775313	0.746874	0.726859	0.759126	0.817208	0.834043	0.783213	0.700394	0.699366	0.716706	0.717163	0.721484	0.761804	0.786242	0.745993	0.760388	0.750424	0.722703	0.760718	0.772136	0.753026	0.724849	0.701472	0.705509	0.725743	0.729436	0.712238	0.710509	0.732978	0.727594	0.73016	0.73497
a111p_55	11	1	NaN	1.1161	1.36912	1.29512	1.00006	1.05597	1.05481	0.916515	0.891667	0.956149	1.00984	0.954554	1.00156	1.03362	1.01181	0.988574	1.00201	0.969877	0.906353	1.06528	1.18865	1.14984	1.06726	0.975069	0.962665	1.02819	1.0398	1.05881	1.05461	1.00452	1.01944	1.0269	1.01261	1.02209	1.03187	1.01457	0.968081	0.934926	0.960168	1.01619	1.01514	0.97772	0.965458	0.994513	1.0051	0.987858	0.978686
a111p_56	11	1	NaN	5.82391	5.82391	1.31707	1.78415	1.58874	1.49453	1.58627	1.20913	1.20727	1.31856	1.28233	1.33557	1.32433	1.29553	1.45739	1.41428	1.21586	1.09818	1.40473	1.54098	1.31152	1.23452	1.33531	1.36276	1.23055	1.18525	1.27299	1.36576	1.27164	1.23998	1.21047	1.18935	1.23979	1.30528	1.33446	1.2936	1.19017	1.18625	1.25591	1.27616	1.27207	1.24001	1.21228	1.31271	1.24721	1.1723
a111p_57	11	1	NaN	5.82391	5.82391	5.82391	1.44565	1.29621	1.38194	1.59822	1.58736	1.76072	2.15031	2.01074	1.47622	1.28781	1.25485	1.28395	1.29601	1.29068	1.30921	1.52044	1.57092	1.40881	1.30219	1.31237	1.28388	1.22501	1.3954	1.53818	1.50191	1.39994	1.47076	1.47335	1.38375	1.38363	1.41334	1.41381	1.35659	1.28692	1.30579	1.37653	1.3654	1.34008	1.28051	1.22382	1.32164	1.27627	1.20406
a111p_58	11	1	NaN	2.17207	5.82391	1.57986	1.00615	1.08093	1.15233	1.02397	1.0048	1.29833	1.84022	1.31718	1.24956	1.23621	1.19664	1.14143	1.17174	1.16045	1.07477	1.13197	1.254	1.36811	1.35284	1.36154	1.27779	1.16019	1.20886	1.40136	1.55244	1.35892	1.26421	1.2523	1.29228	1.33175	1.34324	1.33494	1.31532	1.24342	1.27664	1.39661	1.42553	1.30864	1.25493	1.31418	1.36589	1.3284	1.29919
a111p_59	11	1	NaN	5.82391	5.82391	5.82391	5.82391	2.98651	2.9045	5.82391	1.94589	1.64891	1.81808	2.14149	1.48171	1.51328	2.48018	2.2787	1.71143	1.47908	1.4518	1.71775	1.76637	1.56719	1.49464	1.31988	1.32412	1.58901	1.81125	2.17719	2.09801	1.6127	1.55312	1.58074	1.62673	1.70351	1.72749	1.64966	1.52998	1.48995	1.56716	1.63292	1.45421	1.49197	1.53265	1.49221	1.80764	1.71286	1.57029
a111p_6	11	1	NaN	0.965761	1.21721	0.857797	0.698966	0.726729	0.827216	0.88331	0.824075	0.879773	0.956744	0.915149	0.912032	0.867575	0.846656	1.02828	0.985644	0.887567	0.884086	0.927484	1.00021	1.03353	0.963958	1.06227	1.12013	1.02327	0.974836	0.990257	1.01261	0.981665	1.00288	1.01918	1.02271	1.06219	1.071	1.07106	1.07899	1.03181	0.997871	0.989015	0.99341	0.998664	1.00002	1.00399	1.04307	1.05136	1.02282
a111p_60	11	1	NaN	5.82391	5.82391	1.79989	1.47613	1.66659	1.74031	1.51654	1.55846	1.50808	1.5105	1.73877	1.7542	2.01532	2.66308	1.65236	1.45191	1.44008	1.57296	1.97144	2.49665	2.05559	1.63363	1.73248	1.70752	1.4589	1.38825	1.53164	1.63097	1.38318	1.43726	1.45131	1.39094	1.50882	1.56985	1.56132	1.52929	1.39103	1.43433	1.58838	1.49477	1.45124	1.448	1.46654	1.53119	1.50334	1.45603
a111p_61	11	1	NaN	5.82391	5.82391	1.27621	1.33926	1.95976	5.82391	1.93802	1.45305	1.27976	1.23916	1.28443	1.26092	1.20481	1.20522	1.40039	1.36096	1.23002	1.19002	1.28138	1.28838	1.21541	1.1836	1.1564	1.11518	1.10586	1.33485	1.48948	1.39714	1.27287	1.26786	1.26659	1.26065	1.33838	1.3483	1.29292	1.22959	1.18803	1.23513	1.31486	1.26019	1.21381	1.19454	1.20201	1.23769	1.23185	1.22093
a111p_62	11	1	NaN	1.40519	1.58841	1.5167	1.53623	1.38784	1.09655	0.9069	0.929515	1.06692	1.17319	1.0585	1.01299	1.00898	1.03463	1.08127	1.03077	0.970322	0.974313	1.08699	1.10512	1.03951	1.02541	0.982241	0.984489	1.04964	1.09418	1.08293	1.02374	0.962073	1.00587	1.0313	1.00567	1.00484	1.02497	1.0324	1.00409	0.964494	0.955818	0.962951	0.946277	0.949795	0.955771	0.95804	0.996792	0.974194	0.942258
a111p_63	11	1	NaN	4.04577	5.82391	1.4515	1.08893	1.157	1.1574	1.00085	0.9766	0.999213	1.01311	0.967245	0.852932	0.88642	1.0352	0.98475	0.936262	0.916592	0.931586	1.01088	1.06454	1.05733	1.0164	0.977596	0.948223	0.942815	1.00877	1.05505	1.0321	0.966467	0.991659	1.02393	1.02871	1.03183	1.01625	1.01059	1.02811	1.01736	1.02273	1.03306	1.01074	1.02244	1.02663	1.00336	0.997625	0.978745	0.969756
a111p_64	11	1	NaN	1.71997	1.17769	0.847309	0.895731	1.00524	1.13734	1.14497	0.883182	0.968876	1.2387	1.18987	1.03564	0.964271	0.981819	1.05183	1.01443	0.925358	0.879611	0.982449	1.0563	1.04223	1.00531	0.964028	0.965863	1.01239	1.0324	1.05287	1.02586	0.944294	0.988395	0.989979	0.937398	0.967183	0.992363	1.0084	1.01572	0.966813	0.930519	0.933971	0.985068	1.0041	0.983253	0.956174	1.00581	0.98403	0.939645
a111p_65	11	1	NaN	5.82391	5.82391	1.2441	1.24984	1.36099	1.34053	1.20948	1.20103	1.15844	1.15654	1.25445	1.21221	1.14985	1.13372	1.18408	1.15763	1.12246	1.13963	1.18385	1.29329	1.38202	1.26405	1.14879	1.10266	1.13018	1.22751	1.23321	1.17537	1.15043	1.18852	1.16505	1.09959	1.11767	1.09661	1.11345	1.21152	1.14504	1.11363	1.13113	1.12811	1.11291	1.11315	1.14337	1.20677	1.18273	1.13993
a111p_66	11	1	NaN	5.82391	1.32026	0.860207	1.04739	1.15984	1.14496	1.09999	1.09686	1.08204	1.0989	1.15311	0.984287	0.919901	0.967442	1.02598	1.04032	0.980248	0.905316	0.972781	1.01966	0.992294	0.934346	0.9344	0.917903	0.888623	0.991034	1.02614	1.00134	1.00612	0.988364	0.977226	0.982218	0.99572	1.01324	1.0098	0.978118	0.953568	0.986326	1.03475	0.993408	0.979245	0.981631	0.986361	1.00331	0.96646	0.93474
a111p_67	11	1	NaN	1.18773	1.36544	1.1198	1.0278	0.966595	0.930426	0.905185	0.85571	0.919295	1.01874	1.0009	0.959865	0.946114	0.942505	0.895804	0.844655	0.840667	0.905499	0.986824	1.02395	0.993573	0.925871	0.851981	0.854618	0.939029	0.97577	1.00584	1.0014	0.948881	0.949074	0.937444	0.913409	0.932413	0.948049	0.954266	0.949124	0.908575	0.895592	0.909246	0.917894	0.927836	0.937443	0.940359	0.921505	0.897112	0.900417
a111p_68	11	1	NaN	5.82391	5.82391	1.57207	1.41545	1.3523	1.18547	1.06586	1.24878	1.71782	2.62168	1.71826	1.53562	1.39895	1.33139	1.44799	1.40246	1.30148	1.28173	1.45283	1.50134	1.38236	1.30832	1.33152	1.35356	1.34781	1.44115	1.60671	1.5618	1.29631	1.36729	1.43397	1.37531	1.34466	1.33178	1.3381	1.35398	1.33168	1.35492	1.3914	1.34211	1.32736	1.36694	1.43249	1.37845	1.29798	1.27805
a111p_7	11	1	NaN	0.973487	0.878671	0.640722	0.615779	0.679973	0.759998	0.767523	0.695424	0.713378	0.766211	0.766569	0.701498	0.722085	0.81643	0.821366	0.762098	0.733273	0.763752	0.797042	0.833263	0.836275	0.775769	0.757266	0.797123	0.869132	0.836871	0.824666	0.820365	0.792875	0.772593	0.766348	0.77935	0.816085	0.832923	0.811973	0.772785	0.793566	0.818608	0.821592	0.801765	0.812095	0.810327	0.785725	0.807272	0.814853	0.798479
a111p_8	11	1	NaN	1.20163	1.40073	0.944266	0.753178	0.858751	0.982301	0.944117	1.09911	1.14344	1.08177	1.02601	0.959	0.974858	1.08365	1.24051	1.17417	1.04027	0.984609	1.1283	1.29563	1.28853	1.12617	1.1409	1.20248	1.21092	1.14371	1.15607	1.21954	1.24449	1.17925	1.18414	1.26493	1.26756	1.32383	1.29441	1.15045	1.15805	1.15293	1.12892	1.15219	1.21127	1.23099	1.19118	1.20685	1.19397	1.16725
a111p_9	11	1	NaN	0.902918	1.12207	0.854108	0.69005	0.727558	0.923257	1.15964	0.945071	0.939326	0.916188	0.750841	0.80514	0.897116	0.936411	0.923312	0.879904	0.845131	0.823556	0.771723	0.819321	0.931249	0.932767	0.890154	0.845904	0.825337	0.862239	0.907928	0.913132	0.859519	0.881748	0.88493	0.858158	0.874913	0.901599	0.910176	0.891708	0.892647	0.877125	0.86139	0.881969	0.885923	0.8666	0.842945	0.861686	0.885518	0.893484
a112p_1	11	1	NaN	1.34179	1.26163	0.954896	0.956575	1.10933	1.10137	0.956731	1.17787	1.20111	1.10887	1.16482	1.24223	1.27005	1.22932	1.17069	1.14265	1.09278	1.03592	1.17808	1.10434	0.973827	1.03972	1.09679	1.09573	1.05525	1.05129	1.04044	1.07142	1.18906	1.15025	1.10146	1.09215	1.08166	1.03154	1.02092	1.08455	1.08624	1.06137	1.04158	1.04509	1.06164	1.06033	1.03685	1.04078	1.02377	1.00532
a112p_10	11	1	NaN	0.905886	0.883717	0.784112	0.844812	0.906331	0.896846	0.879583	1.15045	1.42935	1.2245	0.934011	1.05876	1.08341	0.963182	1.02617	1.11475	1.13364	1.07961	1.11578	1.03897	0.967711	1.04433	1.01115	0.968026	0.977479	1.01439	1.05768	1.09402	1.11029	1.0514	1.03653	1.089	1.16328	1.1286	1.09346	1.13242	1.13533	1.08038	1.03241	1.06374	1.13569	1.13192	1.04498	1.05573	1.08339	1.09827
a112p_11	11	1	NaN	1.35133	1.49517	0.849026	0.770732	0.897146	0.973435	0.887811	0.989018	1.02961	1.02251	1.04624	1.04147	0.950239	0.8841	0.977771	0.921523	0.871529	0.929438	0.995076	0.893503	0.802751	0.889991	0.908892	0.887838	0.876038	0.884651	0.854679	0.846066	0.910314	0.88963	0.868833	0.87269	0.865552	0.83658	0.829849	0.866672	0.888015	0.868532	0.845346	0.872785	0.887897	0.872793	0.844753	0.866834	0.844358	0.813476
a112p_12	11	1	NaN	0.908065	0.880937	0.761467	0.705608	0.756887	0.798968	0.783177	0.833005	0.861989	0.878003	0.906133	0.932903	0.908101	0.86069	0.852527	0.850016	0.854243	0.873142	0.944206	0.892892	0.808522	0.82069	0.799258	0.809955	0.858961	0.817059	0.839155	0.885356	0.867789	0.829102	0.814482	0.826451	0.837617	0.848451	0.847477	0.834115	0.842643	0.822099	0.801021	0.836679	0.865515	0.863673	0.840951	0.852034	0.840038	0.817193
a112p_13	11	1	NaN	1.36093	1.42366	1.06198	1.06897	1.16822	1.29451	1.36405	1.42464	1.5409	1.47455	1.2342	1.24509	1.28918	1.33542	1.52013	1.55112	1.41172	1.2928	1.37338	1.25542	1.14027	1.24783	1.24748	1.18752	1.16485	1.27003	1.32799	1.37346	1.51149	1.3547	1.25529	1.27541	1.39167	1.35716	1.30199	1.33743	1.35641	1.27479	1.20455	1.27441	1.38377	1.38622	1.27384	1.25538	1.25917	1.24428
a112p_14	11	1	NaN	0.866739	0.864196	0.894183	0.936385	0.873669	0.849506	0.920889	1.08946	1.13944	1.17817	1.35408	1.03148	0.980455	1.10248	1.03261	1.16844	1.30022	1.14852	1.15802	1.0867	1.04001	1.17951	1.20262	1.1659	1.1396	1.09897	1.07976	1.03812	0.963021	0.989957	1.08317	1.16837	1.09091	1.09268	1.08791	1.02855	1.11006	1.15831	1.11373	1.05108	1.0542	1.08155	1.0956	1.09204	1.08371	1.09487
a112p_15	11	1	NaN	0.771312	0.89179	1.11845	1.07558	1.15925	1.11988	0.980171	1.06574	1.05604	0.998359	1.00297	1.04961	1.05904	1.02125	0.989235	1.0778	1.10385	0.978778	1.03494	1.00593	0.971087	1.10615	0.979559	0.93318	1.05785	1.117	1.04052	0.954635	0.946021	0.971043	1.02085	1.05975	1.01793	0.967011	0.965585	1.02228	1.00062	1.02516	1.06023	0.985028	0.99914	1.0131	0.975872	0.964861	0.97354	0.996069
a112p_16	11	1	NaN	0.801839	0.838966	0.923283	0.875264	0.841297	0.886074	0.974049	0.857198	0.892088	1.0233	1.06802	0.960528	0.973185	1.04382	0.897339	0.99455	1.13715	1.03938	0.990553	0.935327	0.921715	1.00906	1.03358	1.0256	1.02696	1.04231	1.00055	0.932589	0.893627	0.986365	1.05318	1.0156	0.978746	0.97605	0.987142	0.986326	0.956757	0.984628	1.02897	0.974291	0.984124	1.00237	0.989451	0.992083	0.9592	0.949003
a112p_17	11	1	NaN	0.881369	1.01595	1.05139	0.860009	0.933257	1.09827	1.16508	0.992997	1.0105	1.10723	1.09357	1.05593	1.10943	1.19042	1.05615	1.08506	1.11316	1.02733	1.0344	0.998698	0.998676	1.1823	1.16022	1.07103	1.04576	1.11671	1.15966	1.10091	0.986982	0.993295	1.06511	1.1222	1.03307	1.00657	1.0412	1.1016	1.08543	1.09049	1.10329	1.0554	1.05427	1.06531	1.06044	1.04987	1.05066	1.0645
a112p_18	11	1	NaN	0.750004	0.77162	0.827379	0.780151	0.780637	0.903204	1.12885	0.903628	0.842707	0.871643	0.896735	0.912446	0.945834	0.968618	0.908569	0.967722	0.985145	0.875292	0.887451	0.940041	0.985856	0.984096	0.945183	0.937572	0.976228	1.00405	0.96914	0.894557	0.834932	0.896966	0.974055	0.99972	0.998095	0.951893	0.917434	0.921144	0.927622	0.953639	0.975275	0.948656	0.953504	0.963641	0.957705	0.948741	0.935548	0.937527
a112p_19	11	1	NaN	0.772418	0.735492	0.732223	0.722291	0.78526	0.898569	0.982598	0.82951	0.869461	0.971453	0.897939	0.802328	0.818125	0.889235	0.813025	0.859023	0.920966	0.882558	0.872853	0.878509	0.894713	0.911349	0.858657	0.857333	0.944672	1.01566	0.970933	0.861929	0.782059	0.853655	0.92557	0.917651	0.899333	0.896168	0.887063	0.862821	0.871386	0.909039	0.928342	0.869509	0.881908	0.906469	0.896857	0.884378	0.854655	0.845876
a112p_2	11	1	NaN	1.35912	1.23873	0.948063	1.05779	0.991733	1.06831	1.50256	1.56864	1.60143	1.41327	1.14202	1.25831	1.25372	1.13503	1.24596	1.25967	1.18994	1.15581	1.34652	1.22795	1.04164	1.07245	1.16141	1.19171	1.12776	1.0928	1.1187	1.19135	1.2608	1.20323	1.1863	1.2092	1.13658	1.11839	1.16065	1.24248	1.28044	1.22102	1.13785	1.11414	1.17771	1.20653	1.15081	1.19064	1.18957	1.16052
a112p_20	11	1	NaN	0.956979	0.88102	0.902355	1.13269	1.0298	1.00254	1.15607	1.09803	1.07338	1.06841	1.04718	1.07085	1.14456	1.17482	1.01222	1.11511	1.17351	0.984232	1.02877	1.10734	1.16611	1.21132	1.13225	1.11793	1.20989	1.22287	1.10689	1.00218	0.987878	1.09967	1.17049	1.13536	1.15244	1.14787	1.13728	1.1335	1.09515	1.11361	1.14053	1.06551	1.09111	1.13901	1.1348	1.09788	1.06148	1.05609
a112p_21	11	1	NaN	1.3115	1.77996	5.82391	1.52839	1.22933	1.21703	1.40275	1.44256	1.32887	1.30505	1.49834	1.2981	1.23455	1.32163	1.39807	1.51422	1.62394	1.6685	1.97387	1.54138	1.28061	1.39694	1.34148	1.33074	1.4557	1.47349	1.41603	1.25824	1.0975	1.29454	1.54616	1.47496	1.37617	1.4157	1.41552	1.29132	1.31765	1.43415	1.48147	1.28319	1.30764	1.4074	1.45647	1.50643	1.41201	1.36359
a112p_22	11	1	NaN	1.12505	0.870675	0.672916	0.699861	0.744862	0.803297	0.85494	0.801137	0.786326	0.795098	0.795186	0.81276	0.854211	0.877636	0.806309	0.876821	0.932172	0.83622	0.803234	0.846559	0.916338	0.904078	0.832536	0.812482	0.862226	0.88969	0.924818	0.896404	0.788873	0.790536	0.834735	0.87189	0.858844	0.833626	0.819865	0.82511	0.838436	0.846578	0.843366	0.83005	0.816898	0.823576	0.850032	0.855634	0.839403	0.824727
a112p_23	11	1	NaN	1.06717	1.05052	0.856072	0.907872	0.87076	0.911255	1.05369	0.938322	0.913609	0.97547	1.04901	0.928758	0.958928	1.11027	0.998747	1.03432	1.05683	0.968467	1.05066	1.06416	1.02097	1.04763	0.985508	0.977624	1.06572	1.11549	1.06814	0.986593	0.940721	0.976388	1.01357	1.01595	1.01135	1.02712	1.0252	0.987886	0.981429	0.995636	1.00406	0.977933	0.995576	1.03876	1.07238	1.05051	1.0186	1.01633
a112p_24	11	1	NaN	0.92435	0.901591	0.796999	0.812472	0.837146	0.908995	0.997053	0.868537	0.867872	0.993862	1.16326	0.969967	0.943679	1.06416	1.02336	1.11481	1.13477	0.983905	1.04133	1.04934	1.03812	1.15306	1.08138	1.06235	1.16644	1.13251	1.12825	1.09865	1.005	1.03181	1.07353	1.07475	1.05056	1.03876	1.04378	1.06002	1.07318	1.08599	1.07563	1.02308	1.04529	1.08533	1.09471	1.10256	1.06512	1.04555
a112p_25	11	1	NaN	1.06326	1.2267	1.09737	0.936565	0.930845	0.984274	1.04172	1.05226	1.10513	1.18449	1.20965	1.13052	1.1496	1.24371	1.19336	1.13877	1.14434	1.218	1.23406	1.20717	1.19951	1.27099	1.27722	1.24858	1.22947	1.24465	1.33072	1.2978	1.10315	1.20595	1.29538	1.24221	1.26304	1.25929	1.25053	1.2588	1.25486	1.27608	1.28759	1.22459	1.18429	1.18897	1.23361	1.27002	1.23595	1.22231
a112p_26	11	1	NaN	0.804424	0.876947	0.864176	0.937869	0.949824	0.999111	1.09168	0.982602	0.962885	0.989939	0.971857	0.840323	0.912145	1.13147	0.914878	0.966063	1.07918	1.0173	1.01998	1.00865	0.999648	1.02994	0.971538	0.970892	1.05783	1.03248	1.03107	0.984138	0.868375	0.912728	0.991621	1.03133	1.03867	0.978343	0.943079	0.973978	0.996684	1.00659	1.00477	0.997962	1.00392	0.982517	0.944001	0.999351	0.995431	0.961995
a112p_27	11	1	NaN	0.79388	0.888381	1.18646	0.866112	0.850486	1.01476	1.25107	0.938657	0.959946	1.12223	1.0907	0.972388	1.02493	1.18721	1.03152	1.03001	1.08057	1.07971	1.12704	1.06998	1.00379	1.05635	1.06402	1.04525	1.03819	1.0811	1.10489	1.07063	0.997565	0.994893	1.0168	1.03274	1.02586	1.00191	0.995778	1.02437	1.05563	1.05776	1.03497	1.01598	1.01043	1.04087	1.09406	1.0591	1.00564	0.993335
a112p_28	11	1	NaN	0.707871	0.753761	0.713094	0.819238	0.822611	0.799574	0.793543	0.761627	0.824223	0.920304	0.89602	0.765313	0.731865	0.777136	0.790828	0.8503	0.880925	0.831363	0.825377	0.831403	0.832525	0.82111	0.831551	0.86087	0.90029	0.929575	0.895799	0.827002	0.775575	0.824795	0.87897	0.891526	0.899311	0.864773	0.843505	0.862264	0.853872	0.867335	0.880285	0.838494	0.843634	0.872065	0.889299	0.864261	0.843323	0.847003
a112p_29	11	1	NaN	0.922171	0.924605	0.82447	0.781301	0.830622	0.859611	0.830012	0.832929	0.819094	0.826179	0.879052	0.835066	0.843331	0.911686	0.93	1.01459	1.04106	0.943729	0.96876	0.904982	0.855163	0.970254	0.925308	0.876904	0.89657	0.898255	0.930018	0.898703	0.784423	0.888282	0.985058	0.957042	0.959842	0.919432	0.887813	0.900876	0.952107	0.967222	0.931662	0.887855	0.89515	0.909796	0.902252	0.895649	0.878164	0.88528
a112p_3	11	1	NaN	0.799858	0.836874	0.645089	0.590682	0.657432	0.736253	0.736737	0.721964	0.743351	0.734825	0.66577	0.708475	0.72745	0.694311	0.680513	0.695799	0.689575	0.656183	0.723502	0.709751	0.667101	0.726075	0.734814	0.69866	0.663164	0.683403	0.698619	0.706689	0.717143	0.6881	0.663418	0.662118	0.685475	0.690173	0.690453	0.700688	0.691686	0.686218	0.685173	0.679172	0.689776	0.692682	0.680889	0.693633	0.694237	0.687016
a112p_30	11	1	NaN	1.66532	1.22955	1.06819	0.905978	1.17922	1.74418	1.48461	1.16841	1.11879	1.19436	1.3097	1.37485	1.3199	1.23167	1.23426	1.45278	1.51208	1.22152	1.24394	1.2755	1.2596	1.23398	1.28368	1.30816	1.27167	1.3017	1.25498	1.21228	1.26038	1.31618	1.27113	1.22466	1.44335	1.36184	1.2213	1.22508	1.28957	1.29919	1.25911	1.25404	1.2283	1.22782	1.26361	1.2586	1.25489	1.24681
a112p_31	11	1	NaN	2.21433	2.28918	1.3876	1.00324	1.01574	1.19742	1.46546	1.40794	1.19626	1.14729	1.3751	1.40411	1.34572	1.27979	1.18427	1.17858	1.21803	1.23558	1.14789	1.14738	1.19724	1.17925	1.19705	1.1935	1.16027	1.17985	1.25852	1.30069	1.21066	1.18374	1.16968	1.18029	1.29434	1.19856	1.10413	1.13711	1.203	1.22813	1.1972	1.15605	1.12775	1.13717	1.17958	1.18409	1.18675	1.17398
a112p_32	11	1	NaN	1.43686	1.26445	1.06265	1.06968	1.03775	1.15184	1.52791	1.32392	1.05905	1.01585	1.29638	1.29806	1.23251	1.22716	1.24048	1.29482	1.32659	1.25637	1.0587	1.07579	1.22641	1.2299	1.15777	1.07762	1.05215	1.20652	1.19121	1.11526	1.17652	1.19079	1.14554	1.14137	1.40602	1.25279	1.08625	1.11647	1.16827	1.17961	1.15404	1.14126	1.11131	1.09719	1.11253	1.13633	1.14633	1.12293
a112p_33	11	1	NaN	0.926153	0.819303	0.743161	0.808343	0.808923	0.805589	0.836498	0.873682	0.862977	0.871457	0.949701	0.886973	0.892297	0.963478	0.91935	0.887631	0.889511	0.902037	0.826289	0.819837	0.872676	0.910354	0.907371	0.883053	0.858777	0.84237	0.852403	0.863129	0.847614	0.852192	0.873928	0.901191	0.913874	0.86334	0.815735	0.816526	0.864672	0.868482	0.832664	0.823203	0.831757	0.849962	0.86274	0.838485	0.841412	0.849823
a112p_34	11	1	NaN	1.60373	1.27544	1.2097	1.10241	1.07151	1.20959	1.63761	1.55661	1.28404	1.19626	1.35477	1.54258	1.59805	1.5216	1.48367	1.5349	1.46288	1.26269	1.15423	1.26337	1.48971	1.32959	1.21884	1.21409	1.27314	1.19585	1.29247	1.44319	1.33822	1.40558	1.41213	1.33568	1.37341	1.36663	1.30633	1.2539	1.3705	1.41373	1.33932	1.29871	1.2644	1.29835	1.39455	1.31155	1.2957	1.31787
a112p_35	11	1	NaN	1.05144	1.01356	0.964541	0.951597	0.996678	1.08102	1.15384	1.10446	0.994824	0.982814	1.16186	1.18936	1.23726	1.34279	1.28882	1.22818	1.16309	1.09393	1.03735	1.10877	1.22421	1.13283	1.11386	1.10665	1.08907	1.12943	1.12286	1.1107	1.15147	1.13424	1.12179	1.15164	1.23728	1.18636	1.08181	1.02824	1.11153	1.13455	1.09122	1.11109	1.06961	1.05123	1.08276	1.05493	1.06203	1.08471
a112p_36	11	1	NaN	1.34206	1.23012	1.18507	1.06402	1.06782	1.18165	1.37258	1.33933	1.13855	1.0903	1.33587	1.39476	1.36602	1.31942	1.21251	1.40538	1.51249	1.19608	1.07029	1.14624	1.31611	1.2239	1.15772	1.12763	1.12908	1.17485	1.20752	1.19237	1.15856	1.40545	1.3932	1.1543	1.23016	1.25699	1.21432	1.18307	1.31297	1.2911	1.18722	1.24617	1.21918	1.17872	1.1822	1.20967	1.23738	1.23795
a112p_37	11	1	NaN	0.728284	1.05517	1.60567	0.887553	0.888664	0.988239	0.997214	0.987338	0.905156	0.914865	1.13468	1.00598	0.938367	0.959093	0.92419	0.945907	0.956771	0.917102	0.915233	0.903944	0.918343	1.02175	1.02929	0.981277	0.942644	0.943114	0.950824	0.956264	0.958004	0.96821	0.961517	0.94206	0.939572	0.944408	0.966403	0.991496	0.917816	0.87897	0.897421	0.957338	0.99112	0.977344	0.939098	0.936682	0.955876	0.969528
a112p_38	11	1	NaN	1.08928	1.10964	1.03714	1.24591	1.18768	1.20462	1.33209	1.05424	0.999109	1.02013	0.993544	1.00935	1.00332	0.954106	0.887269	1.00499	1.19139	1.16612	1.00772	0.97155	1.01079	1.01493	0.999029	0.983845	0.982596	0.995618	1.06945	1.12077	1.03679	0.979089	1.00454	1.07801	1.04295	1.05144	1.06201	1.02952	1.0048	1.02384	1.05575	1.02907	1.00698	0.98717	0.975289	1.00898	1.01151	0.991306
a112p_39	11	1	NaN	1.04597	1.13696	1.20795	1.62002	1.37862	1.30464	1.46175	1.23663	1.1418	1.20534	1.38081	0.977455	1.04164	1.60525	1.16701	1.19189	1.32862	1.26781	1.31862	1.21455	1.13583	1.31012	1.31121	1.25373	1.24467	1.22518	1.28007	1.37307	1.38515	1.26321	1.2453	1.32237	1.29836	1.28949	1.2583	1.20023	1.23009	1.31066	1.34253	1.22308	1.24344	1.27342	1.23536	1.24317	1.2565	1.25064
a112p_4	11	1	NaN	1.11865	0.958373	0.712433	0.783352	0.848793	0.895367	0.912967	0.896126	0.945385	0.956252	0.871214	1.05663	1.10318	0.943422	0.920563	0.902338	0.875974	0.858918	0.935845	0.88634	0.810318	0.86782	0.874011	0.828625	0.787079	0.830056	0.829048	0.82459	0.881499	0.874937	0.836843	0.809126	0.826819	0.85047	0.856542	0.843762	0.861338	0.845022	0.818571	0.841025	0.873036	0.878117	0.849088	0.826633	0.830839	0.838162
a112p_40	11	1	NaN	0.759982	0.819046	0.750936	0.731135	0.717977	0.717154	0.731421	0.760244	0.76159	0.776679	0.823833	0.707235	0.684451	0.746365	0.748499	0.778589	0.790304	0.751488	0.723455	0.740024	0.782512	0.796004	0.753135	0.712913	0.709773	0.754484	0.777368	0.774602	0.765447	0.738269	0.748173	0.782566	0.758832	0.745869	0.729077	0.705711	0.741196	0.76026	0.741177	0.710358	0.716406	0.722673	0.709253	0.706837	0.716139	0.721872
a112p_41	11	1	NaN	3.77201	5.82391	2.16656	1.33542	1.20938	1.32452	1.61417	1.33476	1.30276	1.38273	1.35394	1.10049	1.09532	1.27928	1.28883	1.37484	1.36375	1.20658	1.22818	1.19177	1.15556	1.25166	1.21634	1.20189	1.24946	1.15987	1.19796	1.30181	1.30286	1.29795	1.32525	1.36778	1.34496	1.32169	1.25968	1.17921	1.2261	1.27248	1.25267	1.1838	1.21265	1.25008	1.22874	1.20297	1.20481	1.19701
a112p_42	11	1	NaN	1.48528	1.44469	1.22379	1.39237	1.24635	1.17403	1.23356	1.21781	1.23403	1.22655	1.13671	0.999451	1.05269	1.27064	1.23601	1.42554	1.53372	1.25289	1.19683	1.16297	1.19283	1.41614	1.476	1.33363	1.2107	1.27536	1.43559	1.58363	1.50083	1.39383	1.36528	1.37617	1.30933	1.39921	1.47238	1.34884	1.32973	1.34427	1.34687	1.30524	1.29097	1.25397	1.20304	1.2446	1.32697	1.39245
a112p_43	11	1	NaN	0.808784	0.800004	0.806155	0.864553	0.844655	0.880572	0.965049	0.833229	0.854177	0.914341	0.843862	0.737115	0.752651	0.865924	0.895724	0.940361	0.973737	0.955812	0.900328	0.893807	0.924105	0.937707	0.904149	0.870492	0.862061	0.874195	0.863814	0.873425	0.9394	0.884745	0.856182	0.880294	0.885729	0.894816	0.883986	0.84769	0.837527	0.86368	0.882903	0.831651	0.84933	0.877447	0.86762	0.845223	0.851665	0.866454
a112p_44	11	1	NaN	1.40904	1.91683	1.28213	1.15232	1.20685	1.21438	1.10676	1.01097	1.04076	1.15298	1.22014	1.00216	0.999888	1.16032	1.09446	1.16978	1.25114	1.17933	1.17698	1.16423	1.15084	1.1716	1.16065	1.14563	1.14714	1.16155	1.20044	1.2434	1.23692	1.10514	1.08894	1.16325	1.10491	1.14966	1.18439	1.11104	1.13876	1.15909	1.13487	1.0888	1.08589	1.08937	1.07786	1.07305	1.11503	1.14421
a112p_45	11	1	NaN	1.54558	1.77614	1.61933	1.65182	1.11548	1.09297	1.40519	0.986025	1.00041	1.252	1.41174	1.12184	1.09524	1.22353	1.07683	1.11514	1.2013	1.17648	1.17634	1.15201	1.15739	1.2759	1.26527	1.20271	1.16609	1.15419	1.17526	1.1592	1.07258	1.08766	1.15415	1.1977	1.11542	1.12894	1.14501	1.0861	1.07419	1.10879	1.15087	1.1296	1.11792	1.10288	1.08246	1.0874	1.10706	1.12081
a112p_46	11	1	NaN	0.952684	1.32612	1.36734	1.20413	1.13138	1.20236	1.31807	1.05929	1.00043	1.03463	1.04311	0.952287	1.01928	1.17605	0.968083	0.995061	1.03648	0.945594	1.00339	1.03077	1.02266	1.05585	1.03926	1.08428	1.18106	1.01103	1.07419	1.23323	1.1317	1.08291	1.04707	1.02965	1.07682	1.08401	1.05388	1.02019	1.00674	1.01043	1.01507	1.00098	1.01302	1.02076	1.00853	1.00894	1.01179	1.00797
a112p_47	11	1	NaN	1.23409	1.08157	1.01108	1.16918	1.30041	1.26527	1.17745	1.31008	1.37013	1.2923	1.15275	0.943035	0.971568	1.20261	1.23251	1.35706	1.42533	1.28376	1.22678	1.24986	1.32876	1.39617	1.36103	1.33806	1.34055	1.22125	1.28067	1.42074	1.3704	1.25459	1.26458	1.38616	1.38331	1.40381	1.36929	1.26176	1.241	1.29673	1.35399	1.28282	1.30761	1.32763	1.28546	1.2835	1.32257	1.345
a112p_48	11	1	NaN	0.810692	0.870591	0.777742	0.77957	0.757753	0.796736	0.893575	0.859663	0.884352	0.914128	0.85332	0.726192	0.754204	0.902695	0.879817	0.851831	0.852853	0.866935	0.812355	0.804077	0.82947	0.830827	0.830654	0.835578	0.835834	0.79632	0.823143	0.858103	0.813166	0.790625	0.798022	0.821857	0.827322	0.824379	0.826868	0.836807	0.814398	0.827901	0.847854	0.800025	0.810383	0.82705	0.815973	0.822461	0.817523	0.80611
a112p_49	11	1	NaN	1.16882	1.34683	1.19973	1.34459	1.21676	1.24732	1.49676	1.24627	1.19617	1.2319	1.20621	1.10254	1.06666	1.081	1.06948	1.1839	1.22049	1.07362	1.11889	1.13869	1.15589	1.29456	1.24098	1.18537	1.19663	1.12709	1.17614	1.28288	1.27739	1.2249	1.20205	1.21668	1.23018	1.25848	1.25567	1.20579	1.19662	1.2229	1.24402	1.2038	1.20645	1.20314	1.16966	1.14839	1.16572	1.1822
a112p_5	11	1	NaN	1.59539	5.82391	1.78305	1.22586	1.04306	1.01729	1.10669	1.18921	1.24125	1.28109	1.3666	2.16176	1.42311	0.999734	1.12179	1.28218	1.38699	1.43285	1.4288	1.2791	1.16153	1.17503	1.19493	1.15505	1.10636	1.25252	1.23239	1.18959	1.34249	1.21908	1.16449	1.24718	1.38639	1.22968	1.11653	1.18467	1.32786	1.29068	1.16916	1.17413	1.18241	1.17595	1.16104	1.16435	1.1753	1.19512
a112p_50	11	1	NaN	1.44472	1.54287	1.23589	1.13519	1.04978	1.08735	1.1963	1.02207	1.00664	1.10488	1.17532	0.933171	0.818052	0.845088	1.05321	1.18932	1.12695	1.01028	1.02294	1.01997	1.03099	1.14303	1.0822	1.03017	1.0498	1.01199	1.04057	1.10269	1.10881	1.05109	1.06302	1.13175	1.08988	1.07989	1.04825	0.977353	0.979843	1.01393	1.03472	1.00049	1.01288	1.02622	1.01324	1.02341	1.01355	0.998849
a112p_51	11	1	NaN	0.928696	0.923928	1.04358	1.08523	1.01671	1.00011	1.02079	0.886389	0.961546	1.07504	0.951195	0.866017	0.931877	1.08186	0.963278	0.992239	1.04846	1.00503	0.99116	0.981392	0.978208	0.991314	0.997588	0.985518	0.966101	0.972883	1.05412	1.11453	1.02001	0.964109	0.973731	1.0279	1.04691	1.04315	1.00733	0.957095	0.959119	0.986058	1.01042	1.00407	1.01313	0.999897	0.961303	0.964704	0.977267	0.993437
a112p_52	11	1	NaN	1.05833	1.1761	1.04502	1.08536	1.11185	1.14653	1.16499	1.06162	1.05616	1.05794	0.98801	0.989661	1.06605	1.1495	1.05591	1.11986	1.18944	1.10945	1.07993	1.06416	1.08673	1.18369	1.12068	1.06713	1.08824	1.093	1.15049	1.17228	1.07151	1.0569	1.07654	1.09227	1.07581	1.12229	1.12904	1.04322	1.06603	1.08917	1.07893	1.05286	1.02176	1.02486	1.06315	1.05122	1.03966	1.05153
a112p_53	11	1	NaN	1.14266	1.44253	1.5261	1.213	1.0453	1.02632	1.14923	1.46182	1.40611	1.29707	1.42085	1.06072	1.01217	1.17327	1.20094	1.46723	1.4972	1.11708	1.11705	1.1735	1.24831	1.35201	1.29109	1.2199	1.20022	1.16056	1.2269	1.26184	1.12124	1.13329	1.17757	1.19978	1.21008	1.20081	1.16792	1.13246	1.16575	1.21382	1.2168	1.14536	1.16715	1.20334	1.1919	1.17756	1.16727	1.16016
a112p_54	11	1	NaN	0.91915	0.919556	1.11771	1.11769	1.13517	1.14295	1.10784	1.0205	1.05125	1.13395	1.12563	0.942863	0.976151	1.1688	1.04316	1.13086	1.24699	1.15699	1.18881	1.16177	1.12052	1.17028	1.15963	1.12822	1.1224	1.16919	1.23954	1.26987	1.20577	1.15489	1.11951	1.13226	1.27675	1.24351	1.14206	1.10464	1.08162	1.12984	1.18298	1.09795	1.09106	1.0844	1.0548	1.13112	1.15139	1.11732
a112p_55	11	1	NaN	1.04897	1.14649	1.24878	1.17529	1.17	1.28462	1.46894	1.29525	1.22826	1.24959	1.28982	1.24154	1.12471	1.05193	1.1606	1.30207	1.43793	1.49213	1.32094	1.23329	1.19077	1.13618	1.26675	1.29222	1.13407	1.15274	1.28751	1.44365	1.3856	1.33049	1.32979	1.33264	1.22739	1.27065	1.33591	1.279	1.23433	1.28148	1.35254	1.27292	1.29486	1.2984	1.23225	1.22796	1.28472	1.31935
a112p_56	11	1	NaN	5.82391	5.82391	1.35712	1.49268	1.31833	1.41315	2.00124	1.29547	1.22466	1.34576	1.36315	1.0242	1.05274	1.33802	1.10974	1.21849	1.39238	1.24139	1.2288	1.15053	1.09296	1.18874	1.31918	1.33315	1.226	1.19106	1.26955	1.38891	1.36471	1.26172	1.24866	1.28184	1.17534	1.21689	1.26591	1.1935	1.21934	1.25797	1.24899	1.1779	1.18989	1.2129	1.19743	1.18885	1.18372	1.18329
a112p_57	11	1	NaN	0.853859	0.924066	0.856309	0.747552	0.822758	1.01336	1.1971	1.01089	0.876776	0.821473	0.816176	0.935316	0.924192	0.831007	0.924361	0.984209	0.908706	0.789308	0.850855	0.905011	0.89949	0.878175	0.893727	0.860386	0.797239	0.859335	0.909169	0.908701	0.877373	0.84002	0.834686	0.862605	0.891219	0.854046	0.805312	0.797	0.863529	0.874148	0.823957	0.79974	0.842125	0.866971	0.826721	0.797629	0.814437	0.848852
a112p_58	11	1	NaN	1.39695	1.2411	0.993495	0.834958	0.92763	1.1079	1.25105	1.43733	1.0576	0.912772	1.09497	1.26039	1.2524	1.14171	1.09566	1.10625	1.12855	1.13474	1.16997	1.1685	1.11542	1.03974	0.998825	0.947338	0.909856	1.01642	1.1515	1.16969	1.04304	1.03477	1.05047	1.05971	1.08406	1.03916	0.990373	0.986395	1.00743	1.03754	1.04709	1.01376	1.08519	1.10828	1.01374	0.997588	0.988222	0.990808
a112p_59	11	1	NaN	1.45292	1.98966	1.59032	1.18066	1.23633	1.4242	1.5505	1.54284	1.06923	0.906675	1.01822	1.19386	1.20212	1.10567	1.19984	1.38461	1.40668	1.22866	1.26837	1.2437	1.18199	1.19754	1.16607	1.11395	1.08725	1.15242	1.28426	1.32467	1.16985	1.16848	1.18782	1.17671	1.1541	1.14111	1.12806	1.12002	1.20399	1.16475	1.07596	1.11672	1.17968	1.18841	1.13831	1.15054	1.17048	1.16417
a112p_6	11	1	NaN	1.80309	1.92552	1.13038	0.881848	1.10693	1.57061	1.45955	1.37996	1.45507	1.47539	1.30066	1.42087	1.24429	1.1014	1.67618	1.45431	1.16585	1.19612	1.39554	1.34625	1.17295	1.15289	1.23528	1.18211	1.04892	1.2086	1.35876	1.38583	1.35917	1.2336	1.19594	1.25089	1.30937	1.21517	1.13801	1.1664	1.25789	1.24644	1.1853	1.22815	1.27745	1.2305	1.13934	1.25566	1.26429	1.18681
a112p_60	11	1	NaN	1.31639	1.30201	1.13165	0.950497	1.0311	1.12648	1.11759	1.25747	0.935322	0.778195	0.873956	1.08586	1.0991	0.968357	1.06865	1.11489	1.12214	1.15136	1.15796	1.06651	0.990553	1.02834	0.984531	0.929821	0.926151	1.04427	1.06003	0.994243	0.972623	0.995785	1.03343	1.05694	1.04059	0.987086	0.956541	0.976265	1.00322	1.00104	0.976803	0.967559	1.04139	1.07389	0.997686	0.952437	0.968791	1.0079
a112p_61	11	1	NaN	5.82391	5.82391	1.79123	1.29106	1.43471	1.96355	5.82391	5.82391	1.50468	1.07144	1.28325	2.20841	2.02428	1.4149	1.95351	1.5482	1.32345	1.42137	1.33451	1.34891	1.39323	1.28116	1.25556	1.20587	1.16111	1.38979	1.66543	1.59464	1.34382	1.41894	1.4406	1.33511	1.31905	1.24675	1.18743	1.19343	1.2999	1.27942	1.18365	1.19782	1.29751	1.31318	1.2	1.19695	1.24084	1.28165
a112p_62	11	1	NaN	1.32746	1.68322	1.69318	1.23395	1.01423	1.10081	1.71812	1.63922	1.10481	0.938158	1.02734	1.22549	1.24525	1.08932	1.03727	1.13284	1.28603	1.30963	1.08563	1.05087	1.13735	1.16582	1.11772	1.03435	0.980145	1.0515	1.11105	1.09822	1.04303	1.0911	1.09511	1.05275	1.10821	1.06354	1.00553	1.00849	1.03671	1.04093	1.02685	1.03522	1.08843	1.09728	1.03689	1.03328	1.05315	1.05663
a112p_63	11	1	NaN	1.24173	1.22485	1.04196	1.08573	1.31691	1.50624	1.3998	1.40836	1.09885	0.944217	0.987487	1.19841	1.29539	1.17742	1.15761	1.12304	1.12734	1.18014	1.12788	1.13672	1.19742	1.21566	1.19874	1.14925	1.08817	1.03885	1.13756	1.26472	1.16532	1.15204	1.14457	1.11799	1.09719	1.0968	1.08133	1.04695	1.1016	1.10587	1.06256	1.06481	1.15667	1.20409	1.11961	1.04209	1.06975	1.14952
a112p_64	11	1	NaN	1.2338	1.47038	1.22715	0.982137	0.955018	1.04368	1.20315	1.26395	0.977831	0.85463	0.959262	1.04569	1.00287	0.916915	0.933358	0.98142	1.02639	1.02933	0.919746	0.930602	0.99602	0.938133	0.933105	0.928215	0.910928	0.95439	0.977151	0.969508	0.955836	0.953292	0.95218	0.940912	0.909916	0.920298	0.92453	0.893418	0.910384	0.912816	0.897516	0.898044	0.944321	0.956983	0.903607	0.871273	0.901708	0.946265
a112p_65	11	1	NaN	1.13565	1.16581	0.971436	0.894727	1.0106	1.11178	1.11354	1.48737	1.00459	0.813674	0.994046	1.07671	1.01821	0.947402	0.984996	1.03769	1.11118	1.19276	1.09182	1.02175	0.998986	0.986536	0.964754	0.931386	0.91578	1.00488	1.06923	1.05774	1.00734	1.0075	1.02417	1.03318	1.02048	0.992694	0.964847	0.953173	0.987293	1.0202	1.01257	0.958078	1.01977	1.03383	0.937969	0.94331	0.973872	0.996574
a112p_66	11	1	NaN	5.82391	5.82391	2.54175	0.991941	1.02144	1.43949	5.82391	1.7397	1.18067	1.06028	1.1631	1.48635	1.79706	1.52437	1.20656	1.23779	1.34972	1.31722	1.23527	1.30884	1.41733	1.25312	1.28193	1.25397	1.14897	1.25111	1.3821	1.40649	1.31064	1.36111	1.40327	1.35491	1.26311	1.22776	1.23479	1.26017	1.27952	1.31143	1.31443	1.24141	1.34236	1.4367	1.34977	1.27413	1.26835	1.29095
a112p_67	11	1	NaN	1.18044	1.40218	1.30053	0.998354	1.74257	5.82391	1.21577	2.06011	1.36727	1.03201	1.09913	1.2056	1.19463	1.12705	1.20085	1.20738	1.2266	1.33493	1.40577	1.2922	1.17355	1.20273	1.35523	1.25931	1.04137	1.14392	1.27835	1.31248	1.23731	1.21426	1.21142	1.21902	1.24502	1.15564	1.08999	1.11972	1.18152	1.20035	1.16243	1.12104	1.24039	1.30419	1.17199	1.12643	1.17089	1.22823
a112p_68	11	1	NaN	1.26248	1.35563	1.17105	0.955534	1.15851	1.42548	1.36282	1.87646	1.10906	0.902752	1.15332	1.49936	1.30894	1.03939	1.08325	1.25125	1.31228	1.15282	1.09737	1.0816	1.08553	1.0952	1.10584	1.05309	0.983186	1.05738	1.1467	1.15427	1.07021	1.06817	1.07993	1.07271	1.04905	1.03864	1.03092	1.02367	1.0699	1.06593	1.01283	0.98168	1.05669	1.13325	1.10322	1.02576	1.02241	1.06122
a112p_69	11	1	NaN	1.07718	1.38188	1.23104	0.968403	0.939775	1.11567	1.52284	1.16888	0.90067	0.832428	0.937626	1.09439	1.22582	1.19985	1.02881	1.04561	1.1395	1.17211	1.06612	1.05735	1.08929	1.01973	0.972039	0.957846	0.976871	1.03456	1.08273	1.10221	1.09341	1.05362	1.02697	1.01871	1.00671	0.995567	0.974593	0.946539	0.951534	0.962584	0.958177	0.932193	1.00334	1.04434	0.978468	0.957888	0.964898	0.997611
a112p_7	11	1	NaN	1.25117	1.78851	1.59181	1.23741	1.31585	1.17209	0.946319	1.06614	1.16932	1.1911	1.19639	1.27499	1.18082	1.08838	1.33521	1.25115	1.12144	1.15296	1.19942	1.17852	1.13119	1.13435	1.14546	1.15476	1.15944	1.16794	1.11325	1.11746	1.28743	1.21555	1.13492	1.13275	1.18865	1.14795	1.1093	1.14523	1.17592	1.16383	1.14111	1.16712	1.2206	1.21361	1.14288	1.15475	1.13983	1.11095
a112p_70	11	1	NaN	1.32127	1.57752	2.03199	1.16829	1.23516	1.51259	1.6371	1.35088	1.14933	1.0834	1.13223	1.31323	1.45017	1.42604	1.43443	1.39166	1.27395	1.15918	1.24937	1.22454	1.17768	1.3486	1.30383	1.18418	1.13508	1.23912	1.29944	1.2658	1.20872	1.18425	1.19567	1.23921	1.29765	1.24925	1.15931	1.10768	1.16139	1.22915	1.24713	1.20151	1.25547	1.30685	1.26402	1.1899	1.19072	1.22003
a112p_8	11	1	NaN	0.995275	1.01856	0.741484	0.682828	0.731532	0.783101	0.769265	0.741275	0.769809	0.840029	0.893112	0.891245	0.788994	0.710869	0.783335	0.779684	0.782017	0.849161	0.793989	0.722965	0.701182	0.754107	0.779367	0.767252	0.743353	0.753961	0.761391	0.765386	0.772559	0.758582	0.761718	0.783035	0.786259	0.765834	0.756365	0.773498	0.767629	0.754705	0.747426	0.753433	0.761422	0.759258	0.750051	0.767839	0.759443	0.739818
a112p_9	11	1	NaN	1.29641	1.37702	1.15006	1.29496	1.53707	1.38218	1.12731	1.27098	1.30783	1.28767	1.37397	1.32667	1.1422	1.04089	1.19029	1.29469	1.2261	1.11205	1.19028	1.1505	1.07578	1.14773	1.17014	1.14827	1.10826	1.043	1.10032	1.18816	1.14041	1.12608	1.13355	1.15804	1.20684	1.2036	1.16628	1.13606	1.15093	1.16783	1.15633	1.11234	1.17484	1.16852	1.06204	1.13735	1.14331	1.09585
a_d3m_1	3	0	NaN	0.921108	0.950209	1.07596	1.11776	0.981265	0.97857	1.12438	1.04828	1.01948	1.01663	0.994944	1.03341	1.03254	0.999358	1.02659	0.958029	0.932673	1.01103	1.01659	0.999781	1.01136	1.08658	1.04565	0.988128	0.974146	0.990339	0.983762	1.01339	1.13135	0.998884	0.928952	0.963709	1.01263	1.02447	0.99345	0.951738	0.957567	0.945485	0.937124	0.995725	1.06006	1.06352	1.00197	0.961278	0.960644	0.97625
a_d3m_10	3	0	NaN	0.870446	0.806145	0.804559	0.988714	1.04442	0.99161	0.951738	1.02975	1.0227	0.965643	0.936997	0.916413	0.984343	1.06351	0.914135	0.903805	0.953428	0.97755	0.948827	0.950853	0.963228	0.927973	0.903928	0.934383	1.00071	0.961802	0.908806	0.892422	0.925059	0.910715	0.903194	0.923719	0.960036	0.964972	0.939117	0.903517	0.874449	0.87691	0.898616	0.906224	0.924532	0.924208	0.897469	0.884737	0.883705	0.891594
a_d3m_11	3	0	NaN	0.945989	0.936446	1.02131	1.30678	1.15708	1.05208	1.09887	1.12766	1.08158	1.03463	1.04865	1.12094	1.16667	1.11897	1.00933	0.991745	1.01893	1.04913	1.08	1.12679	1.16752	1.15653	1.09256	1.04436	1.03334	1.04232	1.04508	1.04305	1.04355	1.02867	1.01875	1.02531	1.05406	1.14808	1.141	0.995542	1.02871	1.0447	1.02201	1.03553	1.03637	1.03924	1.04725	1.02158	1.01531	1.02436
a_d3m_12	3	0	NaN	1.33407	1.69046	1.69039	1.1997	1.06311	1.12941	1.30147	1.05956	1.11428	1.20319	1.04558	1.20546	1.35229	1.28143	1.24718	1.27412	1.27154	1.20972	1.22625	1.30821	1.34089	1.19578	1.1449	1.18269	1.26349	1.19296	1.22671	1.30742	1.28982	1.24042	1.19246	1.18042	1.25066	1.24113	1.21565	1.25069	1.328	1.31202	1.2377	1.21747	1.18616	1.16946	1.18476	1.24042	1.27242	1.25764
a_d3m_13	3	0	NaN	1.02297	1.07407	1.08727	0.810126	0.893971	0.924814	0.798787	0.84435	0.894882	0.934331	0.972136	1.01965	1.0381	1.01212	0.96809	1.05195	1.07869	0.955947	0.964297	0.979891	0.959855	0.91256	0.920303	0.980069	1.05518	1.01322	0.946913	0.94252	1.03845	1.00585	0.951202	0.930413	0.940426	0.97709	0.994977	0.97149	0.981659	0.967419	0.948769	0.977488	0.969668	0.946283	0.937395	0.973086	0.9766	0.960408
a_d3m_14	3	0	NaN	1.18882	1.24841	1.67135	1.44658	1.28406	1.08402	0.953764	1.10947	1.21746	1.27471	1.40908	1.50066	1.33307	1.15208	1.15449	1.34585	1.39142	1.14984	1.15971	1.22177	1.21562	1.09019	1.05533	1.0967	1.16956	1.10992	1.1915	1.32033	1.24149	1.13744	1.10655	1.1288	1.11939	1.16701	1.21407	1.19973	1.20567	1.16631	1.13468	1.19696	1.16367	1.122	1.13186	1.18082	1.20172	1.18161
a_d3m_15	3	0	NaN	0.634126	0.702017	0.748917	0.63516	0.609513	0.590713	0.570508	0.625685	0.624447	0.609576	0.644831	0.662069	0.671667	0.672541	0.654258	0.627149	0.613858	0.614921	0.583933	0.596197	0.627689	0.611001	0.638139	0.66703	0.659622	0.620529	0.632671	0.655703	0.633363	0.638024	0.635177	0.620795	0.622264	0.639336	0.64204	0.617026	0.610734	0.615569	0.628239	0.64544	0.640688	0.635555	0.637545	0.613614	0.606583	0.615153
a_d3m_16	3	0	NaN	0.75432	0.8237	0.923062	0.897037	0.767483	0.679496	0.669881	0.769091	0.75294	0.713573	0.762854	0.716266	0.744723	0.818168	0.733292	0.718934	0.733963	0.728663	0.714409	0.708494	0.717279	0.73755	0.7539	0.76458	0.767029	0.756486	0.754419	0.746599	0.721185	0.715142	0.731188	0.743692	0.703943	0.739484	0.767484	0.718419	0.718159	0.725913	0.726388	0.720348	0.735196	0.736873	0.716462	0.727094	0.72571	0.718784
a_d3m_17	3	0	NaN	0.864815	0.934097	1.26551	1.38628	1.23189	1.01144	0.906757	1.0985	1.13476	1.08646	1.19088	1.24223	1.1124	0.998762	1.09218	1.09322	1.02892	1.00308	1.13112	1.18609	1.10841	1.04606	1.09987	1.18543	1.19519	1.08836	1.12757	1.21102	1.15885	1.18607	1.1321	1.04284	1.08581	1.16972	1.19911	1.13498	1.13252	1.12072	1.10369	1.12319	1.24082	1.26123	1.13669	1.18749	1.18928	1.15689
a_d3m_18	3	0	NaN	0.700432	0.84685	0.982031	0.743109	0.709794	0.723539	0.731032	0.776157	0.793868	0.781005	0.760167	0.759846	0.730346	0.702737	0.752218	0.76967	0.765206	0.765922	0.762963	0.79563	0.816166	0.750105	0.720478	0.741745	0.790991	0.764412	0.764622	0.77844	0.770596	0.769617	0.7543	0.737053	0.756322	0.754829	0.751335	0.765132	0.769096	0.757378	0.746433	0.758895	0.748001	0.740673	0.749973	0.747849	0.768279	0.784528
a_d3m_19	3	0	NaN	1.26556	1.41389	1.66483	1.08373	1.23768	1.45895	1.29488	1.19973	1.25232	1.37423	1.42686	1.69777	1.68198	1.50483	1.88138	1.6836	1.44503	1.39712	1.34768	1.64091	2.44313	1.47548	1.35969	1.54095	2.05051	1.40835	1.33111	1.52045	1.91907	1.70144	1.43943	1.36323	1.58556	1.70134	1.57145	1.44493	1.61374	1.74672	1.67075	1.57795	1.52489	1.53163	1.5811	1.57132	1.56989	1.59471
a_d3m_2	3	0	NaN	0.997025	1.06053	1.27599	1.66581	1.36408	1.12406	1.0724	1.29119	1.3339	1.21142	1.15555	1.22219	1.2893	1.27399	1.20397	1.10418	1.1037	1.22963	1.15635	1.09859	1.13723	1.32119	1.21583	1.13797	1.18655	1.1864	1.1508	1.13662	1.18009	1.15932	1.17498	1.24214	1.27211	1.3318	1.32552	1.21738	1.16147	1.13009	1.1393	1.22238	1.27115	1.22668	1.14662	1.1905	1.1946	1.17691
a_d3m_20	3	0	NaN	0.87908	1.21597	2.45359	1.10014	0.997117	1.02555	1.03667	0.942969	0.954992	1.02952	1.06668	1.03054	1.04726	1.11961	1.13349	1.10512	1.0891	1.10182	1.07039	1.11368	1.12605	0.970944	1.00237	1.08828	1.11782	1.06942	1.06983	1.09102	1.07175	1.01975	0.993553	1.01238	1.07901	1.08699	1.06149	1.05051	1.04809	1.04719	1.06019	1.10219	1.04384	1.00597	1.03675	1.06452	1.07027	1.0697
a_d3m_21	3	0	NaN	0.957894	1.12579	1.26501	1.07932	1.10473	1.04368	0.914965	0.993841	1.04947	1.07821	1.12874	1.1831	1.1553	1.11745	1.24421	1.25692	1.16679	1.08408	1.06504	1.13086	1.18412	1.07436	1.09204	1.18936	1.27265	1.13452	1.13493	1.20242	1.18625	1.10988	1.05833	1.04668	1.05591	1.09717	1.12616	1.12021	1.18261	1.19494	1.15383	1.13411	1.12138	1.11795	1.12346	1.13365	1.13629	1.13125
a_d3m_22	3	0	NaN	0.772276	0.82576	0.942054	0.837807	0.848653	0.830595	0.754736	0.729756	0.761141	0.789008	0.763531	0.81207	0.839019	0.807929	0.765024	0.822226	0.856963	0.79118	0.789109	0.83178	0.867777	0.822091	0.752825	0.779793	0.897332	0.796296	0.749079	0.767767	0.813348	0.801139	0.765739	0.747556	0.779167	0.784295	0.776088	0.78237	0.810952	0.814682	0.801877	0.810986	0.805713	0.785544	0.767826	0.795313	0.817017	0.815725
a_d3m_23	3	0	NaN	1.33332	1.60454	1.60905	1.21327	1.18069	1.06292	0.892874	0.884612	0.938286	1.04158	1.14446	1.0819	1.02446	1.00672	0.977782	1.02312	1.04402	0.99123	1.01035	1.1379	1.29145	1.18159	1.04632	1.048	1.16084	1.02327	1.04725	1.14001	1.1049	1.0747	1.04909	1.03617	1.05535	1.0832	1.08007	1.04383	1.07083	1.06727	1.04528	1.06697	1.02468	0.999523	1.02648	1.05235	1.05582	1.04711
a_d3m_24	3	0	NaN	1.04139	1.04744	1.17086	0.936512	0.979991	0.966129	0.85199	0.903492	0.963782	0.992115	0.992497	1.08864	1.07484	0.995369	1.07978	1.18998	1.20147	1.10225	1.04483	1.0738	1.13522	1.10386	1.04076	1.05764	1.14934	1.06582	1.05973	1.11195	1.14244	1.11185	1.04359	1.01409	1.13621	1.14387	1.08912	1.07965	1.09805	1.09157	1.08237	1.12651	1.12476	1.0672	1.0084	1.05898	1.11214	1.10917
a_d3m_25	3	0	NaN	0.767416	0.927491	1.24819	0.737653	0.741232	0.763986	0.708251	0.809407	0.821808	0.774142	0.769088	0.836843	0.83335	0.777021	0.813919	0.850338	0.830285	0.771528	0.78881	0.846668	0.873246	0.794655	0.761117	0.769769	0.801944	0.811102	0.825668	0.843289	0.847406	0.80077	0.768171	0.766288	0.779705	0.803079	0.810548	0.793512	0.797723	0.800648	0.794009	0.779857	0.770635	0.772793	0.782878	0.780569	0.783136	0.786782
a_d3m_26	3	0	NaN	1.03966	1.08384	1.09396	0.947205	0.89684	0.905253	0.951036	1.0106	1.09562	1.21479	1.29082	1.07322	1.03501	1.13423	1.08177	1.03234	1.04086	1.10746	1.12248	1.14782	1.12766	1.0134	1.03901	1.10525	1.13402	1.12239	1.08501	1.07232	1.10938	1.08259	1.02223	0.988192	1.04652	1.08805	1.0977	1.09396	1.08518	1.0634	1.06561	1.13854	1.05086	0.986803	1.01257	1.03187	1.0518	1.05586
a_d3m_27	3	0	NaN	1.11489	1.57922	5.82391	1.27022	1.33284	1.40399	1.20742	1.16566	1.1988	1.25732	1.28491	1.33571	1.48128	1.59276	1.339	1.58545	1.69227	1.26873	1.40902	1.57301	1.53302	1.40538	1.29464	1.3653	1.6213	1.31532	1.2854	1.39717	1.44337	1.42015	1.32244	1.25519	1.3524	1.37831	1.38657	1.45464	1.40061	1.36118	1.36186	1.37651	1.36678	1.33782	1.31805	1.37786	1.37348	1.34746
a_d3m_28	3	0	NaN	0.97512	1.16059	1.5189	1.13725	0.964592	0.905348	0.915674	0.960452	0.983849	0.99058	1.00475	1.06573	1.04221	1.00797	1.20228	1.20884	1.14471	1.15091	1.05375	1.083	1.15709	1.05737	1.00069	1.05104	1.19372	1.12769	1.09454	1.09206	1.07406	1.06865	1.06195	1.0542	1.05878	1.07944	1.10423	1.11452	1.07891	1.07035	1.09977	1.13897	1.06972	1.01902	1.03827	1.08391	1.08517	1.07601
a_d3m_29	3	0	NaN	0.757246	0.908217	1.23892	0.837726	0.745452	0.750914	0.772123	0.733161	0.760939	0.83897	0.905781	0.991414	0.933401	0.821679	0.838159	0.922349	0.952952	0.875452	0.843568	0.884445	0.927289	0.853834	0.833293	0.882988	0.967753	0.903769	0.866172	0.882018	0.931276	0.893925	0.850716	0.84302	0.878491	0.888778	0.882758	0.88405	0.896304	0.876763	0.854065	0.881834	0.864998	0.842509	0.845529	0.875042	0.881214	0.874402
a_d3m_3	3	0	NaN	0.960658	1.03035	1.11331	1.1099	1.15687	1.16453	1.12054	1.13785	1.07591	0.984109	0.930069	0.988826	1.08726	1.12117	1.01938	0.947041	0.959434	1.06437	1.1069	1.07647	1.04611	1.08507	1.02813	0.989532	1.00938	1.02814	1.01006	1.00017	1.03674	0.993424	0.983177	1.02541	1.05562	1.03871	0.999204	0.970682	0.973572	0.96971	0.970096	1.00962	1.03882	1.03297	0.999788	0.983913	0.97843	0.98872
a_d3m_30	3	0	NaN	0.740355	0.814118	1.0583	0.787687	0.866776	0.89802	0.780094	0.846983	0.923339	0.946968	0.909422	0.90738	0.883657	0.843048	0.828226	0.920212	0.977503	0.900255	0.903063	0.915421	0.922384	0.923661	0.86147	0.858595	0.93239	0.909509	0.901499	0.928288	0.971041	0.923138	0.881666	0.871204	0.861935	0.881468	0.895526	0.881008	0.891818	0.873591	0.852947	0.887969	0.88799	0.878217	0.882161	0.892116	0.888942	0.883334
a_d3m_31	3	0	NaN	1.30219	1.30567	1.17726	0.980982	1.04903	1.11073	1.02009	0.902398	1.03429	1.21876	1.04704	1.11479	1.156	1.09475	1.06384	1.21706	1.26902	1.07247	1.12712	1.21606	1.19567	1.04728	0.992581	1.08264	1.32389	1.21971	1.15335	1.13537	1.10981	1.08789	1.0655	1.05307	1.07268	1.1058	1.11745	1.09016	1.05582	1.04406	1.07	1.13807	1.1148	1.07546	1.07542	1.10709	1.11721	1.10701
a_d3m_32	3	0	NaN	1.18334	1.28828	1.23713	1.02249	1.11558	1.08668	0.905406	0.915703	1.03052	1.14947	1.12068	1.25379	1.22637	1.08214	1.10019	1.2749	1.34973	1.16423	1.14115	1.21998	1.26072	1.09715	1.04459	1.11769	1.28409	1.1851	1.16796	1.19575	1.16561	1.11992	1.05466	1.02776	1.1508	1.1674	1.10472	1.08181	1.21201	1.21127	1.12172	1.16801	1.13189	1.09485	1.10981	1.15613	1.17141	1.15646
a_d3m_33	3	0	NaN	0.887729	1.06654	1.29898	0.990238	0.892772	0.875313	0.880562	0.865578	0.88251	0.909157	0.914291	0.939892	0.992443	1.02493	0.960147	1.02364	1.05481	0.956216	0.963623	0.969804	0.961925	0.962706	0.93579	0.962662	1.04119	0.966311	0.971302	1.01417	1.00238	1.00705	0.947797	0.878523	0.91614	0.921768	0.93427	0.995246	1.00706	0.982238	0.958966	0.971486	0.933052	0.914227	0.94096	0.947051	0.949954	0.964009
a_d3m_34	3	0	NaN	1.122	1.55338	1.73894	0.957718	1.05634	1.21717	1.07607	0.91366	0.978508	1.11404	1.0632	1.14324	1.24436	1.24809	1.14117	1.16504	1.20197	1.15121	1.0928	1.1297	1.15262	1.0084	1.00347	1.09413	1.2131	1.13369	1.06807	1.11524	1.33438	1.17062	1.05494	1.05887	1.10343	1.12757	1.11601	1.09129	1.11323	1.12511	1.13261	1.1722	1.11853	1.0744	1.09109	1.14723	1.16312	1.13285
a_d3m_35	3	0	NaN	0.705618	0.872218	0.920971	0.66214	0.693435	0.763731	0.756046	0.756076	0.81638	0.868946	0.827022	0.826417	0.802796	0.770375	0.788937	0.803346	0.812898	0.823388	0.828406	0.823869	0.813161	0.803875	0.789148	0.809315	0.8605	0.840617	0.808411	0.808344	0.858532	0.863049	0.817132	0.77418	0.803982	0.825491	0.827703	0.821112	0.818253	0.803656	0.795177	0.820926	0.805073	0.790973	0.801106	0.79893	0.799442	0.800931
a_d3m_36	3	0	NaN	0.8167	0.899255	0.913741	0.760711	0.801698	0.83359	0.789599	0.826309	0.817228	0.789234	0.794699	0.843505	0.84936	0.817568	0.833397	0.842835	0.817881	0.778792	0.827952	0.856328	0.835213	0.79789	0.767699	0.791007	0.857552	0.824522	0.804566	0.806195	0.810767	0.80624	0.789557	0.778087	0.803203	0.809689	0.804025	0.800071	0.782677	0.779305	0.795185	0.818979	0.785669	0.77433	0.810082	0.798736	0.797521	0.808369
a_d3m_37	3	0	NaN	0.725711	0.778969	0.852463	0.671604	0.667288	0.708379	0.712343	0.65194	0.694726	0.752845	0.707046	0.72932	0.711861	0.672253	0.710578	0.728852	0.718115	0.700329	0.71399	0.719211	0.697724	0.657256	0.65431	0.680373	0.714647	0.709736	0.712483	0.71476	0.699823	0.690815	0.68448	0.679883	0.679515	0.70909	0.733768	0.725337	0.727707	0.708277	0.689512	0.711504	0.682336	0.668003	0.693452	0.686181	0.687971	0.688539
a_d3m_38	3	0	NaN	1.25463	1.50621	1.99211	1.1844	1.2064	1.1249	0.921842	0.922927	1.00101	1.09695	1.13513	1.29424	1.23443	1.08155	1.1784	1.35427	1.35161	1.16229	1.14852	1.27706	1.31291	1.02754	1.02223	1.16723	1.35764	1.17754	1.14178	1.21297	1.26252	1.12409	1.0509	1.07292	1.1371	1.1247	1.1112	1.1618	1.17435	1.15276	1.12659	1.12676	1.1033	1.09413	1.11829	1.15747	1.1711	1.15797
a_d3m_39	3	0	NaN	0.90975	0.986945	0.968871	0.830427	0.889538	0.959903	0.920911	0.839866	0.881272	0.972091	0.974061	0.969744	0.940813	0.897568	0.865774	0.926928	0.998242	0.980234	0.891197	0.902209	0.932553	0.833502	0.850519	0.927038	0.988113	0.923912	0.893816	0.897624	0.899698	0.874761	0.851829	0.85878	0.928669	0.917744	0.883673	0.892206	0.904624	0.927177	0.93465	0.892867	0.875074	0.859995	0.84462	0.880815	0.896798	0.890142
a_d3m_4	3	0	NaN	0.845628	0.915827	0.887462	0.931788	0.852146	0.828845	0.877448	0.833601	0.800631	0.776089	0.757743	0.839244	0.879571	0.82955	0.785797	0.771832	0.791256	0.825848	0.786493	0.777202	0.797694	0.805046	0.794118	0.789191	0.790258	0.756239	0.749916	0.773545	0.80532	0.781984	0.771227	0.78857	0.801037	0.799029	0.777762	0.748214	0.748404	0.736228	0.726115	0.756466	0.765592	0.759359	0.752573	0.754761	0.749274	0.744028
a_d3m_40	3	0	NaN	0.815314	0.86271	1.02808	0.892364	0.862487	0.886259	0.910417	0.871509	0.868743	0.88235	0.885641	0.954136	0.941582	0.865354	0.861415	0.970323	0.984684	0.834608	0.834535	0.888384	0.908782	0.822944	0.79931	0.871244	1.00907	0.916542	0.882375	0.900496	0.909465	0.890277	0.855044	0.838382	0.889282	0.889225	0.876147	0.896353	0.910867	0.88825	0.865258	0.89782	0.860694	0.824386	0.832411	0.876632	0.887526	0.873962
a_d3m_41	3	0	NaN	1.2046	1.08417	1.00398	0.888627	0.976618	1.05025	0.983881	0.92582	0.908347	0.945991	1.04022	1.16044	1.10862	0.979502	0.984594	1.09876	1.19418	1.1441	1.10257	1.09169	1.09441	1.07699	1.0363	1.06434	1.14857	1.03455	1.02961	1.07412	1.05132	1.01412	0.987479	0.984717	1.01553	1.02146	1.02113	1.04193	1.08248	1.08809	1.07208	1.08192	1.02606	0.995881	1.02606	1.06221	1.08713	1.083
a_d3m_42	3	0	NaN	0.869789	0.933904	1.061	0.871136	0.831876	0.841705	0.848737	0.839542	0.844848	0.886421	0.953271	0.908214	0.880979	0.90751	0.958517	1.0057	1.01439	0.983686	0.958502	1.00838	1.03942	0.914634	0.924333	0.987081	1.02409	0.971387	0.944822	0.984134	1.09084	1.02794	0.934426	0.896892	0.951076	0.983124	0.979342	0.967482	0.98806	0.978383	0.958886	0.985763	0.963515	0.944055	0.958561	0.984206	1.0018	0.999728
a_d3m_43	3	0	NaN	1.23238	1.62412	5.82391	1.74015	1.50139	1.38465	1.24322	1.16422	1.19423	1.23452	1.20769	1.43378	1.45662	1.2731	1.35997	1.68629	1.68408	1.30288	1.38619	1.57454	1.59929	1.35352	1.27276	1.31466	1.42019	1.32256	1.38581	1.54914	1.53978	1.31875	1.26347	1.35229	1.41265	1.29826	1.2225	1.29037	1.48178	1.51047	1.41222	1.45782	1.27522	1.2009	1.29712	1.37945	1.4238	1.41613
a_d3m_44	3	0	NaN	1.07932	1.42992	5.82391	1.23362	1.11759	1.02888	0.903844	0.901246	1.01646	1.17857	1.20009	1.28826	1.29003	1.20969	1.19304	1.28523	1.29301	1.15116	1.13412	1.1903	1.22714	1.13644	1.15557	1.25442	1.34842	1.20851	1.14987	1.16115	1.18774	1.18161	1.10937	1.05895	1.18044	1.26054	1.22454	1.14623	1.17113	1.19177	1.19495	1.21804	1.15003	1.11882	1.16705	1.20302	1.19848	1.17815
a_d3m_45	3	0	NaN	0.910307	1.12969	1.73302	1.11207	0.889401	0.823946	0.829735	0.792941	0.828052	0.923375	1.01357	1.06901	0.987252	0.898331	0.98625	1.0583	1.02179	0.93061	0.958937	1.0353	1.0787	1.00371	0.936624	0.928481	0.960004	0.903061	0.933344	0.997361	0.987415	0.989855	0.961682	0.918762	0.915868	0.942813	0.971908	0.978883	0.974005	0.956616	0.939873	0.938841	0.916546	0.915591	0.948929	0.961682	0.968302	0.967014
a_d3m_46	3	0	NaN	0.853298	1.01916	1.19256	0.834628	0.777412	0.786772	0.791886	0.809916	0.80575	0.810504	0.856486	0.940118	0.933902	0.850651	0.81411	0.877329	0.92893	0.889529	0.913896	0.934373	0.916666	0.865123	0.859563	0.902291	0.960359	0.911375	0.893202	0.907555	0.923001	0.917331	0.882306	0.856933	0.908266	0.907035	0.880706	0.87706	0.898759	0.866692	0.835525	0.904774	0.882075	0.847453	0.858631	0.891548	0.891068	0.884823
a_d3m_47	3	0	NaN	0.739701	0.928077	1.27339	0.901371	0.86906	0.908765	0.906821	0.846269	0.830876	0.86908	0.932232	0.893117	0.890236	0.914736	0.851742	0.91511	0.974945	0.923897	0.965736	0.913527	0.845707	0.89244	0.859927	0.880782	0.984179	0.918758	0.898052	0.911116	0.901444	0.862762	0.817122	0.803627	0.880385	0.910349	0.879284	0.840947	0.878214	0.907555	0.913231	0.92427	0.878801	0.837836	0.834256	0.864597	0.882537	0.880175
a_d3m_48	3	0	NaN	0.874263	0.931424	1.04299	0.936751	1.00484	0.942515	0.794435	0.900407	0.99315	1.02096	1.01227	0.986659	0.99291	0.999246	0.925905	0.99366	1.08233	1.04896	0.992055	0.991905	1.0005	0.93633	0.91011	0.955836	1.05311	1.01074	1.01608	1.04645	1.03196	1.00506	0.947412	0.903581	0.950317	0.961635	0.955316	0.966327	0.963361	0.958026	0.965606	0.996004	0.951435	0.91917	0.942041	0.99415	0.982644	0.946896
a_d3m_49	3	0	NaN	0.990781	1.11958	1.13602	0.869633	0.842146	0.878322	0.884649	0.810095	0.838446	0.907461	0.904845	0.893335	0.894168	0.895221	0.865381	0.944753	0.99692	0.918431	0.891939	0.931668	0.978341	0.922566	0.848398	0.858193	0.950379	0.911081	0.942608	0.974766	0.898137	0.862193	0.859333	0.872738	0.880592	0.869422	0.869154	0.894387	0.889427	0.879773	0.87422	0.872132	0.885725	0.887587	0.868963	0.859239	0.872412	0.887311
a_d3m_5	3	0	NaN	0.418309	0.425012	0.435792	0.488953	0.473291	0.460698	0.476611	0.477444	0.483526	0.481965	0.464716	0.467326	0.474431	0.472346	0.454176	0.451164	0.449414	0.440955	0.449144	0.454486	0.451703	0.443582	0.434813	0.438759	0.447277	0.418038	0.410021	0.418554	0.422136	0.41213	0.409812	0.417121	0.418061	0.420014	0.41289	0.395484	0.395958	0.397182	0.399284	0.410471	0.410397	0.404688	0.399378	0.393552	0.388598	0.3863
a_d3m_50	3	0	NaN	0.78289	0.891955	1.09694	0.877613	0.970796	0.948852	0.771446	0.798349	0.863239	0.896134	0.864446	0.898907	0.885959	0.837872	0.854561	0.885406	0.883957	0.843814	0.826537	0.857496	0.897413	0.8646	0.785115	0.789866	0.89039	0.867364	0.864291	0.876627	0.864482	0.83602	0.792301	0.764873	0.804193	0.845869	0.856477	0.834441	0.825341	0.814643	0.809369	0.823992	0.819187	0.80916	0.807126	0.813785	0.816114	0.816348
a_d3m_51	3	0	NaN	1.27986	1.86633	2.2037	1.38028	1.28411	1.07269	0.859166	0.85812	1.00976	1.22768	1.20216	1.13306	1.14564	1.18204	1.06389	1.0917	1.15299	1.1466	1.1966	1.30409	1.3247	1.12422	1.00202	1.0429	1.25314	1.20988	1.17768	1.18809	1.19214	1.09228	1.03056	1.04696	1.15715	1.18104	1.12154	1.06932	1.10907	1.1359	1.13736	1.16033	1.12131	1.09562	1.11085	1.10145	1.09283	1.09514
a_d3m_52	3	0	NaN	1.1437	1.57934	5.82391	1.279	1.20465	1.30106	1.27966	1.09436	1.20676	1.44554	1.3278	1.35771	1.34688	1.26623	1.20653	1.25383	1.36888	1.43904	1.23994	1.23035	1.26105	1.09166	1.07326	1.22008	1.51502	1.23551	1.18501	1.22135	1.16853	1.17322	1.17001	1.15016	1.15874	1.23752	1.27391	1.19681	1.21063	1.23923	1.24465	1.21305	1.14662	1.1095	1.12463	1.18466	1.22234	1.21668
a_d3m_53	3	0	NaN	0.96756	1.13235	1.51722	0.936787	0.850338	0.809522	0.767415	0.867113	0.892251	0.861602	0.865137	0.925962	0.955584	0.92168	0.874291	0.839442	0.848405	0.894629	0.86626	0.887983	0.935347	0.908893	0.891196	0.921706	0.986287	0.953254	0.902647	0.886568	0.922761	0.925087	0.894258	0.867715	0.896234	0.877626	0.868073	0.910514	0.921475	0.90811	0.891396	0.892172	0.872046	0.858073	0.865298	0.882908	0.897668	0.905712
a_d3m_54	3	0	NaN	1.0462	1.17098	1.19006	1.0409	1.02136	0.985062	0.920973	0.94562	1.01066	1.08645	1.11903	1.10876	1.03864	0.988981	1.06613	1.13554	1.12522	1.05885	1.04888	1.14119	1.21926	1.06525	0.999954	1.05564	1.20923	1.15119	1.13671	1.14544	1.10343	1.0368	1.01519	1.04572	1.10136	1.11813	1.09841	1.07834	1.11542	1.10061	1.07595	1.14681	1.07461	1.02359	1.06442	1.1219	1.12695	1.10261
a_d3m_55	3	0	NaN	1.03408	1.17253	1.58857	1.18934	0.980836	0.930755	0.964281	0.918908	0.866892	0.874609	0.975751	1.0202	1.04502	1.05764	1.03782	1.10927	1.13101	1.03268	1.02302	1.07942	1.0922	0.960478	1.00335	1.08516	1.09309	1.04448	1.02295	1.04387	1.08984	1.04766	0.960473	0.912328	0.993589	1.01848	1.00405	1.0141	1.05772	1.03204	0.981293	1.00402	0.996561	0.982163	0.985952	1.01562	1.02478	1.0214
a_d3m_56	3	0	NaN	1.20524	1.08344	1.04761	0.891213	1.07427	1.03308	0.787376	0.905737	1.07077	1.10325	0.973922	0.987654	0.99168	0.957984	0.951158	1.01039	1.07224	1.08072	1.11137	1.1403	1.10114	0.983587	1.02214	1.09231	1.09667	1.05312	1.054	1.091	1.11886	1.05608	1.01794	1.02789	1.05065	1.06819	1.07162	1.07079	1.12313	1.104	1.0522	1.07204	1.01933	0.997062	1.04128	1.05082	1.06296	1.0726
a_d3m_57	3	0	NaN	0.974732	1.4077	5.82391	1.06106	0.933419	0.935182	0.936801	0.906376	0.951918	1.00267	0.973536	1.05971	1.08642	1.02257	1.00364	1.04008	1.04641	0.995518	1.02916	1.12167	1.15456	1.01021	0.996624	1.08695	1.19611	1.01495	0.991963	1.05204	1.06017	1.04593	0.994354	0.955114	1.01253	1.03526	1.0263	1.02299	1.03647	1.03283	1.02756	1.05538	1.00941	0.984111	1.01671	1.03772	1.01979	0.993593
a_d3m_58	3	0	NaN	0.845192	0.908817	1.2155	1.11605	1.14118	1.06385	0.928398	0.993977	0.967575	0.900294	0.903324	1.05904	1.1878	1.13171	1.02751	1.05688	1.07631	1.00841	1.04942	1.09124	1.08599	1.0316	0.924604	0.930508	1.07335	1.07694	1.10874	1.15796	1.13819	0.984574	0.924914	0.9613	1.011	1.03946	1.03908	1.02296	1.00496	1.00974	1.02887	1.03001	0.958774	0.947134	1.02619	1.03129	1.00962	0.993557
a_d3m_6	3	0	NaN	0.647078	0.706519	0.779543	0.807583	0.734408	0.718725	0.770309	0.737017	0.70551	0.702215	0.725439	0.715613	0.699996	0.701476	0.730285	0.676382	0.657042	0.722852	0.710425	0.708517	0.712374	0.681936	0.671796	0.671275	0.673412	0.69053	0.667851	0.643655	0.658689	0.655703	0.652319	0.658187	0.672627	0.689216	0.688061	0.666118	0.665886	0.656152	0.643348	0.650828	0.655211	0.651745	0.64418	0.646691	0.644836	0.641409
a_d3m_7	3	0	NaN	0.748247	0.819535	0.912823	0.949347	0.876523	0.836445	0.851405	0.847704	0.83276	0.813921	0.806282	0.870247	0.883583	0.841821	0.856752	0.824654	0.831761	0.919451	0.915436	0.866701	0.841592	0.887038	0.882706	0.863666	0.858439	0.85743	0.825617	0.808891	0.847989	0.870524	0.87708	0.876783	0.879565	0.88159	0.873113	0.854154	0.851368	0.836839	0.819266	0.82322	0.832823	0.837598	0.833636	0.825972	0.830632	0.845207
a_d3m_8	3	0	NaN	0.633053	0.721911	0.780031	0.638601	0.642369	0.672838	0.674699	0.68899	0.690226	0.670817	0.64271	0.664895	0.679341	0.661564	0.63065	0.62827	0.640285	0.650852	0.65881	0.656463	0.646622	0.635259	0.610641	0.610197	0.632821	0.615374	0.612752	0.6185	0.615147	0.626049	0.628637	0.618571	0.610059	0.606793	0.604438	0.598848	0.591795	0.587367	0.591028	0.606351	0.603876	0.597031	0.596519	0.597137	0.596449	0.591918
a_d3m_9	3	0	NaN	0.755991	0.82359	1.01287	0.985244	0.8543	0.809997	0.856566	0.889895	0.869693	0.832663	0.824349	0.881083	0.914186	0.889375	0.858158	0.894705	0.912434	0.863821	0.881813	0.846853	0.813468	0.877883	0.893798	0.853679	0.81288	0.858999	0.872652	0.872045	0.903811	0.872143	0.84815	0.848697	0.84467	0.865243	0.859305	0.809686	0.817828	0.828967	0.834487	0.852127	0.876645	0.879823	0.854065	0.831153	0.822449	0.827295
a_d3v_1	3	0	NaN	1.13996	1.18287	1.23221	1.33396	1.18051	1.15633	1.29483	1.24305	1.22504	1.28398	1.41089	1.40242	1.29746	1.23628	1.33545	1.28429	1.20532	1.19794	1.25055	1.26918	1.26331	1.29697	1.29926	1.30353	1.30927	1.24439	1.18601	1.19249	1.28211	1.20632	1.16543	1.21332	1.31231	1.31789	1.24359	1.17178	1.15303	1.17583	1.22382	1.2662	1.27453	1.23508	1.18358	1.21452	1.19949	1.17527
a_d3v_10	3	0	NaN	0.883278	0.999003	1.19847	1.21553	0.992072	0.953073	1.09244	1.07946	1.06717	1.04398	0.997742	1.04582	1.07891	1.06399	1.06175	0.971387	0.968441	1.12146	1.08097	1.07215	1.12542	1.17273	1.11378	1.06887	1.07897	1.09272	1.02026	0.995057	1.12303	1.09917	1.04756	1.03761	1.06473	1.08393	1.07465	1.04101	1.0095	1.00971	1.0325	1.04721	1.07724	1.08314	1.05297	1.03809	1.04851	1.06821
a_d3v_11	3	0	NaN	0.746039	0.817099	0.986083	0.905184	0.864725	0.830708	0.813688	0.917242	0.91206	0.838258	0.80005	0.828079	0.848583	0.828296	0.789113	0.767928	0.78111	0.824995	0.842043	0.793299	0.759449	0.8307	0.828174	0.814031	0.828929	0.833301	0.799842	0.77496	0.794144	0.773515	0.769175	0.790063	0.799074	0.810249	0.795634	0.755582	0.77167	0.771603	0.759166	0.777064	0.77075	0.766658	0.778701	0.778043	0.772042	0.767165
a_d3v_12	3	0	NaN	0.935547	0.959435	0.86031	0.762984	0.814122	0.833263	0.767217	0.760378	0.76522	0.761659	0.762585	0.947551	0.949386	0.790603	0.827056	0.836644	0.842994	0.869946	0.82628	0.834749	0.87913	0.873181	0.825426	0.823325	0.884139	0.908919	0.894899	0.874983	0.874622	0.844306	0.833511	0.839399	0.816543	0.827745	0.84743	0.845903	0.839508	0.844497	0.851568	0.838166	0.818355	0.807049	0.810842	0.82915	0.843548	0.840091
a_d3v_13	3	0	NaN	0.932756	1.2343	1.23293	0.873303	1.03161	1.11041	0.8829	0.834451	0.879578	0.948476	0.958801	1.03852	0.990483	0.886852	0.927413	0.985861	1.01507	1.00177	0.977429	0.951609	0.941907	0.961664	0.948573	1.00052	1.12178	1.01579	0.966871	0.974181	0.993081	1.02533	0.984206	0.9197	0.955796	0.97846	0.984577	0.987921	0.95778	0.953125	0.977521	1.00037	0.955141	0.934639	0.969385	0.972039	0.969853	0.966032
a_d3v_14	3	0	NaN	0.890262	1.10647	1.20319	0.856609	0.844796	0.815088	0.730913	0.805786	0.863122	0.872443	0.864714	0.923878	0.911004	0.846456	0.864495	0.95588	0.98852	0.901788	0.889306	0.909873	0.911438	0.851033	0.827913	0.865602	0.93671	0.88016	0.880899	0.919442	0.926012	0.881887	0.841422	0.823627	0.822702	0.841127	0.860625	0.869546	0.896149	0.884859	0.858309	0.871607	0.84697	0.837543	0.865542	0.879751	0.878815	0.870296
a_d3v_15	3	0	NaN	0.834612	0.969851	1.14809	0.897623	0.856227	0.8635	0.850563	0.817427	0.847392	0.909158	0.934865	0.943529	0.911904	0.86207	0.837295	0.943335	0.977151	0.842383	0.868415	0.934322	0.946772	0.849788	0.782184	0.805211	0.912636	0.914669	0.915373	0.920065	0.905661	0.867687	0.848958	0.854014	0.860122	0.86291	0.869972	0.885622	0.89651	0.878082	0.860706	0.890057	0.84723	0.820916	0.847023	0.853938	0.858049	0.862444
a_d3v_16	3	0	NaN	1.04983	1.10081	1.21941	0.994665	0.995909	1.04489	1.02277	0.898888	0.877903	0.95128	1.07523	1.07792	1.14741	1.21176	0.98084	1.04157	1.15422	1.09021	1.1198	1.17896	1.17392	1.05233	1.01029	1.05492	1.14766	1.08322	1.0743	1.08717	1.04908	1.00588	0.995325	1.01799	1.05009	1.08284	1.08069	1.04477	1.07432	1.05381	1.02423	1.09081	1.0709	1.03314	1.03046	1.03888	1.06985	1.10467
a_d3v_17	3	0	NaN	1.23246	1.41401	1.69576	1.12714	1.39573	1.44165	1.08111	1.2933	1.23909	1.09572	1.12216	1.16469	1.19873	1.24175	1.37131	1.41565	1.29346	1.13882	1.11405	1.23182	1.35669	1.17359	1.07477	1.15122	1.3955	1.17106	1.10396	1.15445	1.22133	1.16248	1.07402	1.0384	1.12235	1.15874	1.13271	1.10289	1.14777	1.15998	1.11709	1.06464	1.0366	1.06274	1.13117	1.11119	1.11783	1.13879
a_d3v_18	3	0	NaN	0.939189	1.13412	1.28116	0.927683	0.898631	0.930639	0.923225	0.882529	0.889534	0.972984	1.11009	1.01326	0.949974	0.943971	0.890836	0.976916	1.0328	0.935633	0.930962	0.998705	1.04132	0.931866	0.922407	0.968488	1.00909	0.941949	0.966999	1.03166	1.02261	1.00921	0.970073	0.937407	0.977882	0.994616	0.989243	0.986463	0.994955	0.974226	0.958419	1.00773	0.993348	0.961181	0.949265	0.943694	0.951066	0.958482
a_d3v_19	3	0	NaN	1.20713	1.95676	5.82391	1.36069	1.12613	1.14079	1.18893	1.01963	1.07425	1.19294	1.13278	1.31531	1.37543	1.21175	1.14983	1.32733	1.37464	1.12222	1.18029	1.27414	1.28529	1.19776	1.1084	1.19082	1.47711	1.18577	1.15715	1.23668	1.20901	1.25172	1.20323	1.12177	1.19764	1.26663	1.28345	1.27621	1.36609	1.33115	1.26086	1.35825	1.25559	1.19442	1.25393	1.25897	1.2777	1.31022
a_d3v_2	3	0	NaN	0.88438	1.04138	1.14159	1.01016	0.976194	0.995832	1.02748	1.02784	1.06441	1.05412	0.967058	1.05455	1.13561	1.08733	0.982063	0.954798	0.987542	1.04562	1.03784	0.984399	0.958851	1.0264	1.05435	1.03479	1.00593	1.02051	1.02669	1.03823	1.06634	0.984411	0.962325	1.0188	1.06362	1.04665	0.992655	0.950109	0.971888	0.977848	0.978083	1.03184	1.03969	1.02105	1.0102	1.03149	1.02009	0.993116
a_d3v_20	3	0	NaN	0.729213	0.758704	0.922679	1.02028	0.912341	0.77918	0.7372	0.922407	0.896454	0.805509	0.859872	0.853339	0.85277	0.870903	0.872069	0.864515	0.845129	0.819177	0.794688	0.836691	0.879599	0.80632	0.853152	0.916824	0.903724	0.849352	0.84983	0.870597	0.855295	0.831939	0.859505	0.911405	0.861423	0.8588	0.871721	0.857481	0.833974	0.845836	0.878018	0.879067	0.875171	0.865912	0.856439	0.870398	0.875299	0.867087
a_d3v_21	3	0	NaN	0.853201	1.04464	1.68125	1.15293	1.01151	0.895036	0.812378	0.909955	0.932476	0.948501	1.08869	1.0523	1.01185	1.00754	0.972808	0.967055	0.949715	0.91352	0.935808	0.97131	0.964553	0.896565	0.948484	1.00933	0.99166	0.958643	0.961263	0.98638	1.00009	0.977133	0.991419	1.02595	0.970588	0.975338	1.00545	1.00576	0.971539	0.955914	0.959878	0.959228	0.97468	0.988634	0.99052	0.997326	0.972196	0.945948
a_d3v_22	3	0	NaN	0.819222	0.991867	1.2632	1.1953	1.295	1.10792	0.893533	1.04247	1.07303	1.04887	1.15886	1.10379	1.03971	1.03106	1.07079	1.04432	1.01642	1.03904	1.11427	1.07799	1.01003	1.06368	1.14693	1.21839	1.21626	1.10228	1.09293	1.092	1.01157	1.05298	1.14229	1.18415	1.09469	1.1282	1.17782	1.13043	1.12699	1.13383	1.1427	1.1569	1.15633	1.15459	1.15928	1.16273	1.11943	1.09093
a_d3v_23	3	0	NaN	0.752299	0.841344	0.967367	0.91209	0.864522	0.829228	0.826505	0.934252	0.977836	0.954056	0.943104	0.935985	0.925488	0.926906	0.966666	0.891908	0.836185	0.864122	0.927784	0.915825	0.858744	0.856297	0.925998	0.97708	0.945656	0.898584	0.923464	0.96931	0.953567	0.939596	0.923441	0.907943	0.902906	0.950987	0.96841	0.908649	0.922836	0.937705	0.946221	0.977887	0.977902	0.952825	0.92703	0.937926	0.911019	0.884357
a_d3v_24	3	0	NaN	1.12059	1.2009	1.68532	5.82391	1.82301	1.17214	1.06958	1.29588	1.41453	1.35133	1.33945	1.27202	1.2589	1.26182	1.16647	1.16821	1.19643	1.20193	1.31128	1.31036	1.20172	1.14081	1.26585	1.4119	1.35303	1.20261	1.20376	1.28766	1.31687	1.23053	1.23343	1.3155	1.25473	1.27181	1.3178	1.31436	1.28074	1.28284	1.31255	1.32021	1.33157	1.31976	1.28791	1.3011	1.27764	1.25112
a_d3v_25	3	0	NaN	0.999938	1.29111	5.82391	5.82391	1.42363	1.11924	1.05261	1.28328	1.292	1.12856	1.06653	1.18002	1.24361	1.17302	1.11545	1.17653	1.16804	1.05164	1.14627	1.17324	1.10829	1.09896	1.20149	1.28212	1.20718	1.06412	1.07004	1.14269	1.15315	1.19231	1.24693	1.26007	1.16391	1.18846	1.22102	1.16171	1.15207	1.15086	1.16432	1.21905	1.23359	1.20355	1.16354	1.17301	1.15645	1.13601
a_d3v_26	3	0	NaN	1.2122	1.62322	5.82391	5.82391	3.20129	1.38767	1.02291	1.3927	1.46199	1.27067	1.34942	1.36591	1.34344	1.31009	1.27699	1.3774	1.36238	1.21163	1.45203	1.47042	1.26656	1.24999	1.40909	1.63072	1.61498	1.37272	1.37961	1.49644	1.48426	1.3786	1.40552	1.50414	1.32085	1.30599	1.38076	1.4319	1.38981	1.3454	1.37172	1.54697	1.52691	1.45424	1.4571	1.50808	1.44986	1.38198
a_d3v_27	3	0	NaN	0.910156	0.911513	1.11205	1.17596	1.14558	1.03004	0.953189	1.0979	1.0502	0.940242	0.940491	0.998054	1.06028	1.09264	1.10291	1.05602	0.979471	0.922645	0.950539	0.996229	1.00285	0.952652	1.00877	1.09123	1.10176	1.02525	1.04523	1.09671	1.06304	1.01603	1.00814	1.02559	0.999266	1.05472	1.07813	0.995381	1.01576	1.02301	1.01905	1.06555	1.03055	1.00546	1.02687	1.00026	0.972487	0.967657
a_d3v_28	3	0	NaN	1.2067	1.29949	1.54775	1.3739	1.48182	1.28367	1.05802	1.27089	1.22691	1.1334	1.28816	1.42472	1.38679	1.27795	1.27451	1.27063	1.28527	1.31116	1.23439	1.21196	1.20924	1.14942	1.21855	1.36738	1.44646	1.2361	1.27482	1.35563	1.20561	1.23052	1.29913	1.29065	1.15629	1.2303	1.32771	1.23312	1.22649	1.2451	1.2672	1.28714	1.29581	1.2887	1.27332	1.2832	1.2043	1.15024
a_d3v_29	3	0	NaN	5.82391	2.10928	1.53216	1.11535	1.1393	1.19442	1.09445	0.90492	1.00796	1.26202	1.22022	1.26917	1.33139	1.30292	1.15685	1.21217	1.30423	1.26531	1.2416	1.32835	1.35024	1.10765	1.04967	1.12208	1.28919	1.29154	1.20156	1.18967	1.341	1.18789	1.11862	1.17729	1.2419	1.33262	1.31513	1.18715	1.23417	1.26288	1.24588	1.25545	1.18099	1.13168	1.14658	1.18235	1.17886	1.16683
a_d3v_3	3	0	NaN	0.999786	1.07354	1.07617	1.04591	0.937044	0.882933	0.91255	1.03425	1.00698	0.911233	0.883084	1.03969	1.00283	0.84588	0.916181	0.915745	0.933504	1.03792	0.981507	0.9313	0.93478	0.987729	0.977313	0.948537	0.936103	0.92928	0.926468	0.941161	0.978141	0.961279	0.930836	0.923914	0.971196	0.971329	0.951079	0.946269	0.919384	0.918413	0.938848	0.947345	0.954867	0.9493	0.932386	0.935902	0.92007	0.905052
a_d3v_30	3	0	NaN	0.788313	0.872912	0.854211	0.727117	0.700364	0.732911	0.7721	0.717138	0.743883	0.769671	0.712856	0.776243	0.783381	0.727227	0.748778	0.795358	0.839038	0.845763	0.757438	0.772097	0.829658	0.765901	0.752481	0.782206	0.820088	0.779379	0.778762	0.811895	0.835848	0.803604	0.76189	0.745198	0.775465	0.786483	0.77844	0.769897	0.776505	0.760926	0.748841	0.788211	0.755567	0.73456	0.766182	0.794284	0.794109	0.776759
a_d3v_31	3	0	NaN	0.941691	1.0218	0.949296	0.798164	0.981317	1.03936	0.821648	0.82361	0.871668	0.919981	0.933614	0.964249	0.93804	0.885122	0.893967	0.9226	0.94959	0.952949	0.888765	0.9602	1.09664	0.994754	0.893669	0.894156	0.987679	0.970847	0.967131	0.982171	0.983469	0.92798	0.88006	0.873873	0.931846	0.952597	0.939749	0.924382	0.901555	0.909603	0.938055	0.945107	0.915767	0.900429	0.916017	0.918039	0.93108	0.94278
a_d3v_32	3	0	NaN	0.994545	1.06958	1.20008	1.08246	0.950223	0.873461	0.849004	0.851794	0.893542	0.998377	1.15247	1.12132	1.0534	1.02282	1.02384	1.08887	1.07378	0.964209	1.02218	1.10914	1.13846	1.06769	0.94615	0.948213	1.08541	1.05141	0.999946	0.990817	1.02746	0.975442	0.934863	0.941466	0.98865	1.0151	1.02086	1.02238	1.01382	0.984003	0.969427	1.01699	0.991759	0.959386	0.963243	0.980167	0.99483	1.00425
a_d3v_33	3	0	NaN	0.97058	1.17233	1.36336	1.02234	1.1511	1.20368	1.00753	0.985188	1.05221	1.03428	0.883431	0.944525	0.968594	0.917538	0.945098	1.03707	1.05486	0.960631	0.999997	1.02784	1.00509	0.963926	0.951106	0.982331	1.02735	0.953567	0.96062	1.02024	1.04455	0.989859	0.939839	0.931804	0.976495	0.960453	0.92288	0.917694	0.966452	0.969571	0.945179	0.974743	0.954742	0.922149	0.912658	0.943957	0.955852	0.944868
a_d3v_34	3	0	NaN	1.27038	1.2736	1.46146	1.04509	1.17176	1.3408	1.20312	1.05797	1.11448	1.1908	1.08914	1.1849	1.22681	1.16573	1.1956	1.38752	1.42396	1.189	1.21154	1.29806	1.30841	1.1651	1.12231	1.15501	1.21677	1.16722	1.2276	1.34317	1.33752	1.25082	1.15197	1.1109	1.21182	1.21143	1.17878	1.20618	1.21082	1.16139	1.1294	1.20643	1.18017	1.1299	1.127	1.19854	1.18248	1.13838
a_d3v_35	3	0	NaN	1.10503	1.28284	1.27093	0.825104	0.856072	0.940748	0.899065	0.816593	0.838451	0.918419	0.955314	0.924988	0.933144	0.96786	0.925973	0.997534	1.03217	0.936089	0.925135	0.996654	1.04956	0.936532	0.945052	1.04811	1.16565	1.02043	0.993235	1.02097	0.992093	0.96604	0.959357	0.967516	0.971147	0.957233	0.955592	0.98175	0.988409	0.983512	0.979963	0.988001	0.960818	0.93019	0.924296	0.970062	0.990091	0.984324
a_d3v_36	3	0	NaN	0.705569	0.814462	0.975733	0.769485	0.744513	0.763915	0.769006	0.779237	0.823774	0.852593	0.823587	0.882334	0.895733	0.852175	0.857569	0.885596	0.889437	0.8509	0.809297	0.857701	0.925234	0.844453	0.788878	0.828908	0.948432	0.878412	0.850749	0.866249	0.875886	0.853705	0.828547	0.81764	0.826621	0.834998	0.84733	0.867991	0.885328	0.849356	0.812057	0.851265	0.828196	0.80671	0.824576	0.842486	0.851085	0.853815
a_d3v_37	3	0	NaN	1.02005	1.17089	1.37177	1.30569	1.18976	1.01183	0.87706	0.929248	0.95519	0.929983	0.911057	1.06251	1.11602	1.01812	1.02849	1.02246	1.00924	1.00647	1.00167	1.07685	1.14402	1.02392	0.995568	1.03248	1.09153	1.07031	1.09349	1.11753	1.07052	1.02843	0.995219	0.99088	1.05685	1.01924	0.982649	1.02611	1.04236	1.01603	0.997585	1.05018	0.985941	0.946847	0.986131	0.995193	1.00895	1.02796
a_d3v_38	3	0	NaN	0.734713	0.754523	0.960283	0.73649	0.734231	0.775706	0.782427	0.798175	0.847879	0.871798	0.823635	0.851612	0.844075	0.807172	0.832969	0.85054	0.843341	0.829368	0.881605	0.894034	0.847241	0.792599	0.781591	0.838569	0.930446	0.844428	0.800141	0.815911	0.859864	0.817651	0.793678	0.803053	0.788197	0.789407	0.806442	0.828981	0.841368	0.833507	0.815262	0.804338	0.781553	0.782685	0.81243	0.806252	0.803828	0.809795
a_d3v_39	3	0	NaN	0.903084	1.15193	1.51927	0.899375	0.980601	1.04277	0.897531	0.922677	0.913989	0.922865	1.0128	1.04759	1.06378	1.06272	1.01779	1.02764	1.04462	1.02167	0.96467	0.985868	1.01849	0.936597	0.938524	0.988997	1.0401	1.016	1.0061	1.00115	0.976716	0.972624	0.945882	0.919639	0.966153	0.970898	0.964236	0.990173	1.03301	1.00449	0.960461	1.00342	0.966334	0.930125	0.940271	0.95777	0.978695	0.97837
a_d3v_4	3	0	NaN	1.07945	1.09109	1.11301	1.19162	0.973191	0.942641	1.14638	1.23553	1.18279	1.09992	1.07246	1.14037	1.23824	1.27417	1.19032	1.049	1.02785	1.16743	1.1556	1.15674	1.20106	1.24485	1.25402	1.17342	1.07605	1.10615	1.11031	1.13457	1.25192	1.18954	1.11027	1.09646	1.17379	1.19824	1.16739	1.13037	1.10706	1.09441	1.08966	1.09337	1.1632	1.20689	1.16414	1.13068	1.1413	1.16176
a_d3v_40	3	0	NaN	1.00485	1.04615	1.08762	1.0304	1.33568	1.32209	0.958321	0.958746	1.01669	1.0602	1.05101	1.0965	1.14054	1.14948	1.13819	1.19437	1.18443	1.07581	1.07588	1.16373	1.22265	1.08625	1.04851	1.10887	1.20494	1.06548	1.03395	1.11341	1.24305	1.10222	1.02264	1.0463	1.08306	1.08698	1.05893	1.03479	1.10631	1.11268	1.08178	1.14751	1.09412	1.03471	1.03563	1.07882	1.10697	1.10627
a_d3v_41	3	0	NaN	1.00917	1.22267	1.35364	1.01947	0.994693	0.958199	0.878587	0.943314	1.03605	1.06737	0.999533	1.00136	0.997588	0.979365	0.988357	1.11665	1.13184	0.955926	0.94501	0.995274	1.01927	0.93849	0.931458	0.957546	0.980695	0.978297	1.00209	1.02269	0.997781	0.971944	0.935464	0.904788	0.912838	0.961051	0.987462	0.953994	0.948132	0.970686	1.0055	1.01698	0.961996	0.921855	0.930021	0.960904	0.981555	0.988104
a_d3v_42	3	0	NaN	0.917755	1.10459	1.28721	0.937396	0.979704	0.988852	0.860745	0.821164	0.898353	0.980459	0.926526	1.01108	1.03622	0.970405	0.96443	1.02767	1.04695	0.978914	1.01096	1.04839	1.03871	0.975903	0.936852	0.94913	0.99004	0.934481	0.969949	1.04316	1.03083	0.985519	0.930578	0.90009	0.935768	1.00001	1.00669	0.934868	0.936039	0.96541	0.986973	0.966556	0.920833	0.913675	0.957036	0.974282	0.961502	0.9418
a_d3v_43	3	0	NaN	1.08044	1.23418	1.28935	0.970863	0.992871	0.92957	0.787921	0.877045	0.911142	0.949138	1.09783	1.06164	1.00026	1.00144	1.08801	1.16631	1.08433	0.935213	1.02881	1.10884	1.06889	0.975275	0.927329	0.980785	1.12639	1.08095	1.03676	1.02237	1.0179	0.992157	0.994024	1.02167	1.02692	1.0221	1.02097	1.0309	1.04295	1.04019	1.01306	0.967098	0.972032	0.989139	0.994321	1.02161	1.00769	0.994831
a_d3v_44	3	0	NaN	0.967928	1.07241	1.10004	1.00107	1.03551	0.930754	0.77586	0.869323	0.884852	0.879978	0.971437	1.02916	1.00433	0.946604	0.948738	1.00883	1.03935	0.992784	0.978317	0.999302	1.00559	0.938399	0.8894	0.927715	1.05375	1.05001	0.993785	0.965235	0.991955	0.937694	0.911068	0.921987	0.906618	0.929961	0.971832	0.99373	0.960839	0.965955	1.00668	1.01899	0.946787	0.907194	0.933979	0.947446	0.966481	0.970296
a_d3v_45	3	0	NaN	0.995664	1.26712	1.62708	0.986504	0.920723	1.00156	1.08198	0.931146	0.94947	1.10782	1.26798	1.15449	1.09081	1.14147	1.24639	1.1966	1.09792	1.06215	1.16361	1.34337	1.37511	1.11625	1.05168	1.08465	1.16758	1.22057	1.22892	1.235	1.26646	1.1619	1.09863	1.10058	1.11795	1.18838	1.23203	1.18293	1.14101	1.14999	1.18998	1.19577	1.12663	1.08867	1.11729	1.16097	1.20736	1.21978
a_d3v_46	3	0	NaN	0.771029	0.945837	1.11453	0.98467	0.875938	0.818944	0.790616	0.740687	0.839355	0.971077	0.902007	0.927088	0.863546	0.784029	0.871558	0.96376	0.971874	0.911275	0.927274	0.926995	0.888715	0.840998	0.853186	0.908719	0.961586	0.897571	0.862976	0.864588	0.878183	0.881729	0.87063	0.861282	0.883886	0.872277	0.866117	0.89439	0.891442	0.890225	0.898082	0.904609	0.881363	0.86346	0.869596	0.889456	0.896182	0.886565
a_d3v_5	3	0	NaN	0.827636	0.853352	0.938524	0.993387	0.854701	0.818731	0.890002	0.816394	0.788254	0.80793	0.846233	0.864896	0.87876	0.876143	0.831009	0.805091	0.7961	0.801193	0.846013	0.844343	0.822533	0.848711	0.824825	0.818944	0.849765	0.843193	0.8125	0.800179	0.82948	0.80416	0.782845	0.796229	0.852901	0.837868	0.797362	0.78875	0.80745	0.805077	0.792992	0.812585	0.813237	0.802985	0.794569	0.791929	0.79734	0.804832
a_d3v_6	3	0	NaN	0.781633	0.861602	1.04334	1.0599	0.8932	0.875711	1.00564	0.940368	0.907316	0.890428	0.857941	0.884244	0.923803	0.941092	0.925404	0.91351	0.912205	0.922087	0.941335	0.986743	1.02592	0.998532	0.926202	0.894856	0.919446	0.953171	0.912388	0.87829	0.924011	0.907318	0.902035	0.932191	0.968593	0.979385	0.932066	0.856746	0.86469	0.892485	0.905502	0.889735	0.905598	0.912187	0.890441	0.888927	0.889454	0.893771
a_d3v_7	3	0	NaN	0.856872	0.999412	1.2347	1.11034	1.05573	1.01139	1.01251	1.37272	1.20204	0.96334	0.955098	1.0275	1.07082	1.06776	1.12341	1.12422	1.08919	1.07015	1.15461	1.19977	1.18779	1.19059	1.14957	1.11555	1.11062	1.1235	1.09527	1.08117	1.12929	1.09051	1.07905	1.12571	1.18735	1.17649	1.11198	1.05152	1.04527	1.04219	1.03791	1.05303	1.10866	1.12711	1.08004	1.07189	1.06574	1.08169
a_d3v_8	3	0	NaN	0.849814	0.959474	1.04137	1.04531	0.997695	0.974977	0.983765	0.971553	0.931171	0.919737	0.97022	0.984879	0.995036	1.02235	1.06824	0.973771	0.897447	0.911716	0.985202	1.01414	1.01431	1.07381	1.09506	1.05179	0.99126	1.00113	0.99744	1.00353	1.04648	0.987711	0.957416	0.982634	1.01609	1.0482	1.02572	0.956174	0.968906	0.966169	0.951038	0.978417	1.02717	1.03533	0.98775	0.962019	0.959009	0.973804
a_d3v_9	3	0	NaN	0.828416	0.89239	0.889539	0.863476	0.846604	0.85463	0.893934	0.973903	0.921431	0.831998	0.801099	0.824679	0.826366	0.816316	0.875527	0.86258	0.839232	0.853345	0.849977	0.821315	0.803562	0.835151	0.82182	0.796715	0.792681	0.829244	0.82261	0.799903	0.806405	0.795417	0.786575	0.797646	0.845678	0.833441	0.801432	0.793566	0.78018	0.756737	0.748049	0.787414	0.81015	0.798677	0.768752	0.768519	0.771384	0.774241
a_d5m_1	5	0	NaN	0.935474	0.870864	0.856301	1.01652	1.12545	1.07641	1.00186	1.19467	1.22838	1.17185	1.23555	1.22852	1.20829	1.19336	1.16242	1.04922	0.979789	0.995911	1.11323	1.12444	1.10974	1.29381	1.07253	1.00284	1.16277	1.15548	1.11103	1.06344	1.03205	1.1141	1.13606	1.07091	1.07876	1.10319	1.10681	1.08316	1.1126	1.10496	1.09727	1.18627	1.12967	1.06241	1.05741	1.05799	1.08224	1.10944
a_d5m_10	5	0	NaN	1.4041	1.14126	0.966813	1.11636	1.27205	1.34899	1.36191	1.53736	1.52336	1.56595	2.0838	1.45652	1.37089	1.58553	1.56038	1.23103	1.18367	1.5167	1.41435	1.31554	1.34485	1.50357	1.35695	1.30387	1.41939	1.36075	1.32219	1.29292	1.26552	1.49858	1.53807	1.33923	1.44574	1.41702	1.31897	1.27933	1.35537	1.31611	1.25867	1.41535	1.40326	1.35094	1.36998	1.38214	1.38821	1.39274
a_d5m_11	5	0	NaN	0.879114	0.810236	0.747067	0.844737	0.938685	1.00941	1.01818	0.918031	1.02723	1.15246	0.99319	1.06275	1.17139	1.18352	1.08905	0.98191	1.00672	1.20249	1.08843	1.02449	1.04489	1.08067	1.01525	0.990971	1.03917	1.02762	1.03151	1.02392	0.983394	1.03298	1.04818	1.00744	1.01346	1.05282	1.04657	0.975236	0.99433	0.99095	0.981557	1.04577	1.0479	1.01179	0.986388	1.01283	1.0359	1.02731
a_d5m_12	5	0	NaN	0.715083	0.699491	0.740733	0.793484	0.786846	0.735582	0.710575	0.834125	0.837411	0.796558	0.845118	0.863836	0.864281	0.851992	0.823722	0.785341	0.769371	0.783207	0.790488	0.81168	0.828225	0.809416	0.800694	0.817005	0.843535	0.813935	0.797269	0.785259	0.768374	0.821205	0.836707	0.794953	0.784521	0.789421	0.794506	0.792402	0.805423	0.806457	0.803826	0.822267	0.804967	0.788243	0.795911	0.819927	0.815188	0.797136
a_d5m_13	5	0	NaN	0.974473	0.840245	0.765631	1.13081	1.15297	0.973046	0.905118	1.01253	1.04681	0.979781	0.905191	0.874186	0.939196	1.08614	1.16045	0.995772	0.889926	0.917588	1.03579	1.09515	1.06534	1.03567	0.973308	0.958245	1.00359	1.03758	0.970285	0.899155	0.911945	1.009	1.03006	0.963817	0.983489	0.951311	0.923827	0.947357	0.97222	0.962196	0.953848	1.01346	1.0011	0.972426	0.969036	0.959394	0.968399	0.974501
a_d5m_14	5	0	NaN	1.1421	0.992948	0.770993	0.990561	1.10149	1.04299	0.971173	1.0253	1.06077	1.04927	1.02438	1.07807	1.10439	1.08376	1.08215	0.970002	0.934031	1.02051	0.989531	0.969234	0.988685	1.02831	0.990415	1.00723	1.09179	0.987657	0.961071	0.967244	0.942608	1.01949	1.04928	0.993279	0.975079	1.01091	1.01674	0.957556	1.00391	1.00163	0.968703	1.01188	0.998091	0.976139	0.983223	1.00127	0.998686	0.989049
a_d5m_15	5	0	NaN	0.878144	0.832797	0.820834	0.880195	0.970432	0.957243	0.862269	0.865694	0.907665	0.939014	0.924122	0.923931	0.999399	1.07893	0.948349	0.878171	0.869433	0.902018	0.975857	0.987145	0.952144	0.946314	0.916317	0.906807	0.926472	0.927004	0.90109	0.866314	0.850299	0.903426	0.919386	0.881155	0.881247	0.909407	0.927487	0.910628	0.910506	0.884591	0.868216	0.920283	0.892648	0.869434	0.893868	0.893488	0.888402	0.896103
a_d5m_16	5	0	NaN	1.01552	0.985175	0.94786	1.09185	1.11098	1.09572	1.10527	1.068	1.07472	1.09105	1.07639	1.09969	1.11298	1.11236	1.13075	1.06624	0.98249	0.944625	1.09444	1.19851	1.13762	1.03299	1.03569	1.0821	1.11392	1.08871	1.05739	1.00909	0.959136	1.09336	1.1732	1.07967	1.01885	1.05255	1.0642	0.994529	1.07242	1.03975	0.976865	1.10617	1.1018	1.0533	1.05274	1.06642	1.06406	1.04595
a_d5m_17	5	0	NaN	0.717663	0.755431	0.797125	0.764204	0.85689	0.894478	0.822636	0.817699	0.762232	0.744082	0.826001	0.791695	0.783398	0.811441	0.789177	0.829697	0.831923	0.762178	0.802173	0.845101	0.85153	0.833319	0.791314	0.768846	0.773327	0.75901	0.833632	0.877362	0.753084	0.767609	0.798286	0.805017	0.838159	0.845241	0.823285	0.790511	0.76997	0.779076	0.801454	0.800972	0.807675	0.807728	0.795344	0.789168	0.780442	0.776977
a_d5m_18	5	0	NaN	0.710976	0.771759	0.894688	1.00275	0.866202	0.829928	0.924083	0.905667	0.839826	0.836302	0.96072	0.988355	0.964731	0.927212	0.880128	0.912954	0.918393	0.848076	0.832972	0.917024	1.00464	0.900734	0.836401	0.833914	0.878213	0.904821	0.928578	0.925651	0.884311	0.871295	0.866436	0.876265	0.934232	0.941727	0.923219	0.916391	0.891172	0.901014	0.925376	0.905424	0.918688	0.923386	0.894636	0.862282	0.861832	0.890047
a_d5m_19	5	0	NaN	0.708268	0.684177	0.764273	0.902001	0.868378	0.839328	0.852482	0.763888	0.730272	0.780539	0.918667	0.898707	0.801233	0.740618	0.787272	0.900291	0.901193	0.767662	0.788684	0.853696	0.886932	0.838991	0.803053	0.812713	0.846803	0.794131	0.826087	0.859949	0.782227	0.795389	0.817087	0.817004	0.825147	0.810609	0.79457	0.795328	0.802054	0.809957	0.812033	0.802461	0.800166	0.805765	0.810694	0.791063	0.785446	0.789353
a_d5m_2	5	0	NaN	0.882535	0.816537	0.878406	1.03769	1.03168	1.01121	1.05536	1.0681	1.09624	1.14772	1.18268	1.01655	1.05581	1.29865	1.25298	1.00459	0.928564	1.04753	1.06722	1.08725	1.11402	1.10086	1.05037	1.03142	1.05558	1.06432	1.0632	1.03801	0.998747	1.06349	1.10759	1.07507	1.03893	1.06682	1.07451	1.01669	1.04684	1.0575	1.04788	1.07835	1.0712	1.03572	1.00661	1.04102	1.06509	1.06698
a_d5m_20	5	0	NaN	0.896015	0.858224	0.887779	1.14742	1.09534	1.0219	1.05285	1.06582	1.00324	0.96944	1.03032	1.01926	0.948317	0.912748	1.02758	0.990254	0.913882	0.908736	0.947545	1.01756	1.06489	1.02749	0.958152	0.942854	0.980571	0.945747	1.02487	1.08658	0.947308	0.965917	0.975463	0.960532	1.05732	1.03726	0.967852	0.938893	0.923235	0.941622	0.979631	0.996142	0.988761	0.978553	0.973004	0.948545	0.938056	0.950943
a_d5m_21	5	0	NaN	1.13579	1.05825	0.980575	1.11531	0.998665	1.08667	1.68871	1.22058	1.018	1.02982	1.25738	1.0643	0.974531	1.04253	1.19855	1.23029	1.0965	0.969788	1.03108	1.12832	1.16258	1.10709	1.06077	1.0749	1.12513	1.04994	1.13915	1.25638	1.11006	1.09135	1.08466	1.07724	1.13883	1.10192	1.06077	1.08683	1.08736	1.07951	1.06886	1.05683	1.07403	1.08915	1.0757	1.03002	1.03095	1.06261
a_d5m_22	5	0	NaN	0.903325	0.8655	0.94541	1.19283	1.10508	1.01966	1.05536	1.13152	1.12149	1.14137	1.29104	1.1449	1.05202	1.034	0.997839	1.06568	1.06064	0.945689	1.05493	1.15077	1.14103	1.11485	1.10288	1.09268	1.08793	1.122	1.21956	1.20316	1.00818	1.02211	1.08345	1.12542	1.16918	1.16766	1.11315	1.0467	1.06438	1.06168	1.04952	1.09714	1.13286	1.13498	1.10786	1.07587	1.05061	1.05805
a_d5m_23	5	0	NaN	0.782583	0.752055	0.832726	0.965494	1.0135	1.00435	0.963079	0.855889	0.772655	0.763607	0.853496	0.848152	0.836499	0.849405	0.862925	0.891322	0.874747	0.816774	0.84595	0.903553	0.934347	0.900119	0.86272	0.835349	0.826946	0.848819	0.879432	0.872343	0.813306	0.816592	0.835486	0.85635	0.902837	0.893629	0.858627	0.841026	0.851206	0.867222	0.868686	0.844517	0.867232	0.876167	0.841724	0.822439	0.836059	0.864122
a_d5m_24	5	0	NaN	0.869754	0.777701	0.743007	0.731263	0.832127	0.939125	0.958845	0.852646	0.822048	0.899943	1.09417	0.991956	0.914265	0.931839	0.990448	1.00603	0.942144	0.858769	0.874636	0.944188	0.99589	0.948616	0.918762	0.9222	0.940576	0.907926	0.961395	1.01998	0.945029	0.90244	0.905829	0.946377	0.990839	0.981918	0.946851	0.919525	0.888535	0.901313	0.942896	0.956939	0.947828	0.940071	0.940986	0.923948	0.897642	0.889486
a_d5m_25	5	0	NaN	0.57237	0.557807	0.594388	0.59007	0.613699	0.630662	0.622869	0.593651	0.589229	0.59679	0.594853	0.572836	0.555573	0.554135	0.570566	0.609712	0.619208	0.580067	0.562604	0.572964	0.586301	0.568179	0.57654	0.577253	0.559202	0.556266	0.586427	0.606608	0.569852	0.555003	0.565462	0.591678	0.610546	0.577749	0.550395	0.562434	0.556889	0.54997	0.550146	0.560284	0.566428	0.565267	0.558642	0.553244	0.548442	0.550087
a_d5m_26	5	0	NaN	0.726984	0.660736	0.695656	0.844365	0.95375	0.939934	0.86059	0.832047	0.757834	0.743629	0.875715	0.971755	0.906499	0.800749	0.816833	0.857233	0.872606	0.85382	0.872095	0.937053	0.988901	0.935509	0.866047	0.849594	0.880901	0.853382	0.903912	0.949975	0.870273	0.864698	0.882939	0.908096	0.958085	0.922188	0.881721	0.891285	0.865653	0.857654	0.876767	0.908603	0.920825	0.907002	0.881248	0.878748	0.864308	0.853783
a_d5m_27	5	0	NaN	1.21722	1.00016	1.05744	1.54226	1.16387	1.09318	1.43352	1.33089	1.26028	1.27082	1.34548	1.47635	1.53076	1.43771	1.29333	1.33346	1.38048	1.30808	1.2875	1.41737	1.59723	1.45164	1.38404	1.32757	1.263	1.21305	1.4494	1.76523	1.32225	1.29759	1.31669	1.32817	1.47067	1.40496	1.27436	1.23024	1.32813	1.3661	1.34454	1.4233	1.40999	1.36507	1.34054	1.30298	1.33171	1.39002
a_d5m_28	5	0	NaN	0.822901	0.769122	0.786334	0.975167	1.04724	1.00777	0.953242	0.931313	0.870206	0.887474	1.08578	1.05543	0.964275	0.923693	0.95155	0.970274	0.920505	0.846893	0.925725	1.0067	0.986487	0.888123	0.872291	0.918797	0.976998	0.926695	0.963194	1.00875	0.935446	0.933075	0.967076	0.998308	0.982272	0.967824	0.963203	0.959014	0.917868	0.918934	0.950053	0.95172	0.975157	0.969691	0.923796	0.908722	0.914467	0.935785
a_d5m_29	5	0	NaN	0.794641	0.677368	0.714571	0.971545	0.876457	0.808709	0.867318	0.831724	0.784974	0.797898	0.894783	0.798793	0.774036	0.831638	0.832201	0.816708	0.792347	0.770658	0.772143	0.818296	0.86294	0.827311	0.777121	0.772037	0.807073	0.779849	0.797702	0.820605	0.786475	0.79482	0.806312	0.805154	0.804547	0.812474	0.814749	0.805009	0.813158	0.814571	0.802275	0.784451	0.807209	0.823597	0.805445	0.786897	0.790114	0.798801
a_d5m_3	5	0	NaN	1.27848	1.21167	0.936166	1.05062	1.18469	1.28216	1.32431	1.41361	1.33726	1.24517	1.25074	1.24825	1.31183	1.39462	1.30365	1.1316	1.06215	1.11716	1.22974	1.20853	1.1872	1.43425	1.20217	1.14024	1.33696	1.1903	1.14599	1.14814	1.11559	1.21476	1.28262	1.22336	1.14259	1.13933	1.14308	1.11037	1.15214	1.14624	1.12651	1.20556	1.20266	1.13334	1.07811	1.15128	1.19719	1.18333
a_d5m_30	5	0	NaN	1.33562	1.19961	0.922196	1.14278	1.16924	1.15795	1.20436	1.07334	1.17122	1.25439	1.06036	1.1803	1.1232	0.961371	1.03231	1.11919	1.15589	1.12678	1.09113	1.12945	1.15205	1.03529	1.07281	1.08305	1.00751	1.0153	1.06486	1.11326	1.11295	1.09757	1.0812	1.08222	1.12564	1.08307	1.03676	1.04751	1.05139	1.03537	1.02434	1.05645	1.0856	1.06391	1.00382	0.988756	1.0186	1.05183
a_d5m_31	5	0	NaN	5.82391	5.82391	1.19746	1.43391	1.93999	5.82391	5.82391	1.62169	1.5514	1.53538	1.31232	1.3254	1.39128	1.43504	1.4525	1.52527	1.75311	2.12819	1.48481	1.37836	1.45468	1.43446	1.35965	1.30986	1.33923	1.59291	1.61693	1.49539	1.51487	1.46926	1.42133	1.40261	1.42129	1.40949	1.36843	1.33295	1.37365	1.38515	1.34621	1.30751	1.40994	1.47988	1.38954	1.33268	1.38964	1.44759
a_d5m_32	5	0	NaN	5.82391	1.32955	1.00705	1.32166	5.82391	5.82391	1.53623	1.45476	1.31361	1.19249	1.16884	1.31142	1.32761	1.22779	1.31809	1.35967	1.44438	1.61338	1.31716	1.32517	1.44796	1.26873	1.24317	1.28056	1.31351	1.30548	1.37087	1.49375	1.55317	1.36567	1.2913	1.32846	1.34309	1.36758	1.3603	1.31142	1.31818	1.28324	1.22411	1.20435	1.29024	1.31883	1.22383	1.21565	1.27673	1.33392
a_d5m_33	5	0	NaN	1.05162	0.952521	0.810528	1.02232	1.02576	0.886549	0.798491	0.827139	0.802816	0.765991	0.781325	0.864328	0.895477	0.853334	0.839763	0.85091	0.881602	0.911956	0.898578	0.859446	0.841878	0.880646	0.849203	0.809479	0.806271	0.854276	0.862868	0.839559	0.825312	0.825879	0.831944	0.838261	0.843789	0.841784	0.839957	0.842576	0.83768	0.811144	0.791165	0.816576	0.826467	0.819002	0.808688	0.823144	0.821071	0.809715
a_d5m_34	5	0	NaN	1.03829	1.07668	0.956115	0.909288	1.02793	1.00502	0.840292	0.84709	0.897468	0.953328	0.977811	0.967212	0.917886	0.880607	0.920969	0.940688	0.960936	0.99895	0.999248	0.97984	0.935853	0.869846	0.879952	0.893	0.882662	0.92004	0.952546	0.979386	1.00814	0.976028	0.93962	0.927058	0.944521	0.969033	0.967692	0.93362	0.924348	0.911964	0.908152	0.940106	0.964251	0.950255	0.91115	0.915539	0.939424	0.950857
a_d5m_35	5	0	NaN	1.20219	1.02949	0.95284	1.15955	1.2894	1.1092	0.935973	1.05656	1.11126	1.11206	1.16247	1.12453	1.09728	1.06792	0.97359	1.13774	1.33702	1.1655	1.08791	1.08685	1.11733	1.11002	1.10383	1.08911	1.072	1.08378	1.14301	1.18687	1.14042	1.10335	1.10276	1.12968	1.14553	1.18843	1.20013	1.14668	1.12008	1.11747	1.11758	1.09323	1.09997	1.10763	1.09734	1.08579	1.1225	1.1618
a_d5m_36	5	0	NaN	1.4641	1.27348	1.01314	1.1508	1.22928	1.02035	0.849017	1.04967	1.14521	1.03451	0.939294	1.10695	1.16719	1.03338	1.02931	1.04929	1.0696	1.07161	1.03564	1.04836	1.05831	0.981289	0.973144	0.957107	0.927786	1.00281	1.06729	1.0902	1.08818	1.07207	1.06055	1.05018	1.02239	1.01549	1.02083	1.02436	1.02278	1.02039	1.00878	0.980578	1.01114	1.02538	0.986324	0.966867	0.977994	1.00374
a_d5m_37	5	0	NaN	1.39931	1.27686	1.14166	1.27976	1.22407	1.27386	1.54232	1.45417	1.2514	1.1408	1.15907	1.25459	1.23757	1.12991	1.10238	1.22146	1.37843	1.34044	1.15982	1.17974	1.28288	1.18528	1.20059	1.18085	1.11786	1.23827	1.26831	1.22966	1.2438	1.22136	1.16626	1.14546	1.28332	1.3773	1.32909	1.21797	1.19829	1.2275	1.26352	1.24936	1.20073	1.15943	1.14511	1.15758	1.20129	1.23511
a_d5m_38	5	0	NaN	0.947602	0.986532	1.22495	1.16735	1.08356	1.13078	1.31451	1.23946	1.12977	1.04486	1.01862	1.11334	1.09415	0.996451	1.03338	1.01254	1.02298	1.11068	1.04514	1.03959	1.07949	1.06093	1.00535	0.989675	1.02583	1.04328	1.01861	1.01799	1.09478	1.08292	1.02585	0.984167	1.00425	0.995993	0.982312	0.991781	1.00641	0.990515	0.970138	0.995099	1.00037	0.984279	0.963853	0.966072	1.00847	1.02595
a_d5m_39	5	0	NaN	0.811352	0.944431	0.911837	0.882668	0.897046	0.987551	1.15943	1.20372	1.30211	1.1813	0.89717	0.895116	0.949285	0.991062	1.01516	0.927871	0.928909	1.09382	0.99775	0.995323	1.06386	1.02815	0.959646	0.934632	0.970297	1.03936	1.02006	0.972704	0.987815	1.06351	1.03758	0.957808	1.02629	1.03132	1.00017	0.993573	0.992391	0.991012	0.999659	1.03199	1.00515	0.975294	0.980243	1.02224	1.01845	0.980619
a_d5m_4	5	0	NaN	0.78513	0.763879	0.754699	0.795525	0.905301	0.936523	0.857392	0.860226	0.906625	0.915282	0.842522	0.827097	0.864162	0.916222	0.902895	0.817013	0.777619	0.819016	0.865067	0.855188	0.831866	0.867324	0.853004	0.850561	0.874821	0.83916	0.822666	0.816582	0.80803	0.869894	0.886109	0.837907	0.82824	0.840493	0.842376	0.822925	0.85424	0.810623	0.765589	0.856087	0.861695	0.828181	0.817326	0.830483	0.831312	0.828038
a_d5m_40	5	0	NaN	0.945225	1.0055	1.13597	1.01744	0.926959	0.973934	1.14546	1.05417	1.01418	0.991528	0.95581	1.05622	1.10732	1.03139	0.941655	0.957087	1.00385	1.00666	0.954412	0.976814	1.01816	0.951194	0.927046	0.933762	0.966571	1.05767	1.03144	0.952721	0.932406	0.98095	1.01587	1.00477	0.987652	0.992516	0.998748	0.984258	0.954819	0.937284	0.954559	1.02422	0.997289	0.954511	0.954266	0.99055	0.987123	0.949755
a_d5m_41	5	0	NaN	1.11488	1.12239	1.09882	1.17117	1.46737	1.47982	1.13566	1.011	1.149	1.30071	1.05746	0.945176	0.906302	0.930038	1.0219	1.03649	1.058	1.13125	0.996222	0.950639	0.985522	1.02142	1.00072	0.985921	1.00981	1.06261	1.03996	1.01448	1.06416	1.0404	1.01482	1.00414	0.974886	0.978589	0.980481	0.959815	0.985262	0.995626	0.991314	1.00675	0.983276	0.977216	1.00737	1.0008	0.997398	0.994778
a_d5m_42	5	0	NaN	1.19772	1.46331	2.14031	1.73102	1.50687	1.8021	5.82391	2.0911	1.55647	1.49769	1.6404	1.42482	1.36903	1.45346	1.43507	1.29514	1.20375	1.21373	1.34105	1.4981	1.52603	1.35687	1.3402	1.29719	1.24108	1.51318	1.58905	1.40997	1.32636	1.49703	1.48814	1.32112	1.42624	1.42988	1.3954	1.43507	1.50416	1.45762	1.40859	1.55816	1.50169	1.39873	1.37303	1.43462	1.51065	1.49334
a_d5m_43	5	0	NaN	1.14646	1.55009	1.69496	1.34777	1.15581	1.17385	1.3728	1.3143	1.36172	1.40751	1.29919	1.3055	1.30248	1.23458	1.12468	1.09352	1.15616	1.27896	1.12289	1.11996	1.18719	1.0942	1.06502	1.08237	1.14069	1.28578	1.25095	1.16604	1.20055	1.21631	1.18843	1.16425	1.24002	1.26098	1.18841	1.10111	1.17618	1.20424	1.17184	1.19762	1.16257	1.13399	1.13719	1.0995	1.126	1.15152
a_d5m_44	5	0	NaN	1.20046	1.50984	5.82391	1.28604	1.35592	1.79694	2.73501	1.70276	5.82391	5.82391	1.94404	1.75543	1.69127	1.63449	1.80768	1.84876	1.71754	1.57551	1.53538	1.6283	1.85778	2.01327	1.62329	1.40253	1.36161	1.59898	1.83329	1.81203	1.67158	1.55811	1.55485	1.58631	1.4577	1.48795	1.58017	1.59493	1.59668	1.61577	1.65444	1.68575	1.60888	1.5549	1.56375	1.555	1.56773	1.55676
a_d5m_45	5	0	NaN	1.28889	1.51943	1.95499	1.69152	1.38851	1.37808	1.55717	1.2909	1.41393	1.90748	1.84191	1.30834	1.12162	1.13567	1.36655	1.3262	1.29469	1.4845	1.33666	1.29161	1.29908	1.20688	1.08958	1.092	1.23639	1.30625	1.30885	1.25791	1.20139	1.27553	1.27355	1.18849	1.19909	1.19606	1.2127	1.26654	1.22081	1.19986	1.23852	1.32212	1.20074	1.14424	1.22353	1.23159	1.22077	1.19609
a_d5m_46	5	0	NaN	1.19088	1.53333	5.82391	5.82391	2.07441	1.84894	1.74278	1.62257	2.41358	5.82391	1.7518	1.70009	1.69087	1.54003	1.36348	1.37751	1.49671	1.61865	1.50013	1.66457	1.82443	1.32535	1.26233	1.29097	1.35194	1.71404	1.54382	1.30031	1.33221	1.54403	1.53356	1.36023	1.49095	1.43486	1.36557	1.4339	1.45695	1.4507	1.48747	1.67561	1.50374	1.38667	1.43445	1.50879	1.48455	1.40892
a_d5m_5	5	0	NaN	0.732003	0.716262	0.723565	0.745829	0.768277	0.777872	0.783251	0.826117	0.951261	1.02899	0.906485	0.820616	0.831024	0.90601	0.926734	0.906767	0.866257	0.828517	0.83339	0.869561	0.906465	0.900941	0.860694	0.835846	0.831442	0.798955	0.825731	0.855856	0.819788	0.854702	0.848897	0.798629	0.805102	0.848325	0.859868	0.8126	0.840753	0.830242	0.812523	0.885934	0.859939	0.826528	0.840764	0.836411	0.846816	0.861197
a_d5m_6	5	0	NaN	1.53289	1.07769	0.927975	1.497	1.2178	1.04034	1.13891	1.12092	1.1681	1.24411	1.24892	1.20207	1.14626	1.17337	1.50001	1.22376	1.07937	1.21793	1.20407	1.19829	1.22891	1.26014	1.30564	1.31339	1.25492	1.15254	1.16217	1.18098	1.11395	1.22563	1.29117	1.21333	1.17202	1.17844	1.18026	1.15287	1.19986	1.17253	1.13903	1.26046	1.25004	1.19342	1.17688	1.17421	1.19757	1.22181
a_d5m_7	5	0	NaN	1.09837	0.889283	0.804259	0.981904	1.0359	0.974394	0.933421	1.04182	1.12564	1.107	1.03423	1.06251	1.08602	1.09785	1.17814	1.02923	0.962409	1.06676	1.08341	1.0606	1.04124	1.04873	1.03865	1.08154	1.17886	1.12285	1.04574	1.00402	1.02375	1.13385	1.13245	1.02754	1.03233	1.05428	1.05133	1.02392	1.08063	1.04392	0.98605	1.06778	1.03859	1.00104	1.0222	1.04309	1.05711	1.05213
a_d5m_8	5	0	NaN	0.945947	0.83312	0.825275	1.01578	1.07953	1.05625	1.06882	1.2391	1.19362	1.10173	1.14434	1.07446	1.1995	1.58339	1.38508	1.12837	1.03037	1.05755	1.0828	1.12334	1.14292	1.09617	1.078	1.11741	1.1858	1.12034	1.07531	1.05908	1.06193	1.13352	1.15203	1.09952	1.09013	1.10017	1.10621	1.1014	1.14658	1.12202	1.07439	1.11497	1.12003	1.06778	1.01372	1.1053	1.1226	1.07163
a_d5m_9	5	0	NaN	1.2116	0.967725	0.716888	0.778605	0.830777	0.85289	0.855853	0.869399	0.850016	0.82424	0.828276	0.88616	0.960001	0.986128	0.910178	0.85775	0.853125	0.884779	0.895186	0.863071	0.831048	0.847482	0.84941	0.857308	0.873841	0.855037	0.832669	0.823187	0.836472	0.873177	0.880479	0.849817	0.824914	0.851931	0.866053	0.826096	0.838272	0.830363	0.817064	0.853221	0.865491	0.864178	0.860465	0.833338	0.852563	0.876326
a_d5v_1	5	0	NaN	1.17343	1.09771	0.991902	1.11956	1.135	1.18135	1.28829	1.16516	1.11568	1.22504	1.56668	1.2222	1.17948	1.45238	1.65163	1.22557	1.07659	1.21198	1.36396	1.3278	1.24364	1.32134	1.24159	1.22566	1.31629	1.23376	1.12027	1.06741	1.11362	1.17526	1.23681	1.25162	1.16794	1.1971	1.19871	1.10792	1.22826	1.23921	1.1701	1.26976	1.21673	1.15621	1.17321	1.21103	1.21203	1.2015
a_d5v_10	5	0	NaN	0.800917	0.811586	1.02659	1.25779	1.05564	1.02918	1.21707	1.02599	0.981521	1.04705	1.15665	1.16863	1.14639	1.1184	1.07104	1.04302	1.05055	1.09306	1.15018	1.17574	1.16352	1.14458	1.10311	1.06543	1.05384	1.08438	1.18929	1.22038	1.05622	1.01629	1.04378	1.11315	1.20135	1.21606	1.16405	1.10133	1.07076	1.04516	1.03724	1.07475	1.10373	1.10812	1.09008	1.06638	1.03966	1.03489
a_d5v_11	5	0	NaN	0.90092	0.929306	1.15935	1.36336	1.02359	1.00889	1.42386	1.38328	1.16824	1.07979	1.16651	1.13578	1.14305	1.17543	1.09643	1.19039	1.21107	1.04334	1.02261	1.18525	1.40437	1.20085	1.19833	1.17656	1.0797	1.05795	1.16965	1.25167	1.08754	1.09858	1.18402	1.2503	1.18646	1.1895	1.2053	1.17472	1.15781	1.18849	1.21987	1.16424	1.20514	1.23281	1.18488	1.18368	1.17192	1.16955
a_d5v_12	5	0	NaN	0.882595	0.9118	0.976852	1.09611	1.13376	1.03852	0.941511	1.08784	1.07748	1.05506	1.23138	1.29261	1.20808	1.10984	1.10029	1.17149	1.17269	1.06849	1.09305	1.20811	1.29362	1.17256	1.09889	1.08391	1.09199	1.01931	1.15201	1.34224	1.14677	1.11732	1.09822	1.07906	1.15089	1.1538	1.17202	1.27128	1.18629	1.12575	1.12973	1.1763	1.19504	1.17133	1.13204	1.13829	1.14854	1.15915
a_d5v_13	5	0	NaN	0.5876	0.585305	0.636364	0.70783	0.68999	0.631311	0.592494	0.663719	0.640105	0.603076	0.644478	0.648683	0.654198	0.662748	0.645572	0.649956	0.635887	0.599262	0.630372	0.67002	0.680119	0.653371	0.638992	0.654312	0.679603	0.635305	0.638251	0.654601	0.629829	0.64855	0.655755	0.643844	0.656849	0.644337	0.631139	0.636497	0.625402	0.626119	0.637652	0.642488	0.642605	0.639993	0.635769	0.628341	0.623445	0.624768
a_d5v_14	5	0	NaN	0.560139	0.542603	0.563575	0.645078	0.642164	0.628156	0.644102	0.667871	0.595232	0.564058	0.666176	0.653262	0.613055	0.597408	0.612718	0.613682	0.61912	0.640573	0.644796	0.662749	0.676281	0.650596	0.613603	0.604061	0.622761	0.613704	0.646651	0.666748	0.60885	0.590539	0.600829	0.620132	0.619178	0.622215	0.623318	0.614911	0.599552	0.597556	0.604099	0.602174	0.611539	0.618872	0.61189	0.585945	0.574868	0.581239
a_d5v_15	5	0	NaN	0.871708	0.840704	0.890851	1.02017	0.942011	0.91903	0.990677	0.921536	0.849734	0.836231	0.898037	0.862711	0.846725	0.869855	0.882541	0.877397	0.846026	0.816242	0.881524	0.971207	0.99748	0.920363	0.868994	0.858054	0.880713	0.906884	0.979799	0.999903	0.887592	0.879959	0.940223	1.01024	0.97733	0.951522	0.935621	0.925642	0.968413	0.967629	0.930173	0.922077	0.930205	0.937275	0.934681	0.93384	0.918864	0.906208
a_d5v_16	5	0	NaN	1.29749	1.41836	1.25889	1.26046	1.27505	1.37675	1.51045	1.31452	1.21859	1.18194	1.16592	1.24083	1.1587	1.06043	1.25641	1.51855	1.74916	1.71562	1.35609	1.22206	1.2541	1.41981	1.23859	1.11664	1.14527	1.25596	1.24745	1.22106	1.33097	1.34716	1.32332	1.2866	1.21679	1.25138	1.29235	1.25646	1.31555	1.30532	1.24924	1.26233	1.27251	1.23358	1.16984	1.18469	1.24241	1.28653
a_d5v_17	5	0	NaN	1.3778	1.32625	1.03906	0.940778	1.07403	1.1603	1.0906	1.33518	1.37487	1.20262	1.09883	1.16861	1.21251	1.17124	1.1585	1.28214	1.42209	1.38757	1.38771	1.59122	1.79458	1.39162	1.22834	1.11853	1.06418	1.22345	1.34012	1.38364	1.47246	1.34978	1.2543	1.2526	1.363	1.4339	1.42445	1.36253	1.2544	1.22941	1.2596	1.25864	1.28284	1.28137	1.23847	1.21159	1.26562	1.3366
a_d5v_18	5	0	NaN	1.50472	1.31541	1.17354	1.44187	4.60168	2.0915	1.36736	2.02252	1.66465	1.28477	1.26367	1.2727	1.16918	1.0975	1.31116	1.48821	1.46577	1.37021	1.47457	1.49768	1.40906	1.34046	1.3206	1.24483	1.16554	1.30481	1.41108	1.38982	1.30791	1.20676	1.23834	1.36973	1.31208	1.28882	1.30938	1.34231	1.33901	1.32206	1.31117	1.31464	1.25886	1.21225	1.21039	1.25237	1.28257	1.28571
a_d5v_19	5	0	NaN	5.82391	1.65894	0.949322	1.09554	1.44064	1.74846	1.4839	1.2177	1.20054	1.30491	1.40424	1.49051	1.43845	1.31452	1.26119	1.58306	2.16989	1.62438	1.52547	1.60615	1.61678	1.34993	1.38785	1.3861	1.2775	1.38617	1.44883	1.42656	1.41051	1.51722	1.47826	1.35072	1.40843	1.49054	1.52452	1.48132	1.42925	1.36724	1.35054	1.45111	1.56744	1.48154	1.30645	1.38783	1.52988	1.58897
a_d5v_2	5	0	NaN	1.05605	0.968779	0.950799	1.10757	1.03698	0.911098	0.874853	1.01205	1.0696	1.07392	1.13835	1.06767	1.07855	1.1701	1.15328	1.0393	1.02674	1.16737	1.133	1.10327	1.10996	1.11582	1.09034	1.1026	1.15626	1.12393	1.02483	0.966198	1.01215	1.11019	1.11342	1.03257	1.03397	1.04728	1.03126	0.993809	1.06505	1.04153	0.986576	1.08143	1.0919	1.05085	1.02968	1.07634	1.08837	1.06117
a_d5v_20	5	0	NaN	5.82391	1.31344	1.02716	1.41681	2.72013	5.82391	5.82391	5.82391	2.10386	1.43164	1.38075	2.03825	1.67425	1.21973	1.46563	1.69496	1.78113	1.7578	1.38028	1.37472	1.55393	1.52211	1.6029	1.44273	1.2463	1.5791	1.65833	1.47844	1.49698	1.39462	1.43639	1.60299	1.46721	1.58529	1.77253	1.60858	1.39884	1.3136	1.32219	1.3719	1.36461	1.34503	1.35278	1.37946	1.47557	1.54713
a_d5v_21	5	0	NaN	1.66505	1.57537	1.0821	1.31328	1.3232	1.21373	1.17957	1.27044	1.21411	1.10721	1.07704	1.17631	1.2416	1.19805	1.15387	1.33046	1.56936	1.44321	1.31506	1.2941	1.38455	1.56257	1.43111	1.27868	1.22101	1.23104	1.36297	1.53531	1.49823	1.39622	1.31894	1.3175	1.48302	1.52391	1.41886	1.31881	1.31857	1.33112	1.31776	1.27646	1.30715	1.31893	1.27469	1.28695	1.29806	1.29462
a_d5v_22	5	0	NaN	1.43231	1.17034	0.81061	0.897076	1.04436	1.01487	0.884411	0.975394	0.981663	0.935516	0.933088	0.939608	0.934754	0.923361	0.928301	0.948355	0.970023	0.974311	0.939239	0.963586	0.996704	0.936377	0.941505	0.95762	0.955324	0.972824	1.00257	1.00835	0.965481	0.934389	0.950688	0.994178	0.983191	0.98637	0.995657	0.988381	0.943832	0.938998	0.956827	0.937921	0.967327	0.958681	0.897744	0.921445	0.960664	0.982088
a_d5v_23	5	0	NaN	1.38421	1.06998	0.901484	1.15765	1.14311	1.17119	1.41123	1.27229	1.24757	1.15709	0.965926	0.964951	1.04849	1.13192	1.09196	1.17087	1.27248	1.23023	1.10735	1.09794	1.16262	1.1848	1.23578	1.20086	1.1056	1.13073	1.19314	1.23747	1.21468	1.15148	1.14919	1.17859	1.10748	1.13789	1.18042	1.14133	1.13357	1.14832	1.1427	1.07696	1.12746	1.15472	1.08694	1.07322	1.11721	1.15401
a_d5v_24	5	0	NaN	5.82391	5.82391	1.87919	1.64184	2.14731	5.82391	5.82391	2.08017	2.22567	1.83744	1.18892	1.46873	1.65488	1.33663	1.2983	1.46789	1.72114	1.65981	1.4541	1.45846	1.51558	1.37167	1.48875	1.50483	1.34624	1.48337	1.75015	1.86275	1.58863	1.48871	1.47407	1.48651	1.45914	1.5156	1.50997	1.37008	1.28666	1.31235	1.39286	1.38426	1.46968	1.43253	1.27906	1.35386	1.4364	1.45999
a_d5v_25	5	0	NaN	1.23498	0.98657	0.838279	1.04069	1.09453	1.11789	1.25566	1.48261	1.39166	1.15173	1.00312	1.00245	1.00141	0.98841	1.04111	1.0921	1.14586	1.19304	1.1464	1.16335	1.19461	1.12322	1.14869	1.12162	1.03796	1.09475	1.13672	1.1433	1.13724	1.071	1.06411	1.11945	1.14001	1.12582	1.10968	1.10525	1.049	1.05041	1.09629	1.10564	1.09043	1.07648	1.07434	1.06544	1.08767	1.11505
a_d5v_26	5	0	NaN	1.20631	1.41905	1.28869	1.0786	1.19125	1.21618	1.09936	1.46292	1.28742	1.02841	1.00517	1.11479	1.16773	1.12568	1.16406	1.21419	1.21301	1.14874	1.10024	1.11992	1.16435	1.14984	1.22111	1.17024	1.03133	1.08626	1.12331	1.1388	1.18161	1.15274	1.16679	1.22341	1.19256	1.19839	1.1811	1.11667	1.13554	1.1375	1.1191	1.13032	1.17908	1.1623	1.07755	1.08287	1.13475	1.16709
a_d5v_27	5	0	NaN	0.933126	0.919163	0.883802	1.1034	1.06722	1.04639	1.18024	1.25648	1.19344	1.08665	1.02708	1.03086	1.06947	1.10355	1.08319	1.10347	1.15729	1.19667	1.1259	1.10206	1.12236	1.12863	1.12046	1.08858	1.05778	1.09672	1.10721	1.09758	1.10593	1.11751	1.1558	1.19007	1.12915	1.16942	1.22096	1.17423	1.11768	1.10573	1.1146	1.08919	1.11442	1.11357	1.06674	1.08675	1.13323	1.14927
a_d5v_28	5	0	NaN	1.1597	1.03285	1.00015	1.19021	1.156	1.11588	1.16383	1.1229	1.1005	1.02409	0.910574	1.01392	1.04878	0.960078	0.952903	1.11035	1.27545	1.1813	1.14642	1.11253	1.0825	1.07312	1.12499	1.13224	1.07617	1.09266	1.12553	1.12248	1.06737	1.0879	1.1017	1.09351	1.12095	1.14014	1.14101	1.1232	1.08317	1.06037	1.06069	1.07117	1.05719	1.0264	1.0015	1.01961	1.08325	1.13005
a_d5v_29	5	0	NaN	1.1105	1.14073	1.02496	1.23682	1.59913	1.61422	1.36688	1.63268	1.13714	0.948017	1.16406	1.21181	1.13194	1.08876	1.20883	1.22166	1.2461	1.34672	1.11032	1.08972	1.2023	1.20395	1.17274	1.08505	1.002	1.05226	1.15744	1.2323	1.18661	1.12452	1.10509	1.12138	1.12429	1.14079	1.15454	1.15146	1.1581	1.14306	1.12478	1.13959	1.13322	1.09432	1.05568	1.11488	1.14346	1.13269
a_d5v_3	5	0	NaN	1.0144	0.898008	0.842195	0.976085	1.03578	1.07115	1.10568	1.03863	1.16658	1.23084	0.988534	1.01862	1.12368	1.19047	1.14364	1.00139	0.964976	1.07892	1.14166	1.18304	1.20959	1.21302	1.17352	1.18386	1.23833	1.15035	1.09547	1.05685	1.02105	1.1197	1.20528	1.1749	1.10928	1.12084	1.14076	1.11248	1.1304	1.10884	1.08901	1.16063	1.12151	1.07857	1.09579	1.12896	1.14038	1.13617
a_d5v_30	5	0	NaN	1.09885	1.00243	0.845804	0.910938	0.894795	0.915893	1.00516	0.993528	0.957681	0.89679	0.826691	0.81708	0.843558	0.892638	0.951878	0.998354	0.967353	0.876748	0.849686	0.858164	0.885051	0.911094	0.937676	0.884792	0.805015	0.885125	0.904577	0.885877	0.919292	0.935737	0.935704	0.929766	0.931586	0.932681	0.924338	0.904587	0.880786	0.886901	0.894425	0.851819	0.869794	0.891289	0.877772	0.86843	0.882167	0.897056
a_d5v_31	5	0	NaN	1.40657	1.42743	1.42895	1.69237	5.82391	5.82391	1.60363	5.82391	1.65326	1.17437	1.25207	1.55643	1.58194	1.36194	1.49743	1.63093	1.76315	1.8471	1.48505	1.40599	1.45653	1.43982	1.46398	1.36459	1.23518	1.36718	1.46282	1.46999	1.46425	1.318	1.31144	1.4357	1.43622	1.44129	1.42788	1.38452	1.40172	1.39577	1.35812	1.32706	1.3608	1.38765	1.36902	1.38132	1.38356	1.3644
a_d5v_32	5	0	NaN	0.820206	0.867277	0.870768	0.972172	1.05422	1.01454	0.897197	0.847327	0.930592	1.04349	0.979617	0.875894	0.817203	0.812957	0.848439	0.880672	0.918944	0.959319	0.905053	0.888569	0.88447	0.833589	0.860179	0.888872	0.887774	0.933529	0.921797	0.88879	0.897132	0.940722	0.937233	0.891966	0.888284	0.884727	0.885713	0.897853	0.91564	0.90172	0.875386	0.879641	0.881103	0.881279	0.885915	0.904434	0.896752	0.878439
a_d5v_33	5	0	NaN	1.42835	1.68184	5.82391	1.57832	1.70656	5.82391	5.82391	5.82391	5.82391	5.82391	1.80388	1.66803	1.5466	1.41253	1.34973	1.57519	1.78827	1.54419	1.67905	1.99849	1.91298	1.4218	1.35049	1.42123	1.6053	2.09096	2.10595	1.67586	1.46582	1.6158	1.64794	1.50181	1.58907	1.51848	1.43829	1.46425	1.51904	1.47224	1.40585	1.46008	1.4489	1.40614	1.3904	1.47454	1.49065	1.40753
a_d5v_34	5	0	NaN	0.886262	0.972863	1.19503	1.24776	1.75982	5.82391	2.43667	1.22101	1.35966	1.96785	1.48215	1.26927	1.27551	1.36766	1.23347	1.28732	1.41128	1.41672	1.27011	1.23501	1.26524	1.24701	1.19974	1.17725	1.21683	1.40495	1.36566	1.22252	1.1986	1.35907	1.39805	1.27756	1.3254	1.24946	1.2188	1.33313	1.31093	1.2598	1.25982	1.36193	1.32331	1.29487	1.34292	1.29085	1.29838	1.31167
a_d5v_35	5	0	NaN	0.839879	0.902604	0.907429	0.785675	0.815816	0.960794	1.14175	0.974351	1.02541	1.08257	0.909367	0.874627	0.904542	0.946551	0.928954	0.93569	0.943546	0.93256	0.93644	0.904704	0.873819	0.899768	0.915426	0.907858	0.906192	1.01634	1.02175	0.965191	0.957045	0.914968	0.912184	0.938774	0.910047	0.915618	0.912795	0.878214	0.909081	0.937122	0.947917	0.960497	0.924188	0.900642	0.918641	0.955061	0.955115	0.920275
a_d5v_36	5	0	NaN	0.906801	1.15936	1.41295	1.07347	1.00473	1.08298	1.2622	1.27039	1.22668	1.14512	1.05318	1.00585	1.00565	1.02853	1.02316	1.06299	1.08948	1.06584	1.08279	1.10532	1.10428	1.06395	1.04257	1.03775	1.04666	1.07547	1.0923	1.07942	1.0499	1.11098	1.10202	1.0266	1.03153	1.02446	1.00945	1.00872	1.05313	1.06839	1.06165	1.08647	1.0282	1.00109	1.04586	1.07024	1.07602	1.05057
a_d5v_37	5	0	NaN	0.854358	0.914991	0.93216	0.998022	0.965779	1.04706	1.29036	1.07218	1.12008	1.25592	1.14142	1.01747	0.981308	1.00553	1.00021	0.963575	0.93752	0.942801	0.958548	1.00931	1.02323	0.922333	0.961628	1.0096	1.00698	1.10083	1.07789	0.991574	0.950379	0.934248	0.934319	0.941545	0.945523	0.953127	0.97906	1.01884	0.995257	0.972958	0.967218	0.967023	0.962925	0.960779	0.961051	0.949061	0.945632	0.952685
a_d5v_38	5	0	NaN	0.909489	0.88285	0.954185	1.0038	0.90417	1.0066	1.41055	0.912952	0.950411	1.09839	0.918969	0.917471	0.904727	0.88563	0.985799	0.95119	0.930363	1.00307	0.908164	0.90533	0.951712	0.908369	0.931552	0.930603	0.89036	0.942775	0.96257	0.941821	0.922246	0.938805	0.940826	0.931433	0.966186	0.937057	0.908246	0.926643	0.911728	0.92488	0.949009	0.924093	0.910653	0.903461	0.897505	0.904846	0.910726	0.90546
a_d5v_39	5	0	NaN	1.11193	1.10439	1.11683	1.07767	1.36981	1.74937	1.4272	1.12665	1.07203	1.15759	1.3118	1.22836	1.22969	1.3269	1.26491	1.1998	1.2199	1.3162	1.15445	1.22522	1.39177	1.16728	1.11516	1.11661	1.13718	1.27625	1.31393	1.23532	1.1734	1.25578	1.34153	1.33065	1.25967	1.21286	1.19494	1.19871	1.22182	1.22921	1.25006	1.34336	1.24533	1.1516	1.14538	1.194	1.25752	1.26747
a_d5v_4	5	0	NaN	1.1169	1.09597	0.96561	1.09299	1.197	1.14603	1.04825	1.14449	1.21142	1.22134	1.2132	1.1231	1.09679	1.16573	1.32532	1.15499	1.10815	1.33717	1.17381	1.15842	1.24658	1.19992	1.14577	1.22586	1.4259	1.15077	1.09406	1.13422	1.13964	1.24468	1.2212	1.10828	1.1586	1.18748	1.16348	1.12527	1.18709	1.16157	1.11464	1.22201	1.21917	1.16093	1.12948	1.14659	1.18197	1.18188
a_d5v_40	5	0	NaN	1.03384	1.14342	1.24607	1.32934	1.32301	1.44852	1.81943	1.50389	1.91086	5.82391	2.35902	1.29217	1.15415	1.25381	1.34231	1.28951	1.27583	1.3875	1.33706	1.33074	1.34957	1.29792	1.27212	1.26324	1.28799	1.46005	1.47841	1.41722	1.45525	1.37064	1.28448	1.26293	1.35658	1.28579	1.24649	1.36952	1.39	1.35708	1.32759	1.33342	1.29378	1.26581	1.27636	1.29242	1.36028	1.37847
a_d5v_41	5	0	NaN	0.918268	0.977826	1.54974	1.40329	1.60108	1.82098	1.5723	1.32502	1.31114	1.29583	1.1784	1.33269	1.29077	1.1569	1.408	1.22917	1.16128	1.41226	1.12627	1.15959	1.36049	1.17124	1.11894	1.10348	1.10549	1.26115	1.36906	1.3347	1.2543	1.32028	1.29779	1.20117	1.23534	1.19161	1.16537	1.22775	1.25839	1.22678	1.19344	1.24043	1.24273	1.20215	1.16113	1.18791	1.2035	1.19319
a_d5v_5	5	0	NaN	1.13616	0.98689	0.861049	0.896458	1.08591	1.19563	1.0925	1.18076	1.24349	1.25467	1.26208	1.31135	1.25072	1.17607	1.28141	1.13802	1.07083	1.19865	1.27437	1.29547	1.2597	1.18623	1.14468	1.22851	1.44284	1.29272	1.19563	1.1401	1.10036	1.25552	1.27291	1.13218	1.18367	1.22436	1.18995	1.12208	1.20362	1.22782	1.20356	1.28952	1.26751	1.18778	1.13489	1.17501	1.24056	1.26313
a_d5v_6	5	0	NaN	1.17005	0.873286	0.798008	1.03788	1.26313	1.11261	0.925122	1.19372	1.24555	1.14458	1.21264	1.12613	1.10362	1.14585	1.11792	1.05612	1.06059	1.17003	1.25535	1.20775	1.15192	1.23414	1.16289	1.12235	1.15862	1.11273	1.07654	1.05729	1.05761	1.15441	1.16908	1.08387	1.07399	1.10801	1.0956	1.02226	1.09	1.11199	1.08646	1.13533	1.11988	1.10966	1.13674	1.11054	1.09329	1.0991
a_d5v_7	5	0	NaN	0.729112	0.6993	0.658948	0.680263	0.729222	0.725535	0.683681	0.73797	0.805449	0.841995	0.826157	0.79034	0.775562	0.78849	0.812616	0.771901	0.732324	0.73814	0.805996	0.809328	0.777185	0.803435	0.777121	0.770303	0.802722	0.791486	0.780005	0.759739	0.730815	0.786581	0.803706	0.757328	0.746604	0.769326	0.782585	0.760721	0.76861	0.754828	0.74442	0.792512	0.777525	0.760255	0.777675	0.784361	0.777861	0.768208
a_d5v_8	5	0	NaN	0.911553	0.855613	1.07281	1.4081	1.14904	1.02097	1.08357	1.18583	1.08524	1.03273	1.19138	1.1006	1.00104	0.990011	1.09565	1.12919	1.04939	0.971573	1.13378	1.24661	1.19424	1.15435	1.10178	1.07743	1.08358	1.06342	1.17286	1.27806	1.12621	1.07148	1.04717	1.05882	1.17356	1.19612	1.14062	1.09541	1.09943	1.1138	1.1285	1.14703	1.13475	1.12497	1.12843	1.09661	1.10306	1.14169
a_d5v_9	5	0	NaN	0.655039	0.633697	0.753084	0.846653	0.880393	0.815033	0.729544	0.787056	0.757159	0.747211	0.862948	0.819605	0.753155	0.726562	0.741561	0.794839	0.796701	0.732132	0.763598	0.816619	0.836337	0.796737	0.74672	0.732146	0.752779	0.74308	0.809109	0.860139	0.769572	0.762394	0.771153	0.774565	0.795163	0.795341	0.778971	0.76072	0.752375	0.749655	0.75024	0.753669	0.77341	0.769223	0.736513	0.743178	0.745869	0.7451
ad11m_1	11	0	NaN	0.739553	1.02938	1.70452	0.932388	0.790174	0.801618	0.882108	0.881428	0.953263	0.981453	0.86227	0.854659	0.82778	0.792897	0.840095	0.804825	0.807778	0.926094	0.988107	0.973409	0.924795	0.899265	0.898152	0.887588	0.864612	0.873859	0.878207	0.860967	0.83348	0.895118	0.929802	0.881455	0.811138	0.801213	0.825479	0.853851	0.897102	0.902512	0.869284	0.835192	0.814685	0.816108	0.837518	0.860534	0.872959	0.866307
ad11m_10	11	0	NaN	0.731685	0.710165	0.627389	0.675673	0.656737	0.678009	0.75835	0.749273	0.680248	0.634794	0.655098	0.68787	0.698137	0.697422	0.737504	0.701895	0.661316	0.668516	0.727063	0.722281	0.68167	0.690947	0.698507	0.713029	0.719624	0.651319	0.659891	0.691077	0.66156	0.668918	0.664935	0.651333	0.676887	0.689663	0.677227	0.652904	0.666248	0.667476	0.653462	0.648572	0.649296	0.65458	0.661309	0.661097	0.664112	0.66224
ad11m_11	11	0	NaN	0.915819	0.951231	0.981246	1.10983	1.11546	1.1224	1.13572	0.970928	0.929915	0.942404	0.947424	1.04509	1.05723	1.03123	1.2718	1.1434	1.03014	1.1063	1.10955	1.07939	1.06395	1.09846	1.09156	1.0842	1.0836	1.02394	1.05818	1.15416	1.19907	1.14307	1.07612	1.04997	1.09009	1.06667	1.05407	1.11056	1.12536	1.10129	1.07543	1.08717	1.07339	1.07268	1.09108	1.03624	1.06963	1.13193
ad11m_12	11	0	NaN	0.96848	0.925407	0.792576	0.944586	1.12214	1.27066	1.22236	0.934329	0.938921	0.962137	0.83716	0.989262	1.0698	0.988279	1.08242	0.977925	0.923952	1.03114	1.09756	1.089	1.02376	0.958862	1.01875	1.04913	0.979169	0.930329	1.00781	1.10518	1.03029	1.03197	1.00708	0.963963	0.996619	1.02074	1.018	1.00228	1.03441	1.02144	0.981344	0.985452	1.01014	1.02015	1.0063	1.01883	1.03523	1.0427
ad11m_13	11	0	NaN	0.824627	0.819198	0.807834	0.884903	0.920557	0.995556	1.10433	1.03579	0.921144	0.847078	0.848777	0.97279	0.998935	0.947685	1.11631	1.03357	0.936441	0.960843	0.966847	0.981263	1.02442	1.10471	1.04429	0.994325	0.993381	0.935993	0.943545	0.995829	1.02892	0.991768	0.968826	0.980518	0.995403	0.978815	0.957719	0.952291	0.926548	0.923635	0.936519	0.93214	0.923656	0.93582	0.963922	0.929346	0.921984	0.949011
ad11m_14	11	0	NaN	1.14513	1.1677	1.31309	1.8832	5.82391	5.82391	1.60635	1.30316	1.24874	1.18148	1.0594	1.28651	1.40319	1.35133	5.82391	1.75649	1.36758	1.77236	1.50671	1.37515	1.42678	1.64326	1.46128	1.33693	1.35363	1.35637	1.35837	1.37181	1.39467	1.34392	1.27247	1.24629	1.34313	1.36318	1.31459	1.2759	1.30111	1.31137	1.29637	1.28959	1.27466	1.28126	1.31224	1.29818	1.30221	1.30843
ad11m_15	11	0	NaN	1.37296	1.3756	1.20635	1.15275	1.76409	5.82391	1.5114	1.35143	1.17843	1.03863	0.988144	1.21927	1.46499	1.46263	1.76897	1.34382	1.14892	1.20854	1.26424	1.33839	1.36308	1.26749	1.29024	1.35581	1.35836	1.20024	1.19318	1.28041	1.33093	1.24951	1.19319	1.21224	1.31013	1.29379	1.24555	1.24932	1.21799	1.16928	1.15998	1.25307	1.25529	1.26506	1.32181	1.20208	1.21467	1.29963
ad11m_16	11	0	NaN	0.96309	1.21701	1.4447	1.16821	1.2746	1.43175	1.31665	1.13353	1.09494	1.08848	1.05732	1.2798	1.29538	1.14555	1.42558	1.58248	1.3342	1.11038	1.223	1.24866	1.18518	1.24586	1.36115	1.33498	1.18301	1.13306	1.17997	1.28644	1.3499	1.24701	1.22991	1.2854	1.20388	1.24777	1.29459	1.23075	1.28839	1.28088	1.22252	1.22681	1.1817	1.16463	1.20642	1.22143	1.28879	1.35887
ad11m_17	11	0	NaN	0.842708	0.90497	1.08035	1.52814	1.65349	1.5005	1.38773	1.20136	1.19221	1.21742	1.16668	1.22527	1.17521	1.13076	1.49208	1.28835	1.17377	1.41483	1.36091	1.26549	1.21434	1.19426	1.11733	1.14399	1.28524	1.17704	1.13735	1.17956	1.25208	1.19636	1.17389	1.20258	1.18158	1.19012	1.18896	1.15569	1.17602	1.20098	1.215	1.22472	1.21369	1.22848	1.26606	1.1839	1.21573	1.2882
ad11m_18	11	0	NaN	0.965855	1.02857	1.07201	0.910074	1.03978	1.29558	1.40698	1.25088	1.00174	0.909106	0.987132	1.16681	1.11542	0.971668	1.09201	1.10993	1.12146	1.21441	1.0752	1.09249	1.17555	1.0605	1.0253	1.02552	1.03008	1.04034	1.09676	1.11974	1.04115	1.05852	1.08248	1.08937	1.12658	1.05494	0.99928	1.03331	1.09433	1.11934	1.07629	0.99723	1.04776	1.11382	1.08586	1.00762	1.02814	1.09078
ad11m_19	11	0	NaN	1.12174	1.1349	1.66791	1.17423	1.10394	1.29492	2.06847	1.93731	1.26718	1.08675	1.18803	1.41987	1.36433	1.15543	1.15013	1.17374	1.24973	1.37117	1.23562	1.18453	1.19252	1.15376	1.1622	1.11643	1.05519	1.22408	1.28112	1.18408	1.11386	1.11934	1.14196	1.15966	1.18358	1.17009	1.12652	1.08496	1.10387	1.14718	1.14488	1.04966	1.13661	1.19543	1.09614	1.11496	1.13142	1.13291
ad11m_2	11	0	NaN	1.27126	2.62484	5.82391	0.994228	1.17086	1.83849	1.80048	1.17877	1.07349	1.1642	1.36207	1.26498	1.09835	1.0357	1.18421	1.13354	1.09969	1.23625	1.28463	1.3504	1.32727	1.13019	1.16947	1.31297	1.39081	1.19754	1.12158	1.16271	1.30232	1.37871	1.43624	1.41847	1.21558	1.14742	1.15579	1.19108	1.20471	1.22216	1.23088	1.19999	1.15705	1.17131	1.24865	1.23179	1.21799	1.20925
ad11m_20	11	0	NaN	1.08198	1.44038	1.20174	0.97318	1.07881	1.29606	1.31545	1.03621	0.893472	0.886245	0.994007	1.07691	1.02835	0.947279	0.992621	1.07465	1.07856	0.990072	0.972501	1.00206	1.01617	0.951187	0.974567	0.992581	0.97171	1.01286	1.04677	1.03948	1.00206	1.03449	1.05242	1.02133	0.974089	0.952734	0.942996	0.937748	0.987258	0.981494	0.943612	0.966626	1.00502	1.00149	0.95211	0.940163	0.952273	0.97362
ad11m_21	11	0	NaN	1.60523	1.52219	1.5614	5.82391	5.82391	5.82391	5.82391	2.07186	1.23618	1.14775	1.43652	1.85604	1.73089	1.44488	1.48208	1.47433	1.44632	1.44333	1.43261	1.51751	1.57627	1.39826	1.35285	1.26963	1.17967	1.31621	1.50198	1.58182	1.47032	1.29426	1.27674	1.37501	1.34108	1.29037	1.25941	1.25533	1.26702	1.26303	1.24495	1.24489	1.48735	1.55426	1.254	1.2563	1.30353	1.34037
ad11m_22	11	0	NaN	1.22462	1.1795	1.09749	1.02789	1.26652	1.60647	1.64137	5.82391	1.34405	1.02788	1.11811	1.56908	1.59471	1.24319	1.40607	1.39138	1.2698	1.20201	1.21	1.27668	1.28451	1.13285	1.11511	1.14802	1.18189	1.22306	1.27633	1.29419	1.23631	1.1602	1.18239	1.26546	1.18906	1.16376	1.15485	1.12952	1.15445	1.18757	1.19539	1.16344	1.19105	1.21477	1.19109	1.16933	1.17048	1.18525
ad11m_23	11	0	NaN	1.29927	1.14937	1.11623	1.10246	1.30418	2.22481	5.82391	2.14113	1.08446	0.916683	1.06155	1.26191	1.28172	1.17759	1.23958	1.13795	1.11278	1.25537	1.18013	1.17046	1.2003	1.1453	1.23348	1.19506	1.04823	1.1579	1.25811	1.24811	1.17934	1.18113	1.21174	1.23034	1.19538	1.13784	1.10038	1.10177	1.13351	1.13268	1.0965	1.06962	1.16928	1.25145	1.18081	1.10051	1.1017	1.1335
ad11m_24	11	0	NaN	1.08632	1.1306	1.0785	1.00368	1.03095	1.08393	1.12652	1.24005	1.21806	1.15517	1.17561	1.27178	1.22536	1.11656	1.15947	1.2175	1.16235	1.03745	1.08225	1.20406	1.27512	1.15739	1.12052	1.14473	1.18742	1.16015	1.20089	1.2542	1.21759	1.1915	1.14488	1.10515	1.13413	1.16622	1.16432	1.12873	1.13037	1.11034	1.10127	1.1703	1.14802	1.11459	1.11225	1.05905	1.09181	1.14118
ad11m_25	11	0	NaN	0.620132	0.640721	0.580797	0.480567	0.483287	0.506997	0.510167	0.518428	0.53721	0.538964	0.51546	0.5664	0.577593	0.537133	0.53032	0.524025	0.514774	0.50648	0.507932	0.525096	0.532093	0.499398	0.490909	0.5065	0.532017	0.535065	0.534342	0.530687	0.520984	0.50507	0.506019	0.519479	0.516013	0.509367	0.503393	0.49833	0.488747	0.488538	0.497422	0.506301	0.504627	0.49643	0.48831	0.488248	0.490909	0.490539
ad11m_26	11	0	NaN	1.20544	1.08367	0.998772	1.01982	1.16221	1.18667	1.05955	1.08325	1.07763	1.03467	1.02462	1.49532	1.44718	0.999866	0.956179	0.993161	1.07133	1.13607	1.06611	1.05611	1.0805	1.03469	0.967489	0.95707	1.01975	1.09966	1.13182	1.10857	1.07049	1.07307	1.06127	1.03572	1.04373	1.06244	1.03719	0.972393	1.01292	1.01825	0.995012	1.0312	1.03855	1.03037	1.02164	0.994816	1.01289	1.03305
ad11m_27	11	0	NaN	1.16736	1.16916	1.3207	1.08698	1.0865	1.11559	1.12626	1.34704	1.16124	1.00103	1.08787	1.31289	1.31524	1.1399	1.1569	1.17139	1.12792	1.04935	1.01767	1.10202	1.20181	1.08981	1.07338	1.09237	1.0949	1.06285	1.10281	1.15677	1.12686	1.11041	1.06626	1.01953	1.03289	1.04251	1.03315	1.01958	1.0796	1.07802	1.0411	1.0775	1.04161	1.01299	1.0258	1.00504	1.0062	1.00652
ad11m_28	11	0	NaN	1.21718	0.983399	0.809609	0.859674	0.926068	0.937623	0.921574	1.03987	1.10786	1.00084	0.852792	1.07656	1.29023	1.15407	1.09621	1.00262	0.973263	1.03567	1.03056	1.06897	1.1083	1.04264	1.02354	1.02462	1.03687	1.10468	1.14647	1.1146	1.02996	0.987228	1.00781	1.06272	1.05941	1.06642	1.04215	0.985556	1.04392	1.04733	1.00734	1.03715	1.04835	1.05018	1.04595	0.991271	1.00447	1.0486
ad11m_29	11	0	NaN	5.82391	1.79441	1.35743	1.18912	1.03415	0.957259	0.973317	1.10024	1.14841	1.0376	0.91491	1.18241	1.38485	1.13391	0.995432	1.02104	1.09881	1.12587	1.17633	1.14455	1.11186	1.19855	1.14709	1.15068	1.27025	1.24377	1.2103	1.21621	1.25707	1.19407	1.17446	1.20613	1.18333	1.18241	1.17048	1.13009	1.1252	1.16124	1.19982	1.1718	1.11579	1.10257	1.13945	1.12531	1.12086	1.11077
ad11m_3	11	0	NaN	1.01946	1.25177	1.32758	0.868993	1.04329	1.2331	1.04884	1.08241	1.04018	1.01148	1.076	1.03261	0.951828	0.931182	1.08247	0.976763	0.921412	1.06573	1.1049	1.21528	1.25386	1.00392	1.01846	1.05044	0.999992	1.0099	1.03305	1.0612	1.08953	1.09755	1.11986	1.11819	1.00631	0.985226	1.01801	1.05255	1.05277	1.04287	1.03473	1.02989	1.00838	1.01087	1.04961	1.07332	1.06538	1.03489
ad11m_4	11	0	NaN	1.01431	1.26509	2.13964	0.892401	0.968787	1.2427	1.26914	0.980904	0.983863	1.09819	1.08409	0.924315	0.854347	0.896918	1.04881	0.965338	0.906515	0.992713	0.948363	0.963274	0.994328	0.918456	0.950271	0.965067	0.912277	0.901385	0.900449	0.907306	0.92434	0.949572	0.974536	0.968263	0.896469	0.909137	0.928083	0.891641	0.917859	0.919794	0.893777	0.885746	0.892561	0.909367	0.927087	0.930619	0.927022	0.910495
ad11m_5	11	0	NaN	1.26609	5.82391	5.82391	1.41068	1.10404	1.17166	1.40122	1.21811	1.19366	1.32713	1.54401	1.26545	1.15929	1.24438	1.47851	1.23718	1.13488	1.35443	1.74026	2.06739	1.72964	1.3766	1.29201	1.30118	1.34186	1.36637	1.32478	1.30305	1.37553	1.39171	1.47024	1.51824	1.25478	1.20638	1.24082	1.26936	1.34834	1.46196	1.46509	1.26088	1.23807	1.26604	1.2746	1.32741	1.34659	1.33753
ad11m_6	11	0	NaN	1.30889	5.82391	5.82391	1.05747	1.20442	1.83635	1.83528	1.32566	1.49215	1.80095	1.32082	1.13364	1.13973	1.28215	1.40287	1.17056	1.14975	1.63442	1.70305	1.7719	1.70714	1.31458	1.22722	1.29036	1.42133	1.30286	1.28321	1.33045	1.35038	1.35328	1.40982	1.46023	1.30909	1.27974	1.29541	1.2984	1.4075	1.44189	1.3804	1.35019	1.35281	1.3522	1.3397	1.37428	1.36608	1.31539
ad11m_7	11	0	NaN	0.869885	1.02721	1.03704	0.771523	0.930662	1.07811	0.938189	0.980597	1.07939	1.12401	1.02387	0.888719	0.865974	0.950406	1.07244	0.870903	0.786997	0.920873	0.956189	1.05195	1.09852	0.899992	0.935462	0.987454	0.93967	0.918684	0.90365	0.910998	0.95274	0.97078	0.986545	0.984706	0.919826	0.891673	0.88956	0.894974	0.899865	0.927965	0.939616	0.876497	0.893649	0.909778	0.884499	0.913934	0.926847	0.91796
ad11m_8	11	0	NaN	1.34192	1.33405	1.10613	1.11512	1.27003	1.4504	1.39657	1.16762	1.07795	1.11002	1.24149	1.186	1.13255	1.19022	1.4794	1.27374	1.06079	1.02164	1.15809	1.23914	1.22517	1.26939	1.29326	1.25495	1.17152	1.09642	1.19229	1.30006	1.15744	1.20007	1.19299	1.11073	1.10475	1.15102	1.2188	1.25406	1.20192	1.16481	1.16016	1.16684	1.18051	1.2214	1.26634	1.16884	1.12287	1.14449
ad11m_9	11	0	NaN	1.1461	1.26224	1.19341	1.27694	1.20932	1.44801	5.82391	1.27435	1.07848	1.03665	0.994999	1.05786	1.15841	1.29132	1.64198	1.39954	1.16284	1.10675	1.1573	1.18737	1.16184	1.11547	1.08217	1.07268	1.07894	1.07264	1.08402	1.09989	1.10023	1.11594	1.10747	1.08296	1.09097	1.10112	1.10252	1.09598	1.10487	1.12122	1.11624	1.06757	1.09339	1.14695	1.1677	1.11508	1.11079	1.14107
ad11v_1	11	0	NaN	0.697365	0.825516	0.834852	0.619612	0.681546	0.800032	0.796701	0.67353	0.690523	0.74451	0.706097	0.686962	0.710681	0.74861	0.726968	0.702853	0.71727	0.773719	0.76777	0.759639	0.750164	0.723104	0.747417	0.784149	0.784016	0.704937	0.711444	0.749544	0.733577	0.765021	0.779826	0.748376	0.697995	0.694644	0.711113	0.716555	0.718333	0.724189	0.724666	0.7059	0.716105	0.721215	0.705408	0.704873	0.718385	0.72951
ad11v_10	11	0	NaN	1.7423	5.82391	5.82391	1.20066	1.23479	1.71197	2.17928	1.47251	1.38273	1.52721	1.78437	1.50627	1.44262	1.57189	1.59203	1.28518	1.20288	1.41679	1.62942	2.0734	1.85397	1.21758	1.25896	1.55413	1.88206	1.43875	1.3974	1.50933	1.50769	1.48251	1.5592	1.61695	1.33053	1.3134	1.3566	1.32879	1.47759	1.60318	1.52828	1.36075	1.39259	1.46647	1.45172	1.39583	1.37944	1.40719
ad11v_11	11	0	NaN	0.965304	1.06619	1.36125	0.916304	1.04568	1.23514	1.07716	0.857042	0.95821	1.19937	1.11764	1.00121	0.911936	0.886639	0.973369	0.966331	0.978878	1.09061	1.01603	1.09319	1.24404	1.08484	1.03483	1.04237	1.04816	0.977403	0.993529	1.02989	0.991773	1.02059	1.0698	1.08797	1.0395	0.98603	0.965651	0.99273	1.03643	1.0647	1.05423	1.00784	0.988937	0.999697	1.02255	1.00267	1.01435	1.0334
ad11v_12	11	0	NaN	1.31975	1.63002	1.40372	0.910193	1.15304	1.45988	1.16238	1.15618	1.1536	1.13285	1.08862	0.941332	0.910543	0.986576	1.06072	0.989815	0.969267	1.07791	1.02626	1.06648	1.1349	1.0221	1.00744	1.04526	1.06503	0.960747	0.987212	1.06684	1.04268	1.0162	1.00946	1.0037	0.954267	0.983209	1.01491	0.985359	1.02555	1.04192	1.00422	0.946864	0.963395	0.992453	0.990772	0.995122	1.00259	1.00207
ad11v_13	11	0	NaN	1.89486	1.73727	1.14582	0.847197	1.06025	1.44924	1.30351	1.04849	1.09792	1.24054	1.15974	1.0318	0.972945	0.996724	1.10479	1.03348	0.988361	1.08247	1.16614	1.38919	1.45886	1.04149	1.04499	1.12916	1.12274	1.04306	1.04647	1.11055	1.16238	1.13993	1.14442	1.16239	1.07673	1.08501	1.12406	1.11496	1.07498	1.09588	1.13604	1.0815	1.0768	1.08046	1.06914	1.08907	1.09754	1.08902
ad11v_14	11	0	NaN	1.72332	2.35672	5.82391	1.38813	1.96084	2.81397	1.39021	1.39273	1.34465	1.35064	1.51595	1.28049	1.16004	1.19627	1.384	1.15488	1.08595	1.36323	1.39851	1.47745	1.58169	1.43221	1.40381	1.35362	1.25989	1.22933	1.25959	1.27153	1.21504	1.34319	1.47697	1.39472	1.18214	1.20081	1.26907	1.22878	1.26972	1.30847	1.29948	1.24533	1.19671	1.20891	1.28438	1.29689	1.27821	1.24673
ad11v_15	11	0	NaN	0.790654	0.871011	0.986047	0.949585	0.893692	0.89502	0.927944	0.852067	0.871683	0.912265	0.88394	0.908732	0.955207	1.01498	1.11283	0.963389	0.869806	0.915636	0.932842	0.91357	0.88566	0.888296	0.939161	0.970534	0.931739	0.830258	0.863488	0.956466	0.946394	0.889594	0.88175	0.913206	0.889834	0.874613	0.878286	0.893909	0.889986	0.861765	0.841488	0.868796	0.885433	0.915104	0.954508	0.899015	0.882045	0.895365
ad11v_16	11	0	NaN	1.34781	1.87045	1.97101	1.35126	1.44243	1.90485	2.37377	1.59489	1.55125	1.56893	1.41864	1.60422	1.56321	1.45106	2.72132	1.64669	1.40407	1.75887	1.54797	1.49356	1.55987	1.5416	1.75494	1.85776	1.63417	1.57672	1.50933	1.49438	1.57746	1.47521	1.46613	1.54582	1.4674	1.47513	1.51298	1.50532	1.50512	1.45934	1.42783	1.49774	1.48688	1.49779	1.55049	1.3813	1.40367	1.53475
ad11v_17	11	0	NaN	1.44447	1.13378	0.982615	1.25179	1.90836	1.60951	1.13822	1.20954	1.23356	1.1896	1.17271	1.31105	1.38045	1.38602	1.85696	1.58999	1.3278	1.27598	1.18009	1.25995	1.46218	1.43315	1.37403	1.38022	1.40603	1.23538	1.21791	1.24193	1.18658	1.27421	1.28822	1.22245	1.30102	1.23034	1.16877	1.22543	1.26614	1.28424	1.24487	1.14465	1.16995	1.24992	1.30081	1.25879	1.28923	1.3348
ad11v_18	11	0	NaN	0.882086	0.82881	0.749463	0.769543	0.949965	1.07339	0.969334	0.952724	0.980285	1.01611	1.02319	1.02927	0.967711	0.955208	1.28561	1.17735	1.00023	1.0064	1.10445	1.11785	1.0497	1.01814	1.08144	1.09485	1.01316	0.97888	0.966465	0.979886	1.02	1.04191	1.02257	0.994913	1.02706	1.05546	1.05482	1.03397	1.07148	1.07183	1.03195	1.00723	1.00509	1.03789	1.08454	1.02328	1.02361	1.05966
ad11v_19	11	0	NaN	0.606207	0.691677	0.842635	0.829657	0.943577	1.00117	0.884782	0.771605	0.751084	0.758102	0.746098	0.831902	0.84487	0.805758	0.924777	0.89654	0.830834	0.828398	0.841439	0.850525	0.853462	0.857304	0.854652	0.85242	0.850819	0.840841	0.794036	0.76587	0.802068	0.826313	0.844702	0.854131	0.838929	0.823849	0.811465	0.805185	0.825952	0.82908	0.813305	0.805179	0.809806	0.814896	0.813781	0.815093	0.82301	0.83019
ad11v_2	11	0	NaN	1.34579	5.82391	5.82391	1.4167	1.72002	2.09813	1.41353	1.62293	1.9062	1.8364	1.54277	1.36026	1.30235	1.33891	1.43662	1.29301	1.30292	1.72869	1.55844	1.69199	1.99549	1.45965	1.39402	1.50188	1.64316	1.41822	1.42891	1.57035	1.59801	1.53547	1.53603	1.55754	1.41494	1.36231	1.33558	1.30371	1.36266	1.47105	1.54526	1.47254	1.42961	1.36679	1.30412	1.38714	1.4544	1.42044
ad11v_20	11	0	NaN	1.10144	1.01228	0.976549	1.09592	2.21082	2.10221	1.05196	1.01448	1.09343	1.14738	1.09757	1.31298	1.34864	1.2561	2.20082	1.40726	1.04457	1.01562	1.23441	1.30544	1.24437	1.45786	1.32526	1.20737	1.20225	1.16739	1.1912	1.26275	1.32388	1.27758	1.22383	1.21379	1.26237	1.25545	1.22582	1.21789	1.20958	1.2044	1.19078	1.15893	1.1801	1.25639	1.3399	1.22549	1.22437	1.27432
ad11v_21	11	0	NaN	0.965355	1.17592	1.21451	1.05175	0.98723	1.10267	1.33482	1.06593	0.938083	0.914541	0.950581	0.980604	0.954622	0.962114	1.24899	1.17168	1.00229	0.97276	1.04059	1.13398	1.15256	1.0453	1.05093	1.11136	1.14758	1.04932	1.05945	1.12232	1.11219	1.05574	0.997879	0.988362	1.0978	1.09977	1.0541	1.06562	1.15974	1.15052	1.07508	1.08437	1.06922	1.07652	1.1139	1.05801	1.06321	1.10183
ad11v_22	11	0	NaN	1.61509	1.36131	1.1656	1.05201	1.26263	1.33644	1.09689	1.09178	1.03331	1.0131	1.11875	1.25392	1.17755	1.11848	1.9061	1.41297	1.12036	1.22828	1.41098	1.40156	1.27792	1.25655	1.15054	1.16425	1.3057	1.16379	1.16511	1.23505	1.2192	1.25456	1.24255	1.19551	1.22091	1.28581	1.27578	1.16628	1.15777	1.20493	1.22303	1.12592	1.15602	1.21057	1.19782	1.153	1.17644	1.22477
ad11v_23	11	0	NaN	1.04685	1.00056	1.06567	1.16094	1.82613	2.14061	1.25039	1.14849	1.13108	1.15297	1.19794	1.24715	1.28127	1.37142	1.8815	1.35163	1.14206	1.26592	1.3517	1.30931	1.23764	1.26779	1.37621	1.39641	1.28432	1.21694	1.25593	1.30649	1.25376	1.32123	1.34533	1.29239	1.28902	1.27317	1.23967	1.2108	1.25693	1.25406	1.23531	1.31497	1.30468	1.30305	1.35069	1.26571	1.25997	1.3015
ad11v_24	11	0	NaN	0.819257	0.80619	0.904377	0.879321	0.982811	1.09165	1.06927	1.01554	0.937466	0.837568	0.758698	0.880567	0.958585	0.931286	1.05595	1.02046	0.924418	0.890333	0.991989	1.04273	0.997807	0.944754	0.917204	0.921332	0.934142	0.884579	0.931744	1.00492	0.966397	0.959172	0.925523	0.89614	0.970274	0.975628	0.950723	0.95553	0.947631	0.942916	0.941926	0.937292	0.932906	0.941586	0.960953	0.951654	0.946321	0.948724
ad11v_25	11	0	NaN	2.09229	2.21008	1.59338	1.44732	1.72224	1.71908	1.45496	5.82391	1.51163	1.12906	1.16336	1.32565	1.3209	1.20592	1.30123	1.30654	1.2326	1.16688	1.16991	1.21053	1.24958	1.23477	1.18313	1.10051	1.04497	1.14935	1.29113	1.32898	1.21476	1.19055	1.219	1.25609	1.23016	1.13518	1.08406	1.1143	1.12344	1.12933	1.11631	1.06938	1.15783	1.20934	1.10729	1.03759	1.04695	1.09636
ad11v_26	11	0	NaN	1.18703	1.07481	1.00518	0.902107	1.07361	1.29737	1.25487	1.15243	0.93036	0.847857	0.959795	1.27245	1.29852	1.04782	1.021	1.06363	1.07746	1.02888	1.03798	1.12125	1.15834	0.999695	0.952387	0.948801	0.961384	1.03104	1.09259	1.08725	1.01539	0.975887	0.965238	0.976858	1.00003	0.978164	0.941111	0.928463	0.978734	1.01098	1.00327	0.988439	1.01074	1.01968	0.984377	0.930457	0.962505	1.01817
ad11v_27	11	0	NaN	1.22902	1.20883	1.26939	1.15872	1.16217	1.23391	1.33074	1.37349	1.14819	1.0055	1.00188	1.06443	1.09727	1.08015	1.08348	1.13488	1.24485	1.37471	1.22179	1.15783	1.14632	1.08695	1.16401	1.17654	1.0818	1.13207	1.18791	1.21256	1.20946	1.19875	1.18786	1.17506	1.15279	1.13123	1.14119	1.18781	1.17376	1.17684	1.165	1.07946	1.15469	1.19153	1.08621	1.07596	1.10858	1.13782
ad11v_28	11	0	NaN	1.84456	5.82391	5.82391	1.34877	1.41152	1.9408	5.82391	5.82391	1.49479	1.22251	1.27164	1.3625	1.31895	1.26002	1.49691	1.66151	1.47732	1.25092	1.26051	1.29468	1.31005	1.32007	1.31029	1.21487	1.12868	1.30599	1.58424	1.58063	1.27977	1.23735	1.28453	1.33918	1.29832	1.25997	1.21961	1.18494	1.25221	1.26887	1.2227	1.20831	1.30906	1.36942	1.2748	1.19263	1.20774	1.2626
ad11v_29	11	0	NaN	1.24531	1.49237	1.33909	1.38271	1.57269	1.56723	1.441	3.15632	1.39169	1.14924	1.5821	1.54297	1.30008	1.18508	1.21987	1.4766	1.66866	1.41355	1.34767	1.3197	1.32812	1.39831	1.44726	1.36053	1.23927	1.30449	1.5162	1.6161	1.3387	1.2691	1.30868	1.37025	1.27861	1.23265	1.21528	1.21312	1.32641	1.33582	1.2378	1.18954	1.23689	1.3336	1.38972	1.27701	1.28586	1.33095
ad11v_3	11	0	NaN	1.09773	1.3491	1.25258	0.924791	0.956123	1.05971	1.09774	1.10526	1.0898	1.05825	1.01878	0.989803	0.925989	0.910637	1.12728	0.973895	0.854317	0.921747	1.00295	1.09179	1.08737	0.93818	0.935434	0.98652	1.01143	0.950962	0.960118	1.00135	1.0016	1.04112	1.06882	1.04359	0.969801	0.973134	1.00353	1.00206	0.983134	0.958502	0.939494	0.935999	0.958422	0.983098	0.990764	0.985911	0.98147	0.973853
ad11v_30	11	0	NaN	1.23041	1.96898	5.82391	1.37865	1.39106	1.40707	1.34395	5.82391	1.44669	1.04245	1.0985	1.46073	1.4174	1.14068	1.34041	1.36313	1.26068	1.20704	1.15874	1.20397	1.23367	1.09596	1.14245	1.19735	1.16752	1.19482	1.24541	1.24696	1.17091	1.1909	1.23048	1.22757	1.15366	1.0866	1.07574	1.13275	1.18018	1.17209	1.13677	1.13743	1.16429	1.16376	1.12288	1.10784	1.11728	1.14345
ad11v_31	11	0	NaN	1.42531	5.82391	5.82391	1.27704	1.347	2.0711	5.82391	5.82391	2.12755	1.18293	1.06973	1.51742	1.86047	1.44887	2.14897	2.25878	1.61666	1.38436	1.49123	1.83045	2.01978	1.50229	1.45569	1.42727	1.36195	1.52924	1.99921	2.02677	1.40692	1.31698	1.48022	1.90379	1.62459	1.38637	1.33565	1.47191	1.5677	1.56286	1.46386	1.35484	1.54777	1.70437	1.47642	1.44598	1.44684	1.46948
ad11v_32	11	0	NaN	1.67408	1.96353	1.26472	1.06719	1.19724	1.73898	5.82391	5.82391	1.44793	1.05451	1.15052	1.37264	1.574	1.47365	1.22054	1.30649	1.40852	1.27357	1.31139	1.32168	1.29723	1.30133	1.20675	1.14368	1.16039	1.27773	1.3135	1.28224	1.27505	1.16369	1.16535	1.26816	1.23388	1.17169	1.1216	1.1057	1.18548	1.18791	1.13463	1.16708	1.31664	1.35277	1.18876	1.15582	1.17559	1.20597
ad11v_33	11	0	NaN	1.52283	1.99504	1.46974	1.26455	1.26614	1.30796	1.37643	1.94439	1.17523	0.925396	1.02766	1.21065	1.29858	1.26123	1.34321	1.33886	1.33202	1.37829	1.31102	1.29055	1.33009	1.37612	1.26691	1.15578	1.12651	1.27725	1.46477	1.44637	1.23409	1.17484	1.1688	1.19803	1.2889	1.21709	1.14749	1.18374	1.22145	1.21736	1.18911	1.1897	1.25182	1.29296	1.25109	1.18251	1.199	1.24543
ad11v_34	11	0	NaN	1.15742	1.28732	1.32228	1.0229	0.958095	0.939351	0.933524	1.03236	1.0399	0.964573	0.91876	1.12268	1.16989	0.992212	0.970483	1.01451	1.04008	0.997497	0.970423	0.976687	0.978693	0.933943	0.991181	1.05809	1.05649	1.02209	1.04454	1.06611	1.01155	0.966178	0.987602	1.04015	0.988631	0.965831	0.958508	0.951831	1.00592	0.991889	0.961782	1.04898	1.00806	0.956614	0.961569	0.95475	0.96928	0.988172
ad11v_35	11	0	NaN	0.995385	0.95368	0.891299	0.850871	0.928347	0.925096	0.826307	0.851696	0.860877	0.810514	0.747119	0.913225	0.962618	0.834159	0.846261	0.905095	0.883175	0.777104	0.805024	0.892544	0.960131	0.915595	0.898035	0.881582	0.860617	0.878059	0.901364	0.914534	0.910851	0.900548	0.892708	0.893102	0.903805	0.880386	0.851217	0.845051	0.873728	0.866087	0.847151	0.884199	0.852756	0.833602	0.859788	0.842358	0.847602	0.855146
ad11v_36	11	0	NaN	1.33898	1.30469	1.06091	0.911896	0.903469	0.909417	0.906351	1.00974	0.941461	0.85121	0.877322	0.992313	0.998698	0.901128	0.882287	0.908089	0.895427	0.83792	0.914777	1.00777	1.01784	0.928656	0.912971	0.929904	0.942227	0.929804	0.944993	0.962365	0.943375	0.91963	0.896751	0.888347	0.914302	0.929585	0.917504	0.89263	0.92883	0.936373	0.925058	0.958988	0.925872	0.902166	0.914838	0.874601	0.870618	0.888223
ad11v_37	11	0	NaN	1.19731	1.06955	0.846274	0.830224	0.936189	0.930031	0.840628	1.08226	1.13758	0.967281	0.873855	1.15105	1.33194	1.07814	0.970039	0.983499	1.02071	1.0006	0.945821	0.965131	1.03783	1.07001	1.05353	1.01712	0.986572	0.975058	1.01792	1.05958	1.02914	1.01494	0.997857	0.984877	1.00545	1.0173	0.980648	0.91792	0.977873	0.972172	0.936336	1.02084	1.0249	1.00104	0.996612	0.962489	0.972763	0.992553
ad11v_38	11	0	NaN	1.25687	1.25318	1.2489	1.32608	1.62718	1.55818	1.22271	1.16892	1.10968	1.08918	1.1723	1.51249	1.79382	1.51013	1.32328	1.22542	1.22981	1.30159	1.16584	1.16862	1.27638	1.29399	1.18826	1.21581	1.41308	1.25728	1.22126	1.29448	1.3839	1.301	1.29388	1.35289	1.24791	1.24107	1.24161	1.18696	1.21947	1.22063	1.21108	1.28179	1.23292	1.20006	1.23685	1.20582	1.20612	1.21494
ad11v_39	11	0	NaN	1.55436	1.14575	0.93197	1.20756	1.14854	1.05813	1.09943	1.14991	1.14318	1.05509	0.964455	1.14778	1.28215	1.16035	1.07956	1.08737	1.17712	1.28794	1.14152	1.09766	1.11513	1.0685	1.129	1.16594	1.12351	1.15355	1.17977	1.17405	1.13714	1.10446	1.09521	1.11701	1.17137	1.16058	1.10073	1.05228	1.11288	1.13514	1.13326	1.22508	1.12711	1.07375	1.1343	1.09605	1.12635	1.16282
ad11v_4	11	0	NaN	0.971704	1.24914	2.49561	1.18589	1.56164	1.84961	1.20201	1.14456	1.19075	1.30426	1.4097	1.16691	1.07266	1.109	1.14769	1.01115	0.992575	1.21359	1.26937	1.32279	1.31021	1.13018	1.18499	1.22239	1.14118	1.16507	1.19157	1.20249	1.20834	1.25352	1.28656	1.25238	1.14484	1.14503	1.18538	1.19527	1.21897	1.23145	1.20651	1.14269	1.16266	1.18219	1.16007	1.1954	1.21218	1.19003
ad11v_40	11	0	NaN	1.1667	0.957146	0.813923	0.845492	0.88705	0.883288	0.854994	0.900219	0.93194	0.926532	0.912871	1.04898	1.09106	0.971328	0.891197	0.917877	0.964146	0.94962	0.915495	0.943414	0.984548	0.938097	0.966033	1.00798	1.00503	0.946569	0.957906	1.00401	1.00764	0.963523	0.93704	0.940039	0.944008	0.931111	0.926884	0.949859	0.981189	0.979679	0.966216	0.98983	0.972194	0.960357	0.968351	0.920482	0.92349	0.954872
ad11v_41	11	0	NaN	1.36791	1.03999	0.904375	0.932369	1.04227	1.13186	1.15325	1.30062	1.22277	1.04531	0.955133	1.14123	1.16072	0.994485	1.03151	1.04246	1.06712	1.12399	1.02966	1.07812	1.16254	1.01327	1.06964	1.14725	1.11099	1.0639	1.08302	1.13777	1.15919	1.12473	1.09128	1.07823	1.07398	1.12372	1.13253	1.05302	1.04442	1.05631	1.07958	1.12034	1.08607	1.05883	1.07087	1.04394	1.05246	1.07615
ad11v_42	11	0	NaN	0.966446	1.03602	0.972156	0.861874	0.952655	1.02613	0.95639	0.921354	0.858983	0.845245	0.933467	1.04773	1.01888	0.900612	0.862443	0.943101	1.00436	0.931136	0.896342	0.942124	0.99862	0.935575	0.919151	0.934273	0.953526	0.942618	0.968384	0.967869	0.890822	0.891063	0.909603	0.919712	0.929834	0.902663	0.872121	0.867819	0.895987	0.886461	0.875947	0.949559	0.933125	0.900429	0.902537	0.893705	0.901551	0.906215
ad11v_5	11	0	NaN	1.12516	1.34529	1.29324	0.796334	1.0284	1.43484	1.18107	1.0595	0.993324	0.971107	0.973448	0.910154	0.919492	1.00442	1.05711	0.960254	0.916709	0.986477	0.952479	1.01869	1.10642	0.975302	0.93547	0.944408	0.955425	0.913217	0.933132	0.98868	1.0111	1.0087	1.0183	1.02249	0.959742	0.965727	0.985047	0.957911	0.909151	0.930293	0.988463	0.968362	0.943795	0.932672	0.9385	0.956898	0.960506	0.959737
ad11v_6	11	0	NaN	1.77161	5.82391	5.82391	1.1386	1.11936	1.4755	2.3643	2.31056	1.7061	1.56496	1.68529	1.24158	1.19594	1.43024	1.52882	1.2458	1.24154	2.00101	1.96987	1.80553	1.67862	1.42472	1.37032	1.40014	1.44228	1.39131	1.44296	1.487	1.3942	1.54836	1.82397	1.76619	1.35309	1.35078	1.4291	1.3736	1.40768	1.57885	1.75698	1.51248	1.39004	1.3638	1.40359	1.46766	1.4823	1.43648
ad11v_7	11	0	NaN	1.14204	2.29515	5.82391	1.12655	1.19415	1.53486	1.56021	1.3073	1.23651	1.23841	1.22093	1.18416	1.14508	1.11429	1.09607	1.08416	1.08506	1.11632	1.25078	1.42691	1.39311	1.12083	1.18645	1.28376	1.21842	1.16057	1.17373	1.16883	1.08743	1.18396	1.25803	1.21293	1.18777	1.19597	1.16351	1.09055	1.18379	1.24763	1.20859	1.14986	1.15478	1.16253	1.14336	1.15636	1.16048	1.15139
ad11v_8	11	0	NaN	1.16651	1.90437	1.6782	0.899599	1.0109	1.43709	1.77513	1.22461	1.12605	1.16422	1.17116	1.07206	1.05921	1.13289	1.17258	1.00979	0.975337	1.17285	1.19874	1.27259	1.33744	1.18077	1.15978	1.19002	1.19012	1.08724	1.1007	1.15798	1.13914	1.17205	1.21693	1.19073	1.04141	1.03953	1.08339	1.07982	1.1189	1.13295	1.10105	1.05231	1.07387	1.11299	1.125	1.13367	1.09615	1.06744
ad11v_9	11	0	NaN	0.839789	0.93988	0.984474	0.829184	0.934042	1.05765	1.00671	0.933229	0.950634	1.06159	1.20528	0.99004	0.916254	0.972331	0.984922	0.864533	0.829425	0.950521	1.03559	1.08032	1.0598	0.977146	0.950416	0.950897	0.959223	0.974127	1.00421	1.01182	0.976911	1.04149	1.0731	1.0088	0.921548	0.932446	0.971103	0.963843	0.946483	0.977362	1.02024	0.978333	0.944112	0.940058	0.963388	0.981532	0.973959	0.956505
ad51p_1	5	1	NaN	1.24018	1.14325	1.376	1.3874	1.30752	1.18258	1.10301	1.23689	1.32065	1.28021	1.20267	1.25072	1.34842	1.41324	1.36145	1.24701	1.17494	1.19813	1.46971	1.45617	1.25983	1.25321	1.22328	1.30164	1.49772	1.27616	1.23748	1.2652	1.21315	1.25322	1.26232	1.19818	1.12382	1.11613	1.21233	1.43533	1.36316	1.29471	1.2773	1.24104	1.28059	1.30973	1.27201	1.23703	1.2371	1.2404
ad51p_10	5	1	NaN	0.764911	0.695685	0.723071	0.92554	0.90238	0.880144	0.93821	0.861966	0.841924	0.82331	0.769054	0.818518	0.890345	0.93552	0.950881	0.887542	0.827356	0.826145	0.945895	0.921972	0.828784	0.844435	0.829241	0.831505	0.869512	0.887705	0.88735	0.861973	0.828264	0.890952	0.923804	0.886714	0.866189	0.838732	0.853626	0.926671	0.895871	0.862662	0.861179	0.884782	0.89316	0.889115	0.882119	0.879714	0.868891	0.857291
ad51p_11	5	1	NaN	0.730639	0.829351	1.00886	1.03787	1.00168	0.974856	0.964226	0.925539	0.968863	0.940626	0.791998	0.849135	0.961762	1.02095	0.982025	0.964595	0.954966	0.952113	1.06216	1.03773	0.958302	0.993427	0.921004	0.892347	0.950247	0.980018	1.00103	0.985535	0.93199	0.958876	0.984362	0.970726	0.942052	0.911567	0.931521	1.02005	1.01517	0.989631	0.978649	0.985752	1.00661	0.997316	0.954656	0.947215	0.956727	0.958415
ad51p_12	5	1	NaN	0.863803	0.86652	0.953033	0.905307	0.80608	0.883425	1.21267	1.08909	1.01046	0.940153	0.842366	0.889833	0.944507	0.949669	0.948082	0.897994	0.824302	0.779418	0.90121	0.928554	0.866126	0.878881	0.901026	0.938076	0.968466	0.903919	0.877346	0.871354	0.857562	0.922675	0.937563	0.88376	0.873409	0.8513	0.862363	0.92928	0.927192	0.941912	0.957724	0.907251	0.894147	0.905965	0.919524	0.907815	0.909777	0.90743
ad51p_13	5	1	NaN	0.980026	1.09187	1.07457	1.30397	1.0863	0.939691	0.945864	1.03201	1.05266	1.07068	1.15636	0.981616	0.960217	1.07281	1.06925	0.995287	0.955443	0.970838	0.931142	0.980246	1.04054	0.940045	0.973558	0.994901	0.948494	1.00089	0.96974	0.953	1.05635	1.01128	0.947559	0.928714	0.952801	0.981411	0.985437	0.966564	0.997043	0.989129	0.955949	0.959168	0.959446	0.961823	0.970587	0.980956	0.974327	0.956009
ad51p_14	5	1	NaN	0.999181	1.01093	0.814265	0.91248	0.853094	0.831269	0.901598	0.932703	0.869991	0.828022	0.866786	0.792355	0.781346	0.842332	0.876178	0.843986	0.821481	0.833741	0.769012	0.781717	0.836495	0.817607	0.832064	0.820823	0.781157	0.8107	0.804663	0.775488	0.764227	0.797043	0.809385	0.790201	0.787121	0.821615	0.829258	0.777937	0.771788	0.782482	0.79318	0.791881	0.772611	0.7624	0.76956	0.764161	0.776105	0.780241
ad51p_15	5	1	NaN	1.19993	1.15641	1.14744	1.31624	1.27688	1.24091	1.29381	1.31005	1.31052	1.30515	1.2813	1.14419	1.16741	1.31861	1.27365	1.19072	1.16204	1.18052	1.08585	1.12352	1.21269	1.12077	1.12413	1.13681	1.11512	1.11977	1.14163	1.14174	1.11402	1.28074	1.28193	1.1119	1.10432	1.14754	1.1651	1.12602	1.14856	1.12715	1.09361	1.13356	1.13613	1.12265	1.12041	1.1308	1.14606	1.14451
ad51p_16	5	1	NaN	1.29057	1.74918	5.82391	5.82391	2.10502	1.38532	1.26661	1.33418	1.45805	1.55161	1.4943	1.22688	1.19013	1.34013	1.50123	1.44508	1.37512	1.39983	1.36875	1.28244	1.2276	1.27949	1.31412	1.33874	1.36197	1.37965	1.31673	1.25792	1.26643	1.32621	1.29187	1.22045	1.30816	1.39902	1.39871	1.32376	1.34417	1.31357	1.26372	1.291	1.30766	1.3001	1.27961	1.27042	1.32711	1.34773
ad51p_17	5	1	NaN	1.47153	1.23456	0.896319	1.07422	0.988452	0.923841	0.982913	1.06014	1.04432	0.985837	0.954275	0.923415	0.904186	0.920642	1.01851	0.943952	0.900882	0.974933	0.903343	0.948013	1.03515	0.934514	1.02	1.05155	0.940057	0.986076	0.939296	0.895012	0.954383	0.950718	0.9285	0.923146	0.946758	0.972758	0.973204	0.949196	0.975618	0.946596	0.898174	0.918372	0.948271	0.963873	0.953975	0.917678	0.938207	0.957176
ad51p_18	5	1	NaN	0.92112	0.938874	0.985438	1.0723	1.07999	1.00501	0.948511	1.04376	1.09191	1.18144	1.46554	1.09833	1.01357	1.08703	0.995001	0.950328	0.941445	0.947119	0.971723	1.05335	1.08694	0.945277	0.97587	1.04149	1.04069	1.03622	1.00088	0.983329	1.01747	1.03215	1.00977	0.971038	0.95463	1.00727	1.02698	0.96003	1.00459	1.00089	0.960897	0.982867	0.999012	0.998297	0.980258	0.937409	0.971478	1.0061
ad51p_19	5	1	NaN	0.863417	0.860777	0.757125	0.839298	0.783822	0.75274	0.790494	0.796992	0.828282	0.824506	0.752879	0.757985	0.784314	0.811126	0.834034	0.780561	0.748489	0.775159	0.758185	0.76854	0.778646	0.734523	0.750514	0.772564	0.766606	0.766861	0.760013	0.756314	0.768258	0.804442	0.787639	0.742023	0.767917	0.784842	0.776872	0.755518	0.755207	0.759117	0.763296	0.77008	0.766879	0.757809	0.748687	0.741481	0.758077	0.766982
ad51p_2	5	1	NaN	1.06621	0.99059	0.950451	0.860934	1.06668	1.29053	1.18154	1.10411	1.0213	0.955386	0.929764	1.02019	1.05966	1.04324	1.15572	1.01975	0.910988	0.947167	1.09944	1.06556	0.952837	0.98133	1.00093	1.04522	1.11119	1.06483	1.00797	1.00412	1.07692	1.08718	1.06441	1.03431	1.00256	1.0032	1.03749	1.08706	1.06919	1.03986	1.02259	1.01819	1.02003	1.03548	1.05899	1.05322	1.0332	1.00346
ad51p_20	5	1	NaN	0.722712	0.777684	0.848999	0.908423	0.91726	0.858192	0.801366	0.852118	0.872757	0.882141	0.915704	0.847095	0.833338	0.872192	0.863979	0.816033	0.792546	0.813556	0.812914	0.834809	0.849715	0.80523	0.782744	0.784855	0.799509	0.794179	0.810051	0.816359	0.785515	0.799121	0.804785	0.798531	0.827791	0.846398	0.843621	0.829095	0.834649	0.828209	0.813269	0.811645	0.825974	0.824	0.799481	0.797448	0.811185	0.816327
ad51p_21	5	1	NaN	1.40218	1.48019	1.20712	1.1884	1.40561	1.29904	1.06541	1.30024	1.36513	1.32744	1.43428	1.04755	0.994656	1.17723	1.28382	1.14571	1.07558	1.13538	0.98924	1.03537	1.16308	1.0249	1.07679	1.13548	1.08664	1.08878	1.08647	1.07502	1.06724	1.12012	1.09517	1.02763	1.0815	1.13794	1.12766	1.05987	1.05299	1.09206	1.12125	1.06554	1.06898	1.07856	1.06016	1.05451	1.05867	1.05692
ad51p_22	5	1	NaN	1.02822	0.988631	0.850659	0.866805	0.900479	0.973704	1.028	0.874696	0.846989	0.902834	0.945428	0.831098	0.805498	0.853052	0.828503	0.810557	0.817052	0.840308	0.82841	0.820916	0.814426	0.795432	0.813836	0.832165	0.825607	0.813396	0.808405	0.804292	0.793346	0.797286	0.789348	0.778956	0.808226	0.830173	0.835685	0.827225	0.799595	0.783987	0.784833	0.793471	0.803668	0.79604	0.770249	0.754048	0.764445	0.784079
ad51p_23	5	1	NaN	0.623951	0.638744	0.598552	0.561172	0.563559	0.593446	0.614062	0.564869	0.582481	0.620792	0.603228	0.551856	0.558088	0.602224	0.580523	0.5512	0.54598	0.563459	0.538123	0.534328	0.561941	0.599581	0.577923	0.546094	0.537784	0.546101	0.540611	0.534243	0.54415	0.550029	0.540253	0.523015	0.52034	0.533607	0.534005	0.509773	0.510401	0.514033	0.514604	0.51586	0.52896	0.530729	0.51343	0.502532	0.510261	0.519508
ad51p_24	5	1	NaN	1.74383	1.42616	1.08437	1.11018	1.29247	1.37976	1.29363	1.40035	1.35182	1.23621	1.18202	1.19242	1.16736	1.13485	1.20313	1.11221	1.09232	1.24828	1.23535	1.18421	1.13528	1.09288	1.13527	1.18455	1.19782	1.28136	1.24458	1.15212	1.11164	1.23117	1.24837	1.16861	1.31102	1.2776	1.21222	1.25027	1.22536	1.17446	1.1339	1.12951	1.168	1.17954	1.14181	1.14094	1.19263	1.22678
ad51p_25	5	1	NaN	1.0843	1.13321	1.05615	1.13142	1.10234	1.02042	0.964309	0.979445	0.946814	0.935383	0.993889	0.917035	0.859929	0.88142	1.03433	0.923687	0.839556	0.90338	0.896168	0.902672	0.911368	0.877496	0.863749	0.865545	0.872358	0.869402	0.872283	0.869425	0.852656	0.867833	0.853818	0.830821	0.890155	0.902262	0.883436	0.871738	0.842484	0.853342	0.873935	0.834277	0.840436	0.851018	0.841363	0.853052	0.866533	0.862261
ad51p_26	5	1	NaN	0.716781	0.753111	0.76963	0.732604	0.78805	0.776652	0.697605	0.719244	0.711881	0.72259	0.797578	0.752839	0.705933	0.692091	0.704595	0.688494	0.676996	0.69385	0.719198	0.738275	0.72641	0.677248	0.691678	0.701362	0.67957	0.693719	0.685268	0.671005	0.677518	0.689971	0.692505	0.683434	0.674049	0.696732	0.716019	0.702518	0.692638	0.680456	0.671163	0.674013	0.678402	0.679248	0.674216	0.661685	0.662985	0.672662
ad51p_27	5	1	NaN	1.56399	1.32861	1.0738	1.2045	1.19617	1.17651	1.19706	1.12443	1.15256	1.3063	1.50793	1.09951	0.999475	1.08145	1.11597	1.00765	0.980443	1.11244	1.12625	1.13008	1.10753	1.02506	1.11275	1.1846	1.11217	1.08512	1.06187	1.05277	1.0713	1.13918	1.12802	1.07252	1.1449	1.16367	1.1192	1.07514	1.13655	1.15632	1.11285	1.0791	1.08518	1.09763	1.0954	1.09491	1.13463	1.15002
ad51p_28	5	1	NaN	0.844253	0.808752	0.729324	0.850212	1.04141	0.9643	0.787061	0.899265	0.908166	0.878244	0.934283	0.840558	0.815817	0.871995	0.910986	0.86904	0.81782	0.802377	0.809588	0.853472	0.880856	0.821887	0.840061	0.853843	0.819125	0.788649	0.790849	0.810832	0.823051	0.818441	0.81159	0.808294	0.805034	0.813545	0.824495	0.826545	0.812264	0.803073	0.80725	0.822824	0.808342	0.785843	0.774646	0.776714	0.792816	0.796451
ad51p_29	5	1	NaN	0.886788	0.808653	0.663706	0.760713	0.755162	0.751808	0.81342	0.886624	1.02131	1.10137	0.979811	0.878387	0.866201	0.931988	0.998768	0.965241	0.898456	0.870513	0.966718	0.969519	0.893033	0.877077	0.9212	0.917808	0.855649	0.872873	0.886263	0.876972	0.856503	0.877257	0.886432	0.881003	0.91238	0.906462	0.884009	0.874354	0.881167	0.891053	0.893553	0.881941	0.871957	0.858633	0.844227	0.849121	0.858626	0.861878
ad51p_3	5	1	NaN	0.527075	0.53709	0.524765	0.518622	0.574481	0.642926	0.669102	0.604627	0.609047	0.630914	0.606572	0.590999	0.60618	0.643373	0.65998	0.604473	0.563716	0.585478	0.65194	0.626627	0.570434	0.595241	0.614666	0.626779	0.63462	0.631342	0.617926	0.606658	0.607771	0.610591	0.609846	0.607832	0.61323	0.608992	0.607522	0.618188	0.627989	0.614555	0.600167	0.621746	0.611633	0.610295	0.633198	0.617058	0.615672	0.619857
ad51p_30	5	1	NaN	1.15216	1.3258	1.07707	1.04377	1.14323	1.07255	0.920565	1.07404	1.36711	1.43373	1.13101	1.19485	1.26369	1.32703	2.2794	1.63632	1.2	1.0964	1.35761	1.30866	1.13729	1.32304	1.20018	1.1549	1.27393	1.16008	1.16105	1.2169	1.19964	1.19235	1.25031	1.3198	1.20196	1.14788	1.16315	1.2109	1.15468	1.17108	1.22488	1.16238	1.13422	1.15297	1.19425	1.15853	1.15859	1.18476
ad51p_31	5	1	NaN	0.780457	0.730056	0.674785	0.751041	0.811261	0.845569	0.881607	0.992695	0.989205	0.915664	0.882606	0.908486	0.946076	0.979911	1.03227	1.04726	0.975495	0.879622	0.938886	0.910932	0.850491	0.899528	0.880152	0.838008	0.82277	0.871185	0.935391	0.932518	0.845081	0.90266	0.934496	0.896164	0.908668	0.917405	0.912728	0.90233	0.916915	0.944558	0.951202	0.902477	0.905508	0.909524	0.887263	0.88327	0.899136	0.9124
ad51p_32	5	1	NaN	1.04685	1.12067	1.10392	1.23778	1.23886	1.12548	1.05448	1.23513	1.31758	1.35358	1.51589	1.27456	1.17808	1.33558	5.82391	1.54438	1.16861	1.26049	1.54175	1.45542	1.253	1.32983	1.39131	1.34947	1.2343	1.13102	1.17397	1.25324	1.2073	1.26997	1.39343	1.45711	1.29787	1.27378	1.30945	1.3237	1.33984	1.31246	1.26262	1.24214	1.29379	1.36369	1.38337	1.3168	1.2782	1.27767
ad51p_33	5	1	NaN	1.07236	0.966131	0.813651	1.05116	1.07916	0.993152	0.988807	1.23771	1.29939	1.20741	1.21884	1.20055	1.16842	1.20835	1.56613	1.39357	1.1253	1.02228	1.13955	1.10945	1.01699	1.09744	1.10694	1.08406	1.06645	1.02966	1.0411	1.04	0.985094	1.08947	1.17871	1.14664	1.10042	1.05715	1.06222	1.1219	1.09305	1.09465	1.12	1.09243	1.04587	1.0373	1.06913	1.04097	1.02611	1.03213
ad51p_34	5	1	NaN	1.07236	0.966131	0.813651	1.05116	1.07916	0.993152	0.988807	1.23771	1.29939	1.20741	1.21884	1.20055	1.16842	1.20835	1.56613	1.39357	1.1253	1.02228	1.13955	1.10945	1.01699	1.09744	1.10694	1.08406	1.06645	1.02966	1.0411	1.04	0.985094	1.08947	1.17871	1.14664	1.10042	1.05715	1.06222	1.1219	1.09305	1.09465	1.12	1.09243	1.04587	1.0373	1.06913	1.04097	1.02611	1.03213
ad51p_35	5	1	NaN	1.48353	1.78515	1.45927	1.15579	1.17456	1.13368	1.01888	1.08868	1.19226	1.23433	1.16462	1.1155	1.10746	1.14734	1.23147	1.16165	1.02033	0.94543	1.1453	1.23241	1.14352	1.15585	1.1174	1.07869	1.07832	1.14817	1.18218	1.17112	1.15911	1.17391	1.15039	1.10369	1.10808	1.15396	1.17597	1.12624	1.05657	1.05356	1.0883	1.07538	1.09086	1.09981	1.08647	1.10425	1.08686	1.06637
ad51p_4	5	1	NaN	0.955365	0.933756	1.05108	1.17097	1.36486	1.28277	1.0811	1.22577	1.18142	1.05415	1.01386	1.07444	1.19703	1.25628	1.09199	1.05752	1.04308	1.02347	1.3469	1.26822	1.06061	1.22124	1.1555	1.13167	1.23864	1.13763	1.15024	1.20809	1.17527	1.18569	1.17859	1.13418	1.07968	1.04466	1.08768	1.23844	1.24615	1.16753	1.11172	1.14244	1.14405	1.14357	1.15954	1.15297	1.14453	1.12293
ad51p_5	5	1	NaN	0.966671	0.907232	0.881977	0.930875	0.932735	0.979419	1.03656	0.846225	0.823308	0.865245	0.865048	0.885475	0.937447	0.997294	0.994464	0.915883	0.845258	0.839979	1.00774	1.01156	0.909656	0.940852	0.897737	0.895652	0.959684	0.928183	0.890696	0.88171	0.909354	0.939714	0.88624	0.817552	0.884957	0.894263	0.909747	0.996214	0.96166	0.924646	0.903304	0.870664	0.912852	0.938975	0.901309	0.906239	0.920114	0.916735
ad51p_6	5	1	NaN	0.525827	0.6452	0.82918	0.648413	0.627333	0.63886	0.630064	0.641955	0.658892	0.67072	0.671397	0.670753	0.6385	0.611109	0.65976	0.675304	0.658015	0.646879	0.746369	0.708335	0.624102	0.663581	0.65365	0.658769	0.697343	0.667555	0.644672	0.649238	0.679104	0.692681	0.677005	0.655038	0.672994	0.650172	0.638154	0.673083	0.68584	0.671258	0.657259	0.678752	0.673589	0.661852	0.662947	0.678182	0.674688	0.662715
ad51p_7	5	1	NaN	0.535929	0.571715	0.605944	0.546649	0.546658	0.58319	0.620891	0.597313	0.611868	0.614785	0.564885	0.565367	0.596734	0.635285	0.647236	0.645818	0.61171	0.562198	0.596531	0.605939	0.585451	0.580788	0.58679	0.604199	0.624981	0.622472	0.625219	0.623297	0.607545	0.624915	0.62932	0.614618	0.616904	0.615857	0.610254	0.605142	0.614384	0.621809	0.62428	0.626591	0.620419	0.613721	0.613622	0.625637	0.618749	0.602836
ad51p_8	5	1	NaN	0.864573	0.9744	1.05694	1.01019	0.78425	0.815035	1.19655	1.13732	1.00596	0.917905	0.889759	1.06796	1.16519	1.08877	1.15903	1.03009	0.953495	1.04166	1.27848	1.12731	0.939566	1.02054	0.994616	1.00408	1.1041	1.07551	1.0522	1.05185	1.06053	1.07538	1.04983	1.01157	1.04006	1.00395	1.00829	1.11774	1.08206	1.03799	1.03689	1.07501	1.0662	1.0447	1.04179	1.05563	1.05921	1.04082
ad51p_9	5	1	NaN	1.02227	1.04506	1.26141	1.23912	1.03614	1.07797	1.44142	1.24045	1.39461	1.65348	1.32822	1.1954	1.18532	1.33642	2.0979	1.5721	1.23822	1.22495	1.39378	1.40054	1.33307	1.49715	1.41936	1.38205	1.41937	1.17629	1.24294	1.45678	1.39896	1.48445	1.4816	1.36506	1.31992	1.23157	1.24924	1.47282	1.47889	1.38054	1.32112	1.35652	1.35654	1.36264	1.39295	1.36176	1.35262	1.33007
ad81p_1	8	1	NaN	0.44765	0.431223	0.440157	0.492522	0.478326	0.482165	0.518348	0.482305	0.460415	0.456533	0.455653	0.42354	0.448511	0.508012	0.472871	0.44786	0.443334	0.45229	0.44833	0.462984	0.475857	0.450124	0.451688	0.468967	0.485401	0.484382	0.478482	0.470818	0.461256	0.448695	0.442099	0.445124	0.456243	0.470892	0.475884	0.467018	0.469478	0.463046	0.451935	0.451702	0.448323	0.446592	0.448684	0.447334	0.448116	0.44936
ad81p_10	8	1	NaN	0.896597	1.13465	1.69265	0.966286	0.923976	1.09682	1.37852	1.15451	0.965585	0.9812	1.36183	1.24072	1.19176	1.24638	1.06954	1.02547	1.07012	1.14973	1.11362	1.2304	1.3335	1.0461	1.01225	1.08969	1.22617	1.40637	1.37113	1.17979	1.02959	1.04089	1.0987	1.14953	1.18797	1.16741	1.12105	1.09144	1.10609	1.13444	1.15865	1.16682	1.11955	1.10454	1.14547	1.14044	1.09316	1.07587
ad81p_11	8	1	NaN	0.687347	0.783261	0.920601	0.814993	0.848858	0.951559	1.00789	0.881071	0.767892	0.805198	1.11202	0.860033	0.795268	0.891304	0.81528	0.805707	0.825919	0.835795	0.856218	0.947861	0.985187	0.808999	0.806423	0.872605	0.930587	0.937772	0.891601	0.852789	0.857682	0.848319	0.837128	0.849572	0.925139	0.945428	0.897469	0.835503	0.83821	0.8588	0.862494	0.829204	0.816748	0.840283	0.882752	0.852119	0.833554	0.826674
ad81p_12	8	1	NaN	0.749668	0.757627	0.762963	0.758633	0.736496	0.750425	0.760351	0.611882	0.594045	0.650912	0.705062	0.710275	0.72354	0.736707	0.688899	0.673294	0.687222	0.710295	0.6907	0.711049	0.729268	0.665748	0.670113	0.706855	0.737038	0.728055	0.730522	0.709783	0.648394	0.662158	0.694969	0.713983	0.715621	0.720523	0.721917	0.71138	0.689889	0.685049	0.694209	0.697336	0.684855	0.685375	0.701642	0.673799	0.670867	0.681724
ad81p_13	8	1	NaN	1.02062	1.09413	1.2548	1.05979	1.21861	1.21168	0.958303	0.92286	0.866717	0.876333	1.03202	0.970733	0.953577	0.997796	0.937611	0.891502	0.884795	0.916329	0.927177	0.980221	0.973391	0.816262	0.833203	0.89483	0.929902	1.02185	0.994805	0.93042	0.927831	0.884418	0.884238	0.949276	1.04324	1.03972	0.9662	0.905403	0.925949	0.962785	0.97212	0.936159	0.930912	0.915087	0.878564	0.883847	0.889923	0.89578
ad81p_14	8	1	NaN	1.51791	1.72235	1.7498	1.10458	1.11752	1.3278	1.40367	0.96197	0.933557	1.16711	1.83448	1.19781	1.09464	1.24217	1.09551	1.05785	1.09956	1.16885	1.14942	1.25532	1.29553	1.00955	1.0127	1.10478	1.18488	1.29329	1.26288	1.17094	1.12374	1.09455	1.08103	1.10387	1.21583	1.2673	1.18921	1.07263	1.09782	1.1314	1.13539	1.1318	1.10745	1.09748	1.10674	1.07337	1.08752	1.13378
ad81p_15	8	1	NaN	1.09768	1.12792	1.28072	1.00541	1.10288	1.25406	1.19967	1.10804	0.941484	0.921962	1.18998	1.10135	1.04717	1.07029	0.984457	0.960581	0.996756	1.05347	0.977653	0.972507	0.982341	0.895885	0.965374	1.06187	1.07188	1.08014	1.09186	1.0705	1.00321	0.980313	0.991603	1.01877	1.03037	1.06648	1.05366	0.974741	0.978594	1.00223	1.02252	1.03431	1.002	0.991349	1.02371	1.02548	1.01043	0.995898
ad81p_16	8	1	NaN	0.943941	1.07915	1.4649	1.20498	1.19942	1.30146	1.36127	1.1965	0.973365	1.00034	1.80968	1.14442	1.0144	1.11716	0.936908	0.94032	1.02698	1.08319	1.06157	1.08518	1.10702	1.02415	1.01251	1.05943	1.14429	1.22	1.12999	1.03478	1.04261	1.06408	1.07104	1.07511	1.12708	1.13793	1.0857	1.01812	1.05197	1.09499	1.0953	1.04981	1.05948	1.05776	1.02213	1.04623	1.06481	1.05965
ad81p_17	8	1	NaN	1.37106	1.69037	5.82391	1.63354	1.40948	1.91628	5.82391	1.29514	1.00808	1.06596	1.59755	1.51627	1.4506	1.47108	1.18693	1.17881	1.20354	1.14554	1.21635	1.43774	1.57189	1.23336	1.23499	1.37685	1.51128	1.37409	1.27743	1.23035	1.19767	1.17802	1.16963	1.19471	1.30963	1.34376	1.31734	1.2941	1.22258	1.235	1.30045	1.28977	1.26955	1.23589	1.20069	1.21786	1.21641	1.2049
ad81p_18	8	1	NaN	1.86081	2.24439	2.07104	1.28534	1.36692	1.49915	1.42271	1.54026	1.29476	1.26231	2.15185	1.54285	1.42031	1.51782	1.22983	1.18025	1.28721	1.4535	1.15788	1.22186	1.49007	1.2344	1.26163	1.423	1.57147	1.47478	1.3759	1.37427	1.48521	1.41675	1.32171	1.31772	1.54464	1.54181	1.3154	1.15324	1.24733	1.30822	1.29394	1.36781	1.3275	1.3146	1.38789	1.36892	1.29824	1.25592
ad81p_19	8	1	NaN	0.796663	0.825858	0.968846	0.857751	0.867766	0.980982	1.0838	0.861659	0.786844	0.867147	1.13837	1.04348	0.934548	0.906332	0.898508	0.890866	0.900308	0.926676	0.892868	0.956591	1.03648	0.917998	0.895464	0.925882	0.965279	0.961763	0.953825	0.960509	0.979808	0.943192	0.903267	0.911093	1.0318	1.02379	0.947998	0.909846	0.896512	0.934606	0.982639	0.950792	0.928053	0.922738	0.928046	0.930194	0.904813	0.88988
ad81p_2	8	1	NaN	0.791119	0.893808	1.29204	1.53611	1.28592	1.11953	1.0577	0.939685	0.926998	0.979077	1.03483	0.987456	1.01533	1.07276	0.938668	0.88706	0.910661	0.979646	0.976396	0.990523	0.978457	0.882121	0.889998	0.969676	1.06579	1.0302	1.01887	1.01285	0.975655	1.00934	1.02216	0.989956	0.970781	1.02797	1.04318	0.952741	0.961567	0.98033	0.971214	0.935604	0.950003	0.958719	0.937247	0.956695	0.959819	0.952514
ad81p_20	8	1	NaN	0.82715	0.827667	0.805616	0.878009	0.809693	0.824067	0.949793	0.848494	0.721618	0.71848	0.91579	0.852881	0.776283	0.76652	0.786458	0.774386	0.742789	0.727161	0.790472	0.873539	0.890766	0.795699	0.763037	0.784379	0.836885	0.857254	0.863491	0.837582	0.782544	0.788933	0.791738	0.781609	0.805288	0.835213	0.82949	0.783965	0.781263	0.799821	0.816228	0.806584	0.796729	0.794481	0.797326	0.788628	0.773824	0.767517
ad81p_21	8	1	NaN	1.03657	1.10115	1.30259	1.05951	0.999708	1.10233	1.29106	1.05602	0.982991	1.03209	1.13634	1.02335	1.03267	1.10466	0.928532	0.93057	1.01494	1.06487	0.992624	1.03874	1.09584	0.933035	0.907316	1.00384	1.18326	1.11413	1.0209	0.976176	0.982028	1.00659	1.00004	0.983996	1.04619	1.04299	1.00547	0.989129	0.997779	1.00023	0.99645	1.00297	0.995644	0.986021	0.98654	1.00879	1.00984	0.998526
ad81p_22	8	1	NaN	0.899065	1.00866	1.48917	1.03808	1.05073	1.17641	1.13103	0.814096	0.804793	0.929507	1.02093	1.07336	1.0798	1.02079	0.899877	0.858907	0.919915	1.06705	0.967862	0.965922	1.00463	0.903791	0.904526	0.965159	1.0395	1.06135	1.04008	0.995751	0.952688	0.948083	0.956141	0.972686	1.01511	1.02612	0.978982	0.910246	0.933798	0.967267	0.97288	0.949166	0.923942	0.915315	0.926977	0.946548	0.936713	0.918203
ad81p_23	8	1	NaN	0.977293	0.87027	0.846117	1.04481	1.02463	1.04739	1.13084	0.837731	0.782966	0.835378	0.879092	0.83152	0.862806	0.922569	0.786838	0.774854	0.817509	0.841531	0.825523	0.873357	0.892493	0.750194	0.723577	0.777168	0.874905	0.915748	0.894209	0.846238	0.808528	0.789746	0.799116	0.82512	0.831796	0.853772	0.843823	0.787182	0.775272	0.782167	0.791579	0.792403	0.809963	0.81712	0.799875	0.782025	0.772529	0.777744
ad81p_24	8	1	NaN	0.992923	1.08506	1.15911	0.972478	0.991602	1.16435	1.32613	0.964833	0.903519	0.996283	1.14171	1.09106	1.09116	1.11778	0.971355	0.980873	1.01918	0.974913	0.889724	0.944091	1.07652	1.02969	1.00338	1.00478	1.03458	1.11904	1.11312	1.02471	0.941479	0.953382	0.986586	1.017	1.07514	1.07933	1.05119	1.03149	1.03125	1.02517	1.01561	1.01647	0.990905	0.978774	0.989321	0.96122	0.959211	0.973943
ad81p_25	8	1	NaN	0.903178	0.994171	1.01121	0.869288	0.91662	1.09975	1.24403	0.920887	0.7822	0.802531	1.00537	1.16386	1.18018	1.06606	0.920338	0.901921	0.961285	1.02593	0.910925	0.956036	1.0694	0.938501	0.926464	0.992552	1.07666	1.04083	1.01847	0.985243	0.917111	0.921441	0.954163	0.987876	1.00968	1.03309	1.0203	0.962805	0.925459	0.9377	0.969119	0.953655	0.949409	0.960002	0.973795	0.960099	0.942968	0.919412
ad81p_26	8	1	NaN	1.07284	0.983355	1.10259	1.09084	0.923972	1.05964	2.06391	1.03618	0.856753	0.903612	1.10684	1.06983	1.03852	1.07162	1.05352	0.936439	0.906746	1.01981	0.988074	1.0155	1.04903	0.941565	0.903652	0.976156	1.14824	1.10571	1.05459	1.00753	0.948746	0.956501	1.00678	1.0606	1.04815	1.01893	0.991544	0.970852	0.942874	0.960124	0.999509	0.990783	0.981229	0.970393	0.95726	0.949383	0.957052	0.963592
ad81p_27	8	1	NaN	0.746122	0.839506	1.12238	0.899349	0.965622	1.15167	1.16475	0.837105	0.773471	0.873611	1.07973	0.887523	0.849232	0.938019	0.843769	0.823589	0.864205	0.919419	0.875752	0.904653	0.93733	0.826873	0.810179	0.889739	1.03943	1.03761	0.997858	0.942068	0.87579	0.858583	0.869408	0.896895	0.934546	0.927642	0.88382	0.840249	0.850257	0.876692	0.909963	0.95085	0.909688	0.860444	0.846328	0.852232	0.849388	0.85205
ad81p_28	8	1	NaN	0.657572	0.718771	0.800095	0.63832	0.693963	0.758189	0.71747	0.698666	0.662369	0.679338	0.798269	0.739995	0.748152	0.818799	0.737525	0.678346	0.668028	0.704501	0.734407	0.765099	0.755565	0.678497	0.659422	0.69473	0.756705	0.746796	0.761851	0.765258	0.713298	0.691871	0.696218	0.71536	0.731063	0.74483	0.740347	0.716557	0.715649	0.710674	0.703785	0.710923	0.717259	0.715672	0.705856	0.694675	0.705768	0.716051
ad81p_29	8	1	NaN	0.775168	0.708949	0.832792	1.32624	1.0198	0.896399	1.0291	0.967162	0.994887	1.00602	0.91065	0.998953	1.03318	0.977228	1.00998	1.06785	1.06711	0.98347	0.91789	0.919774	0.965119	0.998983	1.03089	1.02815	1.00522	1.05448	1.02941	0.951367	0.894777	0.95258	1.01264	1.01068	0.994555	0.975367	0.970269	0.977227	0.938872	0.96697	1.03667	1.01994	0.97127	0.934522	0.929253	0.969364	0.996084	0.984604
ad81p_3	8	1	NaN	0.823778	0.773757	0.713815	0.800746	0.889312	0.885473	0.787375	0.701628	0.69553	0.74893	0.821194	0.767049	0.739811	0.755839	0.74585	0.730039	0.711441	0.700886	0.73274	0.748736	0.741194	0.73409	0.730017	0.754245	0.798156	0.777873	0.765544	0.756844	0.736814	0.739555	0.738799	0.735216	0.756803	0.806035	0.804107	0.731004	0.743383	0.76212	0.757018	0.732855	0.726636	0.728777	0.728733	0.722437	0.732998	0.746577
ad81p_30	8	1	NaN	1.00277	1.03211	1.23191	1.97667	1.37839	1.26207	1.43591	1.06804	1.03032	1.0692	1.0231	1.26468	1.31223	1.1412	1.29665	1.21461	1.14895	1.23765	1.12379	1.11891	1.15482	1.07349	1.1331	1.14741	1.07568	1.19013	1.19472	1.09957	1.04384	1.19663	1.20519	1.06504	1.16359	1.24471	1.18632	1.05884	1.07837	1.14766	1.21244	1.21385	1.1641	1.12223	1.11854	1.17483	1.17913	1.13775
ad81p_31	8	1	NaN	0.754743	0.694943	0.696931	0.991349	0.836777	0.800196	0.980183	0.857719	0.813246	0.779701	0.711396	0.791451	0.790592	0.734869	0.855264	0.895509	0.877817	0.86448	0.773454	0.767851	0.827461	0.870604	0.881881	0.870939	0.842072	0.777475	0.777289	0.79539	0.774311	0.792707	0.826074	0.845337	0.82965	0.818871	0.812916	0.808529	0.823838	0.809187	0.793895	0.839262	0.819763	0.781781	0.770639	0.809192	0.825861	0.813241
ad81p_32	8	1	NaN	0.78866	0.733347	0.777054	0.963429	1.07391	1.08691	1.04241	0.904146	0.829484	0.81915	0.865322	0.931276	0.886321	0.825091	0.949267	1.00945	0.976553	0.908355	0.81311	0.782351	0.821975	0.923672	0.890543	0.821531	0.801071	0.860416	0.885301	0.86393	0.837281	0.84589	0.841245	0.818772	0.816846	0.830812	0.840527	0.832399	0.818489	0.826702	0.857025	0.885366	0.842467	0.809652	0.821826	0.838236	0.836945	0.824277
ad81p_33	8	1	NaN	0.778097	0.749262	0.897807	1.29038	1.10649	1.05008	1.21055	0.979313	0.971976	0.961884	0.822751	0.957183	1.03084	0.960751	1.03066	1.04831	0.989325	0.914565	0.917843	0.946821	0.953668	0.903768	0.933034	0.967891	0.961436	0.961864	0.954005	0.915269	0.855817	0.8914	0.954577	0.98341	0.953199	0.952361	0.951774	0.920192	0.874975	0.900486	0.973498	0.983624	0.939499	0.910833	0.919471	0.920687	0.931337	0.935263
ad81p_34	8	1	NaN	1.19113	1.08289	1.23677	5.82391	5.82391	1.911	1.37613	1.22966	1.33212	1.39828	1.20292	1.45782	1.31524	1.09933	1.6129	1.95811	1.64606	1.49222	1.20438	1.24892	1.47771	1.38961	1.3449	1.39097	1.49446	1.45564	1.34409	1.24229	1.19116	1.27141	1.29394	1.24975	1.36915	1.47185	1.39097	1.21103	1.16954	1.1977	1.28503	1.41717	1.29367	1.19829	1.22431	1.28861	1.31571	1.28893
ad81p_35	8	1	NaN	1.17286	1.08847	0.951756	1.07465	1.15058	1.27517	1.36567	0.975727	0.945765	1.0302	1.02129	1.02144	0.969836	0.956166	1.18292	1.15924	1.09029	1.15787	1.04332	0.999884	1.02465	1.06198	1.05386	1.02762	1.02425	1.10333	1.08269	1.01001	0.980856	1.01225	1.05738	1.08022	1.07554	1.04098	1.02137	1.03292	1.01147	1.01867	1.04804	1.05301	1.06679	1.0577	1.02577	1.03899	1.02672	1.00847
ad81p_36	8	1	NaN	0.830346	0.739552	0.863226	1.53618	1.37315	1.14077	1.10249	0.885143	0.857564	0.909767	0.942389	1.1072	1.0604	0.910319	0.982108	1.04462	1.04611	0.998899	0.944009	0.931624	0.947031	0.956023	0.946838	0.965679	1.0065	0.960461	0.923785	0.91636	0.930086	0.923322	0.931372	0.950678	0.936087	0.947197	0.928585	0.867377	0.896556	0.931524	0.954281	0.982321	0.924624	0.892895	0.92216	0.919659	0.904196	0.900335
ad81p_37	8	1	NaN	1.19967	0.879668	0.763309	1.10651	1.1507	1.15336	1.28431	1.02656	0.888975	0.841548	0.86272	0.934787	1.01715	1.1124	1.33984	1.08498	0.923318	0.96942	0.957311	1.01978	1.13142	1.12212	1.02902	0.981197	0.989217	0.94826	0.954105	0.956203	0.910525	0.973072	0.996025	0.954482	0.987055	0.995097	0.995816	1.00382	0.940887	0.94644	1.01296	1.04254	0.992783	0.962273	0.984052	0.986649	0.988505	0.982184
ad81p_38	8	1	NaN	0.761734	0.726872	0.769555	0.897388	1.03673	1.11532	1.0425	0.784529	0.770441	0.839243	0.823382	0.787447	0.758411	0.762877	0.826448	0.869212	0.880042	0.863973	0.801725	0.785514	0.81423	0.855064	0.820384	0.807673	0.85347	0.891344	0.868016	0.817894	0.786346	0.764404	0.807967	0.886138	0.841978	0.828599	0.822396	0.797771	0.811867	0.811574	0.806603	0.835846	0.809032	0.778063	0.776522	0.795567	0.807295	0.804013
ad81p_39	8	1	NaN	0.748955	0.683492	0.786251	1.13723	1.03021	1.03594	1.26649	0.886967	0.827526	0.89668	0.941738	0.95114	0.920595	0.901412	0.965943	1.02368	1.0091	0.928373	0.870295	0.877901	0.913349	0.909153	0.964807	1.01009	0.988966	0.941363	0.878838	0.841785	0.849678	0.870931	0.896356	0.904824	0.872043	0.871177	0.873324	0.852886	0.844336	0.864511	0.899288	0.907396	0.873463	0.853406	0.865601	0.864613	0.870891	0.877758
ad81p_4	8	1	NaN	0.855702	0.816721	0.853449	0.85859	0.874876	0.912065	0.903367	0.724768	0.716591	0.80232	0.879637	0.878388	0.867432	0.865346	0.846889	0.854422	0.860273	0.845151	0.834773	0.844906	0.865095	0.868642	0.857121	0.836663	0.826145	0.866153	0.91432	0.905828	0.828859	0.821106	0.837248	0.850593	0.851999	0.871457	0.879783	0.856131	0.836792	0.844819	0.859807	0.840285	0.84112	0.836394	0.820047	0.843708	0.847377	0.830752
ad81p_40	8	1	NaN	1.13568	0.928624	1.04116	5.82391	5.82391	1.27969	1.22297	1.04374	1.07012	1.12814	1.05627	1.24364	1.16818	0.999416	1.23003	1.42237	1.37183	1.20136	1.00792	0.98613	1.07302	1.1448	1.03852	1.0094	1.11833	1.16273	1.08567	1.00024	0.990068	1.08611	1.14279	1.10937	1.1286	1.15555	1.12489	1.04715	1.08616	1.13427	1.15684	1.16406	1.09931	1.07399	1.11908	1.14071	1.11299	1.08398
ad81p_41	8	1	NaN	0.820691	0.737353	0.789048	1.0621	0.895193	0.888219	1.13383	0.922942	0.848884	0.827294	0.786566	0.827759	0.876926	0.908923	0.967904	0.97039	0.91283	0.840553	0.809982	0.834577	0.874965	0.860105	0.859178	0.865373	0.874633	0.90288	0.912781	0.896596	0.864961	0.83252	0.827109	0.847405	0.862998	0.875597	0.875862	0.857364	0.812836	0.838248	0.902184	0.881407	0.845626	0.841366	0.870027	0.860932	0.848868	0.846207
ad81p_42	8	1	NaN	0.935814	0.806516	0.821379	1.36771	1.53927	1.30639	1.17536	0.961126	0.933384	0.923716	0.834189	0.851635	0.844839	0.851126	1.0668	1.0618	0.910327	0.822411	0.868261	0.921682	0.946609	0.94693	0.941506	0.946359	0.949203	0.895644	0.880463	0.883326	0.871881	0.898305	0.886081	0.848177	0.876781	0.895958	0.88173	0.845003	0.833367	0.875102	0.930632	0.901086	0.879159	0.865841	0.856611	0.858972	0.868415	0.879899
ad81p_43	8	1	NaN	0.97017	0.78773	0.858709	1.34572	1.33971	1.41713	1.96959	1.03938	1.02187	1.16571	1.07867	1.07839	1.03887	1.02802	1.26717	1.19392	1.05861	1.05924	1.066	1.0537	1.06584	1.16716	1.14086	1.10428	1.11622	1.1008	1.10961	1.11306	1.08225	1.08986	1.08061	1.07307	1.16137	1.17149	1.13125	1.10871	1.11498	1.10996	1.10123	1.11572	1.05744	1.04674	1.12998	1.21957	1.15834	1.06241
ad81p_44	8	1	NaN	0.601443	0.556233	0.595065	0.854223	0.82158	0.806096	0.896365	0.722237	0.66137	0.648498	0.63083	0.712593	0.675479	0.601002	0.744939	0.799659	0.755461	0.707931	0.674525	0.675846	0.692085	0.688137	0.676013	0.674301	0.689032	0.710179	0.710889	0.68799	0.657989	0.669991	0.673875	0.663051	0.678129	0.6831	0.672719	0.655932	0.657637	0.663301	0.671495	0.685173	0.67188	0.651462	0.642399	0.656338	0.664488	0.667247
ad81p_45	8	1	NaN	0.74352	0.673682	0.643714	0.827241	0.88114	0.900442	0.917014	0.728443	0.72968	0.76989	0.705337	0.752817	0.775198	0.74845	0.759694	0.767363	0.761237	0.735129	0.672674	0.681556	0.723754	0.707016	0.727226	0.733331	0.706381	0.698217	0.712964	0.722806	0.706143	0.72137	0.745945	0.748457	0.704115	0.697501	0.707352	0.706795	0.708041	0.714696	0.721115	0.716592	0.712964	0.702403	0.691551	0.723873	0.730513	0.71111
ad81p_46	8	1	NaN	0.945699	0.775598	0.726462	1.19228	0.998292	0.868533	0.929297	0.780869	0.777452	0.810217	0.765325	0.81116	0.802993	0.772865	0.887146	0.896405	0.853271	0.83819	0.794557	0.777682	0.787367	0.808998	0.830493	0.855369	0.878685	0.881517	0.82967	0.791717	0.811223	0.794125	0.77589	0.77603	0.791959	0.794067	0.821287	0.885235	0.825094	0.790017	0.800308	0.819863	0.799588	0.77757	0.776615	0.783276	0.793799	0.796397
ad81p_47	8	1	NaN	1.07049	1.08391	1.00287	0.912119	1.0422	1.3349	1.5499	1.06689	0.956284	0.942928	0.930294	0.997734	1.09824	1.12884	1.00472	0.934357	0.962277	1.0648	0.977843	0.944195	0.95638	0.936251	0.914808	0.978356	1.11559	0.998955	0.965957	0.981708	0.971528	1.00761	0.987171	0.93374	0.967704	1.00019	0.991844	0.950497	0.956275	0.957641	0.947472	0.946547	0.994464	0.9844	0.910938	0.962544	0.992377	0.969834
ad81p_5	8	1	NaN	0.729376	0.735426	0.770642	0.745066	0.748723	0.834022	0.957396	0.818584	0.72909	0.750085	0.899481	0.852787	0.817376	0.829849	0.802222	0.777997	0.769845	0.779917	0.786958	0.820456	0.830099	0.755718	0.752744	0.784701	0.816058	0.819865	0.826828	0.815301	0.772699	0.769846	0.771181	0.777587	0.827405	0.82002	0.791554	0.782485	0.756777	0.755209	0.767586	0.758119	0.752352	0.751546	0.753867	0.758231	0.757039	0.752964
ad81p_6	8	1	NaN	1.18972	1.21268	1.30436	1.05565	1.14982	1.46168	1.82519	1.49065	1.09061	0.990038	1.24073	1.45228	1.46952	1.31553	1.13719	1.06575	1.08077	1.1644	1.19542	1.29995	1.3474	1.13662	1.09681	1.18097	1.37629	1.53399	1.42308	1.2707	1.21387	1.13507	1.14621	1.27136	1.45002	1.40718	1.27441	1.20322	1.17176	1.20865	1.27655	1.27376	1.22324	1.17644	1.15452	1.14567	1.14633	1.16483
ad81p_7	8	1	NaN	1.61633	1.29215	1.22253	0.927959	0.989883	1.23017	1.37964	0.988199	0.896441	0.955879	1.08775	1.04664	1.05313	1.10662	1.01873	0.963252	0.954555	0.987854	1.02302	1.13531	1.20314	1.02474	0.998601	1.03786	1.09209	1.15046	1.1481	1.11359	1.09322	1.06028	1.06582	1.10789	1.1271	1.16661	1.14626	1.05561	1.06185	1.1245	1.16179	1.075	1.06702	1.07246	1.05348	1.07019	1.05497	1.03137
ad81p_8	8	1	NaN	0.744775	0.793518	0.929963	0.795767	0.808245	0.958016	1.1747	0.982329	0.832478	0.807444	0.912883	0.881324	0.905964	0.970047	0.862745	0.814885	0.824909	0.86071	0.808885	0.863398	0.940497	0.820113	0.842467	0.863882	0.832609	0.909448	0.920129	0.864066	0.818211	0.859726	0.870131	0.833709	0.847723	0.850283	0.84501	0.843595	0.841107	0.845579	0.845006	0.821255	0.812459	0.811996	0.816449	0.844684	0.835969	0.808367
ad81p_9	8	1	NaN	0.882878	0.829428	0.943528	1.00389	1.08493	1.43027	3.12431	1.04566	0.849013	0.904662	1.19654	1.06645	1.0068	1.04021	0.931077	0.875112	0.895861	0.973066	0.907734	0.954531	1.05788	0.974123	0.93424	0.950458	1.01011	1.05544	1.08638	1.07291	1.01256	0.98283	0.958456	0.968707	1.1093	1.07666	0.986808	0.967074	0.955334	0.958902	0.979808	1.01258	0.993456	0.960966	0.946896	0.954805	0.962783	0.974757
ad8m_1	8	0	NaN	1.02609	1.48442	2.12141	1.61094	1.46174	1.30019	1.20998	1.62675	1.70299	1.30607	1.12259	1.62572	1.7113	1.191	1.15856	1.26592	1.36128	1.3168	1.38565	1.35195	1.23344	1.14304	1.10066	1.19323	1.46291	1.377	1.38346	1.40621	1.30889	1.38635	1.42807	1.40139	1.5337	1.44294	1.35133	1.37304	1.2672	1.25671	1.32109	1.33214	1.36412	1.39687	1.39424	1.31614	1.36608	1.4644
ad8m_10	8	0	NaN	0.830435	0.817813	1.0419	1.41898	0.914204	0.834782	1.06625	1.09889	1.25029	1.20943	0.915379	0.992619	1.0133	0.963563	1.17463	1.09509	0.941809	0.911156	0.997537	1.04936	1.03416	1.02962	1.03413	1.00282	0.964601	1.06316	1.07817	1.01842	0.983895	1.01798	1.03568	1.00573	0.966915	0.994761	1.03114	1.01683	0.999363	1.01754	1.04137	1.00167	0.964005	0.96803	1.01072	0.997913	1.01392	1.02693
ad8m_11	8	0	NaN	0.704572	0.732059	0.862166	1.0784	0.827386	0.77908	0.964044	1.06352	1.0162	0.887581	0.786389	0.870126	0.940442	0.924342	0.937907	0.898234	0.872133	0.8983	0.924416	0.890637	0.838628	0.832996	0.853438	0.86387	0.851157	0.842597	0.851373	0.844101	0.802537	0.828611	0.833059	0.807167	0.823933	0.845102	0.852633	0.840156	0.813256	0.828695	0.873955	0.886308	0.868666	0.859339	0.862321	0.809782	0.814217	0.845238
ad8m_12	8	0	NaN	1.23457	1.17958	1.29926	5.82391	1.64664	1.24086	1.21113	1.55903	1.63539	1.36908	1.22151	1.28178	1.38714	1.54966	2.77555	1.65252	1.29826	1.31401	1.45371	1.55987	1.49107	1.3402	1.29256	1.32068	1.4117	1.56917	1.42977	1.23884	1.16841	1.23933	1.31691	1.32606	1.3217	1.29	1.28496	1.31778	1.24246	1.26899	1.38053	1.38546	1.32109	1.29956	1.33856	1.29595	1.32624	1.41033
ad8m_13	8	0	NaN	0.948192	0.961347	1.05053	1.39417	1.04771	0.886082	0.908613	1.09873	1.18702	1.07474	0.939715	0.936095	0.920523	0.927055	1.13021	1.04502	0.932875	0.968807	1.03097	1.03655	1.00708	1.01649	1.00989	0.975645	0.958437	1.11343	1.07701	0.951112	0.920447	1.00749	1.01007	0.932605	0.980097	0.985366	0.981483	1.00926	0.988732	1.01299	1.05561	1.01223	0.959823	0.947532	0.978884	0.987544	0.990118	0.986063
ad8m_14	8	0	NaN	0.836166	0.865253	1.07964	1.2467	0.978077	0.872559	0.913975	1.00259	1.09294	1.07244	0.951753	0.938574	0.96405	1.00464	1.05902	0.969946	0.936682	1.04169	1.03318	1.00526	0.988075	0.978377	0.994738	0.988216	0.963301	1.01846	1.02307	0.989554	0.97071	0.959692	0.951725	0.953626	0.982566	0.996391	0.981449	0.952191	0.961974	0.992243	1.01958	1.01226	0.967335	0.959802	1.00307	0.982128	0.991322	1.00347
ad8m_15	8	0	NaN	1.25715	1.05061	0.997523	1.16155	1.17021	1.22998	1.49669	1.66286	1.50404	1.27821	1.14531	1.23597	1.29701	1.32478	1.7393	1.48306	1.25803	1.29906	1.47366	1.46838	1.35906	1.41055	1.55709	1.42512	1.21819	1.54758	1.53048	1.28341	1.21783	1.24887	1.23392	1.19076	1.27038	1.25814	1.21132	1.21063	1.24216	1.34274	1.424	1.29019	1.2523	1.23675	1.21514	1.27514	1.34414	1.35583
ad8m_16	8	0	NaN	1.01197	1.04224	1.18735	1.30513	1.06926	1.03587	1.21488	1.303	1.29692	1.20672	1.1014	1.10877	1.09016	1.08151	1.24634	1.19865	1.10522	1.11217	1.1408	1.19365	1.20309	1.11809	1.16997	1.13916	1.01934	1.08555	1.13823	1.11625	1.06184	1.15417	1.15872	1.06968	1.10955	1.08893	1.07064	1.10194	1.05015	1.0718	1.13574	1.09026	1.05101	1.05568	1.09519	1.07016	1.07698	1.10276
ad8m_17	8	0	NaN	0.827618	0.851285	0.895217	0.854362	0.800912	0.817927	0.913447	1.03732	1.01176	0.899691	0.824106	0.867735	0.910005	0.919603	0.96249	0.900796	0.897339	1.02115	0.958223	0.91864	0.907216	0.867709	0.917071	0.923754	0.865108	0.932518	0.932601	0.889111	0.879241	0.890883	0.878164	0.846671	0.842763	0.880102	0.901187	0.870704	0.87817	0.886731	0.888152	0.890311	0.885126	0.893957	0.914906	0.885013	0.884942	0.897601
ad8m_18	8	0	NaN	0.9241	0.99851	1.17187	1.36834	1.05806	0.97809	1.12795	1.47181	1.36211	1.03871	0.861878	0.943183	1.0715	1.11233	1.08716	0.990482	0.954235	1.02325	1.08539	1.00164	0.896959	0.905899	1.01394	1.07607	1.02059	1.03829	1.02219	0.977924	0.942434	0.96463	0.968919	0.954133	0.993797	1.00057	0.971719	0.935068	0.920848	0.971421	1.04402	1.01115	0.967973	0.959247	0.981996	0.956768	0.9686	0.995325
ad8m_2	8	0	NaN	1.07774	1.07525	1.2642	1.19978	1.1723	1.13933	1.08077	1.00848	1.07167	1.04576	0.850004	0.90989	0.918198	0.858711	0.919252	0.980722	1.02299	1.04694	1.0642	1.06389	1.02319	0.941144	0.906184	0.89935	0.911854	0.962563	0.997681	0.973294	0.904575	0.927364	0.976413	0.988337	0.928114	0.899515	0.908629	0.938994	0.943834	0.937328	0.929098	0.926583	0.948171	0.967661	0.965135	0.954104	0.917767	0.896407
ad8m_3	8	0	NaN	1.17616	1.35081	1.67362	2.04856	1.40893	1.14892	1.10289	1.21519	1.44366	1.30937	0.967043	1.10507	1.28604	1.29077	1.31323	1.31216	1.28264	1.25353	1.31756	1.37088	1.3209	1.1775	1.09696	1.1155	1.22476	1.27761	1.2702	1.24169	1.23319	1.23415	1.26607	1.30088	1.25911	1.2031	1.20027	1.25398	1.16624	1.15182	1.21362	1.25704	1.2778	1.254	1.20706	1.21629	1.22272	1.20797
ad8m_4	8	0	NaN	1.20628	1.40501	1.36618	1.15731	1.07384	1.04347	1.03861	1.04701	1.17251	1.18978	0.979431	1.01815	1.03857	0.993332	0.991907	1.03111	1.03676	0.996556	1.10345	1.06949	0.963178	0.962054	0.954269	0.969925	1.01295	1.01171	0.997369	0.987069	0.999592	1.11761	1.1351	1.04472	1.07008	1.02678	0.994717	1.02428	0.99452	0.994043	1.02511	1.0382	1.00097	0.979767	1.00062	1.01115	1.00944	1.00065
ad8m_5	8	0	NaN	5.82391	2.12228	1.30418	5.82391	1.79419	1.33033	1.33341	1.8623	1.58554	1.24217	1.20397	1.38724	1.35415	1.14295	1.07135	1.22652	1.39879	1.26529	1.1708	1.36248	1.60224	1.12835	1.16323	1.23484	1.15794	1.15794	1.26226	1.41433	1.43264	1.31898	1.27049	1.29718	1.30097	1.2523	1.24588	1.3121	1.22539	1.1727	1.17866	1.21362	1.23475	1.23862	1.23344	1.22941	1.26961	1.28732
ad8m_6	8	0	NaN	0.896216	0.989248	1.26196	1.04597	0.923172	0.839548	0.796208	0.846842	0.971156	0.99671	0.847011	0.91848	0.926592	0.832905	0.790662	0.869187	0.926506	0.86447	0.943676	0.917813	0.829553	0.819367	0.831888	0.833719	0.832403	0.909246	0.918608	0.890101	0.895066	0.860221	0.889275	0.965432	0.923242	0.86939	0.856749	0.887815	0.856826	0.851029	0.877529	0.898324	0.889414	0.873735	0.865906	0.853465	0.841137	0.838929
ad8m_7	8	0	NaN	1.05671	1.03224	0.985645	0.886444	0.827448	0.793574	0.801378	0.931178	0.955615	0.898847	0.869884	0.829265	0.810755	0.811498	0.809134	0.840518	0.877262	0.885259	0.866811	0.851251	0.823479	0.767885	0.779466	0.806602	0.820328	0.845604	0.838043	0.805166	0.777802	0.801828	0.851207	0.887628	0.869897	0.834892	0.816014	0.817908	0.779843	0.786972	0.830265	0.842811	0.829253	0.817631	0.81903	0.808525	0.808939	0.815149
ad8m_8	8	0	NaN	1.35078	1.08137	1.19058	1.50289	1.34034	1.29246	1.55817	5.82391	5.82391	1.67434	1.1832	1.15433	1.2147	1.31783	1.55473	1.42857	1.29485	1.33522	1.39288	1.50271	1.51468	1.31621	1.30543	1.2938	1.24356	1.33172	1.42875	1.36778	1.19086	1.26899	1.31375	1.23654	1.2094	1.24845	1.27923	1.24681	1.24388	1.34166	1.42683	1.24158	1.20506	1.24056	1.27952	1.24556	1.27854	1.32684
ad8m_9	8	0	NaN	1.1576	1.27201	1.53541	1.87657	1.27589	1.26422	2.0917	5.82391	5.82391	1.52499	1.182	1.34508	1.64404	1.67132	1.49479	1.32372	1.2703	1.35495	1.49313	1.45945	1.35742	1.38155	1.37534	1.35157	1.33967	1.37597	1.38835	1.32431	1.21966	1.27991	1.28656	1.23275	1.32628	1.31104	1.2577	1.25555	1.25402	1.31682	1.40119	1.3507	1.24236	1.21653	1.28188	1.23391	1.27926	1.34526
ad8v_1	8	0	NaN	0.770644	0.86363	0.880707	0.845564	0.890703	0.905479	0.883404	1.0159	1.03772	0.928152	0.829514	0.872096	0.906494	0.887817	0.87076	0.947542	0.940477	0.814497	0.912475	0.936303	0.877065	0.881381	0.848512	0.851579	0.906061	0.908329	0.911223	0.913674	0.907119	0.930258	0.920114	0.891601	0.925607	0.883681	0.862136	0.919957	0.908093	0.907232	0.918741	0.900477	0.885508	0.889178	0.904775	0.883202	0.867818	0.866243
ad8v_10	8	0	NaN	0.939204	1.18721	1.85992	1.37024	1.08365	0.86849	0.763897	0.935	0.992773	0.901213	0.837234	0.878496	0.870344	0.828305	0.883796	0.970337	0.996043	0.93865	0.97614	0.933263	0.865938	0.883974	0.907841	0.913838	0.902843	0.901701	0.918748	0.916305	0.873904	0.899587	0.921311	0.912469	0.907536	0.896975	0.904154	0.932516	0.901796	0.892318	0.905471	0.903544	0.907203	0.906106	0.898877	0.909801	0.908748	0.902625
ad8v_11	8	0	NaN	0.761298	0.992095	1.23377	0.811546	0.796308	0.810242	0.767228	0.814516	0.877982	0.851194	0.741841	0.82095	0.798011	0.692967	0.707788	0.786032	0.830803	0.795561	0.876857	0.882219	0.809191	0.762489	0.754074	0.76886	0.79511	0.823661	0.841381	0.823009	0.772541	0.783312	0.81506	0.827292	0.792191	0.789566	0.799158	0.793268	0.776194	0.77829	0.793594	0.79592	0.802452	0.795845	0.777396	0.788731	0.80835	0.810488
ad8v_12	8	0	NaN	0.90688	0.951725	1.08008	1.51506	1.13169	0.940403	0.940811	1.12395	1.19342	1.12174	1.0697	1.07289	1.1053	1.14339	1.16068	1.09593	1.04506	1.05742	1.07211	1.11628	1.15264	1.12403	1.14409	1.1283	1.07165	1.09824	1.10573	1.05111	0.966458	1.0165	1.07272	1.05507	0.988343	1.00934	1.04929	1.03212	1.00169	1.04223	1.13136	1.14039	1.0864	1.05131	1.05701	1.0439	1.05667	1.07785
ad8v_13	8	0	NaN	1.12285	1.22579	2.08338	5.82391	1.21432	1.04807	1.20284	1.33708	1.53538	1.5105	1.25435	1.31871	1.38296	1.38617	1.53119	1.35397	1.15438	1.09876	1.35207	1.38149	1.2193	1.27801	1.23814	1.22714	1.28552	1.26192	1.27391	1.23736	1.11723	1.16875	1.19335	1.15135	1.18266	1.18391	1.199	1.25792	1.2226	1.20411	1.23127	1.28331	1.22681	1.1994	1.23618	1.15563	1.18607	1.24125
ad8v_14	8	0	NaN	1.37903	1.2886	1.68586	5.82391	2.23756	1.45297	2.48099	1.84916	1.73387	1.68581	1.50363	1.413	1.44024	1.66149	5.82391	2.17903	1.51412	1.36318	1.63423	1.85938	1.61189	1.38852	1.5452	1.67414	1.54011	1.88168	1.70151	1.45353	1.45296	1.46735	1.45092	1.41717	1.41764	1.39912	1.43235	1.55297	1.48844	1.54534	1.66978	1.51285	1.41319	1.40721	1.47229	1.46191	1.47091	1.46484
ad8v_15	8	0	NaN	0.966104	1.19969	1.63778	2.35489	1.2476	1.04355	1.12144	2.34931	5.82391	1.44078	1.20834	1.16601	1.26985	1.48374	1.52594	1.45848	1.39196	1.38135	1.4233	1.46621	1.41799	1.27373	1.25653	1.28545	1.31059	1.33234	1.2251	1.15199	1.21616	1.31575	1.31891	1.24737	1.25712	1.31729	1.36512	1.34639	1.30729	1.34163	1.40687	1.35809	1.31319	1.29098	1.28127	1.23952	1.28246	1.33686
ad8v_16	8	0	NaN	0.802595	0.749416	0.824945	0.984473	0.938275	0.952308	1.08151	0.976067	1.01196	1.03917	0.908439	0.848273	0.878607	0.975428	1.032	0.928164	0.848304	0.873438	0.925991	0.965748	0.943969	0.868792	0.928686	0.935513	0.854808	0.948824	0.972234	0.921745	0.891305	0.92069	0.93293	0.917895	0.937835	0.910827	0.885085	0.897852	0.911252	0.932826	0.941126	0.905183	0.896344	0.90336	0.908918	0.894428	0.91046	0.93313
ad8v_17	8	0	NaN	1.22191	1.07348	1.04762	5.82391	1.2186	0.994451	1.18406	1.44318	1.69651	1.52678	1.21145	1.12195	1.08401	1.12437	1.41342	1.24901	1.08948	1.15081	1.30609	1.32232	1.21056	1.15789	1.15816	1.16832	1.16322	1.14764	1.15347	1.15578	1.12499	1.07982	1.09847	1.16694	1.1665	1.15471	1.13558	1.11811	1.16081	1.1993	1.20248	1.17203	1.11054	1.11064	1.18564	1.16409	1.15277	1.14295
ad8v_18	8	0	NaN	1.01609	0.935814	1.10864	1.8489	1.09154	1.03554	1.7755	5.82391	5.82391	1.88482	1.19926	1.34696	1.41719	1.30668	1.57338	1.28514	1.16103	1.39206	1.52612	1.5116	1.4286	1.38166	1.34075	1.28861	1.26326	1.40677	1.47995	1.36387	1.20339	1.26851	1.28004	1.20176	1.23326	1.26215	1.25051	1.21017	1.21135	1.32003	1.47227	1.37508	1.28382	1.25024	1.26226	1.24743	1.27264	1.30045
ad8v_19	8	0	NaN	0.810451	0.829962	0.892207	0.874444	0.846114	0.859962	0.930588	1.06113	1.13249	1.08681	0.997987	1.00314	0.989619	0.999437	1.20817	1.0546	0.919592	0.968977	1.04262	1.0763	1.04495	0.990965	0.990962	0.981313	0.965118	1.08183	1.04632	0.954352	0.9513	1.00421	1.01277	0.981825	1.02268	0.967256	0.934928	0.993238	0.973097	0.980698	1.01584	1.01047	0.980782	0.964841	0.975533	0.987368	1.00296	1.0069
ad8v_2	8	0	NaN	5.82391	2.50942	1.39824	1.5911	1.31126	1.18378	1.23776	1.27534	1.29717	1.23787	1.142	1.33551	1.39662	1.15451	0.937911	0.984185	1.10267	1.1171	1.25313	1.33636	1.1803	0.929996	0.919751	1.00177	1.09132	1.09645	1.13054	1.15757	1.12152	1.16381	1.20774	1.19112	1.11497	1.06831	1.06535	1.09568	1.09802	1.11226	1.12079	1.07759	1.0308	1.0425	1.11666	1.10858	1.09531	1.08828
ad8v_20	8	0	NaN	0.997359	0.960856	1.0359	1.38864	1.0811	0.983623	1.14492	1.46673	1.62021	1.35788	1.12495	1.1793	1.28369	1.37366	1.58865	1.32263	1.1528	1.19497	1.25948	1.24563	1.18932	1.17884	1.15368	1.13539	1.14666	1.2233	1.20734	1.13234	1.08953	1.15479	1.188	1.13964	1.09452	1.08397	1.10658	1.14053	1.1061	1.11496	1.15971	1.15856	1.1447	1.14464	1.15192	1.09392	1.09465	1.12429
ad8v_21	8	0	NaN	0.790791	0.775361	0.922886	0.904151	0.797883	0.792773	0.883239	0.916857	0.958359	0.955234	0.890647	0.932545	0.933832	0.90987	1.00475	0.921925	0.851722	0.893572	0.891363	0.897382	0.914416	0.919444	0.878798	0.868326	0.90173	0.891861	0.900219	0.886607	0.823949	0.831702	0.857734	0.871948	0.872629	0.872184	0.860665	0.838024	0.838103	0.861001	0.890692	0.895989	0.888528	0.868805	0.844714	0.838582	0.855405	0.870631
ad8v_22	8	0	NaN	0.966865	0.90999	1.08941	1.80435	1.31761	1.15808	1.3142	1.44008	1.48408	1.43807	1.37812	1.44026	1.42222	1.3887	1.61742	1.33193	1.15277	1.1998	1.27211	1.36285	1.39902	1.32679	1.34104	1.29726	1.21996	1.38723	1.34347	1.24743	1.31756	1.31624	1.29584	1.29015	1.29592	1.29952	1.3187	1.34549	1.25211	1.29489	1.42186	1.33375	1.24103	1.25853	1.38229	1.27711	1.27679	1.32929
ad8v_23	8	0	NaN	0.71735	0.766437	0.936065	1.04413	1.11242	1.05789	0.970988	1.04008	1.14249	1.07999	0.891088	0.909351	0.969358	0.976201	0.909737	0.924495	0.947981	0.933733	1.0272	1.02987	0.951986	0.918068	0.913234	0.922901	0.944196	0.999186	0.998345	0.948958	0.905853	0.96043	0.960055	0.899882	0.914636	0.916086	0.914297	0.925708	0.926817	0.946578	0.962855	0.926431	0.895063	0.892807	0.910837	0.876107	0.901589	0.950013
ad8v_24	8	0	NaN	0.69696	0.724779	0.799721	0.893264	0.811879	0.777556	0.809642	0.768573	0.870521	0.947613	0.812017	0.830391	0.848263	0.839356	0.878185	0.813055	0.750656	0.762763	0.830961	0.861346	0.840978	0.822148	0.777752	0.767588	0.800356	0.804522	0.80375	0.782334	0.739114	0.763414	0.774924	0.764967	0.802307	0.770221	0.743332	0.773445	0.773992	0.785413	0.805933	0.804327	0.7661	0.761279	0.80461	0.788609	0.794288	0.799022
ad8v_25	8	0	NaN	1.18162	1.02779	1.01969	1.09226	1.04417	1.03699	1.16914	1.93797	1.88403	1.34969	1.20798	1.09137	1.13125	1.30289	1.32961	1.19243	1.12737	1.21065	1.31777	1.39298	1.31402	1.12827	1.15166	1.11132	1.00149	1.147	1.17489	1.08944	1.06051	1.18551	1.2036	1.10255	1.15242	1.13864	1.09833	1.0851	1.06747	1.08667	1.14107	1.18957	1.15452	1.1379	1.16985	1.11721	1.10675	1.13358
ad8v_26	8	0	NaN	0.974563	0.94715	1.18721	1.38078	0.987852	0.862335	0.929433	1.14441	1.49268	1.44881	1.09212	1.19597	1.26074	1.22102	1.47272	1.25208	1.09156	1.15562	1.22766	1.25529	1.24337	1.24486	1.23476	1.18985	1.14982	1.24677	1.23271	1.14477	1.09756	1.12559	1.12009	1.0883	1.14277	1.15504	1.13799	1.12817	1.11277	1.14473	1.19899	1.18649	1.14895	1.11282	1.09232	1.09584	1.14636	1.18531
ad8v_27	8	0	NaN	0.777745	0.773852	0.818652	1.00822	0.980654	0.911063	0.928243	1.15909	1.33385	1.19939	0.987119	0.93151	0.913447	0.924154	0.999859	0.915458	0.86333	0.936791	0.96296	0.936869	0.893456	0.877387	0.921567	0.941126	0.914581	0.96221	0.944939	0.889406	0.861352	0.89666	0.928894	0.925818	0.908215	0.913118	0.917964	0.905534	0.91106	0.912667	0.920258	0.955403	0.929603	0.898721	0.89563	0.896503	0.910219	0.922029
ad8v_3	8	0	NaN	0.672503	0.705607	0.83507	0.753597	0.729084	0.745791	0.794754	0.898276	0.947076	0.823677	0.64883	0.699089	0.768896	0.7653	0.713947	0.711288	0.731281	0.745655	0.776381	0.773487	0.74687	0.732878	0.71281	0.719247	0.752656	0.749072	0.772251	0.776236	0.72185	0.742771	0.760143	0.740186	0.709689	0.704339	0.71526	0.725616	0.721256	0.709264	0.697102	0.693397	0.711536	0.719535	0.706813	0.721866	0.71416	0.693543
ad8v_4	8	0	NaN	1.38264	5.82391	5.82391	1.40056	1.23499	1.17355	1.10465	1.04956	1.21353	1.31581	1.05581	1.1813	1.19201	1.03512	0.988065	1.02773	1.04719	1.00273	1.08809	1.10414	1.02576	0.951082	0.91261	0.952735	1.06447	1.0566	1.12526	1.19492	1.11785	1.10121	1.10938	1.11098	1.08374	1.08354	1.08622	1.06632	1.02907	1.07322	1.1378	1.05247	1.04534	1.0681	1.07848	1.10035	1.06568	1.01941
ad8v_5	8	0	NaN	1.35987	1.18685	1.28891	1.48356	1.19624	1.09908	1.24798	1.53891	1.57172	1.30752	1.11394	1.13931	1.19364	1.1609	1.02603	1.08825	1.15603	1.09178	1.25689	1.33414	1.20446	1.06602	1.09099	1.13796	1.13555	1.16708	1.18197	1.16165	1.12588	1.18371	1.23794	1.23457	1.21662	1.24806	1.26893	1.221	1.14234	1.15315	1.21326	1.18813	1.15938	1.14383	1.1446	1.16257	1.13073	1.09199
ad8v_6	8	0	NaN	2.12466	5.82391	2.06708	3.70771	1.43145	1.20005	1.27813	1.54026	5.82391	2.23644	1.19291	1.25423	1.35008	1.23728	1.05036	1.13532	1.26847	1.19914	1.21456	1.27035	1.23731	1.05796	1.04939	1.1313	1.27676	1.51863	1.56543	1.38641	1.23316	1.22756	1.27497	1.30694	1.26836	1.22661	1.18814	1.15352	1.13946	1.15022	1.1699	1.16787	1.13948	1.14708	1.20193	1.19135	1.13147	1.11082
ad8v_7	8	0	NaN	1.28831	1.04511	1.01715	1.4029	1.07318	0.889216	0.919326	1.04902	1.14025	1.13816	1.10139	1.15098	1.10631	0.988717	0.921555	1.00018	1.07973	1.03017	1.07065	1.08719	1.04237	0.968612	0.971295	0.973028	0.968031	1.10682	1.16973	1.11114	1.04155	1.06539	1.07927	1.05505	1.04895	1.07136	1.05854	0.995975	1.0175	1.06549	1.09585	1.06854	1.01586	1.01284	1.06664	1.03954	1.03014	1.03016
ad8v_8	8	0	NaN	0.990476	1.20306	1.54562	1.01583	0.882678	0.909275	1.02973	1.04535	1.17805	1.20975	0.985925	1.01167	1.01403	0.961255	0.967315	0.961421	0.969511	1.01648	1.1227	1.03969	0.907153	0.901192	0.918789	0.950578	0.993336	1.03116	1.03569	1.01443	0.99882	1.06855	1.07748	1.02651	1.07494	1.07284	1.06331	1.08248	1.01553	1.01808	1.063	1.0308	1.01825	1.0226	1.03262	1.04434	1.02387	0.99432
ad8v_9	8	0	NaN	1.64361	1.68636	1.11359	1.25874	1.09495	0.996052	1.03996	1.13789	1.08678	1.01074	1.02316	1.01011	0.951644	0.892174	0.89315	0.96436	1.01957	0.987305	0.964015	1.0045	1.01767	0.891596	0.899461	0.971806	1.03316	0.971594	0.991248	1.0123	0.935472	0.960081	1.00477	1.01573	0.99117	0.957193	0.969816	1.03829	0.982369	0.949924	0.959224	0.97211	0.974466	0.97302	0.970639	0.956616	0.926954	0.91612
[truncated: 2,105 more columns]
