# Supplementary material for: Age grading An. gambiae and An. arabiensis using near infrared spectra and artificial neural networks
Source: PLoS One. 2019 Aug 14;14(8):e0209451. doi: 10.1371/journal.pone.0209451 (PMC6693756; doi:10.1371/journal.pone.0209451)
Supplement: S5 Appendix — (ZIP) [file pone.0209451.s021.zip › DS8.xlsx]

## Sheet: Sheet1
D13C	NaN	2017-10-22 07:25:55	13	An. arabiensis	Lab-reared	Female	0.744475	0.743522	0.753165	0.787004	0.798062	0.776927	0.736182	0.692646	0.706943	0.746756	0.766972	0.760992	0.709051	0.663655	0.686019	0.700682	0.707574	0.712161	0.696105	0.698435	0.716566	0.728281	0.74139	0.697396	0.633817	0.689136	0.69775	0.672411	0.671795	0.671924	0.667823	0.66697	0.687968	0.702113	0.697239	0.681678	0.703355	0.707054	0.687305	0.671163	0.670278	0.676057	0.678773
d14_u_1	1	2017-10-22 07:25:55	14	An. arabiensis	Lab-reared	Female	0.915579	0.878588	0.879177	0.837056	0.885167	0.91656	0.860758	0.750424	0.784781	0.859388	0.8245	0.798541	0.831337	0.895487	0.890244	0.92138	0.955222	0.93783	0.837397	0.8536	0.903738	0.815994	0.809493	0.855254	0.892365	0.801742	0.833793	0.906537	0.863206	0.817444	0.832244	0.88634	0.868776	0.846491	0.846135	0.866534	0.845218	0.829707	0.838957	0.872803	0.853729	0.84389	0.869155
d14_u_2	2	2017-10-22 07:25:55	14	An. arabiensis	Lab-reared	Female	0.640617	0.589335	0.509317	0.538955	0.553222	0.565261	0.584061	0.599291	0.576402	0.566924	0.606333	0.587074	0.591966	0.614415	0.582167	0.60059	0.628777	0.622919	0.596812	0.612241	0.628425	0.57583	0.569704	0.599634	0.629251	0.57563	0.581693	0.620677	0.631925	0.637175	0.642078	0.641748	0.622988	0.613549	0.611783	0.612293	0.615016	0.6151	0.616544	0.626819	0.631536	0.631714	0.630581
d14_u_3	3	2017-10-22 07:25:55	14	An. arabiensis	Lab-reared	Female	0.788821	0.738279	0.747582	0.697928	0.732937	0.818616	0.892445	0.859145	0.779578	0.733811	0.752164	0.749231	0.791524	0.85736	0.833729	0.839776	0.851691	0.838525	0.806407	0.833929	0.856164	0.773468	0.795763	0.858203	0.883327	0.808735	0.810424	0.853991	0.861521	0.820783	0.811496	0.845314	0.876384	0.841027	0.80686	0.822689	0.858372	0.860316	0.847356	0.872606	0.856557	0.840565	0.848022
d14_u_4	4	2017-10-22 07:25:55	14	An. arabiensis	Lab-reared	Female	0.914891	0.939823	0.923153	0.844881	0.869148	0.947228	0.972137	0.799656	0.801263	0.923407	1.03684	0.914885	0.854641	0.868887	0.850197	0.888963	0.94672	0.962568	0.885827	0.929794	0.998332	0.87256	0.860126	0.904934	0.935407	0.851691	0.870851	0.959581	1.01171	0.963717	0.927885	0.938207	0.972658	0.910438	0.877636	0.936481	0.900292	0.900448	0.949392	0.990702	0.952427	0.928919	0.956089
d14_u_5	5	2017-10-22 07:25:55	14	An. arabiensis	Lab-reared	Female	0.779701	0.755076	0.698041	0.642381	0.683406	0.699948	0.655561	0.646075	0.650831	0.661584	0.673988	0.69622	0.747712	0.797953	0.769019	0.762815	0.769401	0.765781	0.735715	0.765757	0.798635	0.726682	0.697886	0.713127	0.745844	0.716133	0.738738	0.768289	0.735382	0.739013	0.749498	0.754481	0.761503	0.737862	0.725446	0.74846	0.752042	0.742933	0.740426	0.763716	0.752209	0.74302	0.755206
d14_u_6	6	2017-10-22 07:25:55	14	An. arabiensis	Lab-reared	Female	1.34236	1.26173	1.07174	1.02339	0.947143	0.934304	0.985786	0.987966	0.992482	0.99317	0.97622	0.939128	0.996393	1.08075	0.94917	0.949793	1.00991	1.02554	0.927073	0.945696	0.996138	0.89713	0.923593	0.99519	1.01741	0.925179	0.949209	1.02459	1.0147	0.970803	0.970102	1.004	0.988735	0.977925	0.992298	1.02775	1.01152	0.99616	0.991008	0.983903	0.993721	1.03305	1.08509
d14_u_7	7	2017-10-22 07:25:55	14	An. arabiensis	Lab-reared	Female	1.28671	1.33014	1.60369	1.43993	1.15555	1.19083	1.48959	1.09462	1.07901	1.30513	1.6499	1.44522	1.2006	1.09782	1.15724	1.26119	1.37848	1.45713	1.3393	1.25367	1.22201	1.21125	1.13615	1.17175	1.3507	1.23157	1.23101	1.30834	1.33268	1.2898	1.36314	1.53968	1.41083	1.28797	1.23036	1.23437	1.26363	1.28194	1.27237	1.24219	1.259	1.26958	1.25165
d14_u_8	8	2017-10-22 07:25:55	14	An. arabiensis	Lab-reared	Female	0.861878	0.927857	0.87314	0.791299	0.900902	1.00338	0.940394	0.849379	0.839235	0.886012	0.935356	0.903793	0.894481	0.89419	0.822332	0.860065	0.944662	0.991183	0.994578	1.01004	0.987084	0.874872	0.822022	0.862302	0.958691	0.850542	0.845466	0.902694	0.923911	0.922804	0.916099	0.911105	0.906331	0.924604	0.960518	0.985245	0.915237	0.875317	0.885422	0.926099	0.943174	0.943861	0.943716
d14_u_9	9	2017-10-22 07:25:55	14	An. arabiensis	Lab-reared	Female	0.890362	1.00899	1.24406	1.04195	0.95793	0.971453	1.01032	0.909485	0.93541	0.981471	0.932388	1.08388	1.13973	1.01276	0.926055	0.998247	1.17629	1.32186	1.14092	1.08671	1.12846	1.12798	1.03996	1.01122	1.05185	0.985854	0.992208	1.06099	1.13428	1.12146	1.11194	1.11482	1.06287	1.04088	1.07064	1.13888	1.10711	1.02801	0.993409	1.07779	1.0842	1.07123	1.09044
d1_un_1	1	2017-10-22 07:25:55	1	An. arabiensis	Lab-reared	Female	0.646056	0.592797	0.558256	0.607345	0.639565	0.669242	0.695945	0.645461	0.65904	0.7031	0.717015	0.713835	0.704689	0.692439	0.674876	0.648801	0.656307	0.705903	0.682172	0.655935	0.639072	0.620687	0.616615	0.62092	0.628529	0.637006	0.627751	0.625331	0.650632	0.644181	0.637369	0.645997	0.665932	0.66505	0.656505	0.65167	0.621837	0.627604	0.649664	0.629745	0.631754	0.633977	0.624476
d1_un_2	2	2017-10-22 07:25:55	1	An. arabiensis	Lab-reared	Female	0.586041	0.555955	0.547643	0.574276	0.601133	0.601814	0.588347	0.602512	0.659106	0.698755	0.673428	0.698395	0.711551	0.70578	0.717401	0.693412	0.674495	0.678044	0.632609	0.641385	0.671612	0.645002	0.629063	0.65656	0.716408	0.69063	0.644248	0.63627	0.692021	0.676021	0.662702	0.669343	0.65234	0.653565	0.668157	0.6802	0.671155	0.657793	0.646334	0.637872	0.651285	0.657127	0.647908
d1_un_3	3	2017-10-22 07:25:55	1	An. arabiensis	Lab-reared	Female	0.47603	0.476629	0.479931	0.453747	0.481222	0.508824	0.492736	0.411845	0.43796	0.511236	0.527363	0.479351	0.446249	0.447155	0.473505	0.492823	0.496563	0.486857	0.478845	0.466322	0.455177	0.452598	0.441969	0.454904	0.493129	0.489817	0.462323	0.446582	0.462815	0.451067	0.455669	0.47856	0.475882	0.467635	0.462359	0.462471	0.457028	0.458551	0.460603	0.448453	0.442395	0.439536	0.438392
d1_un_4	4	2017-10-22 07:25:55	1	An. arabiensis	Lab-reared	Female	1.05587	0.953308	1.08192	1.31336	1.16902	1.04422	1.02154	0.996739	1.09535	1.24434	1.26651	1.20405	1.1147	1.05668	1.0791	1.09356	1.09563	1.09694	1.11751	1.08407	1.01202	0.944335	0.896719	0.917666	1.01713	1.09954	0.997552	0.929363	1.03921	1.04913	0.996567	0.95965	0.997096	1.00693	1.00146	1.00753	1.0168	0.998707	0.979247	1.00274	0.989365	0.951481	0.923509
d1_un_5	5	2017-10-22 07:25:55	1	An. arabiensis	Lab-reared	Female	0.616202	0.565531	0.533452	0.580422	0.610796	0.633562	0.640996	0.561568	0.565791	0.623306	0.668516	0.649915	0.612318	0.595099	0.627853	0.646873	0.652725	0.646848	0.598839	0.561885	0.55104	0.564106	0.563093	0.579376	0.613994	0.589661	0.567922	0.570037	0.595527	0.577871	0.580675	0.605423	0.58945	0.590185	0.599584	0.599853	0.582473	0.581473	0.594278	0.597932	0.579397	0.568786	0.57985
d1_un_6	6	2017-10-22 07:25:55	1	An. arabiensis	Lab-reared	Female	0.670689	0.61514	0.630234	0.707829	0.681912	0.651273	0.644204	0.588598	0.626013	0.721814	0.796244	0.781658	0.748468	0.725924	0.710495	0.730417	0.736176	0.704717	0.720257	0.697045	0.664697	0.679143	0.675267	0.681217	0.704176	0.699061	0.665423	0.654826	0.702737	0.706317	0.712339	0.727191	0.708145	0.705096	0.703714	0.69012	0.682252	0.690296	0.698049	0.678525	0.676433	0.68012	0.680362
d1_un_7	7	2017-10-22 07:25:55	1	An. arabiensis	Lab-reared	Female	0.364949	0.360087	0.377417	0.39852	0.426055	0.414904	0.372775	0.354991	0.362761	0.383641	0.403194	0.412555	0.396362	0.373059	0.377668	0.383107	0.381023	0.371857	0.368816	0.377778	0.380455	0.356596	0.35313	0.368182	0.390328	0.389055	0.376755	0.367488	0.369795	0.372423	0.36355	0.353804	0.371429	0.376838	0.373164	0.369774	0.36421	0.366604	0.370177	0.360784	0.35881	0.357228	0.353115
d1_un_8	8	2017-10-22 07:25:55	1	An. arabiensis	Lab-reared	Female	0.784674	0.773985	0.861689	1.13967	1.12872	1.04371	0.986554	0.786663	0.865685	1.18338	1.51782	1.0014	0.846828	0.88993	0.987228	0.999339	0.986233	1.02323	1.11673	1.01889	0.865661	0.804584	0.82693	0.913767	1.03062	0.986742	0.920259	0.90206	0.951761	0.954716	0.966385	0.993193	0.978833	0.941746	0.942132	0.992849	0.92866	0.920687	0.959411	0.948181	0.898745	0.874272	0.892303
d1_un_9	9	2017-10-22 07:25:55	1	An. arabiensis	Lab-reared	Female	0.671791	0.645137	0.678318	0.770684	0.740103	0.745004	0.79094	0.641242	0.69536	0.842249	0.85288	0.822194	0.767897	0.72336	0.725505	0.730376	0.749619	0.787045	0.800441	0.734606	0.667491	0.670093	0.658003	0.686094	0.761742	0.742232	0.709053	0.697139	0.714239	0.7133	0.718712	0.736313	0.749093	0.744562	0.731432	0.721613	0.721035	0.703973	0.693973	0.730745	0.708668	0.687067	0.699183
d3_ec_1	1	2017-10-22 07:25:55	3	An. arabiensis	Lab-reared	Female	0.644758	0.609633	0.52411	0.579851	0.534872	0.533799	0.610287	0.624607	0.652636	0.664801	0.63403	0.66745	0.643911	0.585659	0.590937	0.617013	0.642576	0.644365	0.613967	0.592936	0.591958	0.608339	0.613912	0.593685	0.565214	0.584833	0.62351	0.641231	0.615864	0.63374	0.633759	0.610282	0.614362	0.599033	0.601937	0.640605	0.612902	0.616269	0.637617	0.609488	0.621564	0.638011	0.631866
d3_ec_10	10	2017-10-22 07:25:55	3	An. arabiensis	Lab-reared	Female	0.781612	0.89457	0.906084	0.761148	0.627432	0.625383	0.742782	0.77421	0.840981	0.792194	0.62692	0.780111	0.796989	0.652317	0.676335	0.700884	0.724707	0.753254	0.759306	0.749072	0.732041	0.720188	0.733666	0.734842	0.717509	0.726884	0.759155	0.777353	0.754128	0.776349	0.774971	0.737886	0.713942	0.698795	0.715132	0.762538	0.729349	0.731893	0.756338	0.72447	0.733192	0.750404	0.749858
d3_ec_11	11	2017-10-22 07:25:55	3	An. arabiensis	Lab-reared	Female	0.494416	0.57549	0.661105	0.655433	0.631417	0.589127	0.560757	0.612142	0.651205	0.640814	0.603605	0.667003	0.677834	0.61784	0.587876	0.588909	0.615034	0.646066	0.643844	0.631573	0.625594	0.634021	0.612054	0.614072	0.645915	0.626191	0.620092	0.628035	0.634754	0.64094	0.643331	0.637854	0.621513	0.602346	0.597158	0.613757	0.626997	0.652664	0.662419	0.614911	0.614347	0.630904	0.63553
d3_ec_2	2	2017-10-22 07:25:55	3	An. arabiensis	Lab-reared	Female	1.02189	1.37619	1.03028	0.733467	0.694435	0.712603	0.752076	0.950108	1.02226	0.935177	0.86778	0.892625	0.854418	0.768871	0.730586	0.807663	0.915149	0.902697	0.810253	0.752016	0.74585	0.787227	0.810431	0.782665	0.737173	0.77449	0.785892	0.766177	0.753929	0.820647	0.842787	0.792731	0.771147	0.767611	0.784552	0.808205	0.760616	0.76642	0.799463	0.760686	0.777785	0.797186	0.782066
d3_ec_3	3	2017-10-22 07:25:55	3	An. arabiensis	Lab-reared	Female	0.888018	1.14604	5.82391	1.94098	1.20917	1.01814	1.00975	1.08837	1.32108	1.44422	1.18716	1.44037	1.59141	1.29941	1.11031	1.05551	1.14046	1.32554	1.09686	1.15495	1.33595	1.08516	1.09545	1.15614	1.15157	1.14721	1.13821	1.11857	1.10344	1.25316	1.24816	1.09929	1.12739	1.08264	1.05245	1.10261	1.1074	1.14057	1.16208	1.08359	1.11721	1.16051	1.13418
d3_ec_4	4	2017-10-22 07:25:55	3	An. arabiensis	Lab-reared	Female	0.819317	1.13379	1.30866	0.910179	0.812014	0.77764	0.791228	1.01854	1.1174	1.02864	0.97148	1.02291	0.986294	0.895942	0.892873	0.917937	0.933966	0.913816	0.869703	0.855729	0.875783	0.91281	0.909772	0.904625	0.912552	0.896993	0.929997	0.941447	0.871649	0.910132	0.938592	0.918106	0.916082	0.892481	0.889034	0.925321	0.905668	0.918131	0.936376	0.885318	0.949899	0.992805	0.928392
d3_ec_5	5	2017-10-22 07:25:55	3	An. arabiensis	Lab-reared	Female	0.602875	0.64197	0.636943	0.604288	0.536456	0.506397	0.540268	0.637705	0.7223	0.705254	0.611456	0.659572	0.677468	0.621453	0.570202	0.586193	0.61895	0.617204	0.614432	0.615518	0.613586	0.600476	0.611997	0.622833	0.619353	0.611702	0.611327	0.614867	0.618444	0.64379	0.655936	0.640775	0.614446	0.601838	0.616628	0.651783	0.628943	0.609928	0.609134	0.615762	0.629942	0.62836	0.609464
d3_ec_6	6	2017-10-22 07:25:55	3	An. arabiensis	Lab-reared	Female	0.801091	0.836426	0.79384	0.908316	0.846826	0.758342	0.734062	0.779061	0.970216	1.16704	1.01652	1.0192	0.972263	0.863888	0.772717	0.82702	0.912954	0.889738	0.853647	0.854583	0.877487	0.87403	0.814035	0.791695	0.823749	0.840059	0.84032	0.836372	0.846619	0.902661	0.929547	0.89908	0.85957	0.844694	0.846084	0.851725	0.854472	0.869555	0.872899	0.832021	0.868366	0.895958	0.864922
d3_ec_7	7	2017-10-22 07:25:55	3	An. arabiensis	Lab-reared	Female	0.782072	0.945225	0.966283	0.806474	0.711138	0.662237	0.659361	0.719486	0.812806	0.811394	0.687584	0.727239	0.769154	0.747478	0.705095	0.704925	0.744422	0.78731	0.745401	0.717117	0.714278	0.719609	0.730764	0.737998	0.737424	0.730728	0.736531	0.740569	0.731198	0.76373	0.769113	0.73775	0.725801	0.721692	0.724765	0.730388	0.714666	0.718572	0.728893	0.708922	0.733023	0.753868	0.737626
d3_ec_8	8	2017-10-22 07:25:55	3	An. arabiensis	Lab-reared	Female	0.738521	0.850721	0.874232	0.741583	0.765433	0.741864	0.6759	0.809307	0.923421	0.881588	0.762428	0.840449	0.850642	0.761729	0.73025	0.729132	0.769118	0.825174	0.761962	0.742208	0.766806	0.78277	0.793763	0.786476	0.771402	0.794331	0.806225	0.803697	0.802364	0.832722	0.82214	0.776408	0.769809	0.767732	0.776417	0.795865	0.780299	0.792858	0.809919	0.768152	0.775142	0.795353	0.797747
d3_ec_9	9	2017-10-22 07:25:55	3	An. arabiensis	Lab-reared	Female	0.48619	0.538656	0.589461	0.617311	0.499505	0.457146	0.522252	0.571514	0.591524	0.587345	0.583574	0.634389	0.620102	0.550859	0.518337	0.523229	0.558717	0.596894	0.576633	0.551263	0.540052	0.546511	0.550702	0.552842	0.555536	0.560858	0.559763	0.554969	0.554289	0.572867	0.591144	0.591922	0.568189	0.541149	0.536475	0.561771	0.564469	0.577232	0.586243	0.558017	0.568651	0.581394	0.570961
D3_u_1	1	2017-10-22 07:25:55	3	An. arabiensis	Lab-reared	Female	0.626741	0.627278	0.688244	0.78043	0.732252	0.742989	0.836383	0.756613	0.701703	0.716436	0.794023	0.738699	0.712267	0.738807	0.746208	0.717355	0.718351	0.773647	0.748947	0.743041	0.749406	0.726626	0.735389	0.726251	0.696292	0.72213	0.720496	0.699939	0.697387	0.746787	0.75737	0.73182	0.774356	0.757054	0.729946	0.73712	0.7142	0.707027	0.720147	0.736269	0.741883	0.726559	0.705157
D3_u_10	10	2017-10-22 07:25:55	3	An. arabiensis	Lab-reared	Female	0.740866	0.760715	0.753273	0.778533	0.826536	0.885346	0.931701	0.955206	0.82292	0.752267	0.851297	0.927846	0.931225	0.86502	0.786133	0.797525	0.845562	0.871858	0.857952	0.858298	0.874445	0.884031	0.90225	0.891913	0.858826	0.874845	0.863022	0.844803	0.860267	0.917883	0.904089	0.843315	0.871086	0.859872	0.84362	0.855959	0.843359	0.831939	0.839467	0.876153	0.881242	0.871379	0.86527
D3_u_11	11	2017-10-22 07:25:55	3	An. arabiensis	Lab-reared	Female	1.03975	0.866588	0.765408	0.906757	0.882485	0.868	0.917961	0.857038	0.79874	0.767254	0.769095	0.827733	0.900439	0.92435	0.846542	0.803539	0.801155	0.835127	0.888165	0.895812	0.872586	0.869958	0.879005	0.839057	0.780396	0.844058	0.884985	0.853753	0.791045	0.853759	0.880647	0.837643	0.851292	0.845429	0.835834	0.840704	0.837764	0.82645	0.834434	0.898554	0.888375	0.853533	0.84232
D3_u_12	12	2017-10-22 07:25:55	3	An. arabiensis	Lab-reared	Female	0.705302	0.73176	0.736932	0.817282	0.940946	0.925603	0.786956	0.714581	0.670987	0.696694	0.821144	0.829456	0.814213	0.802044	0.754844	0.75157	0.777014	0.806113	0.805292	0.796519	0.785241	0.769865	0.738468	0.729744	0.759896	0.821917	0.806566	0.744051	0.707253	0.733615	0.759284	0.763503	0.780027	0.775717	0.761999	0.754695	0.756853	0.743207	0.738232	0.786181	0.79742	0.78476	0.769768
D3_u_13	13	2017-10-22 07:25:55	3	An. arabiensis	Lab-reared	Female	0.744925	0.777294	0.862802	1.18765	1.03618	0.882424	0.869434	0.867071	0.800785	0.772772	0.843624	0.804698	0.797056	0.828092	0.800678	0.803258	0.816663	0.82306	0.854009	0.830255	0.79009	0.805678	0.819333	0.811358	0.795069	0.829703	0.799886	0.77037	0.815767	0.847522	0.826498	0.791653	0.831819	0.849618	0.838001	0.817323	0.805677	0.791143	0.795424	0.852519	0.854509	0.824108	0.805865
D3_u_14	14	2017-10-22 07:25:55	3	An. arabiensis	Lab-reared	Female	1.54251	1.27696	1.06738	5.82391	5.82391	1.46063	1.16318	1.2167	1.29356	1.33883	1.34906	1.25698	1.34397	1.47725	1.13953	1.10299	1.24223	1.49556	1.33041	1.17201	1.12407	1.21838	1.33147	1.31238	1.20799	1.28626	1.21336	1.12582	1.17295	1.27948	1.27727	1.22355	1.41333	1.3775	1.25611	1.22916	1.24994	1.20292	1.16827	1.29798	1.34854	1.30508	1.24562
D3_u_15	15	2017-10-22 07:25:55	3	An. arabiensis	Lab-reared	Female	0.700956	0.661703	0.700062	0.941471	1.01079	0.971944	0.935543	0.848368	0.761069	0.742371	0.824402	0.870971	0.869351	0.840432	0.821647	0.851251	0.876674	0.85978	0.869085	0.847996	0.82696	0.86244	0.910931	0.893136	0.82702	0.848497	0.876547	0.876333	0.845722	0.863367	0.832064	0.787291	0.863235	0.86713	0.835796	0.83598	0.848997	0.864979	0.878459	0.885721	0.877946	0.864693	0.856267
D3_u_16	16	2017-10-22 07:25:55	3	An. arabiensis	Lab-reared	Female	0.892149	0.799288	0.669032	0.823716	0.834981	0.821033	0.844452	0.790957	0.734396	0.718123	0.757043	0.777869	0.847679	0.916373	0.801184	0.757327	0.79075	0.873276	0.830091	0.797509	0.803042	0.833594	0.852792	0.839493	0.805245	0.796432	0.809441	0.810102	0.779458	0.817642	0.818655	0.787745	0.841047	0.824002	0.78533	0.783103	0.796517	0.797309	0.800571	0.841773	0.848824	0.838117	0.830886
D3_u_17	17	2017-10-22 07:25:55	3	An. arabiensis	Lab-reared	Female	1.03432	1.30309	1.09585	1.08848	1.10668	1.17893	1.23932	1.08659	0.947646	0.916215	1.02142	1.0583	1.15515	1.2621	1.07487	0.970499	1.02866	1.29906	1.1253	1.04344	1.09172	1.21229	1.17559	1.10015	1.07299	1.1119	1.12187	1.09262	1.06242	1.11808	1.12209	1.07554	1.12033	1.13938	1.13286	1.1187	1.06904	1.05234	1.09133	1.19289	1.21094	1.13988	1.0675
D3_u_18	18	2017-10-22 07:25:55	3	An. arabiensis	Lab-reared	Female	1.00456	1.06468	0.896743	0.73345	0.829699	0.962748	0.971538	1.22413	1.11357	0.947426	0.962539	0.876466	0.851919	0.926657	1.0941	1.11027	1.02358	0.966044	1.00354	0.967438	0.941948	1.08152	1.04782	1.01467	1.05682	1.02582	0.981234	0.966596	1.00612	1.08496	1.09215	1.0245	0.985451	1.00978	1.05485	1.06485	1.02272	1.01714	1.05054	1.07784	1.06048	1.02293	0.99731
D3_u_19	19	2017-10-22 07:25:55	3	An. arabiensis	Lab-reared	Female	0.665719	0.601465	0.562625	0.570041	0.60131	0.589524	0.550985	0.606571	0.635652	0.62927	0.61576	0.569288	0.558354	0.594685	0.652391	0.651181	0.58997	0.527217	0.581087	0.609273	0.608422	0.644866	0.607866	0.585268	0.601307	0.57862	0.585063	0.600674	0.594847	0.619886	0.611656	0.580474	0.600161	0.618962	0.611913	0.585964	0.61561	0.622175	0.605099	0.609351	0.611517	0.608833	0.605783
D3_u_2	2	2017-10-22 07:25:55	3	An. arabiensis	Lab-reared	Female	0.471168	0.454665	0.540845	0.70521	0.607297	0.504742	0.500369	0.559343	0.597693	0.580307	0.528134	0.531825	0.579801	0.621128	0.563814	0.541635	0.556026	0.590071	0.59653	0.580703	0.554659	0.536997	0.55836	0.563477	0.541749	0.564591	0.571052	0.551587	0.525407	0.545788	0.546282	0.529295	0.564537	0.560136	0.550009	0.566236	0.557427	0.550376	0.554596	0.567652	0.553389	0.548879	0.566793
D3_u_20	20	2017-10-22 07:25:55	3	An. arabiensis	Lab-reared	Female	0.631778	0.700811	0.693164	0.664846	0.66965	0.68414	0.697857	0.739341	0.756954	0.738943	0.706594	0.689657	0.721503	0.786783	0.811283	0.745458	0.682605	0.667941	0.682519	0.702293	0.725637	0.755876	0.714867	0.67725	0.678417	0.709169	0.718747	0.710557	0.705828	0.703264	0.710813	0.716555	0.692175	0.690666	0.711629	0.738338	0.732269	0.710838	0.699939	0.721274	0.726829	0.720148	0.712045
D3_u_21	21	2017-10-22 07:25:55	3	An. arabiensis	Lab-reared	Female	0.5454	0.635211	0.637105	0.55241	0.575664	0.557665	0.493732	0.550855	0.583703	0.579878	0.574418	0.566984	0.555886	0.557274	0.597723	0.580136	0.547636	0.537936	0.533643	0.535289	0.547601	0.574322	0.584756	0.577175	0.560772	0.552182	0.542347	0.544509	0.569091	0.586736	0.584805	0.569958	0.562917	0.574984	0.585866	0.57695	0.555225	0.552871	0.569164	0.585267	0.599404	0.599307	0.584436
D3_u_22	22	2017-10-22 07:25:55	3	An. arabiensis	Lab-reared	Female	0.669117	0.739104	0.651399	0.564999	0.564689	0.593908	0.61774	0.650745	0.64971	0.637645	0.640033	0.604199	0.615741	0.686233	0.762973	0.710311	0.633932	0.60657	0.617793	0.642672	0.669993	0.693821	0.693173	0.691144	0.691035	0.657382	0.655178	0.675997	0.692067	0.688423	0.662176	0.634373	0.638131	0.675256	0.706151	0.699822	0.703302	0.692765	0.679159	0.686514	0.676844	0.672666	0.683021
D3_u_23	23	2017-10-22 07:25:55	3	An. arabiensis	Lab-reared	Female	0.639504	0.681407	0.629553	0.580803	0.634177	0.654302	0.605624	0.652029	0.639261	0.601939	0.597811	0.58296	0.566909	0.572805	0.632992	0.653655	0.636829	0.61615	0.629137	0.627131	0.623064	0.650619	0.654351	0.640371	0.624712	0.625499	0.634106	0.638095	0.630561	0.63648	0.635026	0.62465	0.622392	0.637148	0.659661	0.673885	0.655088	0.651572	0.65819	0.6443	0.644391	0.653987	0.662294
D3_u_24	24	2017-10-22 07:25:55	3	An. arabiensis	Lab-reared	Female	0.436418	0.407426	0.377904	0.376596	0.421357	0.451103	0.438565	0.459085	0.452334	0.444185	0.459906	0.43747	0.439644	0.466258	0.466712	0.455076	0.435183	0.417721	0.438482	0.45149	0.451706	0.454329	0.44596	0.438638	0.435506	0.423866	0.432106	0.445156	0.442731	0.448466	0.453309	0.4514	0.44204	0.450036	0.459846	0.456294	0.451645	0.451906	0.456166	0.45949	0.46187	0.460975	0.457961
D3_u_25	25	2017-10-22 07:25:55	3	An. arabiensis	Lab-reared	Female	1.07218	1.25902	1.06076	0.770299	1.04898	1.48634	1.12167	1.16381	1.41062	1.43115	1.06914	1.00315	1.07361	1.23067	1.3183	1.25836	1.1726	1.14135	1.19557	1.21536	1.23614	1.37458	1.3655	1.28251	1.22228	1.2167	1.28018	1.29773	1.19327	1.26181	1.32052	1.27055	1.18328	1.25307	1.34345	1.2876	1.27717	1.28526	1.32146	1.41149	1.42696	1.34968	1.26116
D3_u_26	26	2017-10-22 07:25:55	3	An. arabiensis	Lab-reared	Female	0.766806	0.869433	0.906308	0.742607	0.921258	1.01168	0.804078	0.843247	0.980514	1.03566	0.886697	0.805588	0.796855	0.850492	0.938498	0.913331	0.871917	0.885502	0.897335	0.875161	0.854799	0.881981	0.837045	0.855091	0.959042	0.90475	0.877274	0.881622	0.887029	0.912547	0.901905	0.876058	0.919274	0.901335	0.875413	0.893554	0.914581	0.907406	0.898281	0.934809	0.91126	0.89112	0.908946
D3_u_27	27	2017-10-22 07:25:55	3	An. arabiensis	Lab-reared	Female	0.874592	0.906968	0.86601	0.702335	0.831124	0.993875	0.932615	0.958138	1.03832	1.03585	0.903641	0.874237	0.928816	1.00901	0.970172	0.924702	0.910507	0.917328	0.858355	0.874247	0.970586	1.07627	0.966139	0.909944	0.961239	0.936559	0.943439	0.971967	0.982823	0.967586	0.93724	0.924542	0.977752	0.99788	0.972259	0.93507	0.957538	0.963347	0.957534	0.988677	0.995138	0.987739	0.98201
D3_u_28	28	2017-10-22 07:25:55	3	An. arabiensis	Lab-reared	Female	0.705532	0.715288	0.712069	0.672657	0.726716	0.785403	0.788266	0.834133	0.847134	0.831142	0.801648	0.685611	0.6774	0.771401	0.828973	0.871501	0.830522	0.726934	0.697269	0.733302	0.802916	0.838365	0.809853	0.817891	0.87112	0.805351	0.755007	0.75814	0.81625	0.82799	0.809741	0.787687	0.780561	0.782278	0.791427	0.805086	0.815129	0.810321	0.802311	0.811732	0.816205	0.814082	0.811391
D3_u_29	29	2017-10-22 07:25:55	3	An. arabiensis	Lab-reared	Female	0.856789	0.843301	0.78446	0.764671	0.895995	0.990836	0.914123	0.939284	0.945995	0.917769	0.872437	0.810845	0.788182	0.827392	0.947496	1.00331	0.925868	0.813267	0.86131	0.885307	0.881757	0.929355	0.898415	0.884684	0.914885	0.890594	0.86787	0.870988	0.901736	0.886955	0.886355	0.900903	0.875135	0.877685	0.887791	0.88191	0.880108	0.888423	0.911349	0.946291	0.907696	0.877047	0.891134
D3_u_3	3	2017-10-22 07:25:55	3	An. arabiensis	Lab-reared	Female	0.715599	0.625577	0.627486	0.866352	0.855973	0.756737	0.728193	0.762464	0.744448	0.733352	0.794035	0.840206	0.805833	0.735504	0.7248	0.687599	0.696026	0.785057	0.788881	0.760683	0.732217	0.725127	0.788223	0.791275	0.719868	0.759366	0.751198	0.733991	0.770648	0.753417	0.729104	0.736836	0.80632	0.787871	0.751739	0.76421	0.758451	0.769277	0.785291	0.771898	0.783247	0.792855	0.780334
D3_u_30	30	2017-10-22 07:25:55	3	An. arabiensis	Lab-reared	Female	0.855586	0.898455	0.938331	0.810236	0.969993	1.09504	0.981131	1.24021	1.2008	0.976394	0.878095	0.922084	0.993553	1.05657	1.16136	1.05342	0.975865	1.02757	1.08026	1.05185	1.02522	1.12519	1.16968	1.1174	1.03337	1.02073	1.02784	1.06584	1.13655	1.06404	1.0237	1.04805	1.07094	1.06333	1.08274	1.15643	1.11033	1.08925	1.10566	1.10806	1.12033	1.11974	1.1026
D3_u_31	31	2017-10-22 07:25:55	3	An. arabiensis	Lab-reared	Female	0.661425	0.833291	0.80717	0.602593	0.699579	0.75497	0.641439	0.711629	0.746999	0.722343	0.685049	0.630693	0.613543	0.649821	0.736671	0.70898	0.642988	0.617065	0.6466	0.670869	0.690282	0.730663	0.690982	0.65872	0.665204	0.660895	0.678437	0.68944	0.664715	0.657219	0.665002	0.674566	0.664508	0.680006	0.692304	0.678135	0.681823	0.677052	0.668642	0.676494	0.691334	0.69179	0.676244
D3_u_32	32	2017-10-22 07:25:55	3	An. arabiensis	Lab-reared	Female	0.74313	0.81459	0.790792	0.674235	0.762783	0.846526	0.8069	0.923586	0.916248	0.827849	0.78342	0.765082	0.793195	0.870679	0.979515	0.961098	0.882093	0.825237	0.794456	0.862371	0.945851	0.864562	0.890378	0.929795	0.908884	0.845805	0.856681	0.88825	0.866394	0.889889	0.877055	0.836233	0.850555	0.891484	0.913703	0.891531	0.885152	0.868452	0.857437	0.883212	0.89695	0.904059	0.907328
D3_u_33	33	2017-10-22 07:25:55	3	An. arabiensis	Lab-reared	Female	0.826532	0.790079	0.855903	0.918145	0.978043	0.877852	0.739517	0.783504	0.815152	0.838938	0.882509	0.803548	0.797869	0.88459	0.957629	0.948595	0.88065	0.81634	0.835813	0.826521	0.819318	0.889403	0.849236	0.834513	0.883335	0.848791	0.839931	0.838621	0.81294	0.821076	0.816522	0.79858	0.808916	0.875326	0.913453	0.858752	0.840106	0.824958	0.823772	0.861485	0.856299	0.848516	0.860681
D3_u_34	34	2017-10-22 07:25:55	3	An. arabiensis	Lab-reared	Female	1.51055	1.53464	1.08149	1.10053	1.46087	1.82595	1.43064	1.55085	1.66553	1.47636	1.20391	1.09069	1.10453	1.26601	1.77675	2.2876	1.51929	1.1456	1.34317	1.35144	1.27977	1.78071	1.44149	1.28013	1.41774	1.4734	1.47816	1.48465	1.53085	1.50777	1.46473	1.4128	1.33358	1.4298	1.55671	1.49887	1.5075	1.44243	1.38391	1.46279	1.53021	1.48967	1.3976
D3_u_35	35	2017-10-22 07:25:55	3	An. arabiensis	Lab-reared	Female	0.827125	0.861951	0.881996	0.864934	1.13119	1.19925	0.915642	1.02154	1.10649	1.08708	1.01956	0.884973	0.878549	1.02465	1.30189	1.25518	1.13842	1.14631	1.07848	1.05193	1.10373	1.24011	1.08033	0.999597	1.05974	1.05961	1.05529	1.0753	1.13033	1.15851	1.101	1.02292	1.03138	1.08457	1.12065	1.10004	1.11379	1.08985	1.06609	1.12279	1.17988	1.17792	1.12388
D3_u_36	36	2017-10-22 07:25:55	3	An. arabiensis	Lab-reared	Female	0.44887	0.398066	0.379857	0.427994	0.445342	0.45992	0.477156	0.454236	0.485564	0.524516	0.50527	0.490282	0.504183	0.525937	0.495915	0.475067	0.48388	0.521975	0.545953	0.533537	0.505958	0.496634	0.526343	0.536563	0.511031	0.518767	0.512262	0.507417	0.525015	0.526948	0.516006	0.503945	0.505348	0.500467	0.498528	0.508349	0.523783	0.524983	0.518361	0.524191	0.523546	0.519937	0.518519
D3_u_37	37	2017-10-22 07:25:55	3	An. arabiensis	Lab-reared	Female	0.603161	0.581506	0.557638	0.53115	0.488586	0.514831	0.604498	0.620759	0.64464	0.65869	0.637175	0.626969	0.611918	0.595347	0.595783	0.589694	0.59502	0.619105	0.623627	0.616993	0.603357	0.588977	0.628212	0.646865	0.615139	0.609318	0.600446	0.589483	0.583793	0.593031	0.597698	0.600227	0.624337	0.610268	0.598686	0.619663	0.617328	0.614201	0.613377	0.608273	0.614116	0.614546	0.604848
D3_u_38	38	2017-10-22 07:25:55	3	An. arabiensis	Lab-reared	Female	0.760669	0.651345	0.617419	0.653733	0.653768	0.67622	0.727186	0.72811	0.658871	0.640146	0.729397	0.667685	0.656547	0.710926	0.703427	0.688703	0.695111	0.725585	0.725644	0.722417	0.702946	0.656927	0.715898	0.761976	0.722401	0.698447	0.676036	0.674845	0.702034	0.665373	0.648353	0.673585	0.711495	0.729896	0.719928	0.692113	0.668512	0.681406	0.71007	0.700834	0.696643	0.689327	0.678015
D3_u_39	39	2017-10-22 07:25:55	3	An. arabiensis	Lab-reared	Female	0.631035	0.560654	0.597682	0.675766	0.67952	0.671466	0.679821	0.666566	0.670919	0.682336	0.680114	0.657839	0.657982	0.683005	0.701282	0.678705	0.67092	0.702504	0.700084	0.691146	0.672852	0.637943	0.642519	0.669788	0.696209	0.701316	0.673643	0.654423	0.675107	0.68209	0.66677	0.650812	0.673938	0.686289	0.687374	0.685711	0.679038	0.685678	0.688286	0.657521	0.666705	0.680544	0.675337
D3_u_4	4	2017-10-22 07:25:55	3	An. arabiensis	Lab-reared	Female	0.923318	0.85465	0.762797	0.771793	0.860779	0.906082	0.864706	0.871662	0.828805	0.820268	0.905718	0.858557	0.901778	1.02726	0.938296	0.897509	0.919426	0.978718	0.949392	0.913031	0.906769	0.945912	0.971639	0.926752	0.855903	0.900931	0.936597	0.930332	0.902853	0.937704	0.932707	0.902808	0.975241	0.974959	0.924913	0.889682	0.891521	0.890585	0.892552	0.925952	0.964558	0.961954	0.919047
D3_u_40	40	2017-10-22 07:25:55	3	An. arabiensis	Lab-reared	Female	0.720057	0.61248	0.544062	0.662996	0.598225	0.557152	0.607522	0.672256	0.684086	0.669372	0.670058	0.62221	0.626362	0.66443	0.626107	0.625709	0.654553	0.685572	0.666656	0.67419	0.681224	0.634877	0.645905	0.642841	0.608204	0.624549	0.626737	0.62354	0.637564	0.65214	0.651977	0.640938	0.638714	0.639057	0.636297	0.630174	0.634983	0.64055	0.638594	0.625938	0.636685	0.637526	0.618757
D3_u_41	41	2017-10-22 07:25:55	3	An. arabiensis	Lab-reared	Female	1.04836	1.08147	1.21863	1.16661	0.941467	0.83404	0.850727	0.97331	1.13407	1.22592	1.16381	1.02299	0.97588	1.00122	1.00491	1.00005	1.06856	1.25674	1.17865	1.17188	1.17137	1.03131	1.07201	1.13593	1.11261	1.08766	1.03622	1.01296	1.0555	1.08358	1.03647	0.975056	1.01597	1.0768	1.10265	1.06952	1.03702	1.07152	1.13648	1.11242	1.09065	1.06593	1.04491
D3_u_42	42	2017-10-22 07:25:55	3	An. arabiensis	Lab-reared	Female	0.806285	0.738558	0.697471	0.793787	0.674509	0.673816	0.845948	0.889526	0.871215	0.838604	0.812322	0.74177	0.75039	0.830242	0.85394	0.871556	0.875244	0.863943	0.877167	0.886055	0.86846	0.826039	0.88053	0.923963	0.887669	0.85631	0.841741	0.836062	0.830113	0.849624	0.839165	0.806943	0.813961	0.847488	0.870021	0.852357	0.823106	0.840764	0.880206	0.862922	0.854378	0.835923	0.810954
D3_u_43	43	2017-10-22 07:25:55	3	An. arabiensis	Lab-reared	Female	0.99627	0.937663	0.868749	0.919293	0.899171	0.899809	0.956528	1.03019	1.08604	1.12824	1.15065	0.985597	1.00242	1.18477	1.14598	1.07047	1.07547	1.18651	1.20818	1.13399	1.04948	1.0182	1.10276	1.1282	1.03814	1.04403	1.00688	0.994573	1.07489	1.0508	1.05139	1.09862	1.09265	1.13689	1.14204	1.06328	1.07645	1.12537	1.16282	1.13924	1.11157	1.08382	1.06306
D3_u_44	44	2017-10-22 07:25:55	3	An. arabiensis	Lab-reared	Female	0.743945	0.779005	0.755784	0.734109	0.773806	0.820538	0.839341	0.849234	0.817729	0.787451	0.791223	0.793197	0.776963	0.751245	0.743214	0.760156	0.790732	0.815695	0.787139	0.778506	0.77109	0.727789	0.761966	0.78388	0.751583	0.746693	0.736362	0.736124	0.760838	0.761392	0.754417	0.757719	0.784668	0.774493	0.76046	0.771848	0.770415	0.77675	0.788195	0.786707	0.757715	0.739794	0.747888
D3_u_45	45	2017-10-22 07:25:55	3	An. arabiensis	Lab-reared	Female	0.851561	0.760819	0.684688	0.804272	0.753259	0.739235	0.824986	0.875744	0.902312	0.900233	0.870366	0.785021	0.847516	1.00175	0.836038	0.832398	0.894666	0.921651	0.907657	0.920641	0.923353	0.859781	0.881109	0.900944	0.871195	0.845008	0.86339	0.886895	0.868793	0.87543	0.907819	0.922621	0.846584	0.826428	0.853231	0.893421	0.894491	0.905238	0.912694	0.874758	0.860317	0.856435	0.858029
D3_u_46	46	2017-10-22 07:25:55	3	An. arabiensis	Lab-reared	Female	1.03778	1.05038	1.04417	0.947669	0.935436	0.957768	0.974675	0.960012	1.07891	1.15643	0.998855	1.03043	1.06829	1.04399	0.996756	0.99708	1.05451	1.15538	1.15201	1.09157	1.02125	0.966992	1.00046	1.02517	1.00631	1.06046	1.02978	1.02099	1.14607	1.06508	1.01103	1.03784	1.06851	1.06214	1.07269	1.12718	1.08749	1.0618	1.07122	1.09264	1.0999	1.06787	1.02309
D3_u_47	47	2017-10-22 07:25:55	3	An. arabiensis	Lab-reared	Female	0.624688	0.587258	0.575241	0.636345	0.584594	0.603218	0.711342	0.673834	0.665269	0.710017	0.772119	0.699959	0.676297	0.711329	0.706456	0.68178	0.677146	0.70397	0.703237	0.704918	0.704544	0.689384	0.712634	0.707348	0.669141	0.701374	0.692228	0.6647	0.66636	0.688995	0.697493	0.68552	0.677189	0.684212	0.703768	0.719429	0.686809	0.685341	0.708955	0.705272	0.698259	0.696183	0.699146
D3_u_48	48	2017-10-22 07:25:55	3	An. arabiensis	Lab-reared	Female	1.10187	1.03563	1.13567	5.82391	5.82391	2.00164	1.98775	1.26558	1.25386	1.57559	2.04525	1.39753	1.1803	1.16738	1.26378	1.23266	1.26508	1.49515	1.32062	1.30748	1.3925	1.34182	1.51592	1.53146	1.2992	1.28584	1.30487	1.34595	1.39562	1.24177	1.21051	1.29329	1.26416	1.25095	1.24411	1.23821	1.31532	1.39587	1.39686	1.29374	1.18929	1.15455	1.19642
D3_u_49	49	2017-10-22 07:25:55	3	An. arabiensis	Lab-reared	Female	1.10212	0.902809	0.93516	1.12747	1.10966	1.08849	1.167	1.24532	1.33803	1.43652	1.43886	1.07297	1.0193	1.18405	1.25516	1.11562	1.05276	1.14877	1.19845	1.22877	1.19756	1.0889	1.11735	1.12099	1.04822	1.04176	1.0555	1.08586	1.1284	1.12013	1.05917	1.01135	1.06355	1.0851	1.07982	1.08299	1.11584	1.12385	1.09864	1.07124	1.10847	1.10833	1.04923
D3_u_5	5	2017-10-22 07:25:55	3	An. arabiensis	Lab-reared	Female	1.51997	1.2271	0.940551	1.14499	1.0789	1.08088	1.26246	1.20073	1.22043	1.21889	1.11072	1.18728	1.37906	1.47222	1.17919	1.13338	1.24812	1.48631	1.39277	1.27622	1.26934	1.42871	1.27003	1.15392	1.1671	1.2265	1.26574	1.24807	1.19893	1.27057	1.25751	1.20042	1.38506	1.32838	1.1855	1.13428	1.13798	1.14537	1.1691	1.25317	1.22671	1.18339	1.18947
D3_u_50	50	2017-10-22 07:25:55	3	An. arabiensis	Lab-reared	Female	0.847016	0.826116	0.818522	0.876513	0.991932	1.01468	0.939454	0.944685	0.955031	1.03229	1.22707	1.07445	0.970908	0.959537	0.963152	0.95881	1.00619	1.13098	1.08976	1.05011	1.01364	0.940696	0.962928	1.00193	1.00307	1.00065	0.965803	0.947586	0.980051	0.955589	0.941822	0.955968	0.966396	0.975208	0.971217	0.954451	0.954382	0.978796	1.00106	0.975645	0.966707	0.953548	0.931173
D3_u_6	6	2017-10-22 07:25:55	3	An. arabiensis	Lab-reared	Female	0.837649	0.897365	0.876706	0.813702	0.849918	0.940725	0.975194	0.818569	0.783367	0.860195	1.00108	0.894709	0.857442	0.905231	0.876045	0.880528	0.9298	0.993726	0.924693	0.890043	0.901388	0.923151	0.930697	0.917455	0.902392	0.939263	0.962498	0.949409	0.91256	0.914075	0.892189	0.871864	0.951524	0.958754	0.913152	0.881527	0.89027	0.910654	0.920365	0.905345	0.921598	0.939472	0.936892
D3_u_7	7	2017-10-22 07:25:55	3	An. arabiensis	Lab-reared	Female	0.869272	0.750666	0.751744	0.873691	0.876582	0.89169	0.93683	0.816555	0.732221	0.757915	0.925728	0.830419	0.871947	1.04212	0.855206	0.779675	0.819526	0.947271	0.879752	0.828262	0.820266	0.827579	0.851184	0.813277	0.746592	0.817434	0.856789	0.862258	0.882987	0.860178	0.829471	0.820317	0.852417	0.856369	0.843982	0.839062	0.840075	0.832331	0.829956	0.858173	0.861282	0.854815	0.848598
D3_u_8	8	2017-10-22 07:25:55	3	An. arabiensis	Lab-reared	Female	1.16665	1.02243	1.03682	1.77667	1.28331	1.09853	1.21918	1.07889	0.96317	0.949414	1.06734	1.1638	1.34148	1.3885	0.991546	1.07127	1.39541	1.59756	1.41197	1.30493	1.25598	1.1966	1.2722	1.27705	1.15901	1.12509	1.17428	1.21522	1.15905	1.24607	1.27014	1.20859	1.2669	1.28308	1.23542	1.16858	1.14186	1.15296	1.19555	1.25102	1.22791	1.19071	1.17857
D3_u_9	9	2017-10-22 07:25:55	3	An. arabiensis	Lab-reared	Female	0.894109	0.836979	0.798876	1.24934	1.06879	0.870283	0.885135	1.07085	0.999264	0.875211	0.903268	0.985258	1.16937	1.27359	0.933223	0.909161	1.00568	1.07703	0.985136	0.96278	0.990212	0.983993	1.12316	1.1405	0.996302	1.10636	1.05261	0.976333	1.063	1.16411	1.06605	0.939791	1.08279	1.08299	1.00734	0.986363	0.955561	0.933821	0.944967	1.01788	1.09063	1.07638	0.997448
d5_u_1	1	2017-10-22 07:25:55	5	An. arabiensis	Lab-reared	Female	0.724239	0.774902	0.736819	0.62748	0.675306	0.762449	0.779774	0.712213	0.65879	0.64254	0.661321	0.710493	0.689188	0.63501	0.660152	0.654918	0.648668	0.663486	0.647846	0.662974	0.680328	0.646843	0.707567	0.737239	0.677907	0.670918	0.665411	0.662789	0.672036	0.689688	0.682485	0.659593	0.664214	0.685039	0.693127	0.676168	0.685327	0.680702	0.66309	0.656495	0.668554	0.688394	0.702328
d5_u_10	10	2017-10-22 07:25:55	5	An. arabiensis	Lab-reared	Female	0.709175	0.748285	0.732353	0.659075	0.659717	0.696434	0.726763	0.712559	0.71222	0.694468	0.647934	0.701736	0.731372	0.707195	0.701193	0.70847	0.692741	0.654843	0.684848	0.703364	0.684208	0.650327	0.707162	0.757249	0.729767	0.703714	0.690041	0.703508	0.746118	0.761904	0.735366	0.695609	0.68905	0.708019	0.71234	0.685703	0.701531	0.698728	0.684704	0.700414	0.684531	0.690872	0.735002
d5_u_11	11	2017-10-22 07:25:55	5	An. arabiensis	Lab-reared	Female	0.760431	0.822573	0.744966	0.640833	0.662314	0.691886	0.674162	0.658721	0.629113	0.619826	0.655834	0.711191	0.703056	0.652578	0.647232	0.651044	0.65363	0.65195	0.654813	0.648273	0.626654	0.601313	0.664475	0.713783	0.687059	0.701323	0.687281	0.671098	0.687681	0.70705	0.702676	0.682543	0.681814	0.687477	0.675915	0.647369	0.661638	0.674049	0.674983	0.677081	0.665033	0.670942	0.699116
d5_u_12	12	2017-10-22 07:25:55	5	An. arabiensis	Lab-reared	Female	0.592733	0.655358	0.654941	0.616484	0.662228	0.759811	0.819477	0.708093	0.637797	0.617038	0.624211	0.666409	0.677087	0.660466	0.67831	0.668878	0.651861	0.644683	0.628167	0.637555	0.667146	0.689733	0.717696	0.729282	0.710586	0.67314	0.674485	0.686863	0.674363	0.697207	0.690915	0.655851	0.649776	0.645747	0.647801	0.660654	0.682	0.677278	0.66268	0.678039	0.66906	0.675584	0.706153
d5_u_13	13	2017-10-22 07:25:55	5	An. arabiensis	Lab-reared	Female	0.568529	0.540078	0.532188	0.553572	0.581006	0.612849	0.636072	0.628384	0.583072	0.538321	0.529852	0.610505	0.627164	0.573888	0.578399	0.565574	0.557674	0.570354	0.572531	0.583554	0.578886	0.535104	0.563875	0.595225	0.58212	0.567938	0.582377	0.593597	0.570596	0.591161	0.596274	0.578262	0.583473	0.593032	0.584517	0.559446	0.578703	0.592358	0.592578	0.598297	0.584357	0.587081	0.612377
d5_u_14	14	2017-10-22 07:25:55	5	An. arabiensis	Lab-reared	Female	0.996665	0.931349	0.730711	0.667158	0.821322	0.966693	0.916978	0.960352	0.929909	0.867597	0.846913	0.924799	0.930802	0.867366	0.875151	0.858037	0.820652	0.791342	0.81597	0.865398	0.867197	0.781837	0.878852	0.944145	0.849939	0.844873	0.871709	0.917658	0.96318	0.934104	0.896028	0.87558	0.858688	0.861427	0.864983	0.859579	0.883749	0.906816	0.904988	0.871768	0.852195	0.863558	0.896626
d5_u_15	15	2017-10-22 07:25:55	5	An. arabiensis	Lab-reared	Female	0.862794	0.971877	1.04361	0.90487	0.952798	1.05729	1.09243	1.03554	0.937046	0.879934	0.904186	1.05397	1.03776	0.906941	0.931231	0.956348	0.991844	1.03312	0.960098	0.942765	0.935904	0.862841	0.999181	1.08188	0.948959	0.965115	1.00485	1.04339	1.06706	1.01677	1.00533	1.02302	0.962803	1.00117	1.04752	1.01324	1.05781	1.02593	0.963033	0.988295	0.98523	0.992134	1.01988
d5_u_16	16	2017-10-22 07:25:55	5	An. arabiensis	Lab-reared	Female	0.928441	0.841266	0.710437	0.731537	0.760427	0.802986	0.85511	0.89181	0.910734	0.873523	0.805574	0.922763	0.969647	0.89019	0.874161	0.82216	0.801659	0.838321	0.823916	0.846548	0.862254	0.800765	0.939711	0.992286	0.83958	0.894886	0.898929	0.876382	0.905224	0.906852	0.894518	0.877257	0.853941	0.873736	0.894397	0.88071	0.893065	0.890542	0.878353	0.88502	0.878443	0.888776	0.917329
d5_u_17	17	2017-10-22 07:25:55	5	An. arabiensis	Lab-reared	Female	0.584223	0.585283	0.587698	0.555414	0.562989	0.622395	0.693844	0.654876	0.59408	0.569465	0.599888	0.640447	0.643341	0.607762	0.573578	0.579618	0.601861	0.610646	0.582862	0.594815	0.617964	0.587967	0.620045	0.630938	0.59563	0.623786	0.632331	0.623511	0.622938	0.627769	0.627556	0.620387	0.612392	0.592038	0.587725	0.612793	0.623202	0.61343	0.608497	0.642053	0.631723	0.628402	0.652966
d5_u_18	18	2017-10-22 07:25:55	5	An. arabiensis	Lab-reared	Female	1.13721	1.06293	0.914603	0.946142	0.941848	1.04768	1.24462	0.99637	0.889879	0.880764	0.900547	0.908962	0.965835	1.0246	0.941241	0.88822	0.889912	0.929869	0.897107	0.902588	0.907677	0.842813	0.912162	0.958282	0.903862	0.948824	0.943173	0.921711	0.947881	0.959125	0.954056	0.932389	0.893661	0.934094	0.977634	0.95101	0.970947	0.952438	0.910746	0.907157	0.938847	0.96985	0.970762
d5_u_19	19	2017-10-22 07:25:55	5	An. arabiensis	Lab-reared	Female	0.885504	0.899105	0.935778	0.884081	0.916482	0.920819	0.882595	0.927444	0.959622	0.999211	1.08488	1.11945	1.04567	0.941206	0.894059	0.856514	0.871335	0.941815	0.896187	0.875582	0.873554	0.842282	0.89127	0.934669	0.918152	0.928378	0.905439	0.885779	0.907587	0.919545	0.940872	0.948115	0.884732	0.872176	0.87198	0.854669	0.889073	0.894638	0.879934	0.903611	0.885708	0.873613	0.892657
d5_u_2	2	2017-10-22 07:25:55	5	An. arabiensis	Lab-reared	Female	0.483929	0.509856	0.524639	0.491417	0.535324	0.574956	0.561309	0.53304	0.532558	0.535326	0.516554	0.528251	0.521394	0.496774	0.491351	0.525458	0.535952	0.494573	0.498401	0.506201	0.506903	0.506386	0.54059	0.560114	0.538358	0.517293	0.523598	0.542266	0.546245	0.529488	0.515164	0.514761	0.527007	0.526452	0.51891	0.516879	0.531388	0.533707	0.529029	0.540554	0.535018	0.537246	0.555216
d5_u_20	20	2017-10-22 07:25:55	5	An. arabiensis	Lab-reared	Female	0.950054	0.956486	0.961629	0.84126	0.923969	1.05176	1.04757	0.916525	0.835203	0.80946	0.825615	0.918819	0.936921	0.867661	0.83593	0.812419	0.83298	0.900842	0.873805	0.885207	0.888369	0.802866	0.897997	0.941826	0.83126	0.845861	0.868172	0.874087	0.865113	0.846723	0.847916	0.858902	0.836146	0.816485	0.809426	0.816787	0.839477	0.828065	0.803539	0.818579	0.824384	0.839576	0.864663
d5_u_21	21	2017-10-22 07:25:55	5	An. arabiensis	Lab-reared	Female	0.946821	1.17582	1.16572	0.913264	0.991208	1.17581	1.18812	0.94494	0.813307	0.779283	0.820498	0.975537	0.979983	0.866346	0.897932	0.882614	0.843643	0.823817	0.843059	0.873964	0.873315	0.821644	0.884755	0.893773	0.815892	0.902945	0.889335	0.852547	0.920416	0.943035	0.910488	0.862225	0.845152	0.830917	0.830799	0.847583	0.841916	0.83388	0.835953	0.851808	0.838697	0.835826	0.859863
d5_u_22	22	2017-10-22 07:25:55	5	An. arabiensis	Lab-reared	Female	0.763148	0.797405	0.761687	0.70088	0.845705	0.932187	0.817301	0.78241	0.778403	0.751886	0.692372	0.742287	0.776425	0.7666	0.786137	0.799844	0.785343	0.752917	0.773893	0.815604	0.816031	0.741728	0.802333	0.832075	0.762938	0.787298	0.7763	0.759519	0.788898	0.828443	0.828124	0.788385	0.755757	0.762232	0.762772	0.737615	0.788499	0.785225	0.745448	0.765225	0.752824	0.757243	0.794769
d5_u_23	23	2017-10-22 07:25:55	5	An. arabiensis	Lab-reared	Female	1.64203	1.11045	0.879313	0.978165	1.18593	1.30487	1.21637	1.19968	1.11055	1.0655	1.13803	1.21236	1.22255	1.18692	1.18174	1.09672	1.05076	1.07097	0.971018	1.05511	1.1813	0.976682	1.14276	1.2658	1.06243	1.10648	1.15381	1.1827	1.21613	1.16672	1.13315	1.1239	1.07913	1.08323	1.08464	1.05506	1.10149	1.11701	1.0932	1.09253	1.12704	1.14251	1.11689
d5_u_24	24	2017-10-22 07:25:55	5	An. arabiensis	Lab-reared	Female	1.77411	5.82391	1.26345	0.983976	1.2442	1.97009	1.80071	1.31198	1.15324	1.1908	1.42415	1.51676	1.37938	1.22406	1.17592	1.25209	1.26059	1.12856	1.12729	1.19392	1.25355	1.21238	1.28802	1.29537	1.19358	1.23262	1.27219	1.30499	1.34511	1.27454	1.21737	1.18408	1.11374	1.15564	1.19111	1.13291	1.20797	1.2003	1.14616	1.21197	1.22644	1.21393	1.20926
d5_u_25	25	2017-10-22 07:25:55	5	An. arabiensis	Lab-reared	Female	0.692906	0.674191	0.630801	0.667954	0.694939	0.727235	0.750634	0.702711	0.658417	0.652576	0.691929	0.727644	0.726211	0.703626	0.706628	0.703441	0.701656	0.701937	0.667118	0.693804	0.718049	0.636806	0.703222	0.757804	0.703476	0.703889	0.707866	0.70798	0.70703	0.713815	0.701153	0.678616	0.682959	0.691177	0.678563	0.652117	0.701403	0.708061	0.679418	0.698495	0.70028	0.707311	0.724241
d5_u_26	26	2017-10-22 07:25:55	5	An. arabiensis	Lab-reared	Female	1.05506	1.14478	1.01732	0.795037	0.823757	0.926536	0.986558	0.997109	0.949072	0.944427	1.06544	1.29913	1.2171	0.97933	0.912578	0.908818	0.903697	0.879489	0.92629	0.941515	0.916438	0.90388	0.964127	0.996279	0.951116	0.940664	0.938206	0.929393	0.914739	0.965143	0.97676	0.935324	0.926701	0.917897	0.916494	0.929747	0.953605	0.938047	0.906641	0.91422	0.917847	0.937821	0.968658
d5_u_27	27	2017-10-22 07:25:55	5	An. arabiensis	Lab-reared	Female	0.993403	1.02336	0.876209	0.735791	0.812093	0.888556	0.852145	0.861023	0.891366	0.838296	0.719065	0.885714	0.970031	0.84209	0.79311	0.857908	0.920406	0.879467	0.86815	0.871751	0.85934	0.814554	0.874753	0.916718	0.87215	0.872557	0.854076	0.848544	0.889705	0.915276	0.897958	0.855518	0.830301	0.842071	0.861627	0.863416	0.880893	0.874764	0.865663	0.899381	0.874356	0.871812	0.916218
d5_u_28	28	2017-10-22 07:25:55	5	An. arabiensis	Lab-reared	Female	2.80031	5.82391	1.81264	0.901051	0.993561	1.17676	1.12117	1.17699	1.13519	1.05538	1.03989	1.25687	1.28377	1.1097	1.13626	1.16346	1.15036	1.1089	1.10717	1.1387	1.13363	1.0511	1.27586	1.45692	1.20914	1.1634	1.22289	1.2937	1.25557	1.23688	1.21947	1.18447	1.12219	1.23168	1.28468	1.11351	1.13035	1.14561	1.13216	1.14597	1.17876	1.22065	1.2433
d5_u_29	29	2017-10-22 07:25:55	5	An. arabiensis	Lab-reared	Female	1.00915	1.27525	1.1446	0.852695	0.988823	1.26169	1.29111	1.17655	1.11799	1.04998	0.961482	1.14111	1.20129	1.02725	0.929218	1.02609	1.10528	1.0006	1.06374	1.11384	1.04603	0.914711	1.03774	1.12988	1.01346	1.07101	1.10151	1.08943	1.07552	1.02986	1.04705	1.09161	1.00599	0.99417	1.00711	0.995196	1.01964	1.03242	1.0205	1.00315	1.04463	1.09121	1.08386
d5_u_3	3	2017-10-22 07:25:55	5	An. arabiensis	Lab-reared	Female	0.882487	1.00471	0.982034	0.672503	0.955204	1.25231	0.912703	0.934446	0.845054	0.77389	0.823028	0.853673	0.84048	0.824777	0.877138	0.841985	0.799859	0.803453	0.77979	0.846646	0.912057	0.794346	0.848198	0.892345	0.834348	0.859993	0.882268	0.892895	0.903123	0.897721	0.870864	0.836401	0.815234	0.835452	0.848778	0.823459	0.831203	0.834942	0.83178	0.838496	0.851948	0.859202	0.853571
d5_u_30	30	2017-10-22 07:25:55	5	An. arabiensis	Lab-reared	Female	0.924629	1.04106	1.03024	0.947378	1.11899	1.31528	1.23499	1.12626	0.995844	0.957748	1.06832	1.25986	1.28131	1.13078	1.05132	1.00017	1.01064	1.07771	1.0262	1.02531	1.03685	0.974126	1.09884	1.20639	1.11388	1.07474	1.12592	1.18495	1.13941	1.12422	1.15336	1.16556	1.05252	1.05194	1.07393	1.04532	1.09378	1.10975	1.09226	1.11223	1.11047	1.1266	1.16472
d5_u_31	31	2017-10-22 07:25:55	5	An. arabiensis	Lab-reared	Female	2.15066	5.82391	1.71553	1.23373	1.28116	1.53694	1.70975	1.31571	1.27049	1.32163	1.27887	1.43513	1.4456	1.25904	1.13397	1.14958	1.21942	1.24761	1.16896	1.2409	1.30251	1.07971	1.18993	1.24736	1.09099	1.15622	1.19066	1.23208	1.38667	1.34653	1.30197	1.28042	1.16987	1.20828	1.25855	1.19417	1.20119	1.17752	1.14338	1.16747	1.20092	1.22933	1.23551
d5_u_32	32	2017-10-22 07:25:55	5	An. arabiensis	Lab-reared	Female	5.82391	3.96585	1.2901	0.953973	1.23927	1.53476	1.22125	1.44527	1.50062	1.3884	1.4008	1.6808	1.67692	1.34934	1.16219	1.26419	1.3232	1.1455	1.20454	1.23153	1.1663	1.10301	1.34676	1.53643	1.28827	1.36661	1.3352	1.27782	1.33977	1.45548	1.38707	1.24059	1.25341	1.23095	1.17409	1.13345	1.1907	1.22647	1.22229	1.2418	1.23576	1.24657	1.27799
d5_u_33	33	2017-10-22 07:25:55	5	An. arabiensis	Lab-reared	Female	1.60316	1.33988	1.10699	0.954055	1.22059	1.52636	1.25672	1.12402	1.12564	1.1043	0.992515	1.1427	1.17549	1.06882	1.15928	1.14744	1.06104	0.992323	1.00623	1.06143	1.06306	0.956477	1.08656	1.17839	1.04595	1.04124	1.08186	1.1371	1.16739	1.1206	1.08953	1.07592	1.01606	1.05895	1.08115	1.00086	1.02601	1.04943	1.05397	1.0768	1.06676	1.06648	1.09374
d5_u_34	34	2017-10-22 07:25:55	5	An. arabiensis	Lab-reared	Female	0.757993	0.900499	0.863257	0.676277	0.694344	0.799663	0.882939	0.835566	0.780562	0.734193	0.705961	0.812283	0.873652	0.816766	0.75702	0.729297	0.728965	0.74413	0.747283	0.753992	0.745911	0.709834	0.770772	0.815623	0.76828	0.722638	0.726054	0.758734	0.784132	0.815963	0.815899	0.778006	0.731142	0.745833	0.766522	0.747892	0.767082	0.771202	0.7613	0.768767	0.758302	0.769886	0.809747
d5_u_35	35	2017-10-22 07:25:55	5	An. arabiensis	Lab-reared	Female	1.26854	1.274	1.12178	1.02522	1.25757	1.47386	1.28539	1.23921	1.11084	1.00186	0.979565	1.12596	1.21776	1.12879	1.02545	1.07114	1.09523	1.00519	1.02876	1.08125	1.08029	0.997031	1.11613	1.22725	1.14285	1.11979	1.1373	1.15814	1.1455	1.15915	1.12351	1.05744	1.03504	1.06221	1.08072	1.05516	1.08249	1.07868	1.05919	1.08876	1.07806	1.0886	1.13884
d5_u_36	36	2017-10-22 07:25:55	5	An. arabiensis	Lab-reared	Female	0.803457	0.854566	0.869827	0.790305	0.857243	0.927012	0.893486	0.815437	0.787193	0.775138	0.748247	0.794368	0.783939	0.734522	0.759743	0.747417	0.732994	0.742203	0.727948	0.710661	0.691938	0.675744	0.754393	0.784408	0.709174	0.707147	0.731377	0.75815	0.768703	0.776751	0.776678	0.759672	0.71889	0.723047	0.734985	0.724352	0.746769	0.763044	0.757924	0.739599	0.741124	0.753504	0.761597
d5_u_37	37	2017-10-22 07:25:55	5	An. arabiensis	Lab-reared	Female	1.26309	1.29106	1.13032	0.975373	0.960529	1.13412	1.45668	1.09009	1.15533	1.31336	1.09804	1.12825	1.19868	1.20447	1.14688	1.18773	1.11629	0.945514	1.00302	1.11875	1.13687	0.996674	1.07273	1.18654	1.16276	1.11811	1.09564	1.11027	1.15729	1.18086	1.17857	1.1329	1.02848	1.03616	1.07383	1.05786	1.04846	1.04418	1.04897	1.06465	1.04191	1.03812	1.07559
d5_u_38	38	2017-10-22 07:25:55	5	An. arabiensis	Lab-reared	Female	1.15661	1.29975	1.47789	1.09877	1.56336	5.82391	1.43515	1.18744	1.2312	1.3257	1.22758	1.31957	1.29831	1.17684	1.16569	1.23303	1.25381	1.17515	1.20063	1.21245	1.17151	1.11974	1.37501	1.66646	1.39257	1.23159	1.22588	1.27394	1.2569	1.26953	1.24151	1.18776	1.17964	1.20567	1.19796	1.14611	1.22305	1.22673	1.16965	1.19098	1.19269	1.22191	1.2856
d5_u_39	39	2017-10-22 07:25:55	5	An. arabiensis	Lab-reared	Female	0.955691	0.982369	1.0354	0.999939	1.09033	1.18309	1.17933	1.17998	1.05031	0.951605	0.952082	0.938558	0.955125	0.989521	0.982103	1.00476	0.972784	0.880897	0.884276	0.943772	0.96142	0.858869	0.980228	1.036	0.888629	0.896511	0.924872	0.949318	0.966303	0.964351	0.97387	0.9767	0.916984	0.922627	0.950511	0.951261	0.971778	0.946778	0.908322	0.923817	0.926375	0.948463	0.991319
d5_u_4	4	2017-10-22 07:25:55	5	An. arabiensis	Lab-reared	Female	1.22857	1.51719	1.37473	1.07995	1.22288	1.40568	1.29171	1.18389	1.19207	1.16362	1.03905	1.1895	1.26611	1.14598	1.08144	1.04932	1.03922	1.03678	1.00217	1.01585	1.05066	1.04399	1.21345	1.27848	1.10124	1.09796	1.0773	1.05577	1.0856	1.24768	1.28662	1.1524	1.10169	1.09231	1.08296	1.05941	1.09271	1.08242	1.059	1.11394	1.10401	1.11339	1.17509
d5_u_40	40	2017-10-22 07:25:55	5	An. arabiensis	Lab-reared	Female	0.952732	1.14447	1.27583	1.1302	1.10501	1.09219	1.06297	1.08204	1.02353	1.00719	1.12652	1.16777	1.07375	0.963028	0.943347	0.985616	1.01847	1.00635	1.0866	1.0735	0.983425	0.939026	1.06187	1.11117	0.997408	1.09864	1.09308	1.03388	1.05223	1.08538	1.08155	1.03129	0.968012	0.980573	1.00234	0.980947	1.01324	1.02037	1.00349	1.01114	0.989993	1.00904	1.0809
d5_u_41	41	2017-10-22 07:25:55	5	An. arabiensis	Lab-reared	Female	0.872858	0.867261	0.798509	0.829753	1.07631	1.23191	1.02356	0.895251	0.8449	0.886543	1.00957	0.948442	0.912935	0.914506	0.847988	0.865833	0.937224	0.997039	0.934868	0.937551	0.956648	0.883153	0.964825	1.0326	0.97442	0.983054	0.949697	0.934095	0.994203	0.999106	0.980517	0.959964	0.934003	0.917313	0.907771	0.909282	0.964228	0.953458	0.89983	0.899832	0.925486	0.956173	0.972152
d5_u_42	42	2017-10-22 07:25:55	5	An. arabiensis	Lab-reared	Female	0.727379	0.666913	0.56955	0.624024	0.704161	0.725044	0.677066	0.643259	0.687324	0.716204	0.649601	0.690971	0.704182	0.673519	0.685363	0.674459	0.65684	0.646788	0.621243	0.648742	0.68425	0.641688	0.686962	0.713767	0.67098	0.672794	0.671653	0.681121	0.713045	0.685683	0.668849	0.668722	0.635241	0.643729	0.661189	0.656362	0.676912	0.687841	0.682571	0.675464	0.66707	0.674387	0.696339
d5_u_43	43	2017-10-22 07:25:55	5	An. arabiensis	Lab-reared	Female	1.00348	1.0172	0.903012	0.886677	0.968163	1.0297	1.01994	1.07305	1.02456	1.00724	1.13019	1.10118	1.00716	0.954892	1.00297	0.991163	0.94047	0.901066	0.90491	0.949111	0.994134	0.985684	1.08348	1.12802	1.0326	0.988166	0.96097	0.981391	1.0725	1.10426	1.1156	1.09039	0.971701	0.959765	0.969655	0.942451	1.0015	1.02438	0.999354	0.998703	0.995701	0.99572	1.00245
d5_u_44	44	2017-10-22 07:25:55	5	An. arabiensis	Lab-reared	Female	1.27347	1.04423	0.941656	0.918048	1.14598	1.31662	1.17621	1.28552	1.28546	1.16404	1.08304	1.39408	1.69241	1.39955	1.19693	1.25225	1.24325	1.07996	1.20354	1.38609	1.35581	1.1282	1.25476	1.35318	1.20095	1.25642	1.2384	1.2406	1.40062	1.37805	1.22668	1.12282	1.16667	1.2337	1.27152	1.26502	1.3055	1.25104	1.19366	1.2896	1.28077	1.29754	1.39099
d5_u_45	45	2017-10-22 07:25:55	5	An. arabiensis	Lab-reared	Female	0.787682	0.838524	0.958161	0.902748	0.829431	0.840428	0.912431	0.865781	0.77112	0.71203	0.727389	0.843183	0.882703	0.829851	0.850489	0.773585	0.730634	0.770847	0.733637	0.750841	0.77309	0.703298	0.784451	0.836318	0.758921	0.757166	0.763255	0.786136	0.83595	0.820596	0.810541	0.808333	0.754537	0.744722	0.757451	0.76114	0.753132	0.746282	0.751056	0.772237	0.765771	0.771362	0.802902
d5_u_46	46	2017-10-22 07:25:55	5	An. arabiensis	Lab-reared	Female	1.03235	0.943647	0.874589	1.03333	1.06139	0.983014	0.910458	0.893731	0.916915	0.934443	0.914574	0.941833	0.956492	0.94391	0.93341	0.910806	0.90634	0.918228	0.842516	0.873719	0.927139	0.827982	0.953992	1.03365	0.906371	0.945182	0.973167	0.981986	0.999691	0.966582	0.953215	0.950787	0.888615	0.87921	0.915945	0.967291	0.97946	0.960604	0.948708	0.982025	0.943187	0.930442	0.975222
d5_u_47	47	2017-10-22 07:25:55	5	An. arabiensis	Lab-reared	Female	1.14414	1.22512	1.03726	0.744756	0.820362	0.989974	1.03746	1.00363	0.942777	0.912241	0.935695	0.995504	0.965228	0.911151	0.99857	0.978152	0.908473	0.870479	0.875993	0.90733	0.939394	0.948729	1.05153	1.07867	0.971074	0.953883	0.925384	0.910873	0.94542	1.01361	1.02128	0.958049	0.904949	0.92376	0.932522	0.88772	0.946334	0.963518	0.928331	0.925227	0.944758	0.968236	0.975554
d5_u_48	48	2017-10-22 07:25:55	5	An. arabiensis	Lab-reared	Female	0.854524	1.00911	1.01112	0.765364	0.891922	0.976394	0.844247	0.874255	0.853199	0.837708	0.904047	0.988437	0.939636	0.836729	0.840488	0.890766	0.892829	0.818418	0.80114	0.832033	0.836443	0.751852	0.851513	0.93414	0.857641	0.863635	0.854969	0.848809	0.871662	0.866468	0.850076	0.833011	0.813979	0.820347	0.844063	0.860755	0.825089	0.804325	0.816221	0.8494	0.846306	0.843857	0.860086
d5_u_49	49	2017-10-22 07:25:55	5	An. arabiensis	Lab-reared	Female	1.01701	1.07357	1.09694	1.01866	1.01537	1.04206	1.04592	0.979168	0.973155	0.96288	0.915735	1.12713	1.17808	1.01575	1.04271	1.05557	1.02963	0.980893	0.936298	0.949805	0.974669	0.939558	1.07225	1.124	0.990834	1.04441	1.0749	1.06611	1.06429	1.08558	1.06949	1.01924	0.987108	0.998987	1.00917	0.991022	1.02914	1.02724	1.00482	1.04237	1.05177	1.05171	1.06019
d5_u_5	5	2017-10-22 07:25:55	5	An. arabiensis	Lab-reared	Female	0.671778	0.6512	0.63005	0.669875	0.688285	0.686983	0.682885	0.699421	0.702445	0.688061	0.672097	0.706588	0.697383	0.65094	0.641761	0.623694	0.614322	0.624554	0.628378	0.65381	0.666873	0.624237	0.664776	0.700027	0.67343	0.656432	0.641935	0.645114	0.676322	0.714581	0.688082	0.630399	0.638343	0.647924	0.64404	0.630028	0.628967	0.634564	0.642993	0.651396	0.656513	0.662253	0.668544
d5_u_50	50	2017-10-22 07:25:55	5	An. arabiensis	Lab-reared	Female	1.20302	1.04493	0.84006	0.825527	1.07681	1.11511	0.850635	0.829766	0.839354	0.839796	0.832907	0.921092	0.948241	0.862567	0.766613	0.852205	0.913305	0.801114	0.824805	0.849178	0.8413	0.827355	0.89989	0.944015	0.889829	0.854489	0.865027	0.892314	0.893116	0.879815	0.87931	0.886066	0.866596	0.860842	0.867876	0.875161	0.859617	0.854344	0.859278	0.85686	0.864197	0.873328	0.875681
d5_u_51	51	2017-10-22 07:25:55	5	An. arabiensis	Lab-reared	Female	0.901053	0.824494	0.71282	0.734043	0.815115	0.90407	0.922109	0.820272	0.789272	0.774844	0.730249	0.795871	0.846035	0.852726	0.903472	0.815998	0.763027	0.81165	0.791345	0.800552	0.809211	0.757576	0.831727	0.887323	0.833366	0.825551	0.835767	0.840216	0.825196	0.841019	0.843867	0.816211	0.773965	0.784644	0.794169	0.767002	0.79577	0.800809	0.785327	0.799851	0.792624	0.805294	0.845591
d5_u_6	6	2017-10-22 07:25:55	5	An. arabiensis	Lab-reared	Female	0.713803	0.756946	0.660615	0.616033	0.683671	0.782	0.830461	0.838723	0.762503	0.676358	0.639763	0.70241	0.741442	0.725163	0.727118	0.70213	0.682612	0.68354	0.656288	0.674515	0.703134	0.671405	0.739216	0.772286	0.707003	0.699251	0.696997	0.704489	0.728356	0.726755	0.722533	0.707704	0.65062	0.668194	0.698977	0.684467	0.709841	0.700991	0.674182	0.689621	0.701631	0.722753	0.750854
d5_u_7	7	2017-10-22 07:25:55	5	An. arabiensis	Lab-reared	Female	0.701585	0.737255	0.697162	0.594756	0.576219	0.626073	0.70541	0.726317	0.659344	0.593344	0.590546	0.657283	0.690034	0.676416	0.700404	0.676221	0.649991	0.649034	0.618662	0.633983	0.65744	0.616661	0.652007	0.674058	0.645591	0.674387	0.678305	0.669285	0.681178	0.712056	0.700106	0.660418	0.667076	0.674402	0.673732	0.669054	0.682175	0.669237	0.651946	0.678874	0.678891	0.674375	0.681544
d5_u_8	8	2017-10-22 07:25:55	5	An. arabiensis	Lab-reared	Female	0.624337	0.663139	0.651962	0.57622	0.594469	0.644907	0.672532	0.659982	0.621932	0.583823	0.568699	0.618911	0.638376	0.622532	0.648935	0.609181	0.586042	0.624312	0.641745	0.634071	0.612022	0.597395	0.627137	0.635142	0.603402	0.613667	0.624822	0.625746	0.617585	0.614017	0.608655	0.5996	0.58931	0.60303	0.623152	0.628915	0.628664	0.627289	0.625962	0.622934	0.607732	0.616105	0.651519
d5_u_9	9	2017-10-22 07:25:55	5	An. arabiensis	Lab-reared	Female	1.27487	1.39801	1.14059	0.946102	0.983285	1.03617	1.01095	1.01101	1.08697	1.0871	0.942672	1.00281	1.00609	0.932125	0.938032	0.981493	1.0099	0.984589	0.934522	0.939618	0.931691	0.835536	0.911059	0.992211	0.949351	0.933409	0.926242	0.928481	0.940455	0.961289	0.976641	0.974281	0.951041	0.961184	0.957194	0.91718	0.93232	0.964004	0.983235	0.970667	0.951198	0.939908	0.939849
d13_e_1	1	2017-10-22 07:25:55	7	An. arabiensis	Lab-reared	Female	0.744475	0.743522	0.753165	0.787004	0.798062	0.776927	0.736182	0.692646	0.706943	0.746756	0.766972	0.760992	0.709051	0.663655	0.686019	0.700682	0.707574	0.712161	0.696105	0.698435	0.716566	0.728281	0.74139	0.697396	0.633817	0.689136	0.69775	0.672411	0.671795	0.671924	0.667823	0.66697	0.687968	0.702113	0.697239	0.681678	0.703355	0.707054	0.687305	0.671163	0.670278	0.676057	0.678773
d13_e_10	10	2017-10-22 07:25:55	7	An. arabiensis	Lab-reared	Female	0.934855	0.984131	1.20473	1.77897	1.16926	1.11187	1.45467	0.960654	0.89372	1.00835	1.1964	1.18872	1.10463	1.05371	1.04376	0.998239	0.957925	0.949988	0.958271	0.96088	0.975591	1.03492	1.08977	1.02554	0.920145	0.999576	0.990772	0.931473	0.924918	0.945525	0.957322	0.954704	0.963832	0.966049	0.950665	0.926197	0.938851	0.974892	1.00639	0.997102	0.97679	0.945382	0.917298
d13_e_11	11	2017-10-22 07:25:55	7	An. arabiensis	Lab-reared	Female	0.711407	0.82771	0.979465	0.940451	1.00739	1.05294	1.00115	0.961653	0.90703	0.932257	1.12552	1.1622	1.0622	0.981784	0.997118	0.941792	0.932082	1.00928	0.927347	0.930384	0.994351	0.986676	1.01636	1.00017	0.943197	0.985158	0.978232	0.932347	0.899938	0.896213	0.908712	0.935304	0.982316	0.993916	0.977635	0.961144	0.970118	0.991366	1.00983	1.01019	0.997023	0.969624	0.938184
d13_e_12	12	2017-10-22 07:25:55	7	An. arabiensis	Lab-reared	Female	0.798322	0.862347	0.939552	0.952528	0.822255	0.837199	0.98089	0.809379	0.728506	0.776045	0.979749	0.957004	0.814506	0.747334	0.84678	0.842843	0.814423	0.837211	0.804716	0.800101	0.819696	0.821561	0.800401	0.761428	0.737615	0.803968	0.793078	0.753953	0.768799	0.76869	0.772985	0.784384	0.784555	0.764828	0.75338	0.766804	0.784789	0.797801	0.806176	0.815251	0.792104	0.774548	0.774108
d13_e_13	13	2017-10-22 07:25:55	7	An. arabiensis	Lab-reared	Female	0.598578	0.62266	0.653792	0.702295	0.711717	0.729464	0.735874	0.631406	0.5662	0.57145	0.654398	0.678934	0.641494	0.610135	0.655829	0.668079	0.663147	0.661617	0.626912	0.608647	0.612358	0.622465	0.619867	0.602758	0.592285	0.64368	0.638973	0.610406	0.616579	0.614352	0.617947	0.627762	0.627943	0.625492	0.622153	0.619262	0.620053	0.62492	0.629143	0.62692	0.636747	0.635279	0.615199
d13_e_14	14	2017-10-22 07:25:55	7	An. arabiensis	Lab-reared	Female	0.700719	0.77276	0.931725	0.970244	1.04364	1.03728	0.950447	0.931676	0.850874	0.833318	0.968905	1.01527	0.9484	0.874766	0.880883	0.935396	0.976824	0.963549	0.971913	0.93974	0.909316	0.940705	0.948995	0.902094	0.846068	0.889686	0.91625	0.912842	0.904406	0.889568	0.878426	0.887173	0.940683	0.916073	0.893015	0.930473	0.943091	0.93901	0.928041	0.920491	0.928067	0.945961	0.957609
d13_e_15	15	2017-10-22 07:25:55	7	An. arabiensis	Lab-reared	Female	0.680292	0.79587	0.99634	0.902272	0.764339	0.762101	0.883168	0.886399	0.818464	0.784721	0.83581	0.869519	0.816157	0.754052	0.794147	0.81436	0.819707	0.821198	0.774078	0.78114	0.830576	0.856093	0.861778	0.838771	0.808568	0.827399	0.809419	0.770848	0.750762	0.773974	0.797466	0.805842	0.815834	0.807014	0.781163	0.757064	0.787498	0.823701	0.832208	0.803142	0.784597	0.781205	0.786667
d13_e_2	2	2017-10-22 07:25:55	7	An. arabiensis	Lab-reared	Female	0.68403	0.778037	0.81245	0.740662	0.69713	0.713085	0.740726	0.64498	0.62835	0.67339	0.736878	0.722718	0.668483	0.638859	0.677852	0.690105	0.690097	0.698537	0.695206	0.694844	0.692681	0.680156	0.698745	0.689616	0.655636	0.698437	0.704579	0.675064	0.649836	0.646853	0.659297	0.675669	0.677636	0.678712	0.672542	0.660157	0.67301	0.681051	0.677462	0.672235	0.681356	0.684872	0.673145
d13_e_3	3	2017-10-22 07:25:55	7	An. arabiensis	Lab-reared	Female	0.543713	0.599174	0.70235	0.734019	0.658828	0.637778	0.668562	0.577847	0.593442	0.652547	0.661861	0.656288	0.61883	0.582983	0.593654	0.627275	0.661228	0.67304	0.652117	0.642931	0.652773	0.667657	0.654519	0.635137	0.638706	0.71411	0.681961	0.619072	0.623828	0.631732	0.64544	0.654371	0.632345	0.63953	0.647255	0.633695	0.645894	0.654522	0.653052	0.649867	0.643631	0.634939	0.628318
d13_e_4	4	2017-10-22 07:25:55	7	An. arabiensis	Lab-reared	Female	1.07933	1.14888	1.13359	1.21119	1.32442	1.3237	1.15899	0.95596	0.873851	0.911332	1.10448	1.29252	1.12174	0.912338	0.899934	0.941537	1.00848	1.06368	1.02346	1.05953	1.13305	1.09477	1.11076	1.09327	1.03608	1.06137	1.04912	1.00712	0.973145	0.947343	0.96576	1.02469	1.06486	1.07528	1.04263	0.996367	1.05163	1.08191	1.05905	1.03485	0.991761	0.969268	0.978297
d13_e_5	5	2017-10-22 07:25:55	7	An. arabiensis	Lab-reared	Female	0.832846	0.802788	0.918556	0.93069	1.05525	1.15786	1.05232	0.833298	0.788004	0.85097	0.9773	1.03335	0.921259	0.803295	0.812667	0.840138	0.872978	0.899676	0.878164	0.856971	0.852828	0.861709	0.843973	0.851568	0.902009	0.953024	0.928273	0.891358	0.901099	0.847339	0.837585	0.874176	0.863955	0.857696	0.866175	0.883739	0.876245	0.888988	0.909003	0.892689	0.895991	0.895365	0.874781
d13_e_6	6	2017-10-22 07:25:55	7	An. arabiensis	Lab-reared	Female	0.494204	0.541189	0.553049	0.481073	0.47396	0.485195	0.483263	0.470823	0.483414	0.486275	0.453785	0.459233	0.452434	0.44591	0.494781	0.505506	0.500041	0.500531	0.465624	0.451537	0.466934	0.495712	0.491858	0.466511	0.447108	0.471042	0.466387	0.4548	0.46969	0.466894	0.459184	0.454419	0.454028	0.457618	0.455868	0.446755	0.450674	0.459206	0.462278	0.451865	0.446522	0.446752	0.448183
d13_e_7	7	2017-10-22 07:25:55	7	An. arabiensis	Lab-reared	Female	0.819272	0.815293	0.802254	0.88645	0.794948	0.78469	0.875395	0.77174	0.757283	0.820423	0.920104	0.963625	0.835201	0.7237	0.796759	0.824625	0.850781	0.913342	0.843032	0.82265	0.828987	0.782241	0.823036	0.821393	0.762655	0.835474	0.841587	0.801121	0.790431	0.777687	0.789395	0.817286	0.811934	0.804963	0.794568	0.782867	0.803408	0.817993	0.81303	0.79635	0.790482	0.784715	0.773213
d13_e_8	8	2017-10-22 07:25:55	7	An. arabiensis	Lab-reared	Female	0.790707	0.819782	0.821209	0.898823	0.813053	0.739794	0.741683	0.77357	0.729586	0.704372	0.767417	0.765705	0.707801	0.668384	0.714339	0.726698	0.724949	0.734371	0.722182	0.718222	0.721736	0.717978	0.703408	0.702958	0.720887	0.730597	0.708976	0.682754	0.679907	0.690064	0.713527	0.74005	0.742887	0.738243	0.719717	0.69421	0.713207	0.728474	0.727781	0.723713	0.712817	0.697187	0.683616
d13_e_9	9	2017-10-22 07:25:55	7	An. arabiensis	Lab-reared	Female	0.692613	0.712898	0.742793	0.750404	0.685125	0.674042	0.712174	0.640951	0.639256	0.688524	0.745929	0.776741	0.705646	0.630348	0.670096	0.6552	0.646327	0.683923	0.668801	0.639233	0.632482	0.671503	0.687533	0.661613	0.622716	0.637889	0.644575	0.637796	0.629833	0.621779	0.630123	0.650138	0.652953	0.636819	0.623392	0.627935	0.648631	0.663317	0.658217	0.63408	0.639214	0.644545	0.63226
d7_ce_1	1	2017-10-22 07:25:55	7	An. arabiensis	Lab-reared	Female	0.599747	0.634176	0.648727	0.644655	0.618654	0.634291	0.697389	0.71425	0.6577	0.625762	0.675581	0.682058	0.64949	0.629183	0.681268	0.704369	0.717963	0.740964	0.711462	0.677708	0.664552	0.682607	0.714246	0.738283	0.733669	0.684311	0.654837	0.659349	0.694511	0.712263	0.715721	0.707444	0.685527	0.681934	0.684111	0.681434	0.694201	0.697983	0.701757	0.729229	0.713613	0.705651	0.724612
d7_ce_10	10	2017-10-22 07:25:55	7	An. arabiensis	Lab-reared	Female	0.631796	0.596445	0.642542	0.67689	0.631934	0.630781	0.695269	0.696577	0.68722	0.704801	0.760521	0.750241	0.680524	0.636546	0.707288	0.736864	0.729104	0.719215	0.699758	0.68545	0.682501	0.693037	0.722229	0.750315	0.754951	0.71713	0.699118	0.701801	0.713227	0.739041	0.723966	0.683281	0.685759	0.709767	0.720991	0.703324	0.714708	0.714837	0.704942	0.7078	0.697158	0.709958	0.749988
d7_ce_11	11	2017-10-22 07:25:55	7	An. arabiensis	Lab-reared	Female	0.819562	0.749189	0.804864	0.885969	0.822368	0.846636	0.99583	0.891898	0.851976	0.889295	0.968092	0.944099	0.84384	0.772212	0.805897	0.864526	0.869516	0.810097	0.811503	0.857749	0.911777	0.913687	0.910678	0.910654	0.90613	0.872444	0.866456	0.883426	0.910613	0.983354	0.979979	0.914643	0.91894	0.881617	0.86435	0.905467	0.906082	0.879849	0.862971	0.890768	0.885305	0.904574	0.962564
d7_ce_12	12	2017-10-22 07:25:55	7	An. arabiensis	Lab-reared	Female	0.900608	0.79057	0.829761	1.02137	0.890984	0.833228	0.903293	0.812273	0.843768	0.90785	0.890136	1.0563	1.00361	0.851336	0.940803	0.937736	0.906531	0.921909	0.883927	0.888656	0.912975	0.888709	0.870744	0.888811	0.940952	0.971908	0.897035	0.838696	0.884589	0.938634	0.937914	0.89421	0.877997	0.885128	0.887443	0.874651	0.910547	0.925011	0.912962	0.912759	0.910882	0.92318	0.940898
d7_ce_13	13	2017-10-22 07:25:55	7	An. arabiensis	Lab-reared	Female	0.60038	0.568184	0.51865	0.527138	0.497748	0.503087	0.556632	0.572948	0.521812	0.507279	0.592452	0.574893	0.537661	0.524425	0.535087	0.552949	0.567621	0.570183	0.55269	0.549713	0.560571	0.567871	0.564977	0.560879	0.559836	0.556837	0.554432	0.55173	0.54808	0.548627	0.555502	0.56206	0.554311	0.557799	0.566966	0.572293	0.573999	0.571092	0.568949	0.574594	0.570316	0.575033	0.589524
d7_ce_14	14	2017-10-22 07:25:55	7	An. arabiensis	Lab-reared	Female	0.746379	0.778067	0.763464	0.740469	0.710196	0.74534	0.832411	0.777641	0.658653	0.646934	0.834921	0.790718	0.701332	0.671102	0.706122	0.716119	0.730481	0.765229	0.727556	0.711354	0.721015	0.726622	0.739101	0.735557	0.720194	0.742571	0.745336	0.735859	0.738008	0.75937	0.773717	0.764652	0.732384	0.732302	0.747456	0.75534	0.759985	0.767951	0.769671	0.750474	0.741381	0.752773	0.773245
d7_ce_15	15	2017-10-22 07:25:55	7	An. arabiensis	Lab-reared	Female	0.490164	0.516621	0.586772	0.646751	0.586827	0.562856	0.595865	0.553086	0.527753	0.532184	0.562876	0.604552	0.565526	0.503611	0.528955	0.550219	0.559246	0.561192	0.552549	0.557483	0.564316	0.549782	0.547987	0.56155	0.578185	0.563728	0.550352	0.547101	0.556385	0.585719	0.59321	0.574715	0.564381	0.560707	0.559826	0.562387	0.589233	0.59127	0.57796	0.58926	0.576193	0.574129	0.594778
d7_ce_16	16	2017-10-22 07:25:55	7	An. arabiensis	Lab-reared	Female	1.04776	0.932054	0.883507	1.00735	1.03724	1.17873	1.54068	1.1363	0.998655	1.03617	1.21493	1.14408	0.977197	0.904874	1.03932	1.01221	0.979534	1.06538	1.03478	0.990181	0.98404	1.037	1.06007	1.09087	1.12402	1.04282	0.995206	0.985735	1.00545	1.14171	1.1447	1.01899	1.01321	1.04693	1.07595	1.07149	1.07835	1.07807	1.07216	1.07245	1.06676	1.08713	1.12593
d7_ce_17	17	2017-10-22 07:25:55	7	An. arabiensis	Lab-reared	Female	1.04016	0.989234	1.0071	1.33255	1.11935	1.00537	1.05532	0.954924	0.938168	0.965079	0.994583	1.20616	1.07579	0.877747	1.01513	1.11801	1.14431	1.13516	1.02867	0.990101	1.01449	1.04954	1.0443	1.04481	1.07856	1.13403	1.12707	1.09152	1.08772	1.15452	1.12023	1.02053	1.02518	1.0448	1.06041	1.06929	1.09797	1.08349	1.06115	1.10729	1.12334	1.13076	1.13521
d7_ce_18	18	2017-10-22 07:25:55	7	An. arabiensis	Lab-reared	Female	0.791248	0.82762	0.82474	0.932449	0.914294	0.947469	1.03168	0.819621	0.790618	0.909756	1.14838	1.10372	0.978496	0.894495	0.839538	0.84937	0.919108	1.00956	0.966294	0.950418	0.966454	0.958565	0.962123	1.00604	1.06488	0.994538	0.922103	0.906997	0.97448	1.05457	1.05532	0.9982	0.993375	0.953773	0.925445	0.945779	0.993748	1.01573	1.00921	1.01023	1.00076	1.00686	1.02487
d7_ce_19	19	2017-10-22 07:25:55	7	An. arabiensis	Lab-reared	Female	0.675917	0.716833	0.763653	0.844484	0.818802	0.837198	0.927865	0.870421	0.821258	0.82956	0.898898	0.865366	0.81322	0.798424	0.845549	0.8819	0.878367	0.844165	0.825512	0.833119	0.857971	0.87609	0.854103	0.85562	0.891977	0.878964	0.849518	0.831721	0.843638	0.89042	0.880987	0.832619	0.850678	0.860122	0.857488	0.857802	0.893373	0.900986	0.886919	0.896162	0.863066	0.856357	0.893931
d7_ce_2	2	2017-10-22 07:25:55	7	An. arabiensis	Lab-reared	Female	0.656178	0.634928	0.648886	0.796339	0.698004	0.671175	0.78568	0.771858	0.711781	0.695363	0.757917	0.746421	0.666821	0.596957	0.598719	0.66822	0.714314	0.673261	0.670532	0.694838	0.711017	0.679114	0.67214	0.694462	0.717692	0.661636	0.651641	0.666448	0.665881	0.695876	0.724083	0.723816	0.68653	0.677396	0.686988	0.699279	0.721629	0.706754	0.680288	0.695899	0.679807	0.676941	0.702305
d7_ce_20	20	2017-10-22 07:25:55	7	An. arabiensis	Lab-reared	Female	1.20594	0.943034	0.782161	0.963831	0.956428	0.988939	1.17061	1.09235	0.979615	0.931146	0.975979	1.09563	1.04766	0.929209	0.961041	0.98621	1.01257	1.04569	1.00301	0.971567	0.963623	0.966761	1.01557	1.06022	1.06186	1.03688	0.995453	0.986835	1.03796	1.02138	0.994832	0.974989	0.939358	0.975885	1.0104	0.977871	0.98972	0.994659	0.991034	1.00303	0.99451	1.01333	1.05755
d7_ce_21	21	2017-10-22 07:25:55	7	An. arabiensis	Lab-reared	Female	0.705058	0.686723	0.711713	0.79217	0.75751	0.775711	0.869213	0.777324	0.689018	0.702533	0.880071	0.949166	0.87384	0.784872	0.779165	0.803349	0.823965	0.828715	0.874956	0.911326	0.88801	0.802195	0.780638	0.815041	0.868012	0.831526	0.835572	0.854113	0.835184	0.821187	0.829251	0.847225	0.836997	0.840577	0.839794	0.822808	0.828124	0.82599	0.827399	0.861192	0.861779	0.86654	0.882068
d7_ce_22	22	2017-10-22 07:25:55	7	An. arabiensis	Lab-reared	Female	0.769902	0.77467	0.719135	0.681322	0.746023	0.853102	0.914709	0.817708	0.725501	0.72214	0.837721	0.815985	0.71667	0.657015	0.714457	0.765006	0.806913	0.83906	0.775541	0.770562	0.797786	0.769191	0.772931	0.787274	0.794335	0.797993	0.78465	0.766272	0.762439	0.817842	0.812219	0.758729	0.787236	0.78803	0.773891	0.774758	0.80039	0.810233	0.806658	0.817664	0.818568	0.812342	0.801307
d7_ce_3	3	2017-10-22 07:25:55	7	An. arabiensis	Lab-reared	Female	0.610494	0.592787	0.550488	0.632694	0.627504	0.587908	0.570024	0.605539	0.5974	0.582351	0.608083	0.656294	0.62851	0.570209	0.588162	0.595695	0.604435	0.627664	0.639817	0.649854	0.639444	0.593884	0.587702	0.607515	0.630856	0.624135	0.631997	0.643206	0.63972	0.658869	0.654957	0.632247	0.640028	0.639379	0.640128	0.650055	0.643925	0.628912	0.62412	0.649213	0.65135	0.654648	0.668219
d7_ce_4	4	2017-10-22 07:25:55	7	An. arabiensis	Lab-reared	Female	0.581847	0.656518	0.670321	0.667451	0.606052	0.585936	0.626578	0.669961	0.644108	0.625223	0.675111	0.692496	0.631851	0.579071	0.64762	0.69359	0.69346	0.670438	0.656431	0.678931	0.700774	0.663231	0.659491	0.674482	0.682834	0.653081	0.656927	0.680074	0.690841	0.696653	0.692228	0.684737	0.690958	0.68899	0.680395	0.67695	0.709175	0.723636	0.711892	0.69884	0.691693	0.699376	0.714268
d7_ce_5	5	2017-10-22 07:25:55	7	An. arabiensis	Lab-reared	Female	0.890192	0.825453	0.805611	0.858067	0.900824	0.96341	1.02028	0.911269	0.80836	0.800691	0.9307	0.982427	0.882845	0.788835	0.845484	0.9245	0.935583	0.877205	0.924732	0.964027	0.946333	0.889159	0.8928	0.917419	0.927839	0.912774	0.88527	0.870169	0.886428	0.938757	0.930731	0.869342	0.848645	0.852674	0.8718	0.898785	0.946684	0.94451	0.912538	0.917313	0.903252	0.904162	0.930959
d7_ce_6	6	2017-10-22 07:25:55	7	An. arabiensis	Lab-reared	Female	0.69148	0.688601	0.753467	0.819222	0.746359	0.744613	0.856952	0.871155	0.781853	0.750058	0.862116	0.893745	0.818746	0.733285	0.715515	0.721925	0.762011	0.823073	0.798153	0.788936	0.79314	0.771641	0.784321	0.799479	0.798398	0.799004	0.776082	0.771701	0.821957	0.841433	0.824714	0.798226	0.800161	0.798423	0.803146	0.820058	0.81962	0.800643	0.784776	0.797545	0.784462	0.787741	0.819171
d7_ce_7	7	2017-10-22 07:25:55	7	An. arabiensis	Lab-reared	Female	0.825592	0.748392	0.694102	0.811487	0.79105	0.769302	0.794073	0.749221	0.720111	0.73768	0.809182	0.835422	0.746074	0.661445	0.711538	0.782608	0.826439	0.814916	0.764531	0.740207	0.745507	0.759518	0.758684	0.767904	0.789348	0.777837	0.76671	0.760812	0.75948	0.782076	0.769776	0.73557	0.750133	0.745671	0.748011	0.780103	0.804916	0.791866	0.768885	0.784791	0.770278	0.770958	0.800416
d7_ce_8	8	2017-10-22 07:25:55	7	An. arabiensis	Lab-reared	Female	0.684933	0.636489	0.644649	0.724866	0.714133	0.69509	0.71202	0.738242	0.684767	0.657757	0.726157	0.7052	0.635305	0.591929	0.631408	0.648468	0.654109	0.665953	0.649408	0.644158	0.654268	0.667753	0.684227	0.694777	0.693296	0.67781	0.682515	0.686268	0.668986	0.700621	0.704946	0.674639	0.672262	0.669668	0.67046	0.679663	0.692943	0.691886	0.686197	0.698036	0.689267	0.690466	0.709755
d7_ce_9	9	2017-10-22 07:25:55	7	An. arabiensis	Lab-reared	Female	0.962408	0.938785	0.817065	0.904353	0.868493	0.835894	0.866674	0.922493	0.875626	0.837122	0.892118	0.906838	0.844775	0.786255	0.826238	0.86313	0.892406	0.909843	0.854388	0.855246	0.89514	0.892083	0.839768	0.827201	0.870279	0.87977	0.862275	0.861381	0.90707	0.899592	0.85714	0.820807	0.831818	0.8488	0.860315	0.863986	0.872488	0.868925	0.857039	0.850249	0.825594	0.833451	0.881981
d7_u_1	1	2017-10-22 07:25:55	7	An. arabiensis	Lab-reared	Female	0.690596	0.807222	0.982626	0.87633	0.733406	0.679455	0.70933	0.816256	0.861355	0.870679	0.921765	0.922314	0.874362	0.817517	0.797818	0.832033	0.889326	0.912814	0.845047	0.812993	0.825177	0.849646	0.841219	0.845059	0.882819	0.937088	0.886005	0.820132	0.824446	0.85737	0.860528	0.840668	0.868579	0.837084	0.823038	0.87482	0.867027	0.869312	0.876455	0.846702	0.844176	0.857952	0.874486
d7_u_10	10	2017-10-22 07:25:55	7	An. arabiensis	Lab-reared	Female	0.906106	0.904642	1.18659	1.40115	1.01174	0.903166	1.02911	1.27057	1.32056	1.29616	1.46498	1.37795	1.25745	1.20836	1.25523	1.36763	1.32457	1.14791	1.21564	1.27703	1.2717	1.25976	1.31617	1.38391	1.42532	1.57117	1.37541	1.20433	1.21413	1.28987	1.31305	1.28051	1.32891	1.30082	1.29677	1.37769	1.30519	1.28078	1.31208	1.3249	1.37236	1.36283	1.29843
d7_u_11	11	2017-10-22 07:25:55	7	An. arabiensis	Lab-reared	Female	1.21201	1.06586	1.05186	5.82391	1.09524	0.84697	1.04914	1.10347	1.17383	1.24372	1.22921	1.0857	1.07646	1.19912	1.27602	1.3107	1.26053	1.17058	1.17937	1.20594	1.25829	1.36915	1.31126	1.24428	1.27904	1.5449	1.38607	1.15639	1.10717	1.17578	1.23211	1.24094	1.31875	1.26199	1.19654	1.21396	1.2658	1.29463	1.29931	1.31842	1.31871	1.32655	1.33737
d7_u_12	12	2017-10-22 07:25:55	7	An. arabiensis	Lab-reared	Female	1.07294	1.09893	1.10871	1.45915	1.2051	1.01801	0.98627	1.06203	1.35961	1.66898	1.33972	1.39619	1.56833	1.6113	1.36798	1.28261	1.30765	1.39461	1.36883	1.39285	1.48563	1.57088	1.5545	1.40081	1.30742	1.75097	1.58861	1.29547	1.3065	1.47028	1.53412	1.41367	1.36587	1.30378	1.32082	1.46081	1.3932	1.37283	1.40592	1.38229	1.38781	1.44306	1.52392
d7_u_13	13	2017-10-22 07:25:55	7	An. arabiensis	Lab-reared	Female	0.846204	0.910512	1.07388	1.4997	1.10076	0.990842	1.175	1.41609	1.40371	1.26264	1.22514	1.34675	1.29085	1.15736	1.25273	1.21014	1.22489	1.41192	1.22767	1.21317	1.36049	1.46961	1.36369	1.22825	1.19526	1.42879	1.39207	1.19879	1.12402	1.19732	1.30433	1.3358	1.25699	1.20607	1.22012	1.30151	1.33958	1.33634	1.31168	1.28873	1.26365	1.25822	1.27303
d7_u_14	14	2017-10-22 07:25:55	7	An. arabiensis	Lab-reared	Female	0.854961	0.868272	0.941191	0.997883	0.830693	0.748324	0.770022	0.825888	0.911891	0.984964	0.984516	0.873135	0.832351	0.84882	0.821435	0.857068	0.882528	0.840044	0.809982	0.803527	0.822772	0.861647	0.904519	0.880592	0.819394	0.867953	0.848281	0.810433	0.830291	0.834645	0.832292	0.838708	0.870616	0.845121	0.820152	0.836436	0.830781	0.830351	0.837156	0.839612	0.847966	0.847137	0.835435
d7_u_15	15	2017-10-22 07:25:55	7	An. arabiensis	Lab-reared	Female	0.67063	0.652595	0.665097	0.756042	0.585477	0.510834	0.554746	0.602178	0.624451	0.638573	0.665897	0.645719	0.637542	0.643288	0.624015	0.620593	0.636632	0.665354	0.695324	0.683674	0.655025	0.6589	0.67997	0.686007	0.671123	0.676707	0.65905	0.632209	0.61991	0.638744	0.643461	0.633732	0.655785	0.652864	0.647378	0.66017	0.662233	0.655725	0.649852	0.655714	0.66074	0.666762	0.671654
d7_u_16	16	2017-10-22 07:25:55	7	An. arabiensis	Lab-reared	Female	1.00861	0.804312	0.733267	0.964878	0.804214	0.70253	0.747658	0.880364	0.852162	0.793165	0.846252	0.832563	0.83051	0.843802	0.817148	0.827712	0.861829	0.889331	0.890135	0.860403	0.828446	0.829298	0.864453	0.857624	0.817932	0.896635	0.859559	0.795083	0.813753	0.815025	0.817365	0.830162	0.847052	0.809404	0.792097	0.835637	0.833111	0.819664	0.812749	0.816398	0.814552	0.802462	0.791114
d7_u_17	17	2017-10-22 07:25:55	7	An. arabiensis	Lab-reared	Female	0.596583	0.544665	0.571022	0.761924	0.651045	0.598127	0.679471	0.748399	0.744048	0.737351	0.796763	0.814358	0.786301	0.729767	0.673664	0.719489	0.764903	0.72675	0.731909	0.726402	0.72006	0.743171	0.753359	0.747524	0.747208	0.815238	0.780921	0.712728	0.700563	0.705005	0.71362	0.723539	0.73944	0.731881	0.719598	0.71783	0.707327	0.70587	0.713511	0.72019	0.720905	0.718831	0.718851
d7_u_18	18	2017-10-22 07:25:55	7	An. arabiensis	Lab-reared	Female	0.751459	0.66676	0.60587	0.741385	0.6436	0.580973	0.617618	0.68739	0.70041	0.691966	0.719329	0.736489	0.697976	0.648099	0.670099	0.687689	0.697664	0.705696	0.712154	0.716777	0.718623	0.716523	0.712558	0.697889	0.687819	0.738311	0.703268	0.655294	0.676559	0.697936	0.701818	0.694247	0.701475	0.694646	0.689831	0.695716	0.672658	0.679887	0.700541	0.679792	0.681426	0.68643	0.68372
d7_u_19	19	2017-10-22 07:25:55	7	An. arabiensis	Lab-reared	Female	1.00991	1.121	1.39078	1.45075	1.28423	1.11547	1.04233	1.24549	1.45583	1.40521	1.22855	1.24302	1.19611	1.09193	1.05712	1.10568	1.14604	1.11395	1.13195	1.16191	1.18139	1.18488	1.34223	1.33971	1.16807	1.33305	1.26903	1.12193	1.10035	1.13879	1.17532	1.17974	1.16866	1.17258	1.18559	1.1973	1.20706	1.21533	1.20995	1.18027	1.19614	1.21033	1.1982
d7_u_2	2	2017-10-22 07:25:55	7	An. arabiensis	Lab-reared	Female	0.774461	0.932308	1.46441	1.40634	0.927648	0.817306	0.937698	1.24029	1.3469	1.18748	1.09261	1.14345	1.06566	0.950857	1.02259	1.07118	1.09464	1.11664	1.11555	1.08539	1.08218	1.1748	1.24772	1.15206	1.03061	1.22471	1.1756	1.01947	0.990157	1.0163	1.06815	1.12791	1.18034	1.09873	1.04731	1.10193	1.09426	1.08881	1.10921	1.14837	1.11783	1.0985	1.13496
d7_u_20	20	2017-10-22 07:25:55	7	An. arabiensis	Lab-reared	Female	0.793189	0.904318	0.95171	1.00602	0.79468	0.733723	0.820343	0.868532	0.875749	0.898463	0.975322	0.942017	0.911725	0.90126	0.864349	0.872332	0.903975	0.925443	0.916653	0.9041	0.912057	0.959928	1.02869	0.992664	0.910336	1.07598	1.01435	0.877996	0.867979	0.894954	0.918149	0.933104	0.974562	0.935519	0.896107	0.906937	0.884611	0.898149	0.929689	0.91354	0.92313	0.931403	0.926423
d7_u_21	21	2017-10-22 07:25:55	7	An. arabiensis	Lab-reared	Female	0.83682	0.764654	0.753288	0.799107	0.766428	0.72896	0.732754	0.826454	0.805782	0.775917	0.845473	0.799506	0.770658	0.78805	0.808621	0.810894	0.780505	0.742418	0.782562	0.815332	0.812157	0.785292	0.762847	0.753866	0.764797	0.807995	0.791041	0.762329	0.781302	0.785384	0.783901	0.784542	0.78924	0.76756	0.759412	0.785054	0.775411	0.761472	0.755116	0.756503	0.754896	0.745568	0.734689
d7_u_22	22	2017-10-22 07:25:55	7	An. arabiensis	Lab-reared	Female	0.557912	0.592866	0.692522	0.69702	0.616683	0.579196	0.597815	0.628245	0.64108	0.645264	0.657835	0.664462	0.669754	0.669646	0.654797	0.633291	0.651568	0.714824	0.685482	0.666978	0.673681	0.681788	0.666205	0.667809	0.695407	0.701974	0.67445	0.637434	0.617319	0.635349	0.645394	0.641366	0.66056	0.652091	0.64686	0.665855	0.654049	0.650375	0.655902	0.651831	0.646924	0.639203	0.632298
d7_u_23	23	2017-10-22 07:25:55	7	An. arabiensis	Lab-reared	Female	0.804689	0.820854	0.928497	1.11525	0.804381	0.707914	0.805544	0.880181	0.929161	0.958317	0.979817	0.937086	0.94318	0.980973	0.934923	0.928274	0.936423	0.923687	0.870535	0.871318	0.914694	0.939393	0.931749	0.910563	0.903937	0.95269	0.910725	0.835489	0.804381	0.825479	0.85619	0.871523	0.86897	0.848671	0.847869	0.878755	0.85704	0.854429	0.867792	0.855682	0.841516	0.845325	0.868083
d7_u_24	24	2017-10-22 07:25:55	7	An. arabiensis	Lab-reared	Female	1.00409	0.947007	0.972597	1.18675	0.941413	0.849739	0.928965	0.961078	0.925772	0.899139	0.934985	0.965475	0.97946	0.963827	0.914979	0.90456	0.92856	0.958056	0.916954	0.913871	0.926051	0.892013	0.93566	0.951839	0.922427	1.04419	1.00394	0.904372	0.887916	0.851222	0.867388	0.933444	0.94688	0.918977	0.902686	0.918583	0.887549	0.890742	0.914315	0.897129	0.900804	0.909144	0.907647
d7_u_25	25	2017-10-22 07:25:55	7	An. arabiensis	Lab-reared	Female	1.38473	1.17191	1.21447	1.6033	1.28403	1.10554	1.1032	1.15896	1.214	1.27025	1.36936	1.68457	1.59563	1.25044	1.10291	1.20603	1.3669	1.31015	1.26226	1.30445	1.38031	1.34191	1.386	1.32451	1.22474	1.51151	1.45109	1.22411	1.16151	1.20757	1.30641	1.40934	1.44217	1.28778	1.19316	1.22619	1.23422	1.25223	1.27724	1.27631	1.19626	1.18874	1.30114
d7_u_26	26	2017-10-22 07:25:55	7	An. arabiensis	Lab-reared	Female	1.39198	1.09846	0.951799	1.32697	1.05359	0.89843	0.928807	1.01587	1.05208	1.07263	1.16058	1.29417	1.40015	1.32411	1.09001	1.04515	1.09577	1.17156	1.19799	1.20746	1.22229	1.25513	1.31387	1.23792	1.13022	1.37813	1.26129	1.0855	1.12599	1.13365	1.1554	1.18993	1.16654	1.20318	1.24088	1.21113	1.16369	1.15903	1.18972	1.21248	1.21628	1.18267	1.1365
d7_u_27	27	2017-10-22 07:25:55	7	An. arabiensis	Lab-reared	Female	0.818379	0.781384	0.943727	0.974617	0.810797	0.697183	0.664153	0.720736	0.779694	0.851254	0.953412	0.870736	0.858141	0.905483	0.82906	0.830578	0.857366	0.85548	0.860038	0.856979	0.856987	0.877069	0.891599	0.851382	0.803557	0.91483	0.869922	0.786394	0.81338	0.835519	0.861286	0.885971	0.882287	0.859829	0.855458	0.877399	0.838085	0.818628	0.826997	0.837827	0.846564	0.851674	0.854317
d7_u_28	28	2017-10-22 07:25:55	7	An. arabiensis	Lab-reared	Female	0.888629	0.938025	0.860601	1.12779	0.796091	0.74174	0.979547	0.980652	1.03801	1.08179	0.992901	0.961314	0.969569	0.986298	0.967534	1.0206	1.05891	1.0142	1.01468	1.00799	1.00805	1.05132	1.11964	1.08775	1.01438	1.22715	1.19316	1.03473	0.997516	0.997322	1.00752	1.01183	1.00254	0.987418	1.0028	1.06016	1.05224	1.04335	1.05274	1.06947	1.06218	1.05938	1.07209
d7_u_29	29	2017-10-22 07:25:55	7	An. arabiensis	Lab-reared	Female	0.512129	0.585981	0.66412	0.620011	0.516167	0.489185	0.523654	0.499551	0.5006	0.52949	0.56515	0.578063	0.562566	0.530856	0.506054	0.506011	0.527028	0.552127	0.541592	0.527654	0.521809	0.525576	0.532486	0.528361	0.521103	0.556399	0.534733	0.503777	0.519351	0.514075	0.50783	0.511202	0.522026	0.517514	0.509416	0.509298	0.510169	0.507832	0.507421	0.516798	0.510278	0.501744	0.5018
d7_u_3	3	2017-10-22 07:25:55	7	An. arabiensis	Lab-reared	Female	0.472941	0.446756	0.447835	0.560339	0.522313	0.49705	0.528902	0.521215	0.530833	0.54305	0.539728	0.563441	0.586622	0.584709	0.548182	0.548407	0.558718	0.553884	0.549061	0.556442	0.571523	0.579659	0.577664	0.567756	0.565488	0.610394	0.59218	0.552549	0.549818	0.53581	0.538009	0.555119	0.554492	0.546209	0.548369	0.566632	0.562736	0.56513	0.576023	0.580892	0.567547	0.565167	0.583492
d7_u_30	30	2017-10-22 07:25:55	7	An. arabiensis	Lab-reared	Female	0.854528	0.956628	1.37416	5.82391	1.19075	0.86127	0.811538	1.01844	1.22639	1.34051	1.46199	1.29095	1.11804	1.05158	1.14913	1.22687	1.21463	1.16491	1.31393	1.31119	1.22742	1.32295	1.35813	1.26774	1.19989	1.56381	1.36917	1.12845	1.17285	1.24877	1.27361	1.25937	1.32448	1.23092	1.16114	1.2092	1.23912	1.25672	1.27148	1.28754	1.23475	1.20399	1.24065
d7_u_31	31	2017-10-22 07:25:55	7	An. arabiensis	Lab-reared	Female	0.527566	0.592329	0.594837	0.568819	0.532949	0.523786	0.542215	0.56474	0.58553	0.596544	0.59758	0.60966	0.594043	0.567747	0.583813	0.621339	0.634195	0.602889	0.591933	0.603668	0.620102	0.61311	0.608543	0.613833	0.628489	0.648598	0.619715	0.586047	0.591461	0.606046	0.606791	0.594129	0.591123	0.592351	0.597312	0.601973	0.587725	0.579759	0.584799	0.598195	0.598725	0.596613	0.599511
d7_u_32	32	2017-10-22 07:25:55	7	An. arabiensis	Lab-reared	Female	0.908394	0.903378	1.02601	1.19035	0.963128	0.885608	0.987695	1.12199	1.26493	1.41212	1.53848	1.30629	1.12153	1.03137	1.01577	1.01761	1.01918	1.02611	1.09939	1.11956	1.10519	1.15509	1.29728	1.27985	1.13357	1.28596	1.21556	1.08698	1.09617	1.11617	1.11083	1.10428	1.17454	1.11596	1.07612	1.14337	1.12243	1.119	1.14652	1.16345	1.15606	1.15213	1.1674
d7_u_33	33	2017-10-22 07:25:55	7	An. arabiensis	Lab-reared	Female	0.587003	0.608993	0.707817	0.728687	0.620593	0.569607	0.593496	0.636615	0.627145	0.614719	0.65291	0.68776	0.683656	0.657939	0.663043	0.646824	0.651317	0.693306	0.687804	0.670187	0.661742	0.674511	0.69202	0.707356	0.716925	0.730146	0.697988	0.655209	0.638968	0.64662	0.657312	0.665977	0.683375	0.687698	0.689894	0.695322	0.669127	0.65755	0.667077	0.682468	0.671755	0.661938	0.668347
d7_u_34	34	2017-10-22 07:25:55	7	An. arabiensis	Lab-reared	Female	0.662968	0.669276	0.762555	0.907808	0.799967	0.696362	0.685006	0.82097	0.866872	0.848065	0.885367	0.89842	0.906106	0.910115	0.896438	0.866068	0.845844	0.858278	0.925747	0.919167	0.875739	0.899649	0.921539	0.898905	0.854397	0.876793	0.877162	0.86926	0.882489	0.868947	0.849355	0.843459	0.867544	0.866409	0.880577	0.929807	0.879435	0.875121	0.900555	0.866156	0.880311	0.894337	0.882129
d7_u_35	35	2017-10-22 07:25:55	7	An. arabiensis	Lab-reared	Female	0.871204	0.839011	0.875902	0.861983	0.83873	0.835137	0.860308	0.925509	0.839738	0.790387	0.900175	0.919769	0.985915	1.01576	0.787459	0.766987	0.834072	0.883689	0.894687	0.867954	0.864346	0.948935	0.921564	0.898801	0.93602	0.957081	0.88433	0.826303	0.850211	0.830021	0.827768	0.86253	0.904028	0.883513	0.859538	0.8721	0.851678	0.854092	0.872298	0.866239	0.861471	0.861677	0.863613
d7_u_36	36	2017-10-22 07:25:55	7	An. arabiensis	Lab-reared	Female	0.495129	0.428849	0.396751	0.522539	0.46688	0.440736	0.498856	0.520194	0.531679	0.530528	0.515645	0.499753	0.51308	0.539023	0.521832	0.510115	0.51401	0.53419	0.570217	0.558789	0.528406	0.539362	0.538796	0.536675	0.539343	0.53822	0.529335	0.516447	0.505971	0.510194	0.523017	0.534056	0.528734	0.51466	0.515368	0.536928	0.523313	0.515718	0.520602	0.525575	0.529503	0.534088	0.539541
d7_u_37	37	2017-10-22 07:25:55	7	An. arabiensis	Lab-reared	Female	0.570784	0.592578	0.638875	0.743937	0.602108	0.525026	0.559042	0.65771	0.7062	0.715405	0.73874	0.685883	0.678765	0.717291	0.711691	0.675918	0.66368	0.698692	0.732919	0.716425	0.682987	0.694927	0.733189	0.733013	0.696077	0.73192	0.717215	0.68116	0.677953	0.694194	0.705319	0.704731	0.705513	0.692167	0.692464	0.717447	0.702019	0.69705	0.703507	0.698291	0.716577	0.729001	0.721229
d7_u_38	38	2017-10-22 07:25:55	7	An. arabiensis	Lab-reared	Female	0.663577	0.678737	0.693163	0.781247	0.61083	0.57374	0.695726	0.750306	0.770169	0.763346	0.743316	0.724753	0.751824	0.790898	0.739667	0.702483	0.690589	0.702053	0.732605	0.716947	0.68863	0.712014	0.714037	0.706883	0.713186	0.766455	0.735269	0.674835	0.661569	0.695476	0.713671	0.703137	0.710587	0.697115	0.700997	0.741523	0.730351	0.710845	0.70249	0.709186	0.718415	0.722155	0.720385
d7_u_39	39	2017-10-22 07:25:55	7	An. arabiensis	Lab-reared	Female	0.587193	0.52798	0.547188	0.710234	0.621886	0.571137	0.623747	0.65761	0.668631	0.663699	0.65837	0.662549	0.669295	0.663603	0.630858	0.620331	0.642037	0.682234	0.673325	0.664409	0.657449	0.639047	0.639729	0.642554	0.645684	0.683854	0.67823	0.649576	0.638963	0.631122	0.635545	0.656869	0.692451	0.687196	0.667266	0.662387	0.669581	0.665707	0.650599	0.639445	0.656592	0.668309	0.659015
d7_u_4	4	2017-10-22 07:25:55	7	An. arabiensis	Lab-reared	Female	0.653844	0.697371	0.717678	0.726297	0.599726	0.570327	0.63955	0.638842	0.676596	0.717552	0.698347	0.636345	0.625941	0.654456	0.639314	0.655916	0.683443	0.688941	0.664138	0.651002	0.659124	0.683555	0.719858	0.71609	0.678815	0.704398	0.666267	0.625178	0.643549	0.646563	0.653163	0.670219	0.686255	0.670676	0.659913	0.677599	0.680131	0.683868	0.690389	0.692238	0.691365	0.690659	0.690603
d7_u_40	40	2017-10-22 07:25:55	7	An. arabiensis	Lab-reared	Female	0.729762	0.731018	0.784066	0.856914	0.752308	0.703156	0.742075	0.784305	0.79495	0.789851	0.796335	0.803903	0.793958	0.765629	0.734363	0.726213	0.738652	0.761091	0.774865	0.765351	0.764032	0.811604	0.810863	0.778473	0.757964	0.802583	0.796837	0.754776	0.730211	0.757395	0.782654	0.785192	0.787086	0.763177	0.756121	0.787278	0.786179	0.781879	0.77845	0.767858	0.774172	0.784809	0.788753
d7_u_41	41	2017-10-22 07:25:55	7	An. arabiensis	Lab-reared	Female	0.780036	0.689992	0.632203	0.719842	0.647789	0.608355	0.652719	0.731127	0.722135	0.691709	0.712628	0.668403	0.675761	0.729066	0.718388	0.690401	0.696041	0.74112	0.705547	0.715622	0.757292	0.752151	0.755503	0.748524	0.735907	0.769962	0.745919	0.713661	0.730572	0.727843	0.714993	0.708947	0.728641	0.710961	0.708766	0.753233	0.738118	0.723084	0.726231	0.73999	0.729598	0.731142	0.75551
d7_u_42	42	2017-10-22 07:25:55	7	An. arabiensis	Lab-reared	Female	0.622015	0.552665	0.532471	0.630958	0.591804	0.55545	0.580254	0.654202	0.663738	0.624588	0.6027	0.647155	0.679186	0.668845	0.647376	0.653206	0.649133	0.623896	0.656404	0.645418	0.623127	0.666694	0.672056	0.661893	0.663174	0.685522	0.687207	0.666841	0.644043	0.656307	0.65935	0.648447	0.660155	0.664396	0.663687	0.663529	0.657102	0.658801	0.663318	0.656941	0.668542	0.672446	0.659491
d7_u_43	43	2017-10-22 07:25:55	7	An. arabiensis	Lab-reared	Female	0.474727	0.433106	0.467051	0.564452	0.543326	0.516128	0.528761	0.549012	0.544978	0.545735	0.575213	0.567249	0.585179	0.608043	0.550384	0.539726	0.543993	0.536674	0.552286	0.554475	0.547228	0.552843	0.571677	0.565693	0.541344	0.57481	0.576519	0.557872	0.553685	0.545752	0.545926	0.556971	0.57098	0.562606	0.551054	0.552316	0.551543	0.55296	0.558453	0.567224	0.566177	0.565907	0.571642
d7_u_44	44	2017-10-22 07:25:55	7	An. arabiensis	Lab-reared	Female	0.563906	0.556674	0.568874	0.580452	0.543471	0.526632	0.551206	0.611991	0.632387	0.613576	0.59582	0.616412	0.632721	0.629379	0.618903	0.605889	0.598604	0.602293	0.6157	0.605679	0.601339	0.648853	0.658721	0.632328	0.604659	0.626516	0.609402	0.584878	0.594884	0.595193	0.58153	0.573652	0.609728	0.597357	0.588043	0.619025	0.598898	0.59181	0.601991	0.60354	0.621801	0.627325	0.610875
d7_u_45	45	2017-10-22 07:25:55	7	An. arabiensis	Lab-reared	Female	0.714184	0.753881	0.899896	1.11652	0.890354	0.763251	0.767616	0.796076	0.853468	0.887734	0.853824	0.789095	0.797513	0.85189	0.820321	0.842117	0.850098	0.806349	0.824897	0.830885	0.828052	0.852028	0.876694	0.873377	0.851401	0.877806	0.823774	0.766932	0.77782	0.801219	0.814646	0.819609	0.840941	0.823316	0.812948	0.838203	0.824583	0.819457	0.822864	0.813462	0.840819	0.845973	0.811024
d7_u_46	46	2017-10-22 07:25:55	7	An. arabiensis	Lab-reared	Female	0.416568	0.430479	0.453888	0.53209	0.527026	0.480872	0.454184	0.521806	0.566082	0.561981	0.537959	0.520239	0.508279	0.508299	0.529882	0.534729	0.524512	0.517258	0.553993	0.551358	0.5249	0.530987	0.525765	0.528191	0.547573	0.575886	0.550297	0.517416	0.525226	0.530887	0.526309	0.518891	0.528169	0.522092	0.517147	0.526804	0.528886	0.537527	0.544971	0.533549	0.536124	0.540219	0.537865
d7_u_47	47	2017-10-22 07:25:55	7	An. arabiensis	Lab-reared	Female	0.958843	0.851529	0.917706	1.34955	1.02015	0.837321	0.834933	0.860228	1.00344	1.18625	1.17483	1.07704	1.00191	0.956107	0.914954	0.949606	0.98888	0.978142	1.02084	1.02271	0.981905	0.948416	0.945262	0.937677	0.941534	1.09774	0.99578	0.883268	0.962626	1.01621	1.01069	0.980833	1.00194	0.957913	0.936292	0.991759	1.01308	1.00753	0.997301	1.00536	1.00157	0.989795	0.984979
d7_u_48	48	2017-10-22 07:25:55	7	An. arabiensis	Lab-reared	Female	1.03315	1.06899	1.33855	1.27072	0.912352	0.83327	0.955636	1.09261	1.08647	1.09081	1.26062	1.09962	1.01714	1.02876	1.00232	1.02227	1.07452	1.10967	1.03462	1.07424	1.13376	1.00355	1.08233	1.15009	1.08968	1.18122	1.16333	1.10217	1.10937	1.08363	1.07092	1.08198	1.09257	1.05543	1.06222	1.16142	1.14653	1.10109	1.07522	1.08733	1.11199	1.1167	1.09906
d7_u_49	49	2017-10-22 07:25:55	7	An. arabiensis	Lab-reared	Female	0.628116	0.631052	0.649289	0.739381	0.631481	0.582327	0.617473	0.601004	0.606826	0.635814	0.661933	0.624146	0.615916	0.639171	0.629961	0.629545	0.63979	0.652454	0.652513	0.645654	0.643904	0.659255	0.675825	0.670838	0.659596	0.722916	0.698804	0.647857	0.654329	0.658879	0.670859	0.686328	0.683639	0.657079	0.643434	0.661314	0.667779	0.672453	0.681288	0.694109	0.673883	0.659448	0.66918
d7_u_5	5	2017-10-22 07:25:55	7	An. arabiensis	Lab-reared	Female	0.715502	0.697624	0.699859	0.743817	0.698067	0.616827	0.562293	0.613718	0.652678	0.660034	0.661475	0.695849	0.664986	0.610689	0.651059	0.640544	0.635039	0.674633	0.674222	0.677684	0.679303	0.657097	0.651508	0.644261	0.642002	0.704154	0.704199	0.664832	0.649278	0.65195	0.657923	0.655136	0.636902	0.643296	0.65425	0.649457	0.642944	0.643805	0.648158	0.645755	0.646158	0.645199	0.643231
d7_u_50	50	2017-10-22 07:25:55	7	An. arabiensis	Lab-reared	Female	0.815073	0.809922	0.845477	0.979417	0.843781	0.777473	0.807106	0.76389	0.80956	0.872253	0.851787	0.907029	0.932162	0.897209	0.863271	0.856001	0.885138	0.926977	0.863716	0.856738	0.905923	0.94409	0.964448	0.917093	0.854336	0.926687	0.926264	0.888172	0.897833	0.885132	0.880608	0.894026	0.911493	0.89778	0.87998	0.881949	0.891529	0.912247	0.925597	0.906016	0.930049	0.94602	0.923677
d7_u_51	51	2017-10-22 07:25:55	7	An. arabiensis	Lab-reared	Female	0.736546	0.686908	0.691721	0.838222	0.72609	0.656376	0.703181	0.842986	0.849185	0.802634	0.828749	0.757246	0.741809	0.780865	0.769494	0.74959	0.727574	0.715443	0.746927	0.76312	0.756866	0.753145	0.784994	0.788411	0.761354	0.823366	0.797517	0.737206	0.727258	0.746812	0.755551	0.748969	0.760206	0.751467	0.745257	0.756613	0.747019	0.741175	0.747848	0.764845	0.766138	0.763194	0.767928
d7_u_52	52	2017-10-22 07:25:55	7	An. arabiensis	Lab-reared	Female	0.912201	0.908571	1.07069	1.11351	0.910048	0.803065	0.813167	0.942595	1.09938	1.16782	1.10918	1.06925	1.08108	1.08949	0.992737	0.971622	0.971836	0.963722	1.03264	1.03896	1.02283	1.10589	1.16044	1.07802	0.973729	1.11088	1.10595	1.01013	0.989271	1.01665	1.04818	1.05564	1.03573	1.01233	1.0278	1.08734	1.03598	1.02872	1.0666	1.07426	1.11161	1.11358	1.06499
d7_u_53	53	2017-10-22 07:25:55	7	An. arabiensis	Lab-reared	Female	0.652755	0.678024	0.838188	0.921408	0.756337	0.694351	0.740605	0.725212	0.755056	0.803395	0.816908	0.817175	0.822225	0.824212	0.798532	0.773846	0.753497	0.7476	0.793959	0.785372	0.756672	0.79543	0.819915	0.799397	0.764027	0.805757	0.809308	0.784188	0.770789	0.74055	0.749544	0.794343	0.802429	0.766731	0.751854	0.78445	0.760089	0.755058	0.772257	0.775378	0.765749	0.775353	0.804715
d7_u_54	54	2017-10-22 07:25:55	7	An. arabiensis	Lab-reared	Female	0.60876	0.646941	0.705197	0.850929	0.686002	0.625567	0.698885	0.701508	0.757192	0.83644	0.858036	0.80957	0.78815	0.790061	0.752649	0.721085	0.714416	0.734786	0.747603	0.755743	0.762756	0.772172	0.785379	0.769676	0.748947	0.84249	0.814941	0.730567	0.706941	0.754282	0.781189	0.76664	0.781152	0.768388	0.754217	0.760934	0.764308	0.770737	0.777008	0.7747	0.768767	0.769582	0.778988
d7_u_55	55	2017-10-22 07:25:55	7	An. arabiensis	Lab-reared	Female	0.618377	0.618945	0.660296	0.686116	0.581622	0.520477	0.533008	0.606363	0.627095	0.608319	0.602437	0.590582	0.581678	0.589369	0.62786	0.623581	0.59576	0.582193	0.620403	0.631972	0.620033	0.627752	0.628136	0.626896	0.635436	0.677118	0.658812	0.611941	0.58948	0.591083	0.597943	0.605987	0.624971	0.611608	0.59967	0.611847	0.601382	0.595419	0.603826	0.62319	0.604194	0.592502	0.608772
d7_u_56	56	2017-10-22 07:25:55	7	An. arabiensis	Lab-reared	Female	0.711486	0.739601	0.782669	0.77936	0.681351	0.634859	0.648082	0.655498	0.765523	0.866379	0.792195	0.778057	0.78306	0.779083	0.752426	0.761082	0.780065	0.784117	0.792532	0.777113	0.763739	0.790358	0.778336	0.763265	0.776539	0.840437	0.780724	0.715312	0.749247	0.773059	0.785454	0.792359	0.800492	0.792634	0.784637	0.78657	0.776127	0.773787	0.772767	0.755969	0.757614	0.763331	0.764041
d7_u_57	57	2017-10-22 07:25:55	7	An. arabiensis	Lab-reared	Female	0.730239	0.706327	0.801792	0.891837	0.731265	0.680356	0.746621	0.716947	0.803892	0.914365	0.861241	0.807452	0.792179	0.811542	0.833204	0.802176	0.77642	0.795908	0.836725	0.840897	0.817431	0.811479	0.835317	0.830093	0.802805	0.877995	0.833159	0.76828	0.795835	0.816715	0.826957	0.836641	0.863884	0.84112	0.807934	0.798535	0.793766	0.805212	0.822216	0.820933	0.809998	0.816114	0.841964
d7_u_58	58	2017-10-22 07:25:55	7	An. arabiensis	Lab-reared	Female	1.07211	1.28347	1.52623	5.82391	1.07252	0.809203	0.800989	0.916227	1.02678	1.10446	1.1947	1.27675	1.24803	1.16107	1.14446	1.1518	1.14101	1.11295	1.16223	1.22356	1.25092	1.22935	1.36003	1.29856	1.11897	1.37175	1.2494	1.07705	1.15099	1.21133	1.21265	1.18732	1.22359	1.18774	1.16632	1.22423	1.28307	1.28216	1.22001	1.14841	1.17249	1.17912	1.1361
d7_u_59	59	2017-10-22 07:25:55	7	An. arabiensis	Lab-reared	Female	1.04483	0.953743	0.946309	1.10971	0.947307	0.838917	0.874908	1.18675	1.20349	1.05134	1.08091	1.13711	1.15924	1.1331	1.09843	1.08495	1.05824	1.02541	1.09703	1.12942	1.11492	1.12604	1.10018	1.07473	1.08896	1.2054	1.13243	1.04725	1.10541	1.08579	1.06576	1.08639	1.14568	1.07454	1.01753	1.05272	1.04549	1.059	1.07995	1.05584	1.07879	1.09062	1.06431
d7_u_6	6	2017-10-22 07:25:55	7	An. arabiensis	Lab-reared	Female	0.753405	0.738462	0.79119	0.864158	0.700508	0.648686	0.724072	0.756689	0.785005	0.811444	0.831206	0.835907	0.827399	0.807359	0.781024	0.808699	0.833331	0.810611	0.801528	0.797767	0.799116	0.80908	0.850238	0.856893	0.821815	0.848699	0.814803	0.778701	0.799578	0.782778	0.774544	0.78738	0.797674	0.80699	0.808386	0.803787	0.828016	0.827124	0.809202	0.814308	0.813225	0.802651	0.791712
d7_u_60	60	2017-10-22 07:25:55	7	An. arabiensis	Lab-reared	Female	1.00508	0.923803	0.885207	1.17118	0.879843	0.757325	0.829542	0.951159	0.973112	0.944843	0.961152	0.911767	0.914703	0.996538	1.10981	1.03397	0.932926	0.913717	0.933494	0.978102	1.0031	0.964461	1.03157	1.0243	0.934235	1.04821	1.0478	0.984983	0.993331	0.971407	0.953444	0.960321	0.998366	0.947198	0.923921	0.995416	0.994383	0.959855	0.935588	0.952755	0.963585	0.965138	0.966432
d7_u_61	61	2017-10-22 07:25:55	7	An. arabiensis	Lab-reared	Female	0.642394	0.721831	0.985077	1.06662	0.915388	0.838768	0.856642	0.890607	0.933058	0.98093	1.02544	1.00213	0.984456	0.966692	0.901184	0.920088	0.927756	0.875217	0.898499	0.917227	0.923905	0.943776	0.965178	0.978686	0.990369	1.04973	0.985086	0.933143	1.00108	0.967408	0.934852	0.955642	1.03619	1.00851	0.949568	0.93454	0.930966	0.947071	0.970135	0.973707	0.970374	0.968744	0.968103
d7_u_62	62	2017-10-22 07:25:55	7	An. arabiensis	Lab-reared	Female	1.0081	0.866988	0.929063	1.31811	1.10183	0.893999	0.853851	1.0507	1.21862	1.19131	1.10996	1.25808	1.36888	1.25357	1.09086	1.06035	1.06937	1.05704	1.04927	1.04313	1.07249	1.17932	1.18582	1.09079	1.02641	1.21527	1.17209	1.05553	1.09042	1.03975	1.04944	1.1392	1.17202	1.16018	1.14418	1.14823	1.14821	1.12735	1.09571	1.07961	1.13547	1.17958	1.16445
d7_u_63	63	2017-10-22 07:25:55	7	An. arabiensis	Lab-reared	Female	0.825042	0.732599	0.674504	0.867606	0.720742	0.653321	0.712981	0.683672	0.754624	0.87313	0.897249	0.884283	0.829375	0.766038	0.739737	0.792443	0.861102	0.859729	0.791124	0.787394	0.827813	0.834041	0.888454	0.872125	0.795945	0.861331	0.85719	0.814848	0.816099	0.823435	0.805208	0.784687	0.830264	0.847505	0.842456	0.838805	0.834926	0.81714	0.802432	0.818429	0.824881	0.82532	0.827071
d7_u_64	64	2017-10-22 07:25:55	7	An. arabiensis	Lab-reared	Female	1.14798	1.05401	1.16449	5.82391	1.36455	0.947164	1.10424	1.37148	1.47505	1.36829	1.29637	1.25673	1.23219	1.23736	1.30383	1.22742	1.19508	1.28888	1.25702	1.18506	1.13592	1.15033	1.25746	1.41209	1.48814	1.39329	1.31212	1.22878	1.12961	1.13055	1.15585	1.20946	1.40281	1.30059	1.18728	1.23174	1.27212	1.26411	1.24328	1.27745	1.27577	1.26763	1.27282
d7_u_7	7	2017-10-22 07:25:55	7	An. arabiensis	Lab-reared	Female	0.796721	0.792955	0.773514	0.80671	0.693154	0.651199	0.705123	0.768993	0.825893	0.822413	0.766605	0.824471	0.846681	0.800044	0.773301	0.791376	0.813117	0.809293	0.832606	0.817711	0.799195	0.84077	0.844215	0.821604	0.814141	0.89351	0.847764	0.782824	0.811092	0.812015	0.780587	0.756868	0.80852	0.821645	0.829099	0.861348	0.814398	0.802004	0.822868	0.82129	0.809458	0.803869	0.813121
d7_u_8	8	2017-10-22 07:25:55	7	An. arabiensis	Lab-reared	Female	0.731819	0.775472	0.85755	0.9011	0.812764	0.726705	0.69645	0.774108	0.876689	0.940873	0.932185	0.889199	0.852093	0.82943	0.814311	0.826868	0.841713	0.843262	0.871892	0.874414	0.858845	0.861509	0.874698	0.869482	0.867992	1.00689	0.941999	0.83324	0.848607	0.853952	0.854308	0.863847	0.899075	0.885238	0.859302	0.85416	0.835291	0.849021	0.87924	0.873684	0.878756	0.885308	0.886937
d7_u_9	9	2017-10-22 07:25:55	7	An. arabiensis	Lab-reared	Female	0.816017	0.947349	0.953011	0.940546	0.728384	0.716749	0.889857	0.835531	0.862013	0.920566	0.898518	0.89231	0.889696	0.886672	0.887302	0.904007	0.896626	0.864002	0.912486	0.935069	0.916549	0.899991	0.914387	0.919961	0.915558	0.988911	0.940018	0.865933	0.871797	0.88862	0.913463	0.925172	0.885438	0.878054	0.898754	0.921436	0.886821	0.879748	0.895325	0.886631	0.898884	0.899351	0.881447
d9_u_1	1	2017-10-22 07:25:55	9	An. arabiensis	Lab-reared	Female	0.940599	1.03389	1.00918	0.86113	0.915051	0.988576	0.95388	0.877814	0.86786	0.909472	0.959723	0.897764	0.893061	0.937729	0.90207	0.908196	0.931703	0.945971	0.985666	0.9446	0.900612	0.964003	0.959658	0.966158	1.01879	1.0325	0.953294	0.891753	0.909693	0.925418	0.930933	0.928264	0.926256	0.923245	0.924722	0.931917	0.933844	0.905554	0.889689	0.947536	0.948836	0.922131	0.912225
d9_u_10	10	2017-10-22 07:25:55	9	An. arabiensis	Lab-reared	Female	0.703362	0.723993	0.813679	0.84279	0.945634	1.03286	0.970737	0.794162	0.822238	0.952324	0.989767	0.844277	0.844517	0.971986	0.965453	0.895534	0.864363	0.899442	0.939484	0.914139	0.892741	0.978582	0.97366	0.97587	0.998327	0.861419	0.86984	0.92103	0.875891	0.900822	0.937606	0.94972	0.94095	0.923602	0.904263	0.891877	0.918076	0.922279	0.917391	0.954435	0.946983	0.919664	0.910107
d9_u_11	11	2017-10-22 07:25:55	9	An. arabiensis	Lab-reared	Female	1.71423	1.25176	1.23533	1.18284	1.3721	1.50335	1.25971	1.0045	1.12773	1.55767	1.66842	1.37612	1.29781	1.40256	1.56275	1.63968	1.53679	1.39215	1.42063	1.4093	1.41703	1.61282	1.51165	1.42007	1.46392	1.61408	1.42098	1.28302	1.37013	1.3723	1.44376	1.56826	1.41623	1.31269	1.29252	1.33785	1.3468	1.32018	1.31022	1.3806	1.40874	1.39315	1.37513
d9_u_12	12	2017-10-22 07:25:55	9	An. arabiensis	Lab-reared	Female	1.01569	1.06645	1.20631	1.03649	1.43882	1.59552	1.02316	0.91166	0.928513	0.998306	1.05586	1.1444	1.10763	1.05054	1.23328	1.12314	1.04161	1.13948	1.15188	1.1202	1.09988	1.12888	1.14	1.13306	1.12085	1.12248	1.07526	1.00783	0.960491	0.997541	1.07999	1.14495	1.10118	1.03114	1.01572	1.07505	1.09269	1.06321	1.03555	1.06464	1.06628	1.05512	1.05468
d9_u_13	13	2017-10-22 07:25:55	9	An. arabiensis	Lab-reared	Female	1.06983	1.13168	1.2169	1.1018	1.17639	1.25719	1.15221	0.929591	0.973529	1.16517	1.25154	1.08584	1.10851	1.31154	1.27175	1.25015	1.26998	1.27664	1.12187	1.09047	1.14619	1.16231	1.0955	1.09077	1.19587	1.34358	1.26092	1.13042	1.102	1.10421	1.14327	1.19786	1.20124	1.14488	1.13678	1.2258	1.25188	1.22424	1.19839	1.22468	1.17891	1.13614	1.14296
d9_u_14	14	2017-10-22 07:25:55	9	An. arabiensis	Lab-reared	Female	0.976385	0.948725	0.818151	0.717699	0.90372	1.0771	0.905741	0.773775	0.772519	0.813799	0.809665	0.824588	0.881209	0.916527	0.808315	0.830774	0.880416	0.859017	0.827886	0.815055	0.840903	0.911745	0.866251	0.84599	0.895321	0.898356	0.843932	0.799015	0.804684	0.825492	0.844957	0.841508	0.797893	0.809905	0.827695	0.809296	0.819028	0.818162	0.812933	0.829218	0.798744	0.783402	0.809052
d9_u_15	15	2017-10-22 07:25:55	9	An. arabiensis	Lab-reared	Female	0.900557	0.981048	1.04708	0.926172	0.964688	1.03521	1.01554	0.889608	0.953895	1.14285	1.22993	1.08276	1.04597	1.10479	1.07665	1.08328	1.14592	1.2426	1.19601	1.16383	1.16682	1.16752	1.16581	1.18244	1.21227	1.20038	1.15737	1.13903	1.17096	1.1458	1.14312	1.165	1.13469	1.09073	1.05842	1.0494	1.06666	1.11339	1.156	1.14003	1.1586	1.17872	1.17155
d9_u_16	16	2017-10-22 07:25:55	9	An. arabiensis	Lab-reared	Female	0.663874	0.74647	0.965754	0.823675	0.891897	0.92271	0.806482	0.730704	0.750312	0.851661	0.974746	0.817186	0.799565	0.944194	1.03814	0.899196	0.849978	0.98281	0.953204	0.904664	0.895367	0.93117	0.969658	0.976986	0.966825	1.0271	0.990401	0.920287	0.900194	0.930813	0.962909	0.961904	0.925863	0.899649	0.892633	0.904423	0.937418	0.920531	0.886091	0.908249	0.927596	0.922405	0.908109
d9_u_17	17	2017-10-22 07:25:55	9	An. arabiensis	Lab-reared	Female	0.97111	1.06997	1.15375	0.819104	0.869172	0.928789	0.851619	0.839133	0.852332	0.902332	0.986049	0.938737	0.961862	1.03183	0.932681	0.909849	0.931564	0.948942	0.928321	0.950667	1.01662	1.07301	0.995002	0.9372	0.954169	1.02632	0.975374	0.906912	0.927232	0.998827	1.02201	0.986039	0.991639	0.943251	0.901823	0.909433	0.952514	0.963218	0.945304	0.94806	0.941647	0.948137	0.972732
d9_u_18	18	2017-10-22 07:25:55	9	An. arabiensis	Lab-reared	Female	0.991324	0.953613	1.0514	0.901785	1.15032	1.45014	1.1583	0.960397	1.02761	1.21313	1.21807	1.15037	1.14383	1.20636	1.27113	1.31898	1.37522	1.40908	1.18646	1.14524	1.22152	1.24407	1.18454	1.17875	1.24001	1.18963	1.14532	1.13951	1.16971	1.18971	1.19914	1.19022	1.15056	1.13498	1.14129	1.15541	1.15284	1.1426	1.1494	1.1991	1.19234	1.16633	1.16175
d9_u_19	19	2017-10-22 07:25:55	9	An. arabiensis	Lab-reared	Female	0.873171	0.78245	0.813024	0.820792	0.910305	0.983307	0.934974	0.814137	0.825131	0.950277	1.13303	1.0224	1.02059	1.10254	0.94916	0.918152	0.95349	0.99648	1.03912	1.06959	1.04399	0.953578	0.973814	1.03976	1.07866	1.02677	0.949903	0.926359	0.98251	0.983304	0.994353	1.02617	1.01596	0.94295	0.898324	0.924425	0.986537	1.01131	0.991251	0.975828	0.985556	0.979362	0.95034
d9_u_2	2	2017-10-22 07:25:55	9	An. arabiensis	Lab-reared	Female	0.833304	0.895012	0.885263	0.738968	0.820446	0.919238	0.868776	0.781689	0.76807	0.810442	0.873193	0.871378	0.898878	0.953542	0.9331	0.843377	0.809432	0.857902	0.853246	0.856853	0.875799	0.890464	0.879162	0.915972	0.991531	0.898178	0.851295	0.856592	0.875601	0.856733	0.865224	0.897856	0.876556	0.827309	0.805193	0.83	0.848013	0.827972	0.807576	0.846122	0.848461	0.834053	0.830681
d9_u_20	20	2017-10-22 07:25:55	9	An. arabiensis	Lab-reared	Female	0.746574	0.993225	2.52507	1.43723	1.13999	1.01279	0.970666	0.986258	0.941399	0.915647	0.966556	0.936631	1.01808	1.14363	0.928873	0.929182	0.989504	0.973721	0.918553	0.95168	1.04359	1.06317	1.13881	1.14903	1.06694	1.05715	1.08178	1.11648	1.11811	1.00445	0.968181	1.01729	1.04946	1.0337	1.01711	1.02723	0.989255	0.981867	1.01588	1.0643	1.0467	1.01725	1.01559
d9_u_21	21	2017-10-22 07:25:55	9	An. arabiensis	Lab-reared	Female	0.681287	0.720047	0.806301	0.881967	0.761215	0.674137	0.669943	0.6584	0.721272	0.777887	0.735534	0.742375	0.761108	0.760755	0.724596	0.693059	0.698496	0.736574	0.696075	0.698946	0.727566	0.711196	0.760974	0.787787	0.749314	0.736551	0.736774	0.744144	0.751673	0.752956	0.757511	0.75476	0.719395	0.7391	0.764672	0.747592	0.744628	0.736811	0.723902	0.717063	0.736371	0.7507	0.742982
d9_u_22	22	2017-10-22 07:25:55	9	An. arabiensis	Lab-reared	Female	0.842302	0.792669	0.798068	0.829649	0.880314	0.922454	0.927212	0.891278	0.856316	0.897112	1.04905	0.953712	0.933392	0.999255	0.944384	0.913453	0.964316	1.08486	0.966525	0.933516	1.0043	1.09643	1.07901	1.06452	1.09267	1.04864	0.99827	0.973387	0.985251	1.00061	0.995311	0.98262	1.00576	1.0208	0.998181	0.956086	1.0183	1.02219	0.975252	0.981538	0.996106	0.998415	0.988484
d9_u_23	23	2017-10-22 07:25:55	9	An. arabiensis	Lab-reared	Female	0.72174	0.668764	0.621571	0.597905	0.662775	0.643926	0.548572	0.597256	0.657927	0.682488	0.665142	0.668915	0.696353	0.737623	0.760906	0.705614	0.677724	0.714278	0.666913	0.693367	0.754311	0.714817	0.727758	0.743328	0.731715	0.728249	0.736258	0.730454	0.695828	0.691974	0.705844	0.722219	0.724735	0.719307	0.711286	0.704477	0.696108	0.705431	0.716288	0.697208	0.699238	0.708295	0.711832
d9_u_24	24	2017-10-22 07:25:55	9	An. arabiensis	Lab-reared	Female	5.82391	1.69072	1.04224	1.1075	1.46954	1.40392	1.03885	1.1392	1.25308	1.25137	1.16091	1.10931	1.12513	1.21319	1.33529	1.16636	1.15888	1.51539	1.21112	1.14706	1.28055	1.40637	1.41918	1.38987	1.37059	1.32237	1.28171	1.28665	1.35204	1.3413	1.28144	1.23887	1.28028	1.30484	1.31472	1.31721	1.25245	1.22658	1.23426	1.23218	1.29927	1.31737	1.23859
d9_u_25	25	2017-10-22 07:25:55	9	An. arabiensis	Lab-reared	Female	1.22321	1.36582	1.76709	1.35884	1.75168	1.45127	0.975654	0.976776	1.24116	1.57171	1.25841	1.17861	1.29078	1.57033	1.52502	1.39183	1.39204	1.52789	1.25599	1.27726	1.50495	1.48568	1.54683	1.73875	1.90521	1.47897	1.52714	1.90808	2.05314	1.49445	1.30686	1.31673	1.42789	1.43659	1.39857	1.39852	1.36906	1.34812	1.33037	1.29962	1.3211	1.32934	1.30665
d9_u_26	26	2017-10-22 07:25:55	9	An. arabiensis	Lab-reared	Female	0.64998	0.646234	0.711398	0.678561	0.747128	0.752795	0.657489	0.630919	0.660242	0.692387	0.679912	0.686483	0.720473	0.744595	0.688685	0.679318	0.709294	0.740299	0.679249	0.665349	0.696269	0.714732	0.744859	0.760278	0.741418	0.693795	0.683955	0.704181	0.72807	0.741748	0.733034	0.717741	0.731467	0.721166	0.701419	0.696665	0.728554	0.724755	0.700801	0.715539	0.72433	0.713542	0.693509
d9_u_27	27	2017-10-22 07:25:55	9	An. arabiensis	Lab-reared	Female	0.46762	0.50071	0.538313	0.552793	0.528555	0.497104	0.484973	0.506536	0.547184	0.563956	0.533087	0.527222	0.544933	0.568816	0.564645	0.553338	0.557792	0.578877	0.560391	0.554306	0.563411	0.568982	0.581654	0.588708	0.5801	0.553205	0.564607	0.590478	0.588751	0.575704	0.576322	0.585255	0.571016	0.584377	0.591457	0.567784	0.56689	0.57521	0.582444	0.580313	0.576523	0.575592	0.579759
d9_u_28	28	2017-10-22 07:25:55	9	An. arabiensis	Lab-reared	Female	0.775433	0.800372	0.71299	0.651918	0.696637	0.711713	0.663217	0.690439	0.742838	0.756494	0.708946	0.738529	0.803545	0.83459	0.753497	0.730402	0.779688	0.866808	0.789741	0.749383	0.779545	0.85652	0.919987	0.886654	0.799668	0.811736	0.803585	0.798805	0.834773	0.820922	0.814805	0.810802	0.750717	0.786128	0.82739	0.78549	0.771373	0.780417	0.793145	0.782947	0.788417	0.794605	0.790886
d9_u_29	29	2017-10-22 07:25:55	9	An. arabiensis	Lab-reared	Female	0.551992	0.547791	0.612066	0.690637	0.714177	0.701161	0.668519	0.604172	0.648898	0.717712	0.691456	0.669524	0.715252	0.789545	0.73254	0.709033	0.755476	0.840507	0.715055	0.703745	0.77651	0.772601	0.746955	0.763326	0.818261	0.786396	0.743594	0.720346	0.725236	0.734233	0.722909	0.710251	0.749654	0.762427	0.756039	0.750958	0.738991	0.724028	0.717332	0.731734	0.746798	0.752534	0.7505
d9_u_3	3	2017-10-22 07:25:55	9	An. arabiensis	Lab-reared	Female	0.94409	1.15443	1.50005	1.05148	1.19146	1.29676	1.05752	0.918518	1.0205	1.21235	1.14829	1.13408	1.23172	1.28316	1.00493	0.989828	1.06353	1.10064	1.15831	1.13343	1.09458	1.14637	1.07444	1.04812	1.12146	1.20176	1.1123	1.02713	1.06076	1.08208	1.10304	1.1211	1.11113	1.06158	1.03672	1.0622	1.06188	1.06346	1.07314	1.08291	1.0748	1.07864	1.09797
d9_u_30	30	2017-10-22 07:25:55	9	An. arabiensis	Lab-reared	Female	0.991335	1.00052	0.973786	1.01209	0.884616	0.904615	1.07685	0.846913	0.881526	1.01145	0.963526	0.906139	0.987105	1.16681	1.04995	1.02517	1.04833	1.05244	1.00085	0.988408	1.04155	1.15814	1.2066	1.15297	1.08381	1.151	1.10872	1.04681	1.07879	1.10032	1.05399	0.991956	1.01762	1.07232	1.09087	1.05132	1.08666	1.06435	1.02093	1.05889	1.04971	1.03134	1.03343
d9_u_31	31	2017-10-22 07:25:55	9	An. arabiensis	Lab-reared	Female	1.05774	1.00422	0.919714	0.83062	0.818147	0.812994	0.812096	0.913953	0.899157	0.854795	0.894829	0.951382	1.04144	1.0862	0.944637	0.939355	0.98679	0.996166	0.937751	0.958004	1.00866	0.955528	0.937846	0.965761	1.00987	0.973651	0.977924	1.0021	0.994313	0.969273	0.95944	0.97646	1.01527	0.979347	0.953916	0.988429	0.952959	0.934098	0.934509	0.923553	0.967274	0.98643	0.945903
d9_u_32	32	2017-10-22 07:25:55	9	An. arabiensis	Lab-reared	Female	0.881042	0.76447	0.719131	0.741375	0.756355	0.79365	0.831648	0.756486	0.757624	0.791296	0.789855	0.791245	0.82358	0.877904	0.896204	0.874726	0.876488	0.913428	0.842881	0.829282	0.872761	0.907484	0.917155	0.946742	0.986026	0.913338	0.868884	0.878014	0.930257	0.923916	0.88253	0.852791	0.881617	0.930863	0.951973	0.923452	0.927665	0.89478	0.862476	0.9029	0.911179	0.89086	0.869907
d9_u_33	33	2017-10-22 07:25:55	9	An. arabiensis	Lab-reared	Female	1.01172	0.955753	0.993729	1.14085	1.09828	0.989902	0.922134	0.898318	0.974729	1.04591	0.993842	1.03726	1.07795	1.056	0.988138	1.02753	1.09444	1.10391	1.13393	1.09335	1.04573	1.08933	1.15973	1.2515	1.29694	1.14059	1.16852	1.25824	1.19224	1.16784	1.12002	1.08049	1.14602	1.17054	1.12366	1.05435	1.06475	1.08214	1.06963	1.02629	1.06676	1.0963	1.05871
d9_u_34	34	2017-10-22 07:25:55	9	An. arabiensis	Lab-reared	Female	0.914443	0.879387	1.02759	1.20069	0.988975	0.818162	0.779919	0.846051	0.89172	0.893821	0.883712	0.916225	1.00562	1.09195	1.00794	0.945142	0.978678	1.10662	1.01657	0.953464	0.959195	1.00659	1.00067	1.01977	1.08172	1.0539	1.02882	1.0139	0.997936	0.986177	0.96688	0.958644	1.00453	1.00893	0.984633	0.970011	0.998089	0.999033	0.969882	0.949994	0.966702	0.973289	0.949768
d9_u_35	35	2017-10-22 07:25:55	9	An. arabiensis	Lab-reared	Female	0.738406	0.705394	0.744727	0.783804	0.842417	0.78639	0.673826	0.700927	0.766262	0.802237	0.776447	0.807198	0.910399	0.985639	0.817622	0.785077	0.809156	0.807219	0.715013	0.722556	0.809542	0.85422	0.890077	0.88568	0.843446	0.814394	0.831652	0.868989	0.8813	0.876051	0.854568	0.829759	0.820734	0.837015	0.84847	0.833965	0.828221	0.836719	0.834918	0.794596	0.818163	0.850342	0.845619
d9_u_36	36	2017-10-22 07:25:55	9	An. arabiensis	Lab-reared	Female	0.522997	0.520545	0.562739	0.565241	0.5737	0.572034	0.551513	0.519098	0.520614	0.54336	0.560004	0.541989	0.534695	0.545049	0.550967	0.591942	0.61462	0.58022	0.544996	0.529911	0.54168	0.574726	0.583888	0.58131	0.582882	0.600318	0.586673	0.575022	0.600038	0.592321	0.590097	0.604063	0.614802	0.598605	0.576569	0.570075	0.580919	0.591031	0.593534	0.589058	0.578436	0.578417	0.592055
d9_u_37	37	2017-10-22 07:25:55	9	An. arabiensis	Lab-reared	Female	0.612228	0.637273	0.647366	0.624553	0.596236	0.649563	0.767021	0.68305	0.623388	0.6288	0.688404	0.684371	0.689837	0.68988	0.612983	0.593961	0.637333	0.714991	0.685805	0.707137	0.754733	0.716634	0.707208	0.703545	0.69784	0.721568	0.740616	0.739812	0.720866	0.721772	0.703867	0.678195	0.69451	0.70537	0.701375	0.688164	0.684963	0.696656	0.706922	0.691217	0.69717	0.699035	0.685169
d9_u_38	38	2017-10-22 07:25:55	9	An. arabiensis	Lab-reared	Female	1.04788	1.04731	1.03339	1.06414	0.878756	0.787996	0.82796	0.924184	0.992765	0.960885	0.860239	0.785655	0.793694	0.872197	0.956144	0.965974	0.973794	1.0292	1.00078	0.917123	0.873395	0.941439	0.987521	0.966689	0.909527	0.901969	0.901832	0.928882	1.00746	1.05655	1.00471	0.918322	0.900868	0.933913	0.98126	0.999984	0.981218	0.948918	0.922512	0.913882	0.938269	0.953414	0.937877
d9_u_39	39	2017-10-22 07:25:55	9	An. arabiensis	Lab-reared	Female	1.17331	1.00783	0.817648	0.779783	0.89303	0.98018	0.938552	0.960552	0.91864	0.854405	0.812763	0.807656	0.813878	0.84368	0.948177	0.981848	0.918674	0.83825	0.874374	0.89606	0.908571	0.97281	0.934236	0.88268	0.862566	0.843731	0.850344	0.871725	0.889311	0.907135	0.867212	0.811455	0.829949	0.858836	0.876383	0.874358	0.859742	0.847815	0.840918	0.83571	0.853811	0.872885	0.870722
d9_u_4	4	2017-10-22 07:25:55	9	An. arabiensis	Lab-reared	Female	0.804551	1.02262	1.11953	0.720648	0.954888	1.23658	0.91741	0.812217	0.742407	0.765993	0.946117	0.884776	0.879401	0.960694	0.923494	0.839843	0.81621	0.863743	0.821752	0.828414	0.876533	0.892048	0.882682	0.899658	0.946011	0.932167	0.87922	0.85313	0.881672	0.854488	0.854991	0.895932	0.911387	0.859591	0.809265	0.807586	0.875268	0.892133	0.866281	0.890065	0.879929	0.859627	0.855371
d9_u_40	40	2017-10-22 07:25:55	9	An. arabiensis	Lab-reared	Female	0.940017	0.966704	0.94666	0.725717	0.803269	0.863006	0.803763	0.950158	0.929057	0.83879	0.827762	0.815024	0.813029	0.84664	0.961571	0.939118	0.887036	0.908743	1.0033	0.972223	0.891954	0.911838	0.930629	0.880979	0.805269	0.843075	0.841628	0.836121	0.89157	0.915249	0.880848	0.833134	0.840201	0.884064	0.907669	0.874048	0.85254	0.847301	0.852403	0.857861	0.886416	0.890229	0.855767
d9_u_41	41	2017-10-22 07:25:55	9	An. arabiensis	Lab-reared	Female	0.765041	0.750985	0.698503	0.612881	0.651807	0.728848	0.768527	0.765147	0.712076	0.672445	0.67245	0.668372	0.664582	0.681772	0.756635	0.781321	0.731952	0.669295	0.743525	0.758319	0.730886	0.774879	0.74847	0.709905	0.691894	0.674176	0.67719	0.695517	0.715068	0.717882	0.694232	0.664415	0.661685	0.687501	0.706416	0.694704	0.69997	0.707296	0.704352	0.685897	0.695298	0.701277	0.687706
d9_u_42	42	2017-10-22 07:25:56	9	An. arabiensis	Lab-reared	Female	0.961961	0.839346	0.760193	0.714351	0.799942	0.831154	0.758268	0.772437	0.830852	0.850582	0.789589	0.765681	0.762103	0.788833	0.886189	0.910556	0.897426	0.902283	0.892745	0.810843	0.763668	0.857178	0.878725	0.858273	0.834618	0.791984	0.790383	0.810061	0.816154	0.816294	0.793559	0.772911	0.805791	0.818139	0.821804	0.834151	0.819168	0.804117	0.80278	0.819277	0.840458	0.846037	0.828217
d9_u_43	43	2017-10-22 07:25:56	9	An. arabiensis	Lab-reared	Female	0.705887	0.777208	0.793577	0.627702	0.655912	0.703129	0.697521	0.755878	0.727368	0.671911	0.651711	0.616601	0.640722	0.716188	0.75624	0.807175	0.790512	0.713131	0.789454	0.783554	0.732481	0.775886	0.797424	0.762465	0.700218	0.682867	0.695966	0.719067	0.729327	0.729771	0.712221	0.696007	0.717298	0.733289	0.735827	0.730548	0.73707	0.717756	0.690143	0.691955	0.711247	0.721044	0.714157
d9_u_44	44	2017-10-22 07:25:56	9	An. arabiensis	Lab-reared	Female	1.20881	1.17238	1.2676	0.961588	0.939149	1.01009	1.10121	1.24257	1.18757	1.04491	0.953743	0.977742	0.985884	1.00772	1.25307	1.2188	1.12895	1.199	1.2994	1.2643	1.17995	1.18595	1.14771	1.15882	1.21826	1.13245	1.12634	1.1664	1.18329	1.2818	1.19962	1.05935	1.12163	1.18135	1.1888	1.16254	1.18761	1.1617	1.11548	1.12829	1.16874	1.18814	1.16932
d9_u_45	45	2017-10-22 07:25:56	9	An. arabiensis	Lab-reared	Female	1.15382	1.12736	1.00081	0.853464	0.957455	0.95297	0.824115	0.990372	1.00745	0.923227	0.89918	0.814194	0.834618	0.947724	0.978107	1.04862	1.05766	0.979112	1.07608	1.0474	0.953405	0.967123	1.02855	1.02882	0.95308	0.921211	0.937408	0.98251	1.0156	0.957677	0.933644	0.946147	0.909316	0.936463	0.96534	0.940642	0.969707	0.963681	0.93592	0.947642	0.957751	0.959939	0.954113
d9_u_46	46	2017-10-22 07:25:56	9	An. arabiensis	Lab-reared	Female	0.787751	0.814497	0.805428	0.653245	0.631757	0.685274	0.751829	0.726617	0.687959	0.664522	0.653707	0.63058	0.650554	0.703022	0.71764	0.742257	0.741789	0.709126	0.735213	0.726049	0.69857	0.708165	0.713579	0.713352	0.709811	0.704538	0.697159	0.697044	0.712421	0.736189	0.72473	0.687803	0.67211	0.680459	0.689581	0.683021	0.687711	0.68519	0.678354	0.680624	0.689847	0.692122	0.683387
d9_u_47	47	2017-10-22 07:25:56	9	An. arabiensis	Lab-reared	Female	0.863199	0.939793	0.829442	0.761804	0.695712	0.663068	0.673801	0.717504	0.753733	0.739462	0.68655	0.71809	0.699171	0.65555	0.715968	0.738874	0.706057	0.661532	0.698448	0.692897	0.671911	0.71464	0.716385	0.706095	0.701022	0.676759	0.682701	0.703297	0.711316	0.730552	0.717309	0.68251	0.675757	0.695367	0.703367	0.678512	0.673416	0.686268	0.694103	0.669683	0.680905	0.692491	0.681349
d9_u_5	5	2017-10-22 07:25:56	9	An. arabiensis	Lab-reared	Female	1.3613	1.5186	1.24151	0.800127	1.16745	5.82391	1.3227	1.00127	1.03166	1.24519	1.41121	1.22602	1.15397	1.24667	1.47662	1.33989	1.23398	1.30796	1.25917	1.23021	1.27098	1.39251	1.33783	1.28986	1.32679	1.37622	1.28783	1.19457	1.18415	1.19938	1.20986	1.22814	1.31401	1.261	1.20115	1.21545	1.17232	1.18355	1.2335	1.23358	1.2426	1.24799	1.25052
d9_u_6	6	2017-10-22 07:25:56	9	An. arabiensis	Lab-reared	Female	0.813224	0.724878	0.737343	0.785675	0.98067	1.0845	0.898502	0.741217	0.806863	0.961439	0.941835	0.856518	0.892216	1.00038	0.909869	0.883705	0.921892	0.990388	1.01127	1.01031	0.997735	0.975916	0.95147	0.969734	1.02939	1.03854	0.998158	0.944882	0.90706	0.906209	0.911658	0.91435	0.926863	0.89669	0.87678	0.903912	0.951187	0.963897	0.938334	0.912642	0.935312	0.940832	0.907602
d9_u_7	7	2017-10-22 07:25:56	9	An. arabiensis	Lab-reared	Female	1.26186	1.23836	1.43443	1.08466	1.45019	5.82391	1.68722	1.15464	0.993707	0.997701	1.16181	1.21808	1.24166	1.25006	1.17193	1.09306	1.09635	1.20256	1.29284	1.23344	1.15984	1.22901	1.19822	1.28587	1.60098	1.3856	1.26126	1.21419	1.1729	1.15557	1.19948	1.26465	1.20275	1.106	1.08442	1.16664	1.18172	1.21352	1.24152	1.18548	1.17425	1.16709	1.14725
d9_u_8	8	2017-10-22 07:25:56	9	An. arabiensis	Lab-reared	Female	0.775269	0.895089	0.981176	0.784413	0.927838	1.17216	1.12346	0.923659	0.842151	0.868619	0.992257	0.950455	0.919338	0.958566	1.04325	0.979437	0.928547	0.973745	1.01982	0.992426	0.933952	0.91666	0.912736	0.930068	0.959413	0.956488	0.90546	0.871705	0.898117	0.948227	0.970656	0.95438	0.94126	0.922838	0.90091	0.885545	0.918196	0.927669	0.916347	0.928745	0.898887	0.886664	0.917385
d9_u_9	9	2017-10-22 07:25:56	9	An. arabiensis	Lab-reared	Female	0.902011	1.07282	1.46192	1.11373	1.22309	1.29659	1.08613	0.922302	0.95094	1.11535	1.29714	1.11499	1.0556	1.12404	1.13045	1.18382	1.28879	1.35144	1.06491	1.01585	1.1294	1.23972	1.31598	1.30889	1.25767	1.28158	1.20548	1.15443	1.21932	1.23247	1.25995	1.28305	1.18846	1.11899	1.10377	1.13915	1.17329	1.17161	1.15938	1.18833	1.18281	1.19694	1.2473
[truncated: 2,108 more columns]
