# Supplementary material for: Age grading An. gambiae and An. arabiensis using near infrared spectra and artificial neural networks
Source: PLoS One. 2019 Aug 14;14(8):e0209451. doi: 10.1371/journal.pone.0209451 (PMC6693756; doi:10.1371/journal.pone.0209451)
Supplement: S5 Appendix — (ZIP) [file pone.0209451.s021.zip › DS9.xlsx]

## Sheet: Sheet1
Ae_13D_M00051	51	2017-10-22 07:25:49	13	Aedes aegypti	Lab-reared	Male	1.13775	1.09092	1.149	1.18747	1.22458	1.26619	1.31187	1.20974	1.14051	1.17612	1.15682	1.15414	1.17985	1.15919	1.16778	1.18651	1.16908	1.15216	1.15626	1.17523	1.12906	1.1332	1.17661	1.1378	1.13389	1.1604	1.18085	1.13602	1.10988	1.13166	1.1497	1.15605	1.15943	1.17937	1.17048	1.16364	1.18341	1.17662	1.15279	1.13329	1.15421	1.15979	1.1542
Ae_13D_M00052	52	2017-10-22 07:25:49	13	Aedes aegypti	Lab-reared	Male	1.41501	1.5364	1.34873	1.56581	1.80446	1.82023	1.89879	1.52313	1.39808	1.57988	1.51829	1.46223	1.49704	1.53604	1.49379	1.4434	1.47193	1.45215	1.36673	1.28834	1.44886	1.5516	1.49414	1.59369	1.54291	1.46163	1.48477	1.46274	1.449	1.4695	1.48957	1.48133	1.46528	1.48503	1.47672	1.46957	1.48935	1.47784	1.47893	1.49986	1.49262	1.47993	1.47924
Ae_13D_M00053	53	2017-10-22 07:25:49	13	Aedes aegypti	Lab-reared	Male	1.19213	1.15231	1.09495	1.23497	1.27423	1.20635	1.25409	1.11241	1.03965	1.13242	1.13004	1.12524	1.15092	1.13336	1.14298	1.16322	1.14916	1.10629	1.08501	1.10822	1.15973	1.1772	1.16259	1.18552	1.1693	1.12959	1.10242	1.11544	1.11601	1.09353	1.13014	1.12599	1.09644	1.11495	1.12522	1.12781	1.13066	1.12078	1.11821	1.12556	1.12085	1.1233	1.1293
Ae_13D_M00054	54	2017-10-22 07:25:49	13	Aedes aegypti	Lab-reared	Male	1.41501	1.5364	1.34873	1.58934	1.65296	1.43325	1.32271	1.33878	1.36289	1.29554	1.17377	1.19517	1.36393	1.32646	1.3137	1.35092	1.38466	1.23084	1.15378	1.22035	1.28581	1.32528	1.34087	1.37263	1.27447	1.18921	1.21188	1.23653	1.24141	1.23104	1.24902	1.23851	1.21605	1.23272	1.27549	1.29813	1.26951	1.26052	1.27427	1.29214	1.25915	1.24539	1.25212
Ae_13D_M00055	55	2017-10-22 07:25:49	13	Aedes aegypti	Lab-reared	Male	1.49123	1.63084	1.40077	1.64713	2.03827	1.83731	1.39174	1.43571	1.64479	1.6665	1.53334	1.56152	1.73554	1.48639	1.49556	1.57963	1.42051	1.40215	1.42995	1.45229	1.62807	1.70469	1.61606	1.65001	1.50868	1.41306	1.48931	1.4807	1.46186	1.48247	1.49863	1.52127	1.53436	1.50948	1.4873	1.46895	1.45422	1.4667	1.49059	1.50881	1.501	1.48996	1.48142
Ae_13D_M00056	56	2017-10-22 07:25:49	13	Aedes aegypti	Lab-reared	Male	0.336774	0.340996	0.335513	0.325074	0.31932	0.318217	0.316605	0.318602	0.322785	0.325726	0.316092	0.316465	0.326365	0.314255	0.311833	0.319811	0.328024	0.319798	0.310236	0.310689	0.319241	0.323709	0.322084	0.321377	0.317791	0.313204	0.310858	0.314706	0.316785	0.31427	0.315	0.315928	0.316952	0.319204	0.31707	0.315231	0.317143	0.313932	0.310888	0.310996	0.314692	0.313956	0.310873
Ae_13D_M00057	57	2017-10-22 07:25:49	13	Aedes aegypti	Lab-reared	Male	1.06554	1.09584	0.961153	0.98752	0.998952	0.971957	0.955504	0.914936	0.899878	0.933275	0.938366	0.933637	0.925952	0.896306	0.919444	0.967248	0.967642	0.930017	0.901567	0.904146	0.922044	0.931419	0.929482	0.933399	0.924481	0.915898	0.921332	0.914252	0.909822	0.915179	0.919875	0.920464	0.917457	0.914098	0.911872	0.915411	0.924587	0.918763	0.910103	0.906798	0.912468	0.912443	0.911158
Ae_13D_M00058	58	2017-10-22 07:25:49	13	Aedes aegypti	Lab-reared	Male	1.17037	1.26676	1.16031	1.01084	0.974511	1.03887	1.16324	1.02724	0.936373	1.01703	1.02347	1.02831	1.05096	1.01024	0.988556	0.986355	0.984411	0.987437	0.974775	0.950334	0.982861	1.01749	1.0301	1.02922	1.02859	1.02287	1.00538	0.986996	0.986911	1.00557	1.00912	1.00354	0.997895	1.00287	1.00997	1.01805	1.02427	1.01118	1.00137	1.00253	1.00349	1.01123	1.01836
Ae_13D_M00059	59	2017-10-22 07:25:49	13	Aedes aegypti	Lab-reared	Male	1.27724	1.48782	1.52038	1.57838	1.47837	1.36504	1.40374	1.34724	1.34883	1.50564	1.36331	1.28779	1.31959	1.27616	1.31486	1.40927	1.43867	1.35438	1.29735	1.3234	1.39278	1.44303	1.45733	1.48886	1.38877	1.31957	1.38475	1.34515	1.32828	1.38708	1.41342	1.38531	1.34783	1.36689	1.36382	1.37332	1.42263	1.39585	1.38343	1.40447	1.37727	1.37917	1.39294
Ae_13D_M00060	60	2017-10-22 07:25:49	13	Aedes aegypti	Lab-reared	Male	0.810794	0.827308	0.821501	0.857373	0.875574	0.856361	0.812166	0.784627	0.776694	0.781772	0.787348	0.808845	0.82882	0.772175	0.766663	0.790229	0.781403	0.761031	0.749818	0.7571	0.776264	0.780429	0.772144	0.780522	0.782355	0.77443	0.762292	0.767357	0.772812	0.77128	0.779769	0.775418	0.764402	0.767183	0.772984	0.776232	0.773755	0.766459	0.763785	0.766806	0.765801	0.763588	0.762417
Ae_13D_M00061	61	2017-10-22 07:25:49	13	Aedes aegypti	Lab-reared	Male	1.02371	1.06945	1.12007	1.16655	1.1453	1.10766	1.14825	1.09518	1.03021	1.01628	1.04536	1.05851	1.04018	1.03092	1.04615	1.06715	1.0606	1.03218	1.00882	1.00552	1.02093	1.04155	1.05597	1.05384	1.0539	1.04007	1.00248	0.995809	0.999216	1.00154	1.01876	1.0213	1.01333	1.01783	1.02566	1.0284	1.0219	1.01682	1.01423	1.01397	1.0152	1.0149	1.01802
Ae_13D_M00062	62	2017-10-22 07:25:49	13	Aedes aegypti	Lab-reared	Male	1.04418	1.06612	0.941527	0.962629	1.01917	1.03551	0.954567	0.928116	0.947415	0.979381	0.944574	0.935085	0.960871	0.930354	0.931474	0.962574	0.990368	0.95968	0.915679	0.899267	0.952881	0.973368	0.950864	0.97328	0.958781	0.928369	0.918497	0.920439	0.925802	0.929735	0.933989	0.933982	0.930244	0.926256	0.924348	0.923563	0.922699	0.92167	0.929425	0.93944	0.919006	0.917458	0.92886
Ae_13D_M00063	63	2017-10-22 07:25:49	13	Aedes aegypti	Lab-reared	Male	1.28828	1.41277	1.79514	1.8477	2.54941	NaN	1.69805	1.42951	1.4399	1.63271	1.55687	1.49373	1.52897	1.55911	1.58574	1.62009	1.65723	1.44586	1.3505	1.44484	1.63509	1.70469	1.61393	1.63675	1.60873	1.55134	1.51096	1.4725	1.45911	1.482	1.55143	1.56547	1.53772	1.55775	1.5446	1.53312	1.55312	1.53708	1.53557	1.55648	1.54277	1.54673	1.5695
Ae_13D_M00064	64	2017-10-22 07:25:49	13	Aedes aegypti	Lab-reared	Male	1.3699	1.39333	1.13099	1.13484	1.25914	1.40442	1.31794	1.16733	1.15704	1.35833	1.27649	1.21725	1.24314	1.15613	1.2052	1.32562	1.29392	1.22695	1.17531	1.16395	1.25142	1.2957	1.26811	1.29186	1.2633	1.21934	1.21034	1.22621	1.232	1.22348	1.26774	1.27151	1.23979	1.23404	1.24933	1.26507	1.26137	1.23818	1.24832	1.28672	1.25398	1.25135	1.26833
Ae_13D_M00065	65	2017-10-22 07:25:49	13	Aedes aegypti	Lab-reared	Male	1.41359	1.6983	1.70458	1.4472	1.5106	1.79644	1.57831	1.32443	1.26068	1.39595	1.36449	1.33724	1.36294	1.31246	1.35223	1.45357	1.48342	1.39436	1.30717	1.28561	1.39807	1.44932	1.41122	1.49585	1.463	1.38056	1.35885	1.40901	1.44253	1.41177	1.38659	1.39227	1.40972	1.39363	1.40147	1.42642	1.44455	1.4067	1.40872	1.45745	1.42583	1.42227	1.44086
Ae_13D_M00066	66	2017-10-22 07:25:49	13	Aedes aegypti	Lab-reared	Male	0.860087	0.907051	0.954967	0.928953	0.938543	0.974761	0.9616	0.884097	0.85732	0.927699	0.937974	0.949117	0.969591	0.910035	0.902589	0.929592	0.932197	0.898224	0.881619	0.903275	0.906316	0.905861	0.903997	0.891655	0.891045	0.892613	0.884222	0.886623	0.892905	0.897784	0.903872	0.897298	0.887805	0.896103	0.899569	0.899883	0.899942	0.88455	0.881494	0.895714	0.903259	0.898589	0.890225
Ae_17D_M00051	51	2017-10-22 07:25:49	17	Aedes aegypti	Lab-reared	Male	1.73218	2.03186	NaN	2.50076	1.95059	NaN	1.57733	1.42873	1.61284	NaN	2.46968	1.80867	1.64198	1.66267	1.68328	1.74964	2.03387	1.9604	1.68416	1.49724	1.4911	1.56958	1.68186	1.71008	1.66655	1.56357	1.45111	1.48985	1.56014	1.57616	1.59053	1.61907	1.6184	1.52716	1.47574	1.48658	1.55253	1.53782	1.55268	1.61272	1.55701	1.52118	1.51178
Ae_17D_M00052	52	2017-10-22 07:25:49	17	Aedes aegypti	Lab-reared	Male	1.22456	1.33004	2.84696	1.47526	1.29602	1.34393	1.26409	1.2371	1.35176	1.74982	1.51415	1.376	1.42122	1.45975	1.40469	1.39321	1.63317	1.64903	1.53485	1.47079	1.41091	1.43457	1.52579	1.55078	1.51984	1.46809	1.42983	1.435	1.46109	1.47943	1.44605	1.44128	1.46789	1.48893	1.47503	1.46543	1.48743	1.47313	1.47366	1.49094	1.44892	1.44668	1.45951
Ae_17D_M00053	53	2017-10-22 07:25:49	17	Aedes aegypti	Lab-reared	Male	1.02684	0.918402	1.36141	1.30321	1.17008	1.11643	1.08428	1.07894	1.16395	1.39854	1.30897	1.15443	1.09299	1.24233	1.20205	1.11119	1.23442	1.26525	1.20643	1.1469	1.15669	1.20526	1.25418	1.2324	1.24166	1.24525	1.19541	1.17227	1.17708	1.20003	1.2172	1.22134	1.21559	1.21068	1.20689	1.20512	1.20517	1.20226	1.21235	1.23072	1.21927	1.20342	1.19658
Ae_17D_M00054	54	2017-10-22 07:25:49	17	Aedes aegypti	Lab-reared	Male	0.955563	0.945247	1.22378	1.30985	1.2597	1.15838	1.04058	1.07385	1.17111	1.20369	1.18015	1.14162	1.11981	1.15127	1.1413	1.13312	1.20604	1.21751	1.16804	1.11574	1.16276	1.21208	1.21957	1.1996	1.2115	1.21495	1.16897	1.17389	1.183	1.17831	1.22135	1.22461	1.19484	1.19186	1.17039	1.16847	1.21111	1.2181	1.21646	1.21484	1.18563	1.17598	1.18474
Ae_17D_M00055	55	2017-10-22 07:25:49	17	Aedes aegypti	Lab-reared	Male	0.931666	0.947164	1.08867	1.15502	1.0793	0.960991	0.896926	0.931507	1.00709	1.04073	1.03525	1.01571	1.00599	1.04034	1.01354	0.983737	1.04154	1.0588	1.03234	0.997911	1.01381	1.04085	1.05023	1.01916	1.00507	1.01339	1.03214	1.01447	1.00899	1.03176	1.0319	1.023	1.01126	0.999903	1.00152	1.00489	0.999221	0.990989	0.998503	1.01743	1.00779	1.00323	1.00033
Ae_17D_M00056	56	2017-10-22 07:25:49	17	Aedes aegypti	Lab-reared	Male	0.892355	0.961648	1.23043	1.06171	1.00846	1.04026	0.955253	1.03341	1.15708	1.11538	1.08942	1.0704	1.05223	1.03776	1.04569	1.0713	1.09589	1.06245	1.0436	1.06711	1.03353	1.03754	1.08507	1.10714	1.08911	1.06167	1.05714	1.0714	1.08205	1.08152	1.09783	1.0945	1.07911	1.08115	1.07125	1.06307	1.06938	1.0724	1.08547	1.10305	1.08573	1.08429	1.08694
Ae_17D_M00057	57	2017-10-22 07:25:49	17	Aedes aegypti	Lab-reared	Male	0.787904	0.835728	1.14804	0.942526	0.873643	0.916189	0.866063	0.86033	0.911447	0.994261	0.925393	0.890877	0.924634	0.92527	0.915733	0.914748	0.937935	0.947911	0.935804	0.911362	0.908792	0.922559	0.93529	0.915068	0.909535	0.915273	0.91691	0.90457	0.898219	0.907043	0.924152	0.920761	0.903815	0.899344	0.895635	0.8979	0.908597	0.908311	0.912757	0.92177	0.90972	0.900855	0.898644
Ae_17D_M00058	58	2017-10-22 07:25:49	17	Aedes aegypti	Lab-reared	Male	0.947597	0.954845	1.22902	1.05354	1.0493	1.16637	1.05188	1.02546	1.08679	1.19507	1.13026	1.06315	1.05288	1.08417	1.08225	1.06834	1.092	1.09539	1.06747	1.02865	1.04402	1.06959	1.08263	1.07585	1.05179	1.03003	1.02702	1.04143	1.05262	1.05345	1.06967	1.06768	1.05478	1.05852	1.03573	1.0296	1.06658	1.05068	1.04454	1.06547	1.06538	1.05351	1.04262
Ae_17D_M00059	59	2017-10-22 07:25:49	17	Aedes aegypti	Lab-reared	Male	1.20596	1.21836	1.45731	1.1649	1.15645	1.29554	1.13566	1.0982	1.1633	1.28718	1.2633	1.24547	1.27412	1.24071	1.18939	1.19454	1.34137	1.36209	1.30963	1.27816	1.24621	1.26855	1.33449	1.35683	1.34365	1.3162	1.29418	1.27112	1.27168	1.29345	1.27906	1.26339	1.263	1.28428	1.26161	1.2527	1.30023	1.3025	1.30989	1.32437	1.2612	1.24952	1.26874
Ae_17D_M00060	60	2017-10-22 07:25:49	17	Aedes aegypti	Lab-reared	Male	0.955563	0.950019	1.22639	1.16306	1.14189	1.16323	1.04858	1.02546	1.084	1.19192	1.18552	1.14539	1.11893	1.09384	1.12936	1.19797	1.22127	1.20907	1.18542	1.16652	1.14645	1.17332	1.218	1.16469	1.16008	1.17805	1.16566	1.14918	1.16594	1.21509	1.21012	1.18258	1.16527	1.18583	1.17762	1.15302	1.13806	1.15024	1.1733	1.19032	1.18176	1.16999	1.1616
Ae_17D_M00061	61	2017-10-22 07:25:49	17	Aedes aegypti	Lab-reared	Male	0.880603	0.994628	1.12771	0.901682	0.921752	1.08322	0.934625	0.936605	1.04158	1.13922	1.02912	0.998472	1.07842	1.07287	1.0204	0.993681	1.05349	1.04026	1.00499	1.00244	1.05075	1.07457	1.05869	1.05082	1.04903	1.03907	1.01383	1.02455	1.02767	1.0123	1.04443	1.05533	1.03814	1.02493	1.02427	1.03162	1.03824	1.03019	1.03737	1.05431	1.0174	1.01515	1.03371
Ae_17D_M00062	62	2017-10-22 07:25:49	17	Aedes aegypti	Lab-reared	Male	1.23661	1.14465	1.19592	1.41003	1.46943	1.28022	1.11079	1.30164	1.61522	1.32855	1.31763	1.37772	1.39033	1.25465	1.26071	1.35458	1.37842	1.34475	1.33077	1.35259	1.26337	1.31231	1.50496	1.47096	1.33326	1.2816	1.39275	1.35392	1.32784	1.39778	1.47839	1.40417	1.30303	1.35431	1.37171	1.3411	1.30717	1.37087	1.38852	1.32474	1.31835	1.35598	1.37158
Ae_17D_M00063	63	2017-10-22 07:25:49	17	Aedes aegypti	Lab-reared	Male	0.523126	0.555379	0.670297	0.604386	0.596632	0.631665	0.579257	0.560407	0.579322	0.615989	0.586383	0.580075	0.609735	0.595302	0.591507	0.601413	0.611479	0.606128	0.598951	0.599653	0.601593	0.607773	0.612887	0.603726	0.596633	0.594826	0.597174	0.599528	0.600587	0.600612	0.602563	0.601298	0.598801	0.600521	0.598151	0.599813	0.610444	0.611366	0.607962	0.604189	0.600373	0.601745	0.605693
Ae_17D_M00064	64	2017-10-22 07:25:49	17	Aedes aegypti	Lab-reared	Male	0.93925	0.985112	1.5046	1.23065	1.12508	1.1725	1.13135	1.13161	1.16598	1.20181	1.1863	1.11149	1.05387	1.18709	1.19655	1.12413	1.14839	1.14667	1.12725	1.11414	1.13275	1.15719	1.16869	1.15272	1.16812	1.16325	1.09777	1.11928	1.14972	1.14387	1.16236	1.14025	1.10667	1.12681	1.1196	1.11258	1.13449	1.13842	1.15044	1.1665	1.12875	1.11665	1.12514
Ae_17D_M00065	65	2017-10-22 07:25:49	17	Aedes aegypti	Lab-reared	Male	1.26823	1.20602	1.87119	1.58376	1.4802	1.47018	1.22719	1.2487	1.4328	1.64079	1.57637	1.38014	1.25482	1.35345	1.42904	1.44069	1.46277	1.49681	1.48614	1.42799	1.43487	1.50567	1.59104	1.53201	1.47092	1.4497	1.46968	1.44085	1.42328	1.45017	1.52015	1.53769	1.50094	1.47715	1.41968	1.39878	1.45793	1.52344	1.54633	1.52115	1.5085	1.50188	1.47714
Ae_17D_M00066	66	2017-10-22 07:25:49	17	Aedes aegypti	Lab-reared	Male	1.20596	1.20955	1.45287	1.31244	1.27891	1.28897	1.1259	1.14909	1.29528	1.44946	1.40807	1.31967	1.27467	1.30663	1.28827	1.25504	1.27955	1.26154	1.2463	1.27207	1.34567	1.40256	1.40534	1.36657	1.37461	1.37235	1.30177	1.26827	1.2677	1.29279	1.34835	1.3442	1.29806	1.28667	1.30049	1.31441	1.30767	1.29872	1.30683	1.32487	1.30395	1.29493	1.29311
Ae_17D_M00067	67	2017-10-22 07:25:49	17	Aedes aegypti	Lab-reared	Male	1.20596	1.21836	1.45731	1.1649	1.14843	1.30816	1.23916	1.22684	1.25954	1.29552	1.34132	1.32135	1.27576	1.39721	1.35435	1.25054	1.27364	1.31485	1.29068	1.21415	1.26684	1.32097	1.33335	1.35413	1.34365	1.31463	1.29227	1.30046	1.3246	1.34364	1.32563	1.30873	1.29975	1.28992	1.28176	1.27496	1.27165	1.28789	1.29925	1.29311	1.27393	1.26649	1.27051
Ae_17D_M00068	68	2017-10-22 07:25:49	17	Aedes aegypti	Lab-reared	Male	0.801343	0.805088	0.843627	0.820296	0.837689	0.871474	0.830322	0.833896	0.853814	0.852298	0.855374	0.857055	0.856282	0.859617	0.856134	0.858454	0.882276	0.873746	0.860567	0.863617	0.866559	0.87822	0.894186	0.896948	0.877092	0.852972	0.843137	0.842717	0.855686	0.876927	0.883475	0.866867	0.847441	0.856135	0.859408	0.858916	0.86095	0.863158	0.855848	0.843561	0.849916	0.858644	0.860383
Ae_17D_M00069	69	2017-10-22 07:25:49	17	Aedes aegypti	Lab-reared	Male	0.90893	0.982017	1.27208	1.19811	1.18078	1.18036	0.991278	0.99978	1.0905	1.12365	1.11496	1.06098	1.0057	1.03465	1.03471	1.03249	1.0944	1.1057	1.09075	1.0786	1.03922	1.04497	1.09342	1.11741	1.07978	1.03488	1.03224	1.04915	1.05091	1.03272	1.04715	1.04735	1.03564	1.03925	1.03062	1.02966	1.05132	1.06021	1.05974	1.05085	1.0251	1.02103	1.03184
Ae_17D_M00070	70	2017-10-22 07:25:49	17	Aedes aegypti	Lab-reared	Male	1.91727	1.5733	1.63539	1.67136	1.77169	1.68367	1.32249	1.34203	1.56657	1.85894	2.00509	1.83188	1.6424	1.67662	1.59609	1.53703	1.69673	1.79593	1.7394	1.62719	1.63437	1.66979	1.67096	1.58975	1.58281	1.58393	1.52721	1.58579	1.65809	1.6769	1.79703	1.75462	1.62068	1.58088	1.54651	1.53385	1.5563	1.57978	1.57557	1.55369	1.57678	1.57446	1.56382
Ae_17D_M00071	71	2017-10-22 07:25:49	17	Aedes aegypti	Lab-reared	Male	1.00322	1.04694	1.7111	1.16849	1.08431	1.23898	1.19076	1.11617	1.11426	1.23146	1.30416	1.23905	1.151	1.31437	1.31323	1.22729	1.31196	1.37547	1.34559	1.2548	1.21894	1.2472	1.30366	1.27737	1.28545	1.28583	1.22949	1.22984	1.2539	1.27481	1.28951	1.31301	1.32355	1.2831	1.26269	1.26846	1.28991	1.28725	1.29383	1.31197	1.2939	1.27155	1.2598
Ae_17D_M00072	72	2017-10-22 07:25:49	17	Aedes aegypti	Lab-reared	Male	0.781008	0.793371	0.979062	0.893704	0.835932	0.829483	0.795465	0.79657	0.842318	0.91799	0.901464	0.857132	0.833504	0.864999	0.855908	0.841953	0.891074	0.871443	0.842402	0.847324	0.849664	0.872859	0.903295	0.886179	0.882768	0.88477	0.872273	0.858067	0.862706	0.88429	0.875082	0.875438	0.885225	0.883021	0.862585	0.854897	0.876911	0.872829	0.867326	0.870417	0.869403	0.867616	0.864811
Ae_17D_M00073	73	2017-10-22 07:25:49	17	Aedes aegypti	Lab-reared	Male	1.02072	1.13971	1.33219	1.2265	1.20502	1.22057	1.08292	1.113	1.21782	1.25001	1.22016	1.17133	1.15045	1.24211	1.25774	1.22293	1.24727	1.23678	1.20776	1.18794	1.20572	1.23108	1.24222	1.22268	1.20582	1.19369	1.18108	1.16676	1.16957	1.19248	1.20961	1.21399	1.20919	1.20574	1.18389	1.17537	1.19741	1.18231	1.18015	1.20007	1.19084	1.17841	1.16948
Ae_17D_M00074	74	2017-10-22 07:25:49	17	Aedes aegypti	Lab-reared	Male	1.0714	1.09439	1.28008	1.17825	1.24299	1.36331	1.09203	1.03179	1.12244	1.33465	1.25308	1.15313	1.13453	1.16602	1.15096	1.15444	1.29067	1.26533	1.19205	1.17605	1.19451	1.21686	1.23401	1.25667	1.22273	1.18839	1.2078	1.22898	1.23357	1.22439	1.23888	1.2463	1.23311	1.20072	1.22564	1.25477	1.22783	1.17936	1.19914	1.27481	1.20574	1.18621	1.21087
Ae_17D_M00075	75	2017-10-22 07:25:49	17	Aedes aegypti	Lab-reared	Male	0.960073	1.03747	1.37712	1.27807	1.25032	1.24437	1.03032	0.983601	1.06946	1.25724	1.1288	1.05498	1.09155	1.08245	1.02769	1.00712	1.10638	1.13437	1.09764	1.05398	1.04183	1.04968	1.06855	1.08788	1.09121	1.08419	1.07814	1.07211	1.06834	1.06997	1.08635	1.08505	1.0668	1.05148	1.04963	1.05491	1.06091	1.07924	1.0879	1.07605	1.04759	1.04137	1.05445
Ae_17D_M00076	76	2017-10-22 07:25:49	17	Aedes aegypti	Lab-reared	Male	1.01939	1.0188	NaN	1.32227	1.18482	1.57688	1.43735	1.28228	1.31696	1.68278	1.37298	1.22413	1.2763	1.41043	1.29445	1.19912	1.4302	1.42231	1.27985	1.21186	1.31654	1.37556	1.3316	1.34768	1.38349	1.35899	1.25246	1.27616	1.31176	1.29433	1.30575	1.33171	1.34176	1.29895	1.27486	1.29123	1.33992	1.29286	1.28035	1.32501	1.30702	1.27915	1.27634
Ae_17D_M00077	77	2017-10-22 07:25:49	17	Aedes aegypti	Lab-reared	Male	0.740444	0.857799	1.05879	0.93915	0.949378	1.03834	0.907565	0.876369	0.947977	1.09354	1.01061	0.962326	0.994045	0.952502	0.94425	0.978784	1.03667	1.02244	0.99085	0.988351	1.0107	1.01773	1.01122	1.03112	1.0214	1.00055	0.998854	1.01514	1.01816	1.00269	1.01714	1.01981	1.00693	0.99587	0.996447	1.00454	1.01199	1.00655	1.00682	1.01414	1.00325	1.00617	1.01195
Ae_17D_M00078	78	2017-10-22 07:25:49	17	Aedes aegypti	Lab-reared	Male	0.755421	0.729557	0.893693	0.777022	0.715203	0.730902	0.747921	0.74271	0.746989	0.784146	0.801016	0.792708	0.770191	0.753819	0.76274	0.78269	0.785879	0.779435	0.768259	0.758904	0.765262	0.772542	0.77297	0.763798	0.766354	0.776146	0.782104	0.778265	0.774523	0.774824	0.769855	0.769569	0.773673	0.776062	0.764966	0.760039	0.773996	0.773742	0.770517	0.769803	0.767368	0.7639	0.761674
Ae_17D_M00079	79	2017-10-22 07:25:49	17	Aedes aegypti	Lab-reared	Male	0.974224	1.01214	1.5926	1.25872	1.2314	1.36055	1.08676	1.08686	1.19026	1.22284	1.26528	1.26312	1.2159	1.18681	1.15051	1.14589	1.22042	1.23141	1.17973	1.12558	1.17316	1.22324	1.2305	1.20962	1.21833	1.23156	1.21498	1.22924	1.2225	1.18655	1.19863	1.20677	1.20239	1.19928	1.17618	1.17485	1.21773	1.20672	1.19284	1.19507	1.18394	1.1816	1.18887
Ae_17D_M00080	80	2017-10-22 07:25:49	17	Aedes aegypti	Lab-reared	Male	0.887421	0.989343	1.12562	0.975914	0.983365	1.08975	0.998191	0.977933	1.03776	1.1376	1.03346	0.979168	1.01748	1.05426	1.02367	0.993681	1.05349	1.04026	1.00646	1.00311	1.02544	1.03391	1.02323	1.01878	0.999272	0.988609	1.0076	1.01191	1.00015	0.988173	1.01944	1.02945	1.01764	1.02186	1.01677	1.00717	1.00197	1.00578	1.01527	1.02048	0.997573	1.00169	1.01968
Ae_17D_M00081	81	2017-10-22 07:25:49	17	Aedes aegypti	Lab-reared	Male	1.25202	1.20602	1.87119	1.58376	1.4802	1.47018	1.22719	1.2487	1.43906	1.64972	1.44004	1.27348	1.25725	1.59831	1.64397	1.4321	1.45573	1.49681	1.48614	1.42799	1.44095	1.47058	1.4772	1.42902	1.43032	1.43912	1.40285	1.40723	1.43287	1.45137	1.42084	1.41735	1.4437	1.46463	1.45245	1.44428	1.46621	1.45341	1.45471	1.47215	1.43495	1.41389	1.41149
Ae_17D_M00082	82	2017-10-22 07:25:49	17	Aedes aegypti	Lab-reared	Male	0.689627	0.668398	0.709526	0.707937	0.684382	0.660628	0.653413	0.64881	0.652062	0.664998	0.663161	0.656209	0.646857	0.625678	0.632577	0.650364	0.643975	0.642327	0.643586	0.640766	0.618323	0.623818	0.649541	0.638695	0.62765	0.627406	0.637409	0.625142	0.621223	0.636086	0.638988	0.630423	0.621805	0.629095	0.623756	0.616954	0.622044	0.635909	0.638304	0.627342	0.626717	0.626766	0.624589
Ae_17D_M00083	83	2017-10-22 07:25:49	17	Aedes aegypti	Lab-reared	Male	0.719768	0.691793	0.735007	0.776765	0.766667	0.72702	0.712454	0.677561	0.676322	0.741219	0.740839	0.734261	0.738932	0.710453	0.686995	0.683761	0.707143	0.713027	0.699953	0.681703	0.688967	0.6982	0.702792	0.709712	0.711846	0.710543	0.708178	0.696422	0.695778	0.708423	0.698789	0.696654	0.70428	0.709426	0.698379	0.68736	0.689743	0.690448	0.691769	0.694347	0.69575	0.696249	0.696262
Ae_17D_M00084	84	2017-10-22 07:25:49	17	Aedes aegypti	Lab-reared	Male	1.07898	1.05943	1.43875	1.32436	1.27891	1.29132	1.13167	1.0982	1.1633	1.28718	1.27836	1.18493	1.10522	1.1299	1.15986	1.18121	1.2049	1.19174	1.18669	1.20956	1.19082	1.21278	1.26656	1.24618	1.22848	1.20379	1.16012	1.16364	1.19025	1.2084	1.17178	1.16556	1.19295	1.21528	1.18297	1.15774	1.18056	1.16709	1.16561	1.18549	1.17599	1.17432	1.17855
Ae_17D_M00085	85	2017-10-22 07:25:49	17	Aedes aegypti	Lab-reared	Male	0.953269	0.933802	1.37056	1.04985	0.991942	1.12367	1.09679	1.04061	1.04786	1.15232	1.09746	1.03686	1.02886	1.06342	1.03403	1.00196	1.06135	1.07822	1.04955	1.01301	1.02865	1.05597	1.06443	1.02882	1.05073	1.08195	1.05152	1.0404	1.04096	1.04281	1.03925	1.04026	1.04588	1.0501	1.02996	1.01351	1.0219	1.02793	1.03435	1.04081	1.04125	1.03088	1.02433
Ae_17D_M00086	86	2017-10-22 07:25:49	17	Aedes aegypti	Lab-reared	Male	0.888959	0.862757	0.983114	0.878303	0.896199	0.978896	0.865242	0.873237	0.966327	1.05355	0.970142	0.928943	0.963235	0.961216	0.948912	0.947143	0.971362	0.955371	0.933469	0.933861	0.956294	0.966369	0.959459	0.957956	0.945026	0.932756	0.934014	0.936155	0.93131	0.923289	0.937854	0.944201	0.93401	0.914517	0.924822	0.936224	0.922887	0.926543	0.938901	0.945675	0.92137	0.919263	0.929325
Ae_17D_M00087	87	2017-10-22 07:25:49	17	Aedes aegypti	Lab-reared	Male	0.594336	0.602758	0.683419	0.647913	0.631293	0.645016	0.64161	0.618749	0.605184	0.621309	0.644316	0.628887	0.592517	0.621764	0.630685	0.623928	0.633917	0.617402	0.600661	0.602216	0.612944	0.630999	0.642886	0.622528	0.609504	0.610514	0.620702	0.617497	0.612228	0.612227	0.613291	0.615534	0.618049	0.619365	0.611979	0.606807	0.612202	0.616636	0.616046	0.611812	0.612219	0.612342	0.611867
Ae_17D_M00088	88	2017-10-22 07:25:49	17	Aedes aegypti	Lab-reared	Male	1.21304	1.48743	NaN	1.67419	1.30431	1.22956	1.17528	1.16934	1.23008	1.37068	1.45458	1.3609	1.23568	1.33737	1.34949	1.31865	1.42132	1.41003	1.38072	1.40442	1.36882	1.35989	1.3741	1.34211	1.31044	1.30164	1.32093	1.30475	1.29879	1.3224	1.34347	1.31943	1.28469	1.30293	1.32698	1.33799	1.32979	1.32173	1.31556	1.31206	1.3124	1.31214	1.31209
Ae_17D_M00089	89	2017-10-22 07:25:49	17	Aedes aegypti	Lab-reared	Male	1.39704	1.24258	1.52726	1.34656	1.40969	1.60895	1.29409	1.31871	1.4739	1.50337	1.55078	1.51876	1.41895	1.34499	1.39673	1.48413	1.41262	1.41147	1.44698	1.46629	1.41564	1.43929	1.5199	1.46746	1.46372	1.47387	1.43406	1.39548	1.38753	1.41175	1.43047	1.42899	1.39935	1.34654	1.34431	1.37076	1.39111	1.37982	1.39794	1.44549	1.41539	1.38049	1.35452
Ae_17D_M00090	90	2017-10-22 07:25:49	17	Aedes aegypti	Lab-reared	Male	1.27411	1.19255	1.23962	1.27345	1.3234	1.34129	1.25628	1.31889	1.52233	1.78155	1.66473	1.50732	1.41895	1.34499	1.38982	1.50299	1.52754	1.47166	1.4412	1.46523	1.41564	1.43457	1.52579	1.55078	1.51391	1.48534	1.50631	1.42366	1.3975	1.47657	1.56116	1.53537	1.46472	1.48479	1.47865	1.45405	1.43909	1.45127	1.47657	1.49088	1.44649	1.46301	1.50148
Ae_17D_M00091	91	2017-10-22 07:25:49	17	Aedes aegypti	Lab-reared	Male	1.15692	1.12656	1.6032	1.43495	1.36798	1.36737	1.16725	1.26979	1.53251	1.55372	1.59813	1.55925	1.44903	1.37529	1.35876	1.40759	1.52994	1.50495	1.46338	1.48754	1.43444	1.45335	1.54922	1.57995	1.48953	1.41365	1.43428	1.45875	1.45068	1.42529	1.487	1.50026	1.48569	1.56172	1.48756	1.4268	1.49019	1.52281	1.52077	1.5009	1.48718	1.49708	1.51403
Ae_17D_M00092	92	2017-10-22 07:25:49	17	Aedes aegypti	Lab-reared	Male	1.06843	1.06565	1.44305	1.17335	1.15645	1.29554	1.13566	1.09212	1.18631	1.4344	1.32683	1.20626	1.18195	1.21358	1.19862	1.18807	1.27021	1.23149	1.16834	1.15425	1.17625	1.17763	1.16098	1.17969	1.1836	1.1594	1.12099	1.15009	1.18078	1.17175	1.16181	1.15726	1.15711	1.15513	1.15399	1.15545	1.1576	1.14004	1.15118	1.18522	1.14587	1.13166	1.13939
Ae_17D_M00093	93	2017-10-22 07:25:49	17	Aedes aegypti	Lab-reared	Male	0.640751	0.67696	0.762808	0.710789	0.708519	0.749558	0.731102	0.71469	0.72388	0.760924	0.752964	0.744143	0.751689	0.762322	0.75112	0.741028	0.764594	0.766187	0.755525	0.746628	0.737713	0.753217	0.781574	0.773528	0.766411	0.762902	0.7579	0.752822	0.750559	0.752422	0.75846	0.757789	0.753529	0.756161	0.754012	0.749721	0.748819	0.759612	0.763173	0.755358	0.752882	0.75424	0.757577
Ae_17D_M00094	94	2017-10-22 07:25:49	17	Aedes aegypti	Lab-reared	Male	1.07375	0.9341	1.08665	1.15502	1.06595	0.973794	1.02334	1.05365	1.10542	1.21716	1.15335	1.05388	1.00619	1.07714	1.09801	1.07706	1.09821	1.17043	1.17516	1.08242	1.0887	1.13767	1.17697	1.1296	1.12929	1.13913	1.10305	1.08722	1.09582	1.1173	1.11057	1.12139	1.13817	1.11835	1.09807	1.08961	1.09504	1.09714	1.10992	1.12742	1.10901	1.09608	1.09313
Ae_17D_M00095	95	2017-10-22 07:25:49	17	Aedes aegypti	Lab-reared	Male	1.11955	1.13681	1.33376	1.10202	1.09958	1.22415	1.08649	1.113	1.21405	1.24644	1.29711	1.24854	1.1495	1.17793	1.16902	1.15769	1.23203	1.29188	1.24562	1.13875	1.1777	1.25784	1.30127	1.23677	1.19991	1.20036	1.21931	1.21247	1.19806	1.19317	1.2101	1.20052	1.17493	1.17186	1.16913	1.17582	1.19708	1.2001	1.20068	1.1998	1.17224	1.16465	1.17012
Ae_21D_M00051	51	2017-10-22 07:25:49	21	Aedes aegypti	Lab-reared	Male	1.22031	1.2715	NaN	1.79116	1.44437	1.48919	1.35902	1.43088	1.7168	2.18197	1.64392	1.47679	1.5166	1.44102	1.35101	1.34756	1.55651	1.68744	1.59134	1.4331	1.43593	1.47058	1.47634	1.42452	1.47947	1.49927	1.35215	1.37239	1.431	1.45066	1.52015	1.53352	1.50713	1.53263	1.44972	1.40098	1.46145	1.42454	1.42049	1.47221	1.43437	1.43118	1.44499
Ae_21D_M00052	52	2017-10-22 07:25:49	21	Aedes aegypti	Lab-reared	Male	1.07898	1.05943	1.43875	1.32436	1.26831	1.30141	1.22681	1.29675	1.43158	1.46165	1.5081	1.47359	1.39271	1.4252	1.38751	1.35905	1.47044	1.46249	1.3871	1.35083	1.50102	1.58244	1.49554	1.44284	1.45178	1.43896	1.35366	1.43216	1.51514	1.46747	1.38199	1.41718	1.51355	1.44456	1.40125	1.41499	1.47355	1.43366	1.42914	1.48161	1.4449	1.42127	1.41849
Ae_21D_M00053	53	2017-10-22 07:25:49	21	Aedes aegypti	Lab-reared	Male	1.03492	1.02938	1.37515	1.26471	1.32431	1.45465	1.1244	1.1819	1.41341	1.43762	1.27158	1.24879	1.36592	1.31706	1.29694	1.34182	1.4486	1.43907	1.37875	1.33878	1.29475	1.35033	1.48213	1.44476	1.35827	1.30919	1.32917	1.34812	1.36446	1.38743	1.45734	1.41737	1.33609	1.3555	1.35711	1.34161	1.3346	1.37298	1.41767	1.42789	1.3665	1.3742	1.4053
Ae_21D_M00054	54	2017-10-22 07:25:49	21	Aedes aegypti	Lab-reared	Male	0.945455	0.899935	1.03226	0.998541	0.952704	0.934719	0.926729	0.983369	1.03807	1.01595	1.04587	1.06398	1.03949	0.988697	0.985141	1.00226	0.990477	1.03503	1.0768	1.06193	1.02402	1.03209	1.07546	1.06987	1.04512	1.02558	1.02329	0.998792	1.01319	1.07438	1.05767	1.03314	1.02894	1.05063	1.02263	1.00373	1.04052	1.06671	1.0658	1.04401	1.03045	1.02486	1.02508
Ae_21D_M00055	55	2017-10-22 07:25:49	21	Aedes aegypti	Lab-reared	Male	1.09671	1.13681	1.33376	1.09308	1.1586	1.41211	1.1117	1.1004	1.24	1.37825	1.34785	1.27332	1.23501	1.26151	1.29497	1.301	1.26181	1.22797	1.22439	1.24739	1.22133	1.27105	1.37378	1.30006	1.22636	1.19727	1.21671	1.23799	1.2423	1.23252	1.24952	1.23526	1.21095	1.2317	1.21659	1.20221	1.22454	1.24766	1.24894	1.22506	1.19242	1.19464	1.21258
Ae_9D_M00051	51	2017-10-22 07:25:49	9	Aedes aegypti	Lab-reared	Male	1.04164	1.04149	1.0002	0.954377	1.00437	1.10674	1.07927	0.963805	0.94106	1.0692	0.999002	0.974342	1.04017	1.00292	0.977812	0.984417	1.01259	0.975671	0.948641	0.971383	0.992419	0.997308	0.995589	1.02022	0.984379	0.946759	0.968041	0.993039	0.988941	0.960912	0.976532	0.974108	0.957639	0.963641	0.972318	0.981837	0.988973	0.968091	0.959694	0.972636	0.976155	0.977676	0.98021
Ae_9D_M00052	52	2017-10-22 07:25:49	9	Aedes aegypti	Lab-reared	Male	1.03465	1.14497	1.33675	1.2384	1.28271	1.44973	1.35187	1.20254	1.14051	1.17612	1.15682	1.1576	1.17906	1.10971	1.13147	1.18172	1.12478	1.10342	1.09487	1.08593	1.12818	1.16762	1.17867	1.17142	1.14159	1.11518	1.11238	1.10987	1.10447	1.1038	1.14294	1.1368	1.10676	1.12699	1.10894	1.10024	1.13607	1.10535	1.09067	1.11468	1.1249	1.12331	1.1213
Ae_9D_M00053	53	2017-10-22 07:25:49	9	Aedes aegypti	Lab-reared	Male	0.970348	1.01509	1.06571	1.10315	1.14026	1.18281	1.23141	1.09439	1.02783	1.1187	1.06868	1.06517	1.13703	1.08763	1.02969	1.00572	1.03239	1.0425	1.02296	0.993719	1.02778	1.06799	1.07296	1.02331	1.02264	1.02867	0.991536	1.0137	1.04063	1.03811	1.03756	1.04328	1.04324	1.01819	1.01266	1.03211	1.06421	1.04113	1.02611	1.0378	1.03854	1.03656	1.03914
Ae_9D_M00054	54	2017-10-22 07:25:49	9	Aedes aegypti	Lab-reared	Male	1.00714	1.03297	0.921592	1.0156	1.06491	1.02135	0.996267	0.98347	0.995815	1.02796	0.985873	0.972758	0.99867	0.965433	0.946042	0.953854	0.981826	0.948947	0.92477	0.947297	0.968178	0.975195	0.971262	0.973587	0.962028	0.950438	0.954534	0.95972	0.956071	0.945075	0.947691	0.946965	0.944949	0.952562	0.943965	0.936845	0.946042	0.946141	0.951895	0.962056	0.948611	0.942916	0.95003
Ae_9D_M00055	55	2017-10-22 07:25:49	9	Aedes aegypti	Lab-reared	Male	1.25413	1.30097	1.34493	1.24055	1.21486	1.26817	1.32011	1.14472	1.08483	1.2584	1.19919	1.15311	1.17919	1.11318	1.09838	1.13998	1.21028	1.22211	1.17891	1.13048	1.17354	1.19593	1.17957	1.20062	1.20456	1.18246	1.1489	1.15622	1.18083	1.19551	1.16621	1.16641	1.18323	1.16101	1.16853	1.18731	1.18708	1.15726	1.14992	1.17318	1.18185	1.1763	1.1742
Ae_9D_M00056	56	2017-10-22 07:25:49	9	Aedes aegypti	Lab-reared	Male	1.33139	1.58988	1.60557	1.39418	1.44065	1.73069	1.80658	1.47815	1.36231	1.5303	1.61577	1.56722	1.4648	1.39071	1.43828	1.55555	1.58323	1.5357	1.46133	1.4199	1.56378	1.70294	1.68748	1.61452	1.60802	1.6142	1.56337	1.51644	1.50288	1.52383	1.54002	1.56303	1.57534	1.54642	1.51359	1.52082	1.58346	1.57692	1.54898	1.53689	1.55326	1.60354	1.64052
Ae_9D_M00057	57	2017-10-22 07:25:49	9	Aedes aegypti	Lab-reared	Male	0.749164	0.776755	0.649587	0.704185	0.780949	0.797033	0.730573	0.703427	0.70556	0.714374	0.723671	0.747487	0.766575	0.703442	0.695238	0.720254	0.716326	0.700992	0.700274	0.720596	0.717475	0.716661	0.722722	0.722483	0.712973	0.708263	0.719342	0.715952	0.706415	0.700742	0.709709	0.709251	0.70259	0.70739	0.715461	0.718545	0.71253	0.70738	0.708202	0.712899	0.709087	0.710672	0.715235
Ae_9D_M00058	58	2017-10-22 07:25:49	9	Aedes aegypti	Lab-reared	Male	1.14641	1.30482	1.3435	1.37935	1.44298	1.42618	1.21876	1.13551	1.16369	1.27236	1.18321	1.19898	1.36313	1.26533	1.1946	1.2011	1.28249	1.2065	1.15825	1.22188	1.24739	1.26454	1.277	1.26078	1.2438	1.22973	1.21924	1.23418	1.24141	1.23104	1.25128	1.2257	1.18506	1.20161	1.24374	1.26809	1.24229	1.20241	1.19353	1.21708	1.22445	1.21639	1.21155
Ae_9D_M00059	59	2017-10-22 07:25:49	9	Aedes aegypti	Lab-reared	Male	0.211993	0.215558	0.223375	0.200826	0.195599	0.202445	0.191103	0.191803	0.198163	0.201011	0.201985	0.200622	0.196743	0.189514	0.190774	0.195589	0.194324	0.19546	0.194992	0.191658	0.195292	0.195602	0.193199	0.198124	0.193943	0.188503	0.191862	0.190664	0.189158	0.189492	0.187379	0.187538	0.188743	0.186802	0.186646	0.187789	0.188436	0.185706	0.18292	0.181883	0.182639	0.181758	0.180863
Ae_9D_M00060	60	2017-10-22 07:25:49	9	Aedes aegypti	Lab-reared	Male	1.01067	0.988402	1.0416	1.00973	0.970683	0.960474	0.996061	1.00185	1.01084	1.04297	0.96098	0.945683	1.00881	0.975934	0.953772	0.960535	0.987685	0.975635	0.95466	0.954465	0.992557	1.01315	1.00547	1.00638	0.99408	0.975148	0.961609	0.961383	0.964657	0.968089	0.986441	0.980658	0.966472	0.986147	0.980181	0.969853	0.978332	0.977995	0.977096	0.9778	0.971511	0.9697	0.973264
Ae_9D_M00061	61	2017-10-22 07:25:49	9	Aedes aegypti	Lab-reared	Male	1.14718	1.24903	1.15636	1.17054	1.3039	1.43131	1.22329	1.13551	1.16369	1.27236	1.1887	1.17544	1.26141	1.18059	1.16008	1.19614	1.2258	1.15165	1.10145	1.12589	1.14537	1.16483	1.17828	1.16919	1.15888	1.15048	1.14484	1.16036	1.17063	1.16316	1.15736	1.15579	1.15692	1.15635	1.15757	1.16117	1.16273	1.1344	1.13733	1.17295	1.15421	1.13734	1.13949
Ae_9D_M00062	62	2017-10-22 07:25:49	9	Aedes aegypti	Lab-reared	Male	1.34027	1.27268	1.18582	1.36792	1.31797	1.14923	1.18445	1.18154	1.14415	1.11543	1.14239	1.1552	1.12278	1.05924	1.11256	1.1895	1.0941	1.06534	1.06329	1.0555	1.06787	1.10413	1.14571	1.14299	1.09531	1.06283	1.08461	1.06997	1.06206	1.08195	1.10287	1.08856	1.065	1.08504	1.07158	1.05921	1.07928	1.07684	1.06917	1.06618	1.06494	1.0623	1.06389
Ae_9D_M00063	63	2017-10-22 07:25:49	9	Aedes aegypti	Lab-reared	Male	0.940892	1.02226	0.979454	0.936602	0.986067	1.08427	1.05626	0.991396	0.966287	1.00018	0.997348	1.00897	1.02863	0.955077	0.962411	1.01548	1.01305	0.966772	0.942548	0.965234	0.986229	0.99129	0.989828	1.0144	0.979246	0.943445	0.965124	0.960082	0.952071	0.956246	0.959845	0.958697	0.953067	0.946786	0.960883	0.975524	0.971339	0.969439	0.964215	0.957042	0.959464	0.96952	0.97587
Ae_9D_M00064	64	2017-10-22 07:25:49	9	Aedes aegypti	Lab-reared	Male	0.374765	0.407227	0.391264	0.388074	0.405176	0.420522	0.39525	0.391953	0.403526	0.411867	0.395389	0.388409	0.396938	0.39394	0.393007	0.396238	0.401034	0.390798	0.384944	0.393301	0.396069	0.393092	0.390855	0.402128	0.395213	0.385433	0.392531	0.392656	0.389411	0.387875	0.393396	0.394236	0.390522	0.389107	0.395508	0.398516	0.390656	0.391325	0.393472	0.393468	0.39294	0.395184	0.397554
Ae_9D_M00065	65	2017-10-22 07:25:49	9	Aedes aegypti	Lab-reared	Male	0.805272	0.851062	0.899304	0.885203	0.867547	0.858862	0.849131	0.886343	0.907254	0.867129	0.862321	0.86886	0.863678	0.820796	0.82073	0.847222	0.853646	0.830655	0.812323	0.817858	0.835806	0.846577	0.848183	0.85571	0.840564	0.830595	0.851563	0.84139	0.832003	0.840065	0.847473	0.843937	0.837839	0.847207	0.853099	0.85203	0.845718	0.840729	0.837668	0.837947	0.845846	0.849568	0.848034
Ae_9D_M00066	66	2017-10-22 07:25:49	9	Aedes aegypti	Lab-reared	Male	1.47212	2.02963	1.53541	1.53787	1.61227	1.61126	1.45372	1.33739	1.34442	1.50001	1.44013	1.46691	1.59632	1.32456	1.34113	1.53458	1.56451	1.44574	1.37185	1.39929	1.47916	1.53704	1.5497	1.57918	1.50679	1.42093	1.39597	1.40653	1.42782	1.44491	1.46452	1.45465	1.44768	1.50836	1.51644	1.49071	1.4742	1.4573	1.46355	1.48213	1.44607	1.44098	1.46522
Ae_9D_M00067	67	2017-10-22 07:25:49	9	Aedes aegypti	Lab-reared	Male	1.25712	1.5286	NaN	1.70184	1.43453	1.51222	1.56734	1.35571	1.30732	1.60549	1.59564	1.40137	1.28136	1.37665	1.45935	1.45532	1.40217	1.41375	1.41321	1.37279	1.43801	1.50189	1.50493	1.46535	1.42793	1.39912	1.37558	1.34831	1.36542	1.42098	1.36381	1.36886	1.42164	1.4066	1.38608	1.399	1.45012	1.39543	1.36424	1.39106	1.41612	1.40436	1.38521
Ae_9D_M00068	68	2017-10-22 07:25:49	9	Aedes aegypti	Lab-reared	Male	1.07972	1.26129	1.15741	1.17986	1.23293	1.25404	1.19319	1.15403	1.1265	1.09998	1.11764	1.18495	1.26157	1.18468	1.13493	1.13188	1.1587	1.15865	1.14188	1.12902	1.14308	1.16256	1.18108	1.20714	1.16231	1.11966	1.14178	1.12266	1.11031	1.13156	1.17445	1.16508	1.13107	1.14962	1.16072	1.15604	1.14135	1.12651	1.13176	1.15265	1.14819	1.13947	1.13744
Ae_9D_M00069	69	2017-10-22 07:25:49	9	Aedes aegypti	Lab-reared	Male	0.822782	0.872567	0.918208	0.845355	0.834571	0.87431	0.868182	0.843048	0.825734	0.827879	0.830577	0.847909	0.871534	0.85539	0.833485	0.822314	0.829488	0.824173	0.818031	0.822442	0.841552	0.842556	0.832552	0.854395	0.847751	0.827525	0.823418	0.839425	0.849355	0.843513	0.850615	0.84225	0.825977	0.826024	0.836371	0.843178	0.837009	0.83163	0.833024	0.839852	0.841907	0.837244	0.834733
Ae_9D_M00070	70	2017-10-22 07:25:49	9	Aedes aegypti	Lab-reared	Male	1.37248	1.84271	NaN	NaN	NaN	NaN	2.04766	1.49449	1.42739	1.8631	1.79887	1.58575	1.49624	1.5202	1.55354	1.57757	1.60277	1.64927	1.57899	1.44317	1.58135	1.72646	1.72671	1.76103	1.64053	1.54293	1.56684	1.53166	1.53717	1.61902	1.65253	1.59709	1.51646	1.48844	1.5244	1.60139	1.66873	1.61247	1.55632	1.54678	1.56866	1.56779	1.55825
Ae_9D_M00071	71	2017-10-22 07:25:49	9	Aedes aegypti	Lab-reared	Male	1.17037	1.24903	1.15636	1.17986	1.24144	1.24221	1.10008	1.09362	1.15173	1.18191	1.11048	1.0814	1.11086	1.0973	1.10505	1.13491	1.16269	1.13141	1.09101	1.08481	1.15994	1.2014	1.17795	1.16984	1.13936	1.12108	1.14251	1.12266	1.11155	1.13177	1.1515	1.14696	1.12975	1.13011	1.13315	1.13688	1.13941	1.12897	1.1269	1.13294	1.11414	1.118	1.1382
Ae_9D_M00072	72	2017-10-22 07:25:49	9	Aedes aegypti	Lab-reared	Male	0.452162	0.465412	0.491329	0.507405	0.511024	0.507295	0.505935	0.49071	0.479545	0.484402	0.491977	0.498324	0.499289	0.487091	0.485265	0.493426	0.501828	0.491112	0.481947	0.487695	0.499393	0.503263	0.499577	0.501283	0.493633	0.486008	0.489503	0.49322	0.493281	0.491184	0.498932	0.496226	0.487502	0.489655	0.49125	0.491838	0.492371	0.491326	0.487509	0.483354	0.486736	0.488012	0.488116
Ae_9D_M00073	73	2017-10-22 07:25:49	9	Aedes aegypti	Lab-reared	Male	0.836689	0.929061	0.974616	1.01781	1.0178	0.98815	0.969905	0.926779	0.908651	0.942179	0.979538	0.989581	0.980147	1.01374	1.00208	0.970214	0.970285	0.951366	0.944157	0.965533	0.986229	0.992819	0.987776	0.988201	0.990327	0.98597	0.971164	0.970054	0.973937	0.976354	0.979305	0.97622	0.972659	0.979581	0.967235	0.96714	0.998301	0.982237	0.965921	0.970086	0.983029	0.982556	0.978704
Ae_9D_M00074	74	2017-10-22 07:25:49	9	Aedes aegypti	Lab-reared	Male	1.09444	1.13828	1.18431	1.11905	1.11424	1.14672	1.10486	1.06928	1.09667	1.19313	1.08138	1.04964	1.12335	1.067	1.08689	1.13566	1.0874	1.04058	1.03955	1.09024	1.11341	1.13058	1.14505	1.14151	1.09733	1.05688	1.05713	1.07441	1.08602	1.0828	1.08059	1.0823	1.08643	1.08863	1.09375	1.09373	1.08332	1.07247	1.08016	1.10005	1.08563	1.08342	1.0918
Ae_9D_M00075	75	2017-10-22 07:25:49	9	Aedes aegypti	Lab-reared	Male	1.39322	1.67451	1.69768	1.76643	1.58746	1.47108	1.77172	1.56983	1.3361	1.28121	1.37849	1.49573	1.49379	1.33884	1.34602	1.4512	1.47834	1.45215	1.36973	1.2895	1.38909	1.484	1.49148	1.51977	1.45808	1.3822	1.36086	1.37204	1.39306	1.41015	1.43636	1.38384	1.32457	1.37222	1.40703	1.42502	1.44328	1.43666	1.42342	1.41945	1.44325	1.43106	1.4102
Ae_9D_M00076	76	2017-10-22 07:25:49	9	Aedes aegypti	Lab-reared	Male	1.08177	1.09693	1.28743	1.34449	1.37072	1.41391	1.46459	1.30436	1.23775	1.36696	1.33158	1.35877	1.46326	1.25778	1.23882	1.33051	1.35718	1.3432	1.28214	1.21838	1.30465	1.38857	1.39033	1.36387	1.33416	1.32541	1.34644	1.33403	1.32613	1.34749	1.40847	1.37991	1.31358	1.33091	1.35408	1.37595	1.39411	1.36207	1.36575	1.4118	1.38701	1.36948	1.37499
Ae_13D_M00001	1	2017-10-22 07:25:49	13	Aedes aegypti	Lab-reared	Male	0.992803	1.09823	0.960564	1.05951	1.10384	1.06749	1.1113	1.01856	0.950013	0.98557	1.02449	1.0378	1.01848	0.975769	0.99821	1.04996	1.04434	1.01436	1.00256	1.02431	1.04759	1.03564	1.01422	1.06119	1.02959	0.984613	1.00606	1.02843	1.03817	1.03786	1.058	1.03829	1.00632	1.02531	1.02764	1.02368	1.03033	1.02742	1.02343	1.02274	1.02357	1.02367	1.0244
Ae_13D_M00002	2	2017-10-22 07:25:49	13	Aedes aegypti	Lab-reared	Male	1.04601	1.18388	1.22045	1.14638	1.13225	1.18118	1.22468	1.1395	1.10416	1.20494	1.19507	1.18882	1.20999	1.13413	1.14852	1.22226	1.2486	1.23918	1.21255	1.19534	1.24826	1.2687	1.24647	1.26768	1.26611	1.24868	1.23729	1.22458	1.22768	1.24547	1.23558	1.24156	1.26559	1.28628	1.26877	1.25457	1.27475	1.27692	1.27471	1.27627	1.27916	1.28114	1.28336
Ae_13D_M00003	3	2017-10-22 07:25:49	13	Aedes aegypti	Lab-reared	Male	0.975747	0.997971	1.14761	1.02119	0.979185	1.03047	1.07104	1.0296	0.978041	0.968909	0.998306	1.01302	0.998934	0.995667	0.993729	0.981988	0.953984	0.95142	0.943365	0.9218	0.955193	0.976998	0.971262	0.973587	0.963513	0.94705	0.935504	0.936355	0.941261	0.944725	0.948575	0.946965	0.944461	0.95095	0.960389	0.965903	0.962612	0.951562	0.946692	0.949475	0.945538	0.939735	0.937844
Ae_13D_M00004	4	2017-10-22 07:25:49	13	Aedes aegypti	Lab-reared	Male	0.674435	0.71512	0.67743	0.677827	0.666063	0.649259	0.657881	0.661958	0.656727	0.647705	0.658052	0.672753	0.678456	0.660754	0.659315	0.673666	0.687165	0.661101	0.635678	0.636302	0.654936	0.657385	0.646618	0.658758	0.652068	0.640364	0.64477	0.650219	0.64613	0.636348	0.65272	0.654925	0.644493	0.645524	0.643893	0.64574	0.654233	0.645395	0.642076	0.649747	0.649905	0.648409	0.648129
Ae_13D_M00005	5	2017-10-22 07:25:49	13	Aedes aegypti	Lab-reared	Male	1.19557	1.24554	1.29616	1.3336	1.38245	1.39692	1.30422	1.24376	1.19871	1.16276	1.24191	1.33865	1.33884	1.17839	1.16952	1.25203	1.28014	1.23071	1.17724	1.16482	1.21254	1.25691	1.26653	1.25339	1.21138	1.18568	1.20708	1.20377	1.20697	1.22344	1.19141	1.19051	1.20756	1.18408	1.17486	1.18479	1.20383	1.19241	1.18373	1.19015	1.19746	1.19417	1.1841
Ae_13D_M00006	6	2017-10-22 07:25:49	13	Aedes aegypti	Lab-reared	Male	0.296131	0.302712	0.302891	0.325446	0.328531	0.308535	0.284783	0.282738	0.291338	0.296143	0.28914	0.291163	0.301922	0.292021	0.291981	0.297753	0.295255	0.290477	0.28775	0.288581	0.289144	0.288993	0.290662	0.29965	0.297209	0.291423	0.293819	0.293459	0.291574	0.290745	0.295675	0.295598	0.291731	0.29182	0.296337	0.299566	0.297088	0.293804	0.292466	0.292958	0.291383	0.291607	0.292763
Ae_13D_M00007	7	2017-10-22 07:25:49	13	Aedes aegypti	Lab-reared	Male	1.1432	1.25411	1.50586	1.57372	1.61227	1.61126	1.45372	1.34706	1.31594	1.35033	1.39357	1.38129	1.31906	1.26738	1.35918	1.51659	1.45387	1.40114	1.35842	1.32765	1.39364	1.41136	1.38203	1.46215	1.42862	1.37015	1.39313	1.34213	1.32828	1.38708	1.41342	1.38004	1.35567	1.44659	1.41239	1.36958	1.42123	1.3983	1.36999	1.37071	1.39233	1.39996	1.39508
Ae_13D_M00008	8	2017-10-22 07:25:49	13	Aedes aegypti	Lab-reared	Male	1.69858	2.52471	2.33962	1.69118	1.5702	1.63481	1.68255	1.55946	1.47583	1.512	1.54752	1.59479	1.5977	1.40382	1.41438	1.50933	1.44611	1.45327	1.45051	1.40517	1.47425	1.53704	1.54879	1.5735	1.54798	1.49767	1.46318	1.47538	1.47493	1.44602	1.46163	1.45777	1.44205	1.45806	1.51214	1.5514	1.52652	1.50685	1.49067	1.48273	1.50695	1.48772	1.46728
Ae_13D_M00009	9	2017-10-22 07:25:49	13	Aedes aegypti	Lab-reared	Male	0.444617	0.459677	0.484995	0.479857	0.476166	0.473756	0.457242	0.453265	0.458192	0.463701	0.462675	0.458133	0.451986	0.443458	0.445495	0.452824	0.454281	0.45097	0.450545	0.456594	0.462979	0.460743	0.453742	0.456711	0.456718	0.452399	0.446755	0.44979	0.450726	0.445571	0.444779	0.445887	0.447151	0.447039	0.448668	0.451422	0.4535	0.450732	0.450589	0.453629	0.450289	0.44943	0.450669
Ae_13D_M00010	10	2017-10-22 07:25:49	13	Aedes aegypti	Lab-reared	Male	1.58369	1.78018	1.46383	1.47341	1.52561	1.56722	1.6129	1.51077	1.44429	1.47982	1.40237	1.41782	1.56466	1.6127	1.54272	1.50848	1.65248	1.55169	1.41828	1.38565	1.52628	1.59597	1.52607	1.54394	1.57909	1.55745	1.45892	1.45335	1.47611	1.49559	1.57126	1.55275	1.48576	1.50311	1.52624	1.54747	1.56569	1.54779	1.54577	1.56676	1.55498	1.53754	1.53332
Ae_13D_M00011	11	2017-10-22 07:25:49	13	Aedes aegypti	Lab-reared	Male	0.945949	0.995086	1.0424	1.00973	0.970683	0.962431	1.00403	0.941422	0.877246	0.877356	0.905161	0.940527	0.960871	0.930354	0.935762	0.953592	0.929319	0.90621	0.904645	0.925253	0.925579	0.932045	0.951716	0.975291	0.957312	0.932197	0.937537	0.928662	0.930477	0.948269	0.940365	0.931023	0.932986	0.952681	0.948985	0.937118	0.936087	0.935532	0.937182	0.939594	0.935547	0.935387	0.94031
Ae_13D_M00012	12	2017-10-22 07:25:49	13	Aedes aegypti	Lab-reared	Male	1.40906	1.46736	1.51798	1.55543	1.59254	1.63945	1.70216	1.43737	1.33781	1.49676	1.44013	1.45295	1.60079	1.52262	1.43518	1.40008	1.42829	1.40089	1.37619	1.4001	1.4732	1.58584	1.65712	1.52341	1.45271	1.42377	1.39729	1.40653	1.42782	1.44491	1.46452	1.45777	1.44359	1.46326	1.45626	1.45179	1.47137	1.43352	1.4187	1.44184	1.43596	1.44325	1.4659
Ae_13D_M00013	13	2017-10-22 07:25:49	13	Aedes aegypti	Lab-reared	Male	1.21212	1.30497	1.19118	1.11254	1.11424	1.14672	1.10486	1.06928	1.0942	1.19037	1.12936	1.09725	1.12324	1.06778	1.05978	1.0923	1.11983	1.09366	1.0597	1.05446	1.09538	1.13528	1.14247	1.10868	1.09236	1.09143	1.08944	1.06837	1.06206	1.08195	1.10287	1.08856	1.06404	1.08177	1.10459	1.11998	1.12244	1.11275	1.11144	1.11801	1.10146	1.09916	1.10656
Ae_13D_M00014	14	2017-10-22 07:25:49	13	Aedes aegypti	Lab-reared	Male	2.0476	NaN	2.04964	1.98187	2.13177	2.04086	1.6648	1.62086	1.68124	1.71167	1.74382	1.77246	1.7978	1.82795	1.85457	1.88496	1.91745	1.78948	1.70996	1.73644	1.74517	1.83941	2.03285	2.07454	1.95594	1.81589	1.72979	1.73663	1.71669	1.65991	1.75089	1.76759	1.71345	1.73436	1.69492	1.71396	1.88481	1.79112	1.75629	1.84746	1.80646	1.79437	1.81851
Ae_13D_M00015	15	2017-10-22 07:25:49	13	Aedes aegypti	Lab-reared	Male	1.04346	1.15186	1.33974	1.13385	1.12611	1.25942	1.20378	1.10747	1.04649	1.03086	1.01321	1.04495	1.11063	1.06252	1.02763	1.03965	1.1028	1.06419	1.0127	1.01133	1.05488	1.05813	1.03221	1.07734	1.07914	1.04801	1.02847	1.04236	1.04768	1.0291	1.02614	1.04154	1.05828	1.04653	1.04606	1.05436	1.05954	1.04282	1.038	1.04681	1.02464	1.0283	1.04531
Ae_13D_M00016	16	2017-10-22 07:25:49	13	Aedes aegypti	Lab-reared	Male	1.22913	1.43092	1.45702	1.30429	1.36015	1.55378	1.41834	1.30754	1.32507	1.47391	1.25654	1.2281	1.41087	1.29011	1.29184	1.38872	1.41792	1.3382	1.28387	1.3097	1.38699	1.37104	1.30369	1.37187	1.35005	1.3021	1.3241	1.31423	1.30939	1.32895	1.3507	1.33067	1.29969	1.31867	1.32243	1.31457	1.30939	1.30328	1.31338	1.33255	1.31238	1.31517	1.33435
Ae_13D_M00017	17	2017-10-22 07:25:49	13	Aedes aegypti	Lab-reared	Male	1.28162	1.57866	1.35345	1.35329	1.53001	1.79644	1.57831	1.32443	1.26431	1.40038	1.28504	1.25757	1.36334	1.31661	1.35789	1.44089	1.39388	1.30308	1.2581	1.28352	1.34815	1.39506	1.40836	1.43177	1.42253	1.37565	1.315	1.31717	1.34277	1.35811	1.34348	1.32692	1.32412	1.34345	1.33787	1.35951	1.43856	1.36751	1.32484	1.35123	1.3503	1.36142	1.3793
Ae_13D_M00018	18	2017-10-22 07:25:49	13	Aedes aegypti	Lab-reared	Male	0.924765	0.992205	0.957757	0.992393	0.998952	0.971957	0.955504	0.914936	0.899878	0.933275	0.938366	0.933637	0.926025	0.898425	0.904817	0.928883	0.930765	0.915841	0.903032	0.904406	0.922044	0.930091	0.930835	0.953692	0.93974	0.910776	0.901854	0.917349	0.924949	0.91551	0.932339	0.931131	0.918268	0.925852	0.928221	0.926819	0.925772	0.91643	0.917693	0.929982	0.926936	0.927911	0.929532
Ae_13D_M00019	19	2017-10-22 07:25:49	13	Aedes aegypti	Lab-reared	Male	1.04601	1.18388	1.22045	1.13775	1.18755	1.32364	1.24998	1.18972	1.17935	1.21266	1.25286	1.25153	1.21042	1.17948	1.22303	1.28786	1.25944	1.23138	1.22518	1.24756	1.31174	1.33266	1.29829	1.27677	1.28913	1.29126	1.24324	1.21979	1.2344	1.284	1.34159	1.31753	1.26189	1.27932	1.30205	1.32364	1.34182	1.31928	1.30016	1.30381	1.32698	1.32049	1.31275
Ae_13D_M00020	20	2017-10-22 07:25:49	13	Aedes aegypti	Lab-reared	Male	1.11849	1.1736	1.21924	1.13775	1.18755	1.3259	1.25712	1.13939	1.08755	1.12267	1.15756	1.1937	1.21013	1.1378	1.13071	1.1439	1.09354	1.07653	1.06984	1.0624	1.10335	1.14368	1.15068	1.11592	1.09903	1.09779	1.0955	1.07568	1.05941	1.0618	1.09884	1.09643	1.06741	1.0707	1.06404	1.06459	1.08402	1.06937	1.05383	1.05345	1.06469	1.0602	1.05201
Ae_13D_M00021	21	2017-10-22 07:25:49	13	Aedes aegypti	Lab-reared	Male	1.15531	1.20413	1.25475	1.2922	1.33996	1.35898	1.28122	1.15313	1.1209	1.2247	1.21296	1.20144	1.22734	1.20533	1.17611	1.16658	1.19353	1.19135	1.16778	1.15487	1.24025	1.28682	1.25452	1.23899	1.22543	1.2138	1.2047	1.19418	1.19827	1.216	1.20982	1.20415	1.20302	1.20039	1.19801	1.20659	1.22558	1.1954	1.18445	1.20794	1.21559	1.20925	1.20203
Ae_13D_M00022	22	2017-10-22 07:25:49	13	Aedes aegypti	Lab-reared	Male	0.849822	0.954939	0.997208	0.95889	1.00937	1.09828	1.00594	0.935086	0.922566	0.956051	0.928331	0.902997	0.902129	0.905337	0.906601	0.907347	0.910524	0.898194	0.886772	0.888772	0.906429	0.916077	0.915008	0.920492	0.90134	0.88256	0.8894	0.88448	0.881488	0.887576	0.893949	0.887937	0.878858	0.886867	0.898959	0.90301	0.893327	0.884778	0.883896	0.889031	0.888267	0.885506	0.886018
Ae_13D_M00023	23	2017-10-22 07:25:49	13	Aedes aegypti	Lab-reared	Male	0.907351	0.948841	0.996486	0.970363	0.941701	0.925804	0.911693	0.90828	0.925095	0.956984	0.928331	0.902997	0.902061	0.903183	0.923379	0.938364	0.914973	0.91209	0.915728	0.915418	0.931074	0.951054	0.966018	0.967947	0.9714	0.963684	0.934987	0.918496	0.922069	0.940514	0.946882	0.936903	0.924626	0.932055	0.933252	0.935103	0.943856	0.936123	0.931374	0.934745	0.930968	0.931633	0.934587
Ae_13D_M00024	24	2017-10-22 07:25:49	13	Aedes aegypti	Lab-reared	Male	1.31819	1.23371	1.29472	1.3336	1.38245	1.3996	1.31232	1.17384	1.1356	1.24231	1.30111	1.29063	1.24375	1.2083	1.25302	1.32093	1.28854	1.26541	1.22275	1.16776	1.20988	1.2541	1.26852	1.29099	1.29263	1.25092	1.18047	1.20541	1.23749	1.22412	1.215	1.21059	1.20869	1.20478	1.21936	1.23444	1.2323	1.2313	1.23142	1.2361	1.26035	1.24814	1.22787
Ae_13D_M00025	25	2017-10-22 07:25:49	13	Aedes aegypti	Lab-reared	Male	1.16697	1.21204	1.25722	1.17556	1.15807	1.20771	1.25184	1.15955	1.12353	1.22768	1.15544	1.14514	1.2266	1.1497	1.16453	1.22702	1.20383	1.21908	1.22922	1.20731	1.22005	1.24541	1.25206	1.19996	1.22417	1.24806	1.17731	1.15288	1.17272	1.21535	1.21143	1.20415	1.20302	1.20039	1.19801	1.20575	1.22482	1.21197	1.20205	1.20787	1.21462	1.20807	1.20441
Ae_13D_M00026	26	2017-10-22 07:25:49	13	Aedes aegypti	Lab-reared	Male	1.60629	1.64345	1.69407	1.73152	1.76863	1.82023	1.89879	1.50871	1.43273	1.87622	1.60973	1.45322	1.49677	1.52692	1.55354	1.58074	1.60954	1.56146	1.48569	1.43927	1.52034	1.54364	1.49001	1.51625	1.45345	1.39149	1.4135	1.43898	1.43376	1.41078	1.47114	1.46285	1.4117	1.4309	1.42728	1.42291	1.44255	1.43666	1.42522	1.41909	1.41311	1.42444	1.4415
Ae_13D_M00027	27	2017-10-22 07:25:49	13	Aedes aegypti	Lab-reared	Male	1.92633	2.19701	1.60956	2.24003	1.85333	1.4014	1.43793	1.39077	1.34356	1.37821	1.4222	1.40727	1.34036	1.29	1.34405	1.4071	1.30381	1.21937	1.19087	1.21427	1.23011	1.27232	1.32531	1.30882	1.25725	1.22685	1.24844	1.24564	1.23142	1.2236	1.2439	1.21903	1.17968	1.19726	1.22118	1.23444	1.2323	1.23297	1.22531	1.21233	1.21675	1.22319	1.22379
Ae_13D_M00028	28	2017-10-22 07:25:49	13	Aedes aegypti	Lab-reared	Male	0.961837	1.10693	0.891467	0.906394	0.964733	0.983534	0.914093	0.8934	0.91598	0.947768	0.886003	0.875563	0.935179	0.939538	0.935515	0.934702	0.936486	0.921885	0.908588	0.909744	0.929062	0.923913	0.913299	0.97325	0.96049	0.914643	0.906056	0.911317	0.902751	0.884564	0.925296	0.930307	0.905209	0.912471	0.925536	0.924314	0.903863	0.907784	0.922165	0.932305	0.921701	0.913789	0.911934
Ae_13D_M00029	29	2017-10-22 07:25:49	13	Aedes aegypti	Lab-reared	Male	1.60629	1.64345	1.69407	1.76643	1.60696	1.45176	1.4916	1.4272	1.37304	1.40799	1.4631	1.38326	1.26302	1.36136	1.38277	1.3441	1.37405	1.30756	1.2581	1.28352	1.35261	1.37023	1.33814	1.35964	1.34966	1.33638	1.35746	1.34096	1.35509	1.40971	1.36004	1.32423	1.32471	1.34544	1.32176	1.31381	1.36006	1.31662	1.30517	1.35145	1.35693	1.32242	1.3041
Ae_13D_M00030	30	2017-10-22 07:25:49	13	Aedes aegypti	Lab-reared	Male	1.02313	1.11182	1.29152	1.22529	1.13719	1.10903	1.15389	1.04439	0.986409	1.07152	1.07776	1.05493	1.04028	1.03381	1.02403	1.02415	1.05061	1.05888	1.03636	1.00635	1.06736	1.10606	1.09036	1.08725	1.06687	1.04808	1.04864	1.03152	1.02815	1.04697	1.04787	1.05097	1.05308	1.04082	1.05303	1.06717	1.05779	1.0385	1.03261	1.04407	1.05527	1.05821	1.0563
Ae_13D_M00031	31	2017-10-22 07:25:49	13	Aedes aegypti	Lab-reared	Male	1.30067	1.28744	1.57991	1.65668	1.72071	1.65545	1.32894	1.29981	1.3214	1.26254	1.36068	1.41536	1.34036	1.29	1.34405	1.40285	1.29711	1.29391	1.30323	1.27537	1.33071	1.38394	1.39033	1.36387	1.33416	1.32831	1.35034	1.2735	1.25945	1.34605	1.34147	1.30098	1.28027	1.32662	1.33976	1.32746	1.3217	1.33996	1.33922	1.31496	1.31663	1.30606	1.29161
Ae_13D_M00032	32	2017-10-22 07:25:49	13	Aedes aegypti	Lab-reared	Male	1.20267	1.43092	1.45702	1.30429	1.349	1.58244	1.6591	1.31201	1.21167	1.44693	1.34509	1.26347	1.30065	1.33641	1.31829	1.29289	1.3223	1.26959	1.20749	1.1939	1.28676	1.33341	1.30146	1.32284	1.31852	1.29665	1.28179	1.26583	1.2675	1.28535	1.27306	1.27995	1.29926	1.29314	1.26674	1.25457	1.27475	1.27507	1.28286	1.30373	1.30968	1.28431	1.2618
Ae_13D_M00033	33	2017-10-22 07:25:49	13	Aedes aegypti	Lab-reared	Male	0.748489	0.838561	0.882778	0.87	0.854118	0.84828	0.843697	0.82368	0.807486	0.810811	0.843536	0.849004	0.822902	0.829234	0.837486	0.83682	0.823872	0.816136	0.797704	0.77397	0.814786	0.844974	0.844071	0.851715	0.8391	0.821595	0.818091	0.813947	0.815487	0.8226	0.820491	0.814167	0.808787	0.809617	0.819188	0.829925	0.832292	0.814962	0.811295	0.826533	0.83004	0.821677	0.814736
Ae_13D_M00034	34	2017-10-22 07:25:49	13	Aedes aegypti	Lab-reared	Male	1.98294	1.74094	1.46172	1.47341	1.52561	1.57119	1.62954	1.40012	1.31055	1.4605	1.41966	1.38536	1.41111	1.35208	1.39935	1.48872	1.43403	1.3334	1.28387	1.3097	1.37739	1.42645	1.44087	1.47195	1.37587	1.30762	1.37098	1.36871	1.35576	1.37742	1.44179	1.40965	1.33837	1.35709	1.35829	1.35853	1.37788	1.35255	1.33197	1.33263	1.32979	1.35744	1.38847
Ae_13D_M00035	35	2017-10-22 07:25:49	13	Aedes aegypti	Lab-reared	Male	1.00648	1.10553	1.28885	1.35847	1.3086	1.22143	1.16537	1.12242	1.14803	1.25353	1.11915	1.10546	1.24404	1.1698	1.14423	1.19041	1.2699	1.20226	1.12403	1.11779	1.20139	1.21922	1.17284	1.2301	1.19982	1.14032	1.13661	1.15362	1.16262	1.15669	1.17435	1.16998	1.1504	1.14902	1.16501	1.18139	1.18148	1.16786	1.16285	1.16877	1.16035	1.1699	1.18602
Ae_13D_M00036	36	2017-10-22 07:25:49	13	Aedes aegypti	Lab-reared	Male	1.39895	1.79188	1.46196	1.78343	1.82821	1.56413	1.61809	1.40012	1.31055	1.4605	1.41966	1.38536	1.41133	1.35816	1.35097	1.38532	1.41511	1.3382	1.28387	1.3097	1.37739	1.43062	1.4358	1.40449	1.37408	1.35057	1.33138	1.31142	1.30939	1.32895	1.34787	1.34949	1.3373	1.32736	1.31787	1.32197	1.34124	1.3152	1.32045	1.36391	1.34369	1.32954	1.33673
Ae_13D_M00037	37	2017-10-22 07:25:49	13	Aedes aegypti	Lab-reared	Male	1.31446	1.60936	1.61114	1.24031	1.31031	1.68329	1.35853	1.1608	1.15704	1.35833	1.27649	1.20544	1.24603	1.35563	1.3177	1.25265	1.34024	1.29739	1.24577	1.271	1.33424	1.38018	1.39426	1.42087	1.37834	1.30462	1.25565	1.29078	1.31926	1.3029	1.35291	1.35344	1.311	1.29984	1.33451	1.37192	1.36099	1.30681	1.29928	1.3452	1.3509	1.31709	1.29967
Ae_13D_M00038	38	2017-10-22 07:25:49	13	Aedes aegypti	Lab-reared	Male	1.1432	1.26299	1.51028	1.38749	1.24401	1.21547	1.38406	1.2233	1.11434	1.22002	1.27927	1.27064	1.22691	1.19786	1.20384	1.2352	1.26365	1.21467	1.17833	1.20262	1.259	1.30335	1.31212	1.29546	1.25055	1.21093	1.20246	1.21838	1.22437	1.21629	1.26239	1.24859	1.20336	1.2209	1.24509	1.25896	1.25556	1.23458	1.23454	1.25545	1.24173	1.24827	1.26383
Ae_13D_M00039	39	2017-10-22 07:25:49	13	Aedes aegypti	Lab-reared	Male	1.61569	1.75162	1.45985	1.74719	2.2194	2.05277	1.68361	1.5105	1.40874	1.33593	1.34342	1.43923	1.56086	1.38593	1.38631	1.5029	1.53332	1.42587	1.3559	1.38302	1.46046	1.52169	1.52407	1.48199	1.43804	1.42211	1.44354	1.42369	1.41505	1.43321	1.41325	1.38544	1.3922	1.4886	1.47839	1.44024	1.46123	1.42527	1.41281	1.43389	1.4035	1.40248	1.42048
Ae_13D_M00040	40	2017-10-22 07:25:49	13	Aedes aegypti	Lab-reared	Male	1.1432	1.25411	1.50586	1.551	1.77635	2.34565	1.78306	1.52841	1.51762	1.75084	1.6461	1.57346	1.59943	1.4987	1.54568	1.69316	1.72176	1.64944	1.54961	1.4957	1.67769	1.77129	1.66377	1.68084	1.72201	1.68225	1.54983	1.59164	1.66787	1.67936	1.70768	1.64728	1.55571	1.52356	1.56096	1.64572	1.71841	1.60381	1.56293	1.63416	1.65777	1.67455	1.69588
Ae_13D_M00041	41	2017-10-22 07:25:49	13	Aedes aegypti	Lab-reared	Male	1.09221	1.3973	1.40358	1.155	1.15158	1.2914	1.22964	1.10878	1.10466	1.2828	1.22321	1.13959	1.12417	1.15168	1.18497	1.20064	1.18322	1.13833	1.10123	1.09366	1.13679	1.17435	1.18966	1.21378	1.19367	1.15178	1.12259	1.11418	1.11024	1.10934	1.14522	1.16686	1.1603	1.14075	1.13494	1.1457	1.16468	1.15433	1.15729	1.17705	1.15607	1.15015	1.15679
Ae_13D_M00042	42	2017-10-22 07:25:49	13	Aedes aegypti	Lab-reared	Male	1.23398	1.39809	1.13012	1.26183	1.3105	1.2327	1.27565	1.18058	1.14106	1.24854	1.17711	1.13514	1.16515	1.14609	1.15165	1.18345	1.21297	1.14145	1.09282	1.11715	1.1366	1.15378	1.17228	1.19823	1.15693	1.10631	1.10429	1.12142	1.13234	1.12689	1.12447	1.11292	1.09998	1.10151	1.10556	1.11023	1.11369	1.10486	1.10391	1.11072	1.09476	1.0928	1.10095
Ae_13D_M00043	43	2017-10-22 07:25:49	13	Aedes aegypti	Lab-reared	Male	1.15783	1.30482	1.3435	1.39452	1.33712	1.26464	1.31445	1.13862	1.09635	1.36694	1.38788	1.3052	1.26174	1.23253	1.19897	1.19977	1.27928	1.24718	1.18775	1.17459	1.22301	1.26518	1.28002	1.30509	1.27322	1.22791	1.21836	1.23418	1.24307	1.2313	1.22191	1.21533	1.21776	1.23686	1.23844	1.25133	1.29277	1.26077	1.23343	1.24095	1.26524	1.25399	1.22909
Ae_13D_M00044	44	2017-10-22 07:25:49	13	Aedes aegypti	Lab-reared	Male	0.980123	1.0436	0.999556	1.03391	1.03218	1.0096	1.04543	1.05186	1.03345	1.01735	1.04536	1.06408	1.03914	0.96163	0.97044	1.02319	1.01935	0.994615	0.974944	0.973264	0.98693	1.01988	1.0568	1.05676	1.03673	1.02037	1.02207	1.00547	1.01169	1.04669	1.0358	1.00975	0.995089	1.01355	1.02567	1.03165	1.03754	1.03507	1.02439	1.01403	1.02472	1.03075	1.028
Ae_13D_M00045	45	2017-10-22 07:25:49	13	Aedes aegypti	Lab-reared	Male	0.569111	0.604078	0.617592	0.595483	0.591329	0.607743	0.621475	0.594622	0.575262	0.590898	0.579914	0.577494	0.589323	0.581101	0.578354	0.578543	0.571982	0.56671	0.569411	0.580067	0.582247	0.582694	0.582944	0.580145	0.577156	0.575229	0.574795	0.573836	0.576549	0.581706	0.575994	0.572734	0.572898	0.571316	0.575379	0.580364	0.581039	0.578984	0.577957	0.579436	0.582822	0.580435	0.576262
Ae_13D_M00046	46	2017-10-22 07:25:49	13	Aedes aegypti	Lab-reared	Male	1.84675	1.90339	1.98175	NaN	NaN	2.09669	2.15867	1.83909	1.67633	1.7155	1.57333	1.60147	1.79237	1.50689	1.56898	1.92058	1.96553	1.58916	1.46236	1.57681	1.6037	1.66772	1.79709	1.83818	1.69001	1.58026	1.60457	1.57038	1.54482	1.569	1.65124	1.66906	1.61742	1.58101	1.58505	1.60866	1.62706	1.64966	1.64521	1.62202	1.64405	1.63943	1.62595
Ae_13D_M00047	47	2017-10-22 07:25:49	13	Aedes aegypti	Lab-reared	Male	1.71023	NaN	1.72049	1.70544	1.79858	1.77817	1.55363	1.40408	1.40568	1.58382	1.50663	1.52493	1.68526	1.4668	1.4065	1.44728	1.47512	1.44564	1.39114	1.35672	1.41574	1.51541	1.58902	1.53982	1.48941	1.45378	1.42478	1.39233	1.40449	1.46833	1.49662	1.45604	1.41478	1.46992	1.51039	1.5145	1.49454	1.47527	1.47893	1.49986	1.49262	1.48214	1.47408
Ae_13D_M00048	48	2017-10-22 07:25:49	13	Aedes aegypti	Lab-reared	Male	0.849822	0.954939	0.997208	0.964589	0.971904	1.00583	0.983597	0.978289	0.958301	0.911642	0.933409	0.954826	0.943024	0.913272	0.916908	0.947773	0.97548	0.942518	0.919004	0.941481	0.964154	0.95999	0.939143	0.942169	0.934959	0.920662	0.910883	0.911464	0.923149	0.940582	0.94576	0.944403	0.940086	0.935601	0.931384	0.938175	0.957298	0.940342	0.937996	0.959658	0.956832	0.942847	0.937768
Ae_13D_M00049	49	2017-10-22 07:25:49	13	Aedes aegypti	Lab-reared	Male	1.1992	1.30497	1.19118	1.11254	1.10787	1.15618	1.19912	1.12618	1.07202	1.10697	1.15181	1.12732	1.06283	1.09161	1.10005	1.08402	1.0755	1.07053	1.06033	1.05416	1.1274	1.14731	1.10612	1.12787	1.11724	1.08378	1.06105	1.07279	1.08602	1.0828	1.08059	1.0823	1.08677	1.08973	1.07924	1.0834	1.11803	1.11754	1.09964	1.08274	1.07907	1.08441	1.09123
Ae_13D_M00050	50	2017-10-22 07:25:49	13	Aedes aegypti	Lab-reared	Male	1.15454	1.26299	1.51028	1.40295	1.1891	1.09099	1.21527	1.16606	1.1209	1.2247	1.21885	1.17777	1.15068	1.13064	1.14646	1.15548	1.10325	1.08531	1.07648	1.0694	1.14198	1.18244	1.16028	1.15146	1.14372	1.1381	1.13375	1.1067	1.10748	1.14917	1.17298	1.15329	1.11896	1.11957	1.12232	1.13189	1.15086	1.14411	1.13025	1.12585	1.14969	1.13598	1.11684
Ae_17D_M00001	1	2017-10-22 07:25:49	17	Aedes aegypti	Lab-reared	Male	0.958417	0.942494	0.984989	1.01079	1.12426	1.21372	1.01118	1.01082	1.12955	1.24249	1.15988	1.11627	1.14922	1.12698	1.12477	1.16269	1.24071	1.2041	1.14585	1.13348	1.15554	1.15774	1.14291	1.16362	1.14369	1.11024	1.10316	1.11718	1.1255	1.1239	1.16351	1.17045	1.14167	1.11928	1.12959	1.1399	1.12448	1.13757	1.15326	1.15311	1.13037	1.1253	1.13238
Ae_17D_M00002	2	2017-10-22 07:25:49	17	Aedes aegypti	Lab-reared	Male	1.19188	1.20091	1.44848	1.51361	1.59565	1.50955	1.14942	1.14213	1.29528	1.44946	1.40807	1.31967	1.27449	1.30063	1.32901	1.35104	1.37551	1.34475	1.32765	1.35108	1.31266	1.36978	1.49768	1.39758	1.30312	1.2637	1.28296	1.33891	1.36679	1.34443	1.3619	1.33577	1.30645	1.36194	1.31861	1.29437	1.37535	1.33185	1.30139	1.32511	1.32609	1.32387	1.32381
Ae_17D_M00003	3	2017-10-22 07:25:49	17	Aedes aegypti	Lab-reared	Male	0.92463	0.91935	0.961541	1.00181	1.01054	0.957211	0.848853	0.865165	0.939133	0.97303	0.937091	0.907967	0.906396	0.906548	0.900048	0.899788	0.922937	0.933442	0.922498	0.899372	0.897481	0.908588	0.92719	0.948537	0.93123	0.900091	0.887217	0.886335	0.891437	0.899421	0.916418	0.913405	0.897081	0.892961	0.890509	0.889005	0.889788	0.897717	0.905028	0.903811	0.883757	0.877753	0.885769
Ae_17D_M00004	4	2017-10-22 07:25:49	17	Aedes aegypti	Lab-reared	Male	0.56501	0.566164	0.570223	0.601917	0.632803	0.630747	0.578145	0.560407	0.578452	0.615155	0.603089	0.597522	0.609697	0.595597	0.58376	0.582339	0.592626	0.599465	0.596348	0.585945	0.586989	0.594288	0.599736	0.59135	0.585697	0.582144	0.577284	0.579135	0.577639	0.572825	0.587952	0.590344	0.582103	0.584397	0.584418	0.58143	0.577541	0.57653	0.577959	0.579886	0.577678	0.580383	0.583449
Ae_17D_M00005	5	2017-10-22 07:25:49	17	Aedes aegypti	Lab-reared	Male	0.74154	0.760899	0.933969	0.853768	0.836958	0.867697	0.789602	0.752069	0.773027	0.844028	0.833442	0.814539	0.818591	0.826037	0.807743	0.798496	0.844261	0.849274	0.819496	0.790282	0.825288	0.841543	0.821609	0.808929	0.811494	0.816223	0.807995	0.798937	0.800167	0.810309	0.804682	0.802959	0.803512	0.794534	0.792059	0.799057	0.811693	0.808732	0.807462	0.812098	0.80707	0.805144	0.80625
Ae_17D_M00006	6	2017-10-22 07:25:49	17	Aedes aegypti	Lab-reared	Male	0.944813	0.957677	1.81719	1.39958	1.15217	1.12475	1.17493	1.20114	1.26036	1.40936	1.37691	1.29056	1.25551	1.37236	1.32109	1.25394	1.4232	1.45349	1.35521	1.2665	1.27216	1.32999	1.39038	1.35496	1.35657	1.37071	1.34297	1.27899	1.26782	1.33111	1.39464	1.38542	1.33374	1.32132	1.31006	1.31307	1.33451	1.30486	1.30636	1.35234	1.35337	1.35011	1.34404
Ae_17D_M00007	7	2017-10-22 07:25:49	17	Aedes aegypti	Lab-reared	Male	0.657113	0.658355	0.747273	0.744115	0.739715	0.733086	0.682366	0.707833	0.745877	0.723625	0.708453	0.706805	0.716046	0.729745	0.707705	0.690448	0.731575	0.728851	0.702111	0.684801	0.70401	0.720942	0.722181	0.716618	0.713946	0.713087	0.71048	0.708438	0.704567	0.699111	0.696467	0.699584	0.70643	0.711508	0.699717	0.690817	0.699486	0.701568	0.699473	0.695803	0.691167	0.693056	0.697818
Ae_17D_M00008	8	2017-10-22 07:25:49	17	Aedes aegypti	Lab-reared	Male	1.0195	0.972847	1.49705	1.40789	1.25777	1.14771	0.968256	1.02289	1.17287	1.20234	1.24263	1.23747	1.19897	1.23066	1.21881	1.19304	1.21722	1.20907	1.18542	1.16652	1.14335	1.19066	1.27696	1.21768	1.1814	1.18382	1.20311	1.16991	1.15286	1.17763	1.19702	1.18475	1.16482	1.1843	1.19229	1.18158	1.16351	1.17653	1.19199	1.19002	1.16228	1.16597	1.1804
Ae_17D_M00009	9	2017-10-22 07:25:49	17	Aedes aegypti	Lab-reared	Male	0.826043	0.87057	1.22191	1.06836	1.00846	1.0429	0.963059	0.94891	1.00635	1.10141	1.00293	0.975732	1.05287	1.04929	1.00053	0.974909	1.03196	1.04941	1.02245	0.989902	1.03316	1.05881	1.04403	1.03699	1.03587	1.02759	1.00367	0.994796	1.00642	1.02689	1.00865	1.00142	1.00946	1.01411	1.00754	1.00306	1.01117	1.0172	1.02471	1.03056	1.02022	1.00803	0.99885
Ae_17D_M00010	10	2017-10-22 07:25:49	17	Aedes aegypti	Lab-reared	Male	1.13226	1.08131	1.12601	1.16996	1.15722	1.08305	0.988193	1.02105	1.10636	1.13953	1.18719	1.15547	1.07821	1.10691	1.10279	1.09811	1.16836	1.14237	1.09426	1.08555	1.10488	1.12901	1.14159	1.13138	1.09933	1.0819	1.10154	1.07891	1.06842	1.09251	1.11106	1.10571	1.08864	1.08857	1.10729	1.11066	1.0816	1.0935	1.10318	1.09127	1.07351	1.07129	1.0825
Ae_17D_M00011	11	2017-10-22 07:25:49	17	Aedes aegypti	Lab-reared	Male	0.990574	1.11769	1.28765	0.989487	0.957303	1.06834	0.9858	0.921114	0.970313	1.19823	1.10053	1.02917	1.06513	1.05496	1.02836	1.0401	1.14853	1.10518	1.03721	1.03384	1.05398	1.07554	1.0924	1.11366	1.10103	1.05761	1.00991	1.03171	1.06123	1.05922	1.05159	1.07748	1.10821	1.07235	1.06288	1.06518	1.05574	1.04275	1.05717	1.08731	1.04674	1.04136	1.06289
Ae_17D_M00012	12	2017-10-22 07:25:49	17	Aedes aegypti	Lab-reared	Male	0.92951	0.931065	1.18872	1.03583	0.987381	1.02112	0.944022	0.978606	1.04058	1.01806	1.00105	1.01198	1.04033	1.03231	1.011	1.01395	1.07532	1.05885	1.0242	1.0191	1.01365	1.02038	1.03939	1.06022	1.04723	1.02398	1.02124	1.03568	1.04696	1.04806	1.06589	1.05158	1.02771	1.04763	1.04599	1.03871	1.04571	1.03872	1.03764	1.04408	1.03093	1.03271	1.0373
Ae_17D_M00013	13	2017-10-22 07:25:49	17	Aedes aegypti	Lab-reared	Male	1.19785	1.13088	2.55634	1.49271	1.29602	1.34393	1.26409	1.24562	1.31373	1.48021	1.56351	1.50991	1.42072	1.45336	1.41911	1.36644	1.38918	1.42499	1.41956	1.37187	1.38068	1.44514	1.5218	1.47747	1.38203	1.34394	1.41378	1.40318	1.38753	1.41175	1.43047	1.42573	1.40424	1.38691	1.36943	1.36732	1.38915	1.41098	1.41973	1.40353	1.34682	1.33657	1.36342
Ae_17D_M00014	14	2017-10-22 07:25:49	17	Aedes aegypti	Lab-reared	Male	1.17734	1.27561	2.145	1.41113	1.25603	1.30624	1.24152	1.15253	1.17753	1.4258	1.40677	1.35693	1.39342	1.43932	1.3412	1.25973	1.34966	1.40992	1.40313	1.35618	1.30892	1.36978	1.49588	1.38924	1.36592	1.38246	1.35299	1.31975	1.33553	1.39885	1.37708	1.37602	1.39498	1.37876	1.36322	1.35115	1.34343	1.35929	1.36769	1.35921	1.35711	1.35283	1.35685
Ae_17D_M00015	15	2017-10-22 07:25:49	17	Aedes aegypti	Lab-reared	Male	1.00382	1.00672	1.32298	1.10933	1.09958	1.22819	1.09708	1.01839	1.0266	1.12778	1.19265	1.15547	1.07821	1.10691	1.10279	1.09811	1.16836	1.14604	1.08187	1.04373	1.08743	1.13186	1.14159	1.13138	1.10161	1.07591	1.07094	1.06398	1.07011	1.09262	1.11106	1.10571	1.08901	1.0898	1.09369	1.09113	1.07998	1.08066	1.08761	1.09135	1.07532	1.06458	1.06602
Ae_17D_M00016	16	2017-10-22 07:25:49	17	Aedes aegypti	Lab-reared	Male	0.965912	1.01214	1.5926	1.28547	1.11014	1.06196	0.97608	0.958709	1.03327	1.20691	1.1584	1.05083	1.00688	1.13225	1.10911	1.02911	1.09137	1.11248	1.06481	0.999132	1.03644	1.08013	1.09022	1.08133	1.07447	1.07058	1.06524	1.05792	1.06547	1.08691	1.08674	1.06009	1.03716	1.05791	1.04263	1.02935	1.05156	1.04604	1.0501	1.06893	1.05447	1.0527	1.0618
Ae_17D_M00017	17	2017-10-22 07:25:49	17	Aedes aegypti	Lab-reared	Male	1.02744	1.10105	1.51594	1.37614	1.32117	1.33024	1.15518	1.11209	1.20986	1.47347	1.34543	1.26015	1.29508	1.25353	1.24283	1.28653	1.38471	1.32582	1.24376	1.22324	1.23352	1.31499	1.42262	1.3392	1.25436	1.23482	1.29299	1.25545	1.24439	1.30194	1.29013	1.27391	1.2678	1.26122	1.23205	1.22791	1.27379	1.25693	1.24945	1.26941	1.25343	1.24756	1.24843
Ae_17D_M00018	18	2017-10-22 07:25:49	17	Aedes aegypti	Lab-reared	Male	1.25659	1.24628	1.52481	1.59653	1.66166	1.60512	1.29676	1.2286	1.34663	1.73861	1.68135	1.4987	1.42047	1.44497	1.46687	1.5144	1.6694	1.63792	1.52988	1.46882	1.47516	1.5513	1.64506	1.57682	1.51359	1.46809	1.42983	1.43962	1.43667	1.41268	1.4688	1.5168	1.53499	1.55639	1.53724	1.52526	1.54729	1.4932	1.46855	1.49128	1.48016	1.49081	1.49929
Ae_17D_M00019	19	2017-10-22 07:25:49	17	Aedes aegypti	Lab-reared	Male	0.869741	0.928277	1.1852	1.26503	1.23233	1.12017	0.948995	1.05278	1.25476	1.19245	1.22196	1.19034	1.10522	1.1299	1.15986	1.18264	1.20797	1.16234	1.11417	1.10409	1.12032	1.16645	1.20784	1.15807	1.13261	1.12779	1.11931	1.10894	1.11371	1.13639	1.15321	1.1593	1.15755	1.15656	1.14221	1.12246	1.10981	1.12382	1.13854	1.14018	1.13289	1.13412	1.13939
Ae_17D_M00020	20	2017-10-22 07:25:49	17	Aedes aegypti	Lab-reared	Male	1.12195	1.28573	NaN	1.79116	1.44437	1.49291	1.36894	1.33821	1.42959	1.6445	1.42906	1.3236	1.36683	1.40438	1.35805	1.34966	1.56343	1.58076	1.47982	1.42701	1.43487	1.50567	1.58993	1.52631	1.5192	1.52797	1.48109	1.43664	1.42611	1.45065	1.4656	1.48785	1.50168	1.47618	1.44901	1.44265	1.46474	1.48391	1.50928	1.52049	1.44373	1.42659	1.44887
Ae_17D_M00021	21	2017-10-22 07:25:49	17	Aedes aegypti	Lab-reared	Male	0.698379	0.682738	0.836625	0.837664	0.791507	0.741656	0.687048	0.733696	0.809449	0.808756	0.790566	0.767779	0.751474	0.757603	0.777641	0.790316	0.772976	0.777892	0.772758	0.747142	0.764063	0.789923	0.800272	0.776049	0.773323	0.779982	0.773619	0.776986	0.780794	0.780536	0.78595	0.784793	0.777059	0.769586	0.770071	0.771958	0.769605	0.772089	0.778241	0.782761	0.773117	0.770021	0.772949
Ae_17D_M00022	22	2017-10-22 07:25:49	17	Aedes aegypti	Lab-reared	Male	0.870188	0.905925	1.03315	0.984521	1.02733	1.15147	1.12412	1.01657	0.982473	1.07911	1.03408	1.00838	1.04023	1.02911	1.03204	1.06644	1.13275	1.10914	1.06771	1.0599	1.05174	1.0593	1.07449	1.0665	1.05846	1.06225	1.08083	1.08022	1.07555	1.07586	1.07089	1.07203	1.07241	1.05684	1.05538	1.05598	1.04721	1.04914	1.05687	1.06165	1.04709	1.04818	1.05192
Ae_17D_M00023	23	2017-10-22 07:25:49	17	Aedes aegypti	Lab-reared	Male	0.742948	0.778137	0.877861	0.807742	0.768787	0.770233	0.748052	0.731378	0.738731	0.775866	0.795623	0.771975	0.733533	0.76358	0.765621	0.747951	0.7523	0.764691	0.759893	0.735189	0.737799	0.764165	0.787527	0.751827	0.744821	0.753794	0.748937	0.743971	0.742124	0.744345	0.750542	0.750895	0.74548	0.740191	0.735412	0.735813	0.742602	0.742114	0.741269	0.741377	0.734201	0.733855	0.737112
Ae_17D_M00024	24	2017-10-22 07:25:49	17	Aedes aegypti	Lab-reared	Male	1.10472	1.0917	1.51324	1.39348	1.22813	1.17873	1.22871	1.27239	1.26289	1.20866	1.2296	1.26808	1.29622	1.33267	1.31322	1.26084	1.22548	1.24677	1.23096	1.16689	1.25753	1.34758	1.34044	1.26507	1.25626	1.27365	1.25418	1.23348	1.23369	1.25692	1.27443	1.27658	1.2678	1.26122	1.23205	1.22791	1.27379	1.25693	1.25079	1.26916	1.23314	1.23147	1.2492
Ae_17D_M00025	25	2017-10-22 07:25:49	17	Aedes aegypti	Lab-reared	Male	0.846441	0.895394	1.26846	1.00804	0.923967	0.968269	0.911958	0.83627	0.836235	0.958153	0.946797	0.888027	0.865303	0.962065	0.956139	0.896554	0.919309	0.957674	0.940441	0.872867	0.903349	0.943558	0.952198	0.92934	0.940635	0.94289	0.892851	0.895771	0.914461	0.919265	0.905596	0.914398	0.9321	0.914758	0.8963	0.891841	0.903068	0.894638	0.893746	0.903933	0.89255	0.889224	0.896034
Ae_17D_M00026	26	2017-10-22 07:25:49	17	Aedes aegypti	Lab-reared	Male	1.10798	1.13681	1.33376	1.10202	1.09254	1.2369	1.18416	1.16934	1.23794	1.38027	1.25492	1.2285	1.34135	1.30225	1.24173	1.22995	1.31447	1.37547	1.34237	1.2536	1.25914	1.31578	1.37536	1.34474	1.31788	1.28207	1.22684	1.25643	1.30673	1.32312	1.3064	1.2886	1.28692	1.30834	1.28808	1.25959	1.25809	1.27288	1.29874	1.31143	1.25054	1.23822	1.26185
Ae_17D_M00027	27	2017-10-22 07:25:49	17	Aedes aegypti	Lab-reared	Male	1.01743	1.15162	2.62031	1.49271	1.29602	1.34393	1.26409	1.2543	1.28757	1.32355	1.36993	1.35267	1.29584	1.32789	1.30751	1.27026	1.29287	1.32112	1.35253	1.37056	1.28074	1.30287	1.42656	1.39544	1.31923	1.27713	1.29744	1.28401	1.27917	1.30266	1.32345	1.30124	1.26982	1.29083	1.271	1.25228	1.27482	1.29425	1.31705	1.33126	1.28858	1.27154	1.27199
Ae_17D_M00028	28	2017-10-22 07:25:49	17	Aedes aegypti	Lab-reared	Male	0.985737	0.998078	1.15459	1.21488	1.19757	1.09875	0.941647	0.950465	1.05311	1.15279	1.14845	1.11382	1.09108	1.07264	1.07593	1.1119	1.18338	1.15403	1.10595	1.09555	1.08213	1.10576	1.15105	1.13925	1.12713	1.12021	1.11217	1.10222	1.10721	1.12985	1.15063	1.12813	1.09559	1.11478	1.12521	1.11949	1.10629	1.10451	1.11937	1.13563	1.10068	1.09871	1.11825
Ae_17D_M00029	29	2017-10-22 07:25:49	17	Aedes aegypti	Lab-reared	Male	0.798129	0.769194	0.953776	0.945549	0.869836	0.81954	0.826213	0.844863	0.876025	0.911856	0.885661	0.862995	0.864311	0.869296	0.846812	0.834917	0.882817	0.885946	0.852705	0.819234	0.835289	0.86104	0.872701	0.857369	0.857553	0.855723	0.831135	0.828398	0.836196	0.845704	0.863464	0.855841	0.834567	0.833353	0.834006	0.83543	0.838416	0.839921	0.842921	0.845659	0.838515	0.834397	0.835491
Ae_17D_M00030	30	2017-10-22 07:25:49	17	Aedes aegypti	Lab-reared	Male	0.809466	0.769194	0.953776	0.945549	0.865671	0.824519	0.877119	0.878012	0.871705	0.909255	0.919599	0.897106	0.864103	0.865451	0.865193	0.86009	0.858424	0.880299	0.900507	0.89869	0.88093	0.884381	0.896525	0.86252	0.852315	0.866055	0.884663	0.864559	0.857232	0.880428	0.885953	0.876401	0.866548	0.875965	0.861524	0.849034	0.8616	0.873213	0.874919	0.868082	0.866739	0.865541	0.862844
Ae_17D_M00031	31	2017-10-22 07:25:49	17	Aedes aegypti	Lab-reared	Male	0.998838	0.91576	1.18268	1.27839	1.14708	1.03251	1.08565	1.06404	1.05958	1.16634	1.23389	1.19034	1.10522	1.1299	1.16801	1.16184	1.09255	1.17128	1.21524	1.11082	1.11553	1.16899	1.20408	1.11795	1.1478	1.21203	1.16555	1.11922	1.1204	1.16981	1.19149	1.17616	1.16237	1.20835	1.16862	1.13443	1.17701	1.1857	1.1843	1.18549	1.17761	1.15637	1.13975
Ae_17D_M00032	32	2017-10-22 07:25:49	17	Aedes aegypti	Lab-reared	Male	0.834197	0.864294	0.982411	0.948312	0.959157	0.976856	0.863096	0.876901	0.950266	0.984196	0.98759	0.953998	0.915586	0.94478	0.954192	0.942641	0.937914	0.917387	0.902273	0.903514	0.902789	0.927928	0.95747	0.916759	0.901751	0.914078	0.93259	0.923101	0.915354	0.922988	0.925021	0.922844	0.917796	0.912134	0.916843	0.923054	0.921763	0.919559	0.919574	0.919126	0.906101	0.90318	0.90781
Ae_17D_M00033	33	2017-10-22 07:25:49	17	Aedes aegypti	Lab-reared	Male	1.22456	1.31868	2.74934	1.86096	1.4757	1.33661	1.25102	1.31889	1.52233	1.78155	1.64646	1.55628	1.59744	1.64017	1.56969	1.49308	1.51938	1.47954	1.41413	1.37101	1.37538	1.47815	1.64613	1.57497	1.56056	1.56819	1.51554	1.46642	1.45389	1.47866	1.49805	1.48578	1.4663	1.48686	1.47503	1.46543	1.48743	1.46992	1.49035	1.54178	1.46237	1.44192	1.46352
Ae_17D_M00034	34	2017-10-22 07:25:49	17	Aedes aegypti	Lab-reared	Male	1.25659	1.26569	1.53536	1.18892	1.26145	1.59239	1.18279	1.15056	1.39639	2.57227	1.61769	1.36773	1.42147	1.46844	1.35031	1.30044	1.60738	1.56916	1.40876	1.37015	1.38604	1.40999	1.42692	1.44846	1.43574	1.37944	1.30767	1.34372	1.37868	1.35518	1.36611	1.3902	1.40483	1.38612	1.39546	1.40798	1.39495	1.37756	1.39982	1.44513	1.38623	1.35694	1.35924
Ae_17D_M00035	35	2017-10-22 07:25:49	17	Aedes aegypti	Lab-reared	Male	1.30379	1.14913	1.38155	1.46432	1.38033	1.26533	1.20822	1.13065	1.15234	1.38567	1.51625	1.34869	1.16557	1.247	1.32098	1.31796	1.27459	1.29306	1.27841	1.20318	1.20701	1.28793	1.38805	1.30585	1.28983	1.30698	1.28468	1.2614	1.2604	1.28378	1.30431	1.28378	1.25434	1.27528	1.25457	1.24714	1.29421	1.27572	1.26576	1.28737	1.29174	1.2801	1.26171
Ae_17D_M00036	36	2017-10-22 07:25:49	17	Aedes aegypti	Lab-reared	Male	0.846953	0.848721	0.882254	0.756801	0.704344	0.720146	0.736222	0.758133	0.775922	0.780344	0.790922	0.785502	0.763881	0.7514	0.733338	0.725989	0.749504	0.753394	0.735999	0.714854	0.7324	0.757808	0.768737	0.748105	0.738344	0.73728	0.733543	0.72961	0.728419	0.731209	0.73843	0.733316	0.722947	0.726206	0.731406	0.734783	0.7342	0.726193	0.725695	0.732919	0.727068	0.723241	0.722438
Ae_17D_M00037	37	2017-10-22 07:25:49	17	Aedes aegypti	Lab-reared	Male	1.33396	1.237	1.28521	1.33436	1.28892	1.1965	1.14465	1.21181	1.32969	1.36078	1.31327	1.25673	1.21558	1.17773	1.21576	1.29587	1.31948	1.29813	1.26149	1.23652	1.24579	1.32917	1.43941	1.34929	1.29821	1.28218	1.26303	1.24258	1.24055	1.26538	1.32127	1.29628	1.23845	1.25903	1.24294	1.22652	1.24895	1.27033	1.28022	1.27515	1.25758	1.25113	1.25571
Ae_17D_M00038	38	2017-10-22 07:25:49	17	Aedes aegypti	Lab-reared	Male	1.31391	1.31881	1.63058	1.22621	1.29079	1.71103	1.34437	1.26508	1.35073	1.53065	1.478	1.37155	1.31811	1.35024	1.32175	1.29977	1.39869	1.40232	1.31805	1.23863	1.28944	1.38487	1.43717	1.34291	1.32621	1.34141	1.31547	1.32917	1.31385	1.26717	1.31084	1.33331	1.31697	1.30601	1.29448	1.29808	1.31948	1.2935	1.28414	1.30581	1.3077	1.30802	1.30432
Ae_17D_M00039	39	2017-10-22 07:25:49	17	Aedes aegypti	Lab-reared	Male	0.74154	0.764015	0.935309	0.801094	0.765734	0.801857	0.738074	0.73232	0.768709	0.804514	0.76953	0.732854	0.721644	0.732449	0.724615	0.716734	0.740775	0.73053	0.710492	0.706039	0.726984	0.743766	0.742473	0.723633	0.715117	0.718248	0.725939	0.725706	0.719607	0.713689	0.719655	0.721151	0.71894	0.722794	0.722796	0.718066	0.71189	0.715756	0.721169	0.721197	0.709401	0.711106	0.720062
Ae_17D_M00040	40	2017-10-22 07:25:49	17	Aedes aegypti	Lab-reared	Male	0.676174	0.705164	0.856906	0.74617	0.715979	0.759696	0.737946	0.743676	0.774823	0.810744	0.82836	0.800611	0.757993	0.788027	0.787121	0.772766	0.796445	0.796246	0.782261	0.771933	0.776464	0.792795	0.804219	0.778785	0.785119	0.802311	0.794527	0.785877	0.786964	0.797957	0.804924	0.794598	0.781426	0.791978	0.791533	0.784792	0.782105	0.784306	0.789657	0.794313	0.790868	0.785231	0.78336
Ae_17D_M00041	41	2017-10-22 07:25:49	17	Aedes aegypti	Lab-reared	Male	1.14705	1.21823	1.87737	1.58376	1.4802	1.47018	1.22719	1.2487	1.42663	1.63205	1.75271	1.56257	1.36707	1.49709	1.51309	1.43381	1.45378	1.58274	1.59377	1.43227	1.50432	1.59224	1.58787	1.52233	1.51328	1.54251	1.56102	1.5148	1.52393	1.61215	1.57401	1.52393	1.50614	1.52924	1.47759	1.44958	1.5136	1.54224	1.56256	1.57589	1.52397	1.49396	1.48553
Ae_17D_M00042	42	2017-10-22 07:25:49	17	Aedes aegypti	Lab-reared	Male	1.2163	1.16449	1.71689	1.52642	1.31805	1.2316	1.18175	1.10983	1.13476	1.35808	1.36504	1.23766	1.15005	1.23309	1.29011	1.32392	1.42965	1.36244	1.27212	1.24892	1.26655	1.28942	1.30616	1.32675	1.31808	1.29174	1.27134	1.28315	1.28667	1.27532	1.32876	1.30764	1.24245	1.23552	1.22854	1.24218	1.28787	1.26937	1.26117	1.28113	1.26416	1.25619	1.26106
Ae_17D_M00043	43	2017-10-22 07:25:49	17	Aedes aegypti	Lab-reared	Male	0.795366	0.826308	0.936987	0.914891	0.886986	0.86988	0.828342	0.833896	0.85218	0.850863	0.88694	0.888585	0.856493	0.885824	0.899256	0.883868	0.857032	0.874135	0.886468	0.865539	0.863593	0.888258	0.919456	0.902201	0.884646	0.878415	0.881754	0.870751	0.873077	0.895344	0.900485	0.889065	0.880187	0.900369	0.897073	0.885463	0.886826	0.895898	0.897455	0.88924	0.886103	0.888989	0.891557
Ae_17D_M00044	44	2017-10-22 07:25:49	17	Aedes aegypti	Lab-reared	Male	1.38146	1.27626	1.33281	1.60968	1.92847	1.82739	1.55006	1.66937	2.0465	2.05757	1.77885	1.57967	1.48196	1.48744	1.71766	2.17832	1.86551	1.67842	1.62122	1.6498	1.67451	1.69399	1.71015	1.72776	1.74801	1.77283	1.79197	1.71531	1.67301	1.70034	1.72288	1.69089	1.64966	1.67442	1.59771	1.55765	1.63457	1.61445	1.62868	1.6968	1.62255	1.60376	1.6223
Ae_17D_M00045	45	2017-10-22 07:25:49	17	Aedes aegypti	Lab-reared	Male	1.43312	1.43486	1.91052	1.56234	1.4802	1.46665	1.22002	1.32255	1.73533	2.20023	1.66208	1.41405	1.36751	1.50417	1.50408	1.45056	1.58198	1.67532	1.59708	1.43492	1.3613	1.47585	1.7278	1.47461	1.45252	1.54938	1.56677	1.46773	1.44291	1.52319	1.49463	1.45183	1.44847	1.51951	1.45317	1.39804	1.45854	1.49014	1.49186	1.47196	1.43084	1.43118	1.44428
Ae_17D_M00046	46	2017-10-22 07:25:49	17	Aedes aegypti	Lab-reared	Male	1.20189	1.16449	1.71689	1.52642	1.31805	1.22753	1.16891	1.24686	1.32387	1.25403	1.37249	1.38188	1.23369	1.18997	1.23679	1.30226	1.26056	1.27212	1.28277	1.25141	1.22198	1.2472	1.30424	1.28057	1.25661	1.24061	1.22469	1.20453	1.21924	1.27381	1.29445	1.29615	1.28007	1.24466	1.23057	1.22761	1.2268	1.26266	1.28836	1.28109	1.26455	1.2474	1.23318
Ae_17D_M00047	47	2017-10-22 07:25:49	17	Aedes aegypti	Lab-reared	Male	1.34353	1.56023	2.2221	1.37916	1.33109	1.56885	1.42939	1.29174	1.27738	1.43733	1.51962	1.47359	1.39248	1.41734	1.43936	1.48804	1.63834	1.52231	1.38205	1.35001	1.50102	1.57589	1.50202	1.52675	1.45418	1.38509	1.40553	1.42948	1.42595	1.40086	1.41524	1.41089	1.39769	1.418	1.41365	1.39493	1.38432	1.39723	1.42368	1.43631	1.37343	1.37899	1.41713
Ae_17D_M00048	48	2017-10-22 07:25:49	17	Aedes aegypti	Lab-reared	Male	0.939868	0.923845	0.962969	0.923405	0.945229	0.953463	0.805575	0.807627	0.880388	0.914473	0.851307	0.846915	0.905768	0.849049	0.854582	0.898229	0.894812	0.895177	0.898857	0.898401	0.88093	0.881743	0.899319	0.901907	0.878872	0.864301	0.883756	0.864559	0.855697	0.880173	0.913821	0.89911	0.866723	0.886625	0.884989	0.874208	0.87605	0.884513	0.892145	0.891504	0.871947	0.873286	0.882329
Ae_17D_M00049	49	2017-10-22 07:25:49	17	Aedes aegypti	Lab-reared	Male	1.19873	1.45555	NaN	NaN	2.18407	1.4226	1.30987	1.40243	1.57342	1.60122	1.66978	1.52178	1.34202	1.45742	1.53837	1.57961	1.76056	1.70319	1.63359	1.65582	1.48334	1.51262	1.7005	1.53327	1.48283	1.54009	1.63904	1.53973	1.4994	1.59191	1.62531	1.55743	1.49617	1.57048	1.53517	1.48139	1.50556	1.56778	1.5977	1.56409	1.50927	1.50315	1.5212
Ae_17D_M00050	50	2017-10-22 07:25:49	17	Aedes aegypti	Lab-reared	Male	0.838559	0.843364	1.05514	1.036	0.932816	0.877697	0.927676	0.966806	0.976189	0.963136	0.96049	0.93342	0.897941	0.929632	0.917779	0.89054	0.913061	0.94554	0.951386	0.923999	0.920406	0.932539	0.947971	0.946313	0.948132	0.944952	0.927943	0.924439	0.92921	0.935307	0.936908	0.932085	0.932263	0.954018	0.926998	0.90485	0.927516	0.920073	0.916687	0.927091	0.923448	0.916937	0.915169
Ae_1D_M00001	1	2017-10-22 07:25:49	1	Aedes aegypti	Lab-reared	Male	1.0608	1.27032	1.15938	1.08718	1.09081	1.12499	1.09019	1.0202	0.990892	1.02498	1.01645	1.04765	1.10996	1.02248	1.00103	1.03532	1.06256	1.04254	1.01592	1.01227	1.02763	1.04657	1.06512	1.09131	1.04522	1.00107	1.02307	1.01475	1.00243	1.00582	1.02314	1.02668	1.01546	1.00552	1.01887	1.03341	1.02605	1.0093	1.00569	1.01689	1.01777	1.02299	1.03451
Ae_1D_M00002	2	2017-10-22 07:25:49	1	Aedes aegypti	Lab-reared	Male	1.10297	1.30885	1.19018	1.21147	1.27496	1.27491	1.12561	1.05899	1.11107	1.28821	1.16441	1.09035	1.12393	1.11246	1.09345	1.09058	1.11842	1.09366	1.0597	1.05446	1.09786	1.11735	1.10672	1.12931	1.11724	1.08378	1.06105	1.07279	1.08486	1.08262	1.10161	1.08856	1.06436	1.08286	1.09511	1.09307	1.08276	1.0849	1.0931	1.10015	1.09783	1.0928	1.09287
Ae_1D_M00003	3	2017-10-22 07:25:49	1	Aedes aegypti	Lab-reared	Male	1.22913	1.43092	1.45702	1.31702	1.28021	1.3338	1.38155	1.25054	1.19833	1.31786	1.21875	1.23344	1.41109	1.29537	1.25811	1.29728	1.32812	1.22685	1.17667	1.24346	1.31925	1.30475	1.24843	1.31056	1.29714	1.24678	1.23637	1.22711	1.21477	1.20909	1.25255	1.2588	1.22382	1.19638	1.22026	1.25341	1.24949	1.24728	1.2491	1.25043	1.23879	1.22351	1.21996
Ae_1D_M00004	4	2017-10-22 07:25:49	1	Aedes aegypti	Lab-reared	Male	0.951537	0.942828	0.995765	0.95889	1.00437	1.10402	1.06981	1.04684	1.0356	1.01919	1.00544	1.01476	1.04046	1.03599	1.02668	1.02026	1.01711	0.992332	0.982207	1.00382	1.02475	1.02705	1.02673	1.07375	1.0567	1.01924	1.02151	1.00853	0.996981	1.00131	1.03692	1.02558	0.996059	1.02838	1.04704	1.04721	1.03958	1.02307	1.01332	1.01395	1.01439	1.02183	1.02842
Ae_1D_M00005	5	2017-10-22 07:25:49	1	Aedes aegypti	Lab-reared	Male	0.643173	0.640519	0.654672	0.66133	0.649246	0.634852	0.645588	0.630223	0.625731	0.658544	0.679978	0.672007	0.646696	0.645049	0.654971	0.660667	0.647276	0.647101	0.643785	0.631749	0.647627	0.657228	0.653974	0.656364	0.652716	0.645917	0.641966	0.644111	0.648598	0.651458	0.647957	0.647411	0.650122	0.651343	0.644712	0.642213	0.65103	0.647702	0.641971	0.641138	0.650031	0.649914	0.646447
Ae_1D_M00006	6	2017-10-22 07:25:49	1	Aedes aegypti	Lab-reared	Male	1.48416	1.54657	1.59719	1.66233	1.5553	1.39483	1.30676	1.16091	1.17362	1.50564	1.40558	1.30371	1.34225	1.38486	1.31196	1.25265	1.34024	1.30201	1.22817	1.21411	1.36151	1.4144	1.32456	1.34466	1.34496	1.30818	1.25819	1.26234	1.287	1.30255	1.28901	1.29761	1.30999	1.27367	1.29615	1.33312	1.32473	1.29487	1.3024	1.3449	1.32638	1.31499	1.31847
Ae_1D_M00007	7	2017-10-22 07:25:49	1	Aedes aegypti	Lab-reared	Male	1.5748	NaN	NaN	1.4599	1.3341	1.55378	1.41834	1.30754	1.32507	1.47391	1.25654	1.2281	1.41109	1.29537	1.25361	1.30636	1.40391	1.30208	1.21906	1.24642	1.31584	1.30162	1.25126	1.36059	1.3271	1.25042	1.27265	1.30021	1.28681	1.24647	1.28964	1.29666	1.25644	1.22457	1.26792	1.31325	1.2821	1.27185	1.28547	1.30314	1.26462	1.28618	1.33063
Ae_1D_M00008	8	2017-10-22 07:25:49	1	Aedes aegypti	Lab-reared	Male	1.04662	1.13428	1.07092	1.08916	1.22058	1.28955	1.00235	0.928841	0.969455	1.04826	1.0113	0.992898	1.01875	0.980233	0.980732	1.0048	1.00237	0.980452	0.962101	0.961002	0.976675	0.995421	1.01357	1.03769	1.01423	0.981979	0.985208	1.00269	1.01722	1.01533	0.986324	0.976101	0.988839	1.00823	1.01053	1.00385	0.999129	0.98395	0.987302	1.00822	1.00188	0.991585	0.986887
Ae_1D_M00009	9	2017-10-22 07:25:49	1	Aedes aegypti	Lab-reared	Male	0.909657	0.937746	0.85384	0.939208	0.981776	0.962431	1.00403	0.937596	0.885875	0.920723	0.96526	0.94409	0.878764	0.878544	0.900113	0.921974	0.924215	0.90988	0.897545	0.899133	0.916777	0.926245	0.924532	0.928629	0.922708	0.904424	0.881619	0.893602	0.902787	0.89463	0.911417	0.911139	0.900176	0.90922	0.895267	0.887273	0.907159	0.904428	0.896537	0.893348	0.891345	0.894057	0.898689
Ae_1D_M00010	10	2017-10-22 07:25:49	1	Aedes aegypti	Lab-reared	Male	1.24394	1.34682	1.22438	1.25665	1.24781	1.15706	1.03714	1.08898	1.17436	1.13665	1.10256	1.13833	1.20956	1.09306	1.08798	1.15991	1.18747	1.14833	1.12168	1.14439	1.16347	1.18302	1.19631	1.18602	1.17459	1.16722	1.16127	1.13343	1.12335	1.14366	1.1635	1.15675	1.14295	1.16355	1.14157	1.13004	1.1672	1.14799	1.1318	1.14092	1.14862	1.15611	1.15997
Ae_1D_M00011	11	2017-10-22 07:25:49	1	Aedes aegypti	Lab-reared	Male	1.35022	1.47324	1.30506	1.32298	1.37072	1.41669	1.47635	1.2399	1.1342	1.2436	1.22558	1.24877	1.34034	1.24043	1.21337	1.24954	1.2781	1.22679	1.18887	1.2133	1.27067	1.31258	1.32768	1.3562	1.28762	1.22504	1.2475	1.243	1.23985	1.26043	1.31027	1.31054	1.27419	1.26653	1.28359	1.28999	1.26311	1.25496	1.26627	1.28706	1.29058	1.29243	1.29038
Ae_1D_M00012	12	2017-10-22 07:25:49	1	Aedes aegypti	Lab-reared	Male	0.92091	0.947077	1.08823	1.05162	1.04745	1.08325	1.0577	0.954862	0.918726	0.995428	0.967623	0.949183	0.980309	1.01582	0.997085	0.980348	1.0397	0.98703	0.938704	0.96384	1.03067	1.04827	1.01865	1.04148	1.01979	0.98692	0.989967	1.00897	1.01384	0.997834	0.997421	1.00415	1.00842	0.999684	1.00177	1.01168	1.01803	0.992629	0.994178	1.02559	1.0073	1.00363	1.01507
Ae_1D_M00013	13	2017-10-22 07:25:49	1	Aedes aegypti	Lab-reared	Male	1.25712	1.51236	NaN	2.38226	1.85002	1.94995	2.04533	1.55719	1.46344	1.96139	1.82503	1.79747	2.16195	1.86484	1.79483	1.79165	1.66185	1.66173	1.64359	1.56611	1.66931	1.67997	1.62502	1.8817	1.96782	1.73585	1.52424	1.54623	1.65343	1.74417	1.76767	1.78755	1.7925	1.73207	1.72107	1.77895	1.87665	1.7209	1.6366	1.67235	1.74782	1.75792	1.7305
Ae_1D_M00014	14	2017-10-22 07:25:49	1	Aedes aegypti	Lab-reared	Male	1.31924	1.70834	1.40959	1.2564	1.31972	1.50035	1.38869	1.21848	1.17245	1.2866	1.34045	1.37359	1.38573	1.27502	1.20839	1.21161	1.29098	1.29731	1.25779	1.2379	1.33887	1.39325	1.34812	1.32446	1.30735	1.27801	1.23234	1.23731	1.25985	1.27694	1.29788	1.28215	1.25586	1.27357	1.29725	1.31151	1.30528	1.25967	1.25604	1.29794	1.28331	1.27338	1.28198
Ae_1D_M00015	15	2017-10-22 07:25:49	1	Aedes aegypti	Lab-reared	Male	0.848196	0.935754	1.06456	0.956299	0.963104	1.06416	1.03876	0.977684	0.956283	0.990016	0.951322	0.957866	1.01902	0.984744	0.961637	0.968867	0.996938	0.962103	0.935432	0.958633	1.00047	1.01948	1.01118	1.01054	1.01344	1.00174	0.968478	0.978526	0.985875	0.972577	0.988295	0.993949	0.98525	0.977742	0.982258	0.987573	0.983248	0.979168	0.984005	0.994113	0.987346	0.984221	0.987269
Ae_1D_M00016	16	2017-10-22 07:25:49	1	Aedes aegypti	Lab-reared	Male	1.34509	1.38829	1.44719	1.77598	2.2194	2.05277	1.68361	1.48291	1.46528	1.67084	2.10674	1.95285	1.56248	1.57835	1.62049	1.64822	1.67763	1.6181	1.52581	1.47547	1.63973	1.80667	1.78276	1.68974	1.67854	1.68251	1.62077	1.55983	1.57292	1.65732	1.60994	1.63534	1.71234	1.67077	1.5776	1.56545	1.6888	1.63361	1.61175	1.68553	1.71734	1.66693	1.63703
Ae_1D_M00017	17	2017-10-22 07:25:49	1	Aedes aegypti	Lab-reared	Male	1.22913	1.41791	1.45311	1.5081	1.43938	1.31345	1.23353	1.2545	1.2778	1.22645	1.18537	1.1851	1.21083	1.18664	1.19019	1.22133	1.24967	1.2066	1.15881	1.14674	1.16398	1.16306	1.15606	1.21079	1.20484	1.15813	1.12796	1.1365	1.15805	1.17514	1.19703	1.17666	1.13909	1.13801	1.15336	1.17587	1.19412	1.18444	1.16849	1.16072	1.16811	1.16602	1.16156
Ae_1D_M00018	18	2017-10-22 07:25:49	1	Aedes aegypti	Lab-reared	Male	0.918051	0.992205	0.957757	0.992393	1.0039	0.966729	0.902407	0.853736	0.859496	0.928573	0.941089	0.935719	0.925659	0.872587	0.869254	0.895381	0.898951	0.888604	0.869606	0.85512	0.888088	0.899439	0.88198	0.887066	0.881696	0.875619	0.882275	0.877345	0.875398	0.881056	0.874502	0.878728	0.886082	0.873729	0.878336	0.884691	0.876133	0.867868	0.871612	0.884757	0.88521	0.877669	0.87294
Ae_1D_M00019	19	2017-10-22 07:25:49	1	Aedes aegypti	Lab-reared	Male	1.07424	1.18087	1.38729	1.29887	1.19114	1.15345	1.19483	1.12034	1.08803	1.18605	1.17788	1.16935	1.1952	1.17672	1.15085	1.14431	1.1725	1.14139	1.10123	1.09366	1.13679	1.17668	1.18721	1.17753	1.16904	1.15234	1.12214	1.13216	1.1434	1.13844	1.15421	1.165	1.1603	1.14075	1.13494	1.14718	1.16601	1.12703	1.11944	1.15671	1.1528	1.143	1.1408
Ae_1D_M00020	20	2017-10-22 07:25:49	1	Aedes aegypti	Lab-reared	Male	1.06287	1.06381	1.0213	1.04922	1.09809	1.12214	1.0805	1.11041	1.1181	1.03907	1.01	1.04495	1.11052	1.05943	1.05275	1.07783	1.07157	1.0168	0.985853	1.00961	1.05224	1.0861	1.09822	1.09546	1.07507	1.04878	1.02941	1.02608	1.02707	1.02843	1.04573	1.04724	1.03756	1.04129	1.04728	1.05436	1.05954	1.04173	1.04271	1.06277	1.04051	1.03567	1.04602
Ae_1D_M00021	21	2017-10-22 07:25:49	1	Aedes aegypti	Lab-reared	Male	1.68731	2.03991	NaN	2.17209	2.2752	NaN	2.24913	1.72612	1.61897	1.65704	1.53334	1.5528	1.7379	1.60408	1.64831	1.84138	1.87804	1.64963	1.52211	1.55548	1.78927	1.8955	1.75638	1.78797	1.66458	1.55872	1.58195	1.61071	1.59477	1.55494	1.62868	1.6508	1.60192	1.56732	1.57182	1.59739	1.61558	1.58965	1.6089	1.67105	1.60898	1.59096	1.61737
Ae_1D_M00022	22	2017-10-22 07:25:49	1	Aedes aegypti	Lab-reared	Male	1.57495	1.62242	1.68734	2.85344	2.68267	1.80095	1.84867	1.67715	1.56099	1.59841	1.63467	1.6746	1.68612	1.56113	1.61134	1.77773	1.8014	1.85279	1.73484	1.54621	1.71269	2.04443	2.25708	2.02073	1.85622	1.75353	1.68015	1.68825	1.67213	1.62203	1.71272	1.67992	1.5965	1.67213	1.71994	1.73647	1.75459	1.71819	1.70287	1.72801	1.75341	1.73903	1.71756
Ae_1D_M00023	23	2017-10-22 07:25:49	1	Aedes aegypti	Lab-reared	Male	0.669573	0.701502	0.707684	0.706976	0.711865	0.712493	0.688856	0.675654	0.686499	0.718698	0.71705	0.703445	0.693003	0.690098	0.683597	0.68655	0.713827	0.698254	0.681445	0.690767	0.699125	0.699143	0.696164	0.707031	0.703736	0.695684	0.697839	0.700597	0.697988	0.692169	0.701233	0.701692	0.694249	0.692679	0.69888	0.702825	0.69768	0.698662	0.700187	0.70012	0.702299	0.700268	0.69807
Ae_1D_M00024	24	2017-10-22 07:25:49	1	Aedes aegypti	Lab-reared	Male	1.19472	1.32089	1.59331	1.26026	1.23836	1.40172	1.30974	1.23612	1.2236	1.25708	1.22634	1.22246	1.24329	1.16	1.17364	1.25352	1.28335	1.19509	1.13606	1.1619	1.21851	1.23334	1.21915	1.27957	1.26643	1.22047	1.21176	1.20159	1.20391	1.22293	1.24565	1.21903	1.1801	1.19868	1.20531	1.21029	1.22945	1.23613	1.21705	1.19019	1.21107	1.21355	1.20834
Ae_1D_M00025	25	2017-10-22 07:25:49	1	Aedes aegypti	Lab-reared	Male	1.07696	1.22328	1.25854	1.16633	1.22521	1.34822	1.17373	1.09831	1.12755	1.22943	1.1606	1.12428	1.15031	1.08989	1.08015	1.11308	1.14073	1.10913	1.08501	1.10822	1.16262	1.15974	1.12344	1.17654	1.14943	1.1055	1.12723	1.13023	1.12454	1.12102	1.11728	1.11749	1.11988	1.11998	1.13538	1.15196	1.15323	1.14291	1.13025	1.12582	1.14859	1.14516	1.13025
Ae_21D_M00001	1	2017-10-22 07:25:49	21	Aedes aegypti	Lab-reared	Male	1.05744	1.10513	2.07955	1.42615	1.25603	1.30382	1.2341	1.21868	1.29294	1.45185	1.3194	1.20193	1.18268	1.27945	1.28888	1.2626	1.3524	1.41674	1.38177	1.28247	1.243	1.26855	1.33511	1.36068	1.31454	1.25599	1.239	1.28524	1.29641	1.2499	1.29224	1.31454	1.29975	1.28992	1.28408	1.26867	1.24248	1.25251	1.27831	1.29293	1.25385	1.24969	1.2718
Ae_21D_M00002	2	2017-10-22 07:25:49	21	Aedes aegypti	Lab-reared	Male	1.03769	1.06193	1.235	1.14471	1.20742	1.31644	1.06163	1.11527	1.3059	1.33285	1.28806	1.23145	1.19882	1.22562	1.25328	1.27497	1.29906	1.27695	1.26568	1.28884	1.26218	1.28792	1.3416	1.26727	1.25302	1.28169	1.29979	1.28401	1.27917	1.30266	1.32345	1.29881	1.27287	1.32403	1.3138	1.28032	1.27777	1.29667	1.29479	1.26945	1.27065	1.27493	1.27247
Ae_21D_M00003	3	2017-10-22 07:25:49	21	Aedes aegypti	Lab-reared	Male	1.10396	1.13374	2.53079	1.90467	1.4757	1.33661	1.25102	1.33975	1.43656	1.33956	1.35255	1.39975	1.4197	1.35669	1.34328	1.37011	1.39219	1.42499	1.41956	1.37187	1.38068	1.44514	1.52085	1.47244	1.42096	1.40407	1.42381	1.3951	1.40382	1.47734	1.51062	1.43739	1.35485	1.37428	1.37229	1.36732	1.38915	1.41098	1.41775	1.40386	1.37337	1.35901	1.35866
Ae_21D_M00004	4	2017-10-22 07:25:49	21	Aedes aegypti	Lab-reared	Male	1.14349	1.18862	NaN	1.31713	1.28872	1.66845	1.20244	1.26062	1.5404	1.56101	1.46752	1.36523	1.31911	1.44324	1.45409	1.38852	1.4113	1.44763	1.44468	1.39142	1.34357	1.36663	1.44615	1.46989	1.44724	1.40583	1.37463	1.38113	1.40366	1.42456	1.44317	1.43776	1.41511	1.39691	1.37861	1.37745	1.39917	1.39069	1.39422	1.41193	1.38198	1.36737	1.36165
Ae_21D_M00005	5	2017-10-22 07:25:49	21	Aedes aegypti	Lab-reared	Male	1.04954	1.20034	NaN	1.33223	1.22011	1.36055	1.08676	1.07509	1.24078	1.52028	1.37433	1.28201	1.31769	1.28361	1.18412	1.15952	1.36718	1.35503	1.25771	1.23589	1.25368	1.27645	1.29261	1.31022	1.34221	1.32319	1.2257	1.22124	1.23175	1.22411	1.27042	1.26963	1.23939	1.26026	1.24506	1.22187	1.22206	1.217	1.23798	1.27506	1.23936	1.23769	1.25152
Ae_21D_M00006	6	2017-10-22 07:25:49	21	Aedes aegypti	Lab-reared	Male	1.18208	1.2598	1.28983	1.1804	1.17229	1.18816	1.05799	1.14323	1.33719	1.36348	1.31327	1.25188	1.21669	1.24844	1.23038	1.21605	1.30047	1.30318	1.26149	1.23652	1.25368	1.27645	1.29374	1.31716	1.27567	1.23602	1.25608	1.24528	1.24055	1.26538	1.31832	1.31565	1.27411	1.26559	1.26003	1.25448	1.25224	1.26857	1.28022	1.27519	1.25915	1.24103	1.23139
Ae_21D_M00007	7	2017-10-22 07:25:49	21	Aedes aegypti	Lab-reared	Male	1.19188	1.21836	1.45731	1.1649	1.15645	1.29317	1.12984	1.15603	1.26592	1.29785	1.35027	1.29218	1.18151	1.20513	1.23147	1.26898	1.36388	1.30327	1.24778	1.2739	1.2534	1.24788	1.26832	1.28866	1.27891	1.27011	1.28977	1.24634	1.22272	1.24817	1.26839	1.25084	1.22494	1.24574	1.22957	1.21516	1.23744	1.24137	1.23029	1.20966	1.17883	1.1816	1.19961
Ae_21D_M00008	8	2017-10-22 07:25:49	21	Aedes aegypti	Lab-reared	Male	1.15692	1.12656	1.6032	1.45486	1.27606	1.1965	1.14465	1.20392	1.35861	1.53466	1.478	1.37796	1.31671	1.26263	1.30378	1.39864	1.42266	1.38948	1.33961	1.30605	1.31756	1.37565	1.44203	1.4039	1.37058	1.32803	1.26537	1.29621	1.34965	1.36557	1.34575	1.32466	1.32101	1.34264	1.31431	1.30303	1.35388	1.33022	1.31663	1.33851	1.3407	1.32367	1.30624
Ae_21D_M00009	9	2017-10-22 07:25:49	21	Aedes aegypti	Lab-reared	Male	0.92951	0.931065	1.18872	1.03583	0.987381	1.02238	0.947809	0.939326	0.9723	1.00828	1.05436	1.03865	0.984005	1.01302	1.0171	1.00774	1.0312	1.03459	1.02486	1.01878	1.03826	1.06573	1.07065	1.01183	1.00671	1.02732	1.02351	1.01772	1.02625	1.04765	1.0456	1.04517	1.05061	1.05467	1.03284	1.02148	1.04366	1.03975	1.03764	1.04413	1.03279	1.01883	1.01114
Ae_21D_M00010	10	2017-10-22 07:25:49	21	Aedes aegypti	Lab-reared	Male	0.634672	0.649957	0.852173	0.800296	0.753303	0.763482	0.779846	0.747751	0.729984	0.768231	0.762499	0.73819	0.728034	0.782763	0.778557	0.742449	0.747734	0.744367	0.741993	0.749364	0.759424	0.758024	0.746457	0.738451	0.74462	0.747345	0.731597	0.74339	0.751336	0.742025	0.747314	0.747712	0.744203	0.747568	0.739324	0.733319	0.740488	0.739647	0.742094	0.74834	0.741975	0.732882	0.729544
Ae_21D_M00011	11	2017-10-22 07:25:49	21	Aedes aegypti	Lab-reared	Male	0.937671	0.904233	1.03394	0.926672	0.865997	0.855995	0.817106	0.816803	0.863604	0.941369	0.925453	0.859744	0.811862	0.870449	0.859708	0.817399	0.84074	0.8555	0.84921	0.833199	0.851348	0.876021	0.887747	0.872347	0.858024	0.853329	0.857457	0.849093	0.845684	0.855868	0.872709	0.871712	0.85874	0.856516	0.856603	0.853836	0.846892	0.845596	0.853687	0.863418	0.847981	0.839032	0.842373
Ae_21D_M00012	12	2017-10-22 07:25:49	21	Aedes aegypti	Lab-reared	Male	1.05813	1.05943	1.43875	1.29519	1.48936	2.02346	1.18315	1.12866	1.32676	1.68438	1.47477	1.34902	1.39318	1.4312	1.38751	1.36121	1.47611	1.39584	1.31715	1.34728	1.4381	1.45324	1.41305	1.50346	1.46485	1.37313	1.34597	1.40093	1.40978	1.34503	1.39093	1.44354	1.44556	1.38577	1.38297	1.39713	1.38503	1.39994	1.40932	1.396	1.36444	1.36572	1.38688
Ae_21D_M00013	13	2017-10-22 07:25:49	21	Aedes aegypti	Lab-reared	Male	0.962404	1.07065	1.23642	1.1548	1.14189	1.16323	1.04858	1.02031	1.10894	1.31418	1.10622	1.02829	1.12031	1.15765	1.1413	1.1344	1.20912	1.18234	1.11121	1.06919	1.11417	1.16024	1.16954	1.15754	1.12484	1.0958	1.0895	1.1036	1.11363	1.11152	1.12606	1.13766	1.12863	1.08904	1.09292	1.1062	1.0933	1.09175	1.10575	1.12324	1.10412	1.10074	1.10546
Ae_21D_M00014	14	2017-10-22 07:25:49	21	Aedes aegypti	Lab-reared	Male	0.707672	0.667388	0.760953	0.757142	0.748332	0.749027	0.731832	0.695273	0.682144	0.72025	0.765514	0.763478	0.721291	0.711569	0.69808	0.692797	0.716206	0.720292	0.713066	0.706906	0.702928	0.703058	0.710465	0.730729	0.719424	0.703172	0.712026	0.694034	0.69031	0.713003	0.712987	0.70949	0.707322	0.704371	0.696143	0.693366	0.701661	0.697532	0.694499	0.697447	0.699128	0.696203	0.69193
Ae_21D_M00015	15	2017-10-22 07:25:49	21	Aedes aegypti	Lab-reared	Male	0.818917	0.800292	0.913988	0.962898	0.963932	0.931378	0.879692	0.840912	0.868984	0.996483	1.02443	0.962197	0.888678	0.884586	0.902781	0.918696	0.913481	0.936103	0.945727	0.918342	0.894178	0.907968	0.941402	0.921236	0.91441	0.919986	0.921452	0.908819	0.902228	0.910942	0.929271	0.91651	0.89154	0.899719	0.892125	0.885195	0.896648	0.907476	0.907252	0.899098	0.904501	0.905202	0.899476
Ae_21D_M00016	16	2017-10-22 07:25:49	21	Aedes aegypti	Lab-reared	Male	1.0064	1.03173	1.19416	1.12296	1.11347	1.13472	1.02551	1.06112	1.12833	1.09384	1.12775	1.10445	1.04098	1.11549	1.13228	1.12197	1.1951	1.1699	1.10306	1.06131	1.07386	1.12178	1.15529	1.08077	1.0884	1.13204	1.12216	1.08777	1.08966	1.13589	1.13426	1.11378	1.10198	1.12231	1.11452	1.10855	1.13037	1.12133	1.11417	1.11924	1.11439	1.10689	1.10534
Ae_21D_M00017	17	2017-10-22 07:25:49	21	Aedes aegypti	Lab-reared	Male	0.519364	0.534493	0.607098	0.549829	0.545128	0.590651	0.593783	0.573245	0.571533	0.609049	0.599662	0.585221	0.583816	0.586495	0.573675	0.561032	0.571977	0.580118	0.577632	0.568792	0.580469	0.587359	0.58483	0.585707	0.584134	0.580262	0.57559	0.570182	0.57146	0.579834	0.58299	0.582174	0.580695	0.583102	0.582467	0.581074	0.582139	0.58602	0.590151	0.590577	0.579634	0.578015	0.58348
Ae_21D_M00018	18	2017-10-22 07:25:49	21	Aedes aegypti	Lab-reared	Male	0.886991	0.838174	1.0542	1.0283	0.97746	0.946881	0.889359	0.887606	0.9215	0.957397	0.960025	0.948346	0.943764	0.974824	0.978521	0.971581	0.994924	1.00538	0.976189	0.924722	0.936643	0.976694	1.00898	0.982769	0.971966	0.975488	0.974799	0.95851	0.948937	0.956288	0.973686	0.966592	0.948282	0.955129	0.941384	0.939659	0.973554	0.976208	0.969797	0.96852	0.971648	0.968538	0.958858
Ae_21D_M00019	19	2017-10-22 07:25:49	21	Aedes aegypti	Lab-reared	Male	0.996858	1.06811	1.44103	1.33971	1.20263	1.14042	1.09988	1.15616	1.29528	1.44946	1.41853	1.28536	1.18151	1.20513	1.24109	1.24705	1.21293	1.22346	1.2552	1.27527	1.24945	1.27176	1.33131	1.30511	1.28216	1.25189	1.20157	1.20382	1.22757	1.24848	1.26839	1.25084	1.22494	1.24574	1.22957	1.21516	1.23744	1.23948	1.23455	1.23639	1.2621	1.25044	1.21844
Ae_21D_M00020	20	2017-10-22 07:25:49	21	Aedes aegypti	Lab-reared	Male	0.85317	0.862697	1.0844	1.05372	0.992467	0.971023	0.964089	0.929416	0.954106	1.10424	1.12966	1.04173	0.953094	0.977463	1.00777	1.02869	1.05191	1.05592	1.03234	0.997911	1.01381	1.04085	1.05023	1.01916	1.0069	1.0075	1.00494	1.02062	1.02233	1.00738	1.04086	1.03967	1.01269	1.01691	1.01151	1.00681	1.01482	1.02189	1.02312	1.01732	1.00558	1.00904	1.01445
Ae_21D_M00021	21	2017-10-22 07:25:49	21	Aedes aegypti	Lab-reared	Male	0.661175	0.658355	0.747273	0.748099	0.719212	0.683385	0.642195	0.667031	0.712869	0.72031	0.714424	0.688408	0.662344	0.691003	0.70784	0.710119	0.716829	0.703292	0.687724	0.684208	0.692243	0.709128	0.72168	0.704823	0.697821	0.699002	0.697149	0.686077	0.685364	0.698627	0.698274	0.695416	0.695371	0.700359	0.694822	0.691539	0.699884	0.695306	0.695986	0.703594	0.694236	0.689401	0.691754
Ae_21D_M00022	22	2017-10-22 07:25:49	21	Aedes aegypti	Lab-reared	Male	1.22791	1.07609	1.50554	1.61976	1.63649	1.63127	1.45621	1.41312	1.51089	1.7745	1.64646	1.56613	1.59516	1.49225	1.46594	1.49505	1.51713	1.55228	1.54204	1.47187	1.40523	1.47185	1.6474	1.58135	1.50774	1.48534	1.50631	1.41921	1.41976	1.55491	1.52839	1.47779	1.47292	1.54719	1.47942	1.40831	1.43325	1.45395	1.47433	1.49142	1.48543	1.45439	1.42308
Ae_21D_M00023	23	2017-10-22 07:25:49	21	Aedes aegypti	Lab-reared	Male	1.06843	1.05943	1.43875	1.33971	1.20263	1.14208	1.10531	1.10448	1.1633	1.28718	1.27076	1.21194	1.18195	1.21358	1.20306	1.17741	1.19992	1.24128	1.20611	1.10901	1.14689	1.21973	1.26656	1.24618	1.22544	1.21186	1.198	1.1825	1.18473	1.20772	1.22731	1.21289	1.19126	1.21307	1.18113	1.16175	1.20493	1.21076	1.21893	1.23582	1.2052	1.19323	1.20193
Ae_21D_M00024	24	2017-10-22 07:25:49	21	Aedes aegypti	Lab-reared	Male	1.03492	1.02938	1.37515	1.29184	1.17008	1.11643	1.08428	1.09082	1.12123	1.15721	1.19424	1.2359	1.2529	1.16051	1.13745	1.16876	1.19399	1.14673	1.11714	1.14203	1.12954	1.15362	1.19745	1.14916	1.12219	1.12685	1.14593	1.11856	1.104	1.12951	1.17408	1.16115	1.12363	1.1448	1.12233	1.10121	1.12388	1.14489	1.15791	1.15756	1.13438	1.13016	1.13346
Ae_21D_M00025	25	2017-10-22 07:25:49	21	Aedes aegypti	Lab-reared	Male	1.15692	1.12656	1.6032	1.43495	1.355	1.38814	1.2963	1.28362	1.31752	1.3535	1.39053	1.4302	1.44929	1.37352	1.41428	1.53351	1.55825	1.50531	1.43493	1.38888	1.39248	1.50444	1.67033	1.51794	1.43181	1.41875	1.43856	1.41272	1.39734	1.42389	1.49042	1.50026	1.48569	1.56172	1.49129	1.41791	1.44295	1.46371	1.48643	1.50062	1.45483	1.47367	1.50482
Ae_21D_M00026	26	2017-10-22 07:25:49	21	Aedes aegypti	Lab-reared	Male	1.03426	1.06556	1.84081	1.66827	1.28397	1.11208	1.0756	1.1408	1.23524	1.26762	1.41233	1.40413	1.25413	1.28205	1.26983	1.23705	1.25962	1.29284	1.29516	1.26368	1.2798	1.30977	1.31281	1.24263	1.23215	1.26043	1.27851	1.26421	1.2604	1.28378	1.30716	1.268	1.217	1.23749	1.21901	1.22208	1.29215	1.25634	1.24462	1.2872	1.27084	1.26278	1.26297
Ae_21D_M00027	27	2017-10-22 07:25:49	21	Aedes aegypti	Lab-reared	Male	1.31391	1.29694	1.61748	1.73642	1.56833	1.38003	1.28224	1.36426	1.52848	1.55675	1.44444	1.46843	1.64152	1.53285	1.4866	1.54577	1.71258	1.67552	1.56254	1.49341	1.4295	1.44847	1.55347	1.67505	1.6587	1.60179	1.62276	1.57615	1.546	1.57487	1.66491	1.67625	1.63248	1.66022	1.54741	1.47944	1.54867	1.57925	1.59976	1.61245	1.55157	1.54345	1.55351
Ae_21D_M00028	28	2017-10-22 07:25:49	21	Aedes aegypti	Lab-reared	Male	1.06843	1.05943	1.43875	1.32436	1.27891	1.28897	1.1259	1.15603	1.27017	1.30188	1.25687	1.24074	1.27502	1.31118	1.28827	1.25504	1.27955	1.26638	1.2338	1.21155	1.2253	1.27573	1.33131	1.30511	1.27872	1.25952	1.24173	1.25082	1.2764	1.29395	1.24691	1.24039	1.25749	1.22494	1.20925	1.21661	1.23795	1.23761	1.24675	1.26342	1.22811	1.22805	1.24203
Ae_21D_M00029	29	2017-10-22 07:25:49	21	Aedes aegypti	Lab-reared	Male	0.700565	0.748497	0.999241	0.916907	0.854723	0.837345	0.762544	0.781226	0.846031	0.880329	0.857495	0.839959	0.840449	0.819636	0.806154	0.817975	0.8654	0.847444	0.821137	0.826835	0.831612	0.84508	0.858576	0.845246	0.831711	0.832483	0.851236	0.847651	0.83763	0.835957	0.85161	0.852275	0.840767	0.839379	0.840173	0.838219	0.832214	0.831556	0.839963	0.84998	0.835065	0.832472	0.838712
Ae_21D_M00030	30	2017-10-22 07:25:49	21	Aedes aegypti	Lab-reared	Male	1.09595	1.18371	1.72948	1.30575	1.18564	1.23117	1.17326	1.23832	1.35758	1.38857	1.44464	1.36715	1.23468	1.25744	1.29497	1.29912	1.25834	1.27212	1.27998	1.25022	1.26247	1.31578	1.37536	1.34474	1.31414	1.29174	1.27134	1.28315	1.28667	1.27532	1.32277	1.34569	1.32176	1.2799	1.28291	1.29936	1.29353	1.28542	1.29383	1.31192	1.2922	1.28394	1.28316
Ae_21D_M00031	31	2017-10-22 07:25:49	21	Aedes aegypti	Lab-reared	Male	1.06476	1.07567	NaN	1.39918	1.24672	1.42616	1.21116	1.16206	1.23399	1.37545	1.33894	1.30666	1.34221	1.38635	1.30062	1.22729	1.31196	1.38177	1.32068	1.19335	1.23446	1.3238	1.37051	1.28777	1.30872	1.34559	1.27781	1.31366	1.32743	1.27632	1.32342	1.3224	1.28528	1.30495	1.3071	1.29761	1.29296	1.28542	1.29383	1.31197	1.2939	1.27155	1.2598
Ae_21D_M00032	32	2017-10-22 07:25:49	21	Aedes aegypti	Lab-reared	Male	1.25659	1.25587	1.53005	1.36274	1.30949	1.34129	1.25628	1.3292	1.48079	1.50986	1.4212	1.39774	1.41843	1.27909	1.23263	1.29467	1.47986	1.50337	1.39223	1.29495	1.29946	1.35596	1.42834	1.45183	1.43084	1.39345	1.36412	1.33818	1.31398	1.30321	1.35311	1.37347	1.35361	1.34013	1.32878	1.31905	1.31328	1.327	1.35051	1.36617	1.33932	1.34206	1.35707
Ae_21D_M00033	33	2017-10-22 07:25:49	21	Aedes aegypti	Lab-reared	Male	0.865043	0.958715	1.0916	1.03939	1.04409	1.05447	0.911943	0.960946	1.09481	1.12522	1.10973	1.08112	1.06558	1.10053	1.06995	1.02535	1.04916	1.05293	1.04176	1.03463	1.05398	1.07759	1.09022	1.08133	1.07447	1.07058	1.06524	1.05985	1.05669	1.05882	1.07516	1.07147	1.06148	1.08253	1.06459	1.04966	1.07196	1.06659	1.06236	1.069	1.06604	1.07188	1.07399
Ae_21D_M00034	34	2017-10-22 07:25:49	21	Aedes aegypti	Lab-reared	Male	1.20596	1.21836	1.45731	1.1649	1.15645	1.29317	1.12984	1.16308	1.24241	1.1888	1.2087	1.25655	1.27285	1.17115	1.18028	1.26073	1.28423	1.27128	1.21922	1.15748	1.16695	1.21909	1.26436	1.20828	1.1475	1.14459	1.22744	1.20715	1.18253	1.20758	1.2297	1.19753	1.16114	1.20565	1.18483	1.15606	1.17903	1.20212	1.20264	1.18553	1.19035	1.1986	1.19633
Ae_21D_M00035	35	2017-10-22 07:25:49	21	Aedes aegypti	Lab-reared	Male	1.38001	1.36668	1.74408	1.46386	1.53501	1.79282	1.35647	1.51159	1.93085	1.63209	1.63578	1.60395	1.48079	1.39288	1.44022	1.56291	1.58394	1.61588	1.60035	1.51848	1.44275	1.51388	1.70946	1.63187	1.54798	1.51912	1.53951	1.49791	1.50398	1.59225	1.62531	1.55743	1.49617	1.57048	1.53933	1.46787	1.45383	1.58664	1.63047	1.51059	1.49228	1.50863	1.51662
Ae_21D_M00036	36	2017-10-22 07:25:49	21	Aedes aegypti	Lab-reared	Male	1.14789	1.16767	1.38732	1.2543	1.33639	1.44036	1.04758	1.02722	1.12586	1.1589	1.2006	1.20307	1.16485	1.14196	1.11121	1.10987	1.18152	1.15028	1.11714	1.14203	1.12954	1.15117	1.2007	1.1898	1.12813	1.08644	1.10649	1.10632	1.09756	1.09895	1.13724	1.14316	1.12178	1.12211	1.10948	1.09883	1.10394	1.1071	1.11219	1.11497	1.09478	1.10188	1.11497
Ae_21D_M00037	37	2017-10-22 07:25:49	21	Aedes aegypti	Lab-reared	Male	0.931666	0.947164	1.08867	1.15502	1.07257	0.967903	0.95749	0.976938	0.986092	0.97214	1.05102	1.06913	1.0057	1.03465	1.03774	1.02702	1.05053	1.05592	1.03234	0.997911	1.00925	1.06869	1.12931	1.06205	1.05339	1.0679	1.0398	1.00958	1.01463	1.05772	1.07949	1.06172	1.03682	1.05677	1.05471	1.04624	1.05308	1.05789	1.0661	1.06862	1.03012	1.01924	1.03305
Ae_21D_M00038	38	2017-10-22 07:25:49	21	Aedes aegypti	Lab-reared	Male	1.09595	1.16757	1.71309	1.9977	1.49159	1.2346	1.27623	1.41518	1.5821	1.60936	1.49348	1.45288	1.48165	1.40597	1.3815	1.4294	1.55396	1.63773	1.55653	1.41162	1.47563	1.61082	1.7053	1.61971	1.60628	1.61253	1.55295	1.49311	1.5074	1.59291	1.55693	1.50931	1.49086	1.50923	1.5343	1.53808	1.51411	1.52785	1.52915	1.51137	1.53728	1.51753	1.47685
Ae_21D_M00039	39	2017-10-22 07:25:49	21	Aedes aegypti	Lab-reared	Male	0.919969	0.882993	1.00777	0.907549	0.842763	0.851391	0.902293	0.930094	0.972722	1.06331	1.06763	1.04669	1.02762	0.978826	0.975868	0.993044	0.981947	1.03177	1.04616	0.979337	0.966476	0.992557	1.03129	1.0279	1.0071	0.990028	0.989031	0.987635	0.987772	0.992606	1.00871	1.00935	1.00035	1.00513	1.00092	0.99176	0.987485	1.00364	1.01395	1.00771	0.99669	0.999682	1.00786
Ae_21D_M00040	40	2017-10-22 07:25:49	21	Aedes aegypti	Lab-reared	Male	0.803761	0.769194	0.953776	0.939288	0.903631	0.884223	0.839876	0.841396	0.874304	0.91021	0.916256	0.910816	0.906396	0.906548	0.897834	0.903865	0.955208	0.975407	0.948797	0.900877	0.894297	0.920798	0.95293	0.931793	0.92584	0.925333	0.909796	0.907089	0.912402	0.919052	0.922308	0.910262	0.899906	0.920149	0.914857	0.906078	0.917045	0.917529	0.917498	0.916442	0.894538	0.893612	0.905987
Ae_21D_M00041	41	2017-10-22 07:25:49	21	Aedes aegypti	Lab-reared	Male	1.03016	1.13971	1.33219	1.23872	1.13982	1.09223	1.06423	1.06041	1.1427	1.36543	1.27631	1.17013	1.14977	1.18131	1.17316	1.1504	1.17288	1.20476	1.21351	1.18954	1.16672	1.19126	1.24315	1.22467	1.20294	1.20036	1.21931	1.21247	1.19975	1.19343	1.18253	1.17505	1.17866	1.19951	1.18761	1.16864	1.1712	1.18998	1.19356	1.17593	1.16529	1.1648	1.17256
Ae_21D_M00042	42	2017-10-22 07:25:49	21	Aedes aegypti	Lab-reared	Male	1.10319	1.18852	NaN	2.59284	1.45608	1.33922	1.25873	1.2371	1.34663	1.73861	1.68135	1.4987	1.42097	1.46192	1.35661	1.29035	1.47824	1.42361	1.33687	1.36573	1.38509	1.44514	1.52085	1.47244	1.42574	1.39158	1.36187	1.36865	1.39107	1.41198	1.43429	1.39787	1.3605	1.41923	1.40218	1.35622	1.34952	1.39197	1.42031	1.40386	1.37337	1.35717	1.36183
Ae_21D_M00043	43	2017-10-22 07:25:49	21	Aedes aegypti	Lab-reared	Male	1.20189	1.16449	1.71689	1.50304	1.42049	1.41732	1.19958	1.22158	1.39985	1.59234	1.39642	1.29961	1.34221	1.38635	1.29507	1.23763	1.40048	1.41656	1.38072	1.40442	1.36366	1.38684	1.46044	1.42006	1.38047	1.3514	1.32567	1.33322	1.35536	1.37626	1.39446	1.39153	1.37316	1.35824	1.34566	1.33481	1.32809	1.34404	1.35447	1.34491	1.319	1.32385	1.33908
Ae_21D_M00044	44	2017-10-22 07:25:49	21	Aedes aegypti	Lab-reared	Male	1.01554	1.03173	1.19416	1.13255	1.05993	1.02678	1.00909	1.00913	1.08456	1.27899	1.20358	1.14424	1.18238	1.2222	1.16809	1.11741	1.18728	1.24108	1.22268	1.15801	1.17022	1.19786	1.20937	1.19243	1.17798	1.16557	1.15408	1.19135	1.2208	1.20899	1.19691	1.18671	1.19465	1.24183	1.21362	1.18955	1.23426	1.24113	1.23714	1.23594	1.22166	1.21996	1.21801
Ae_21D_M00045	45	2017-10-22 07:25:49	21	Aedes aegypti	Lab-reared	Male	1.43312	1.43486	1.91052	1.56234	1.4802	1.47018	1.22719	1.25745	1.39299	1.42356	1.46921	1.44005	1.36639	1.39875	1.35805	1.35178	1.57046	1.49518	1.39116	1.42101	1.44602	1.46551	1.48254	1.50463	1.48202	1.43792	1.40382	1.37005	1.36112	1.38722	1.44932	1.47058	1.43244	1.37442	1.37369	1.3894	1.37772	1.36417	1.36891	1.38874	1.38648	1.38095	1.37811
Ae_21D_M00046	46	2017-10-22 07:25:49	21	Aedes aegypti	Lab-reared	Male	1.20189	1.1567	1.70885	1.87467	1.9692	1.74332	1.22041	1.28097	1.65054	2.00281	1.80059	1.59007	1.48108	1.40031	1.3815	1.42687	1.54719	1.74673	1.73831	1.52153	1.60557	1.72241	1.69522	1.5252	1.48835	1.52057	1.53818	1.56069	1.54954	1.51032	1.52461	1.50997	1.49787	1.573	1.53517	1.48496	1.5088	1.49379	1.49114	1.51101	1.4984	1.50604	1.52205
Ae_21D_M00047	47	2017-10-22 07:25:49	21	Aedes aegypti	Lab-reared	Male	0.945837	1.11761	1.52383	1.23307	1.07687	1.04751	1.0267	1.03077	1.08679	1.19507	1.13026	1.06315	1.05288	1.08417	1.07889	1.07549	1.14316	1.11993	1.07522	1.06776	1.08454	1.12618	1.17032	1.15926	1.12244	1.10207	1.12148	1.11999	1.11038	1.11119	1.15218	1.14391	1.1042	1.10416	1.10683	1.11014	1.11406	1.10117	1.1045	1.12324	1.10412	1.09973	1.10756
Ae_21D_M00048	48	2017-10-22 07:25:49	21	Aedes aegypti	Lab-reared	Male	0.983859	0.950077	1.09149	0.961037	0.924862	0.971908	0.962844	0.97233	1.00356	1.03944	1.03525	1.01571	1.00599	1.04034	1.01067	0.988689	1.08446	1.11234	1.07846	1.03741	1.02654	1.03666	1.05221	1.04704	1.02378	1.01061	1.02941	1.05087	1.05091	1.03272	1.04715	1.04735	1.03564	1.03925	1.03192	1.02608	1.03353	1.04011	1.03981	1.03396	1.03315	1.03271	1.02988
Ae_21D_M00049	49	2017-10-22 07:25:49	21	Aedes aegypti	Lab-reared	Male	0.758261	0.780059	0.957333	0.815979	0.771539	0.823181	0.833073	0.81886	0.820934	0.858244	0.839682	0.822247	0.825883	0.832953	0.814014	0.804957	0.851806	0.835924	0.810883	0.816941	0.823598	0.826813	0.827489	0.830912	0.827372	0.81868	0.810508	0.813107	0.815638	0.813658	0.818344	0.814111	0.808154	0.818286	0.815455	0.810173	0.814488	0.817774	0.817199	0.814164	0.815505	0.816675	0.816708
Ae_21D_M00050	50	2017-10-22 07:25:49	21	Aedes aegypti	Lab-reared	Male	0.933757	1.0144	1.32473	1.11862	1.05398	1.08566	0.991058	1.02105	1.11226	1.14514	1.06815	1.06521	1.14962	1.13403	1.09887	1.09811	1.16836	1.14237	1.09426	1.08555	1.10771	1.11168	1.09987	1.12029	1.10173	1.08098	1.10031	1.09965	1.09262	1.09316	1.10963	1.10571	1.08939	1.09103	1.0805	1.07174	1.07776	1.08049	1.0944	1.11085	1.07887	1.07798	1.09788
Ae_25D_M00001	1	2017-10-22 07:25:49	25	Aedes aegypti	Lab-reared	Male	1.11621	1.0984	1.51835	1.22101	1.12508	1.17429	1.13719	1.06524	1.11545	1.45181	1.36253	1.22551	1.19897	1.23066	1.21421	1.19959	1.2796	1.33777	1.30625	1.22653	1.27589	1.36878	1.42047	1.33296	1.28651	1.27	1.25138	1.2603	1.28193	1.30283	1.32345	1.29881	1.27287	1.32403	1.31132	1.28905	1.31156	1.28479	1.28849	1.33154	1.3095	1.31378	1.32401
Ae_25D_M00002	2	2017-10-22 07:25:49	25	Aedes aegypti	Lab-reared	Male	0.718433	0.682769	0.7765	0.72284	0.722454	0.756088	0.70257	0.699492	0.73374	0.769612	0.760168	0.75069	0.757987	0.770041	0.743784	0.723451	0.766118	0.759592	0.736107	0.729744	0.737358	0.745387	0.746592	0.738181	0.752266	0.765135	0.748013	0.741144	0.735767	0.728864	0.734522	0.735437	0.732446	0.735834	0.733965	0.733797	0.740649	0.740244	0.739066	0.739736	0.738907	0.737363	0.73527
Ae_25D_M00003	3	2017-10-22 07:25:49	25	Aedes aegypti	Lab-reared	Male	0.869741	0.932865	1.18759	1.13062	1.12086	1.12621	0.959353	0.969319	1.0552	1.08857	1.0784	1.05377	1.04076	1.07545	1.04464	1.01233	1.07387	1.05585	1.03345	1.05773	1.05381	1.06129	1.07239	1.03739	1.04219	1.05307	1.0259	1.03584	1.03855	1.0223	1.05485	1.06415	1.04966	1.05278	1.0433	1.04175	1.06344	1.07335	1.06466	1.04398	1.02953	1.03097	1.04033
Ae_25D_M00004	4	2017-10-22 07:25:49	25	Aedes aegypti	Lab-reared	Male	0.64996	0.690045	0.777489	0.726633	0.697073	0.710875	0.729399	0.722999	0.740237	0.808535	0.779133	0.739231	0.727417	0.736387	0.74067	0.747036	0.770462	0.771053	0.760007	0.750806	0.742819	0.751563	0.764762	0.743682	0.742566	0.750574	0.745879	0.740131	0.744141	0.755088	0.741951	0.743729	0.755624	0.749956	0.743939	0.743966	0.7505	0.750284	0.745013	0.739784	0.744944	0.741567	0.736822
Ae_25D_M00005	5	2017-10-22 07:25:49	25	Aedes aegypti	Lab-reared	Male	0.93324	1.0493	1.70735	1.31749	1.19439	1.22257	1.08814	1.06596	1.10193	1.13791	1.18102	1.18065	1.14977	1.18131	1.17316	1.15174	1.17573	1.17057	1.15083	1.13489	1.11771	1.1417	1.18915	1.17264	1.18606	1.18131	1.11296	1.11099	1.13726	1.15695	1.15009	1.14635	1.14285	1.12149	1.11372	1.12348	1.14465	1.14938	1.15187	1.15311	1.13037	1.12637	1.12981
Ae_25D_M00006	6	2017-10-22 07:25:49	25	Aedes aegypti	Lab-reared	Male	1.06034	1.1367	1.60653	1.45486	1.27606	1.1965	1.14465	1.21984	1.28898	1.22661	1.43806	1.52416	1.31651	1.264	1.26524	1.29093	1.313	1.34464	1.34741	1.30815	1.26774	1.32469	1.43862	1.34554	1.32621	1.34308	1.31749	1.29124	1.28886	1.31241	1.33334	1.30776	1.28087	1.33266	1.31934	1.29517	1.31782	1.31438	1.32023	1.33822	1.31602	1.30619	1.30432
Ae_25D_M00007	7	2017-10-22 07:25:49	25	Aedes aegypti	Lab-reared	Male	0.931666	0.951958	1.09059	1.03939	1.03788	1.06444	0.978866	0.963175	1.01697	1.11384	1.11958	1.0641	1.00512	0.993006	1.00461	1.0297	1.05406	1.03138	0.9872	0.960757	1.02771	1.07112	1.04963	1.01792	1.0069	1.00827	1.00593	1.00327	1.00166	1.00684	1.04208	1.03967	1.01269	1.01691	1.01275	1.00282	0.997926	1.01403	1.02415	1.01732	1.00558	1.00822	1.01616
Ae_25D_M00008	8	2017-10-22 07:25:49	25	Aedes aegypti	Lab-reared	Male	1.0714	1.09439	1.28008	1.20036	1.11151	1.06929	1.04505	1.04805	1.10542	1.21716	1.14764	1.07691	1.06547	1.09678	1.09761	1.071	1.05398	1.10637	1.13373	1.08095	1.06326	1.09098	1.1306	1.08938	1.09085	1.09967	1.06741	1.09431	1.12355	1.11811	1.11279	1.09828	1.08422	1.08606	1.07441	1.07202	1.09373	1.08684	1.08247	1.08747	1.06977	1.07665	1.09312
Ae_25D_M00009	9	2017-10-22 07:25:49	25	Aedes aegypti	Lab-reared	Male	0.881658	0.887075	1.11783	0.98827	0.94805	0.984026	0.918816	0.908719	0.961015	1.04995	1.0159	0.950852	0.915665	0.947415	0.931737	0.91084	0.963853	0.957655	0.933469	0.933861	0.956294	0.966369	0.959459	0.957956	0.946619	0.928496	0.912979	0.925355	0.932545	0.923362	0.936632	0.950532	0.955093	0.94806	0.942743	0.934703	0.922399	0.926543	0.938249	0.945791	0.93115	0.926349	0.929916
Ae_25D_M00010	10	2017-10-22 07:25:49	25	Aedes aegypti	Lab-reared	Male	1.40807	1.53357	NaN	NaN	1.99984	1.97894	1.6146	1.75017	2.25593	2.25226	1.83374	1.69226	1.75523	2.14152	2.04563	1.85715	2.26143	2.11112	1.83096	1.69699	1.57147	1.73834	2.48827	1.8931	1.67935	1.66924	1.80229	1.74269	1.73716	1.87416	1.79666	1.6999	1.67519	1.77746	1.75942	1.7458	1.85237	1.74257	1.71574	1.80129	1.70413	1.67764	1.69584
Ae_25D_M00011	11	2017-10-22 07:25:49	25	Aedes aegypti	Lab-reared	Male	1.06103	1.09439	1.28008	1.17825	1.23322	1.37524	1.17799	1.19604	1.36387	1.54164	1.35677	1.32169	1.44901	1.30953	1.21533	1.22454	1.38182	1.40875	1.31805	1.23863	1.28944	1.37657	1.44775	1.47995	1.37256	1.28281	1.30327	1.36252	1.39091	1.3662	1.38382	1.36105	1.31585	1.30465	1.29927	1.28155	1.25413	1.28433	1.32591	1.33789	1.29097	1.30069	1.33065
Ae_25D_M00012	12	2017-10-22 07:25:49	25	Aedes aegypti	Lab-reared	Male	0.878753	0.934785	0.965163	0.857015	0.879821	0.962218	0.856084	0.837956	0.872591	0.90857	0.952779	0.953917	0.90539	0.846428	0.834723	0.873925	0.951848	0.957203	0.912416	0.87141	0.884872	0.922562	0.953702	0.936135	0.889823	0.861769	0.881071	0.899288	0.920764	0.939452	0.915721	0.890317	0.883412	0.903603	0.900146	0.888775	0.889952	0.88876	0.893333	0.904161	0.911743	0.899903	0.883121
Ae_25D_M00013	13	2017-10-22 07:25:49	25	Aedes aegypti	Lab-reared	Male	1.07357	1.22711	NaN	2.74514	1.62555	1.42832	1.3159	1.39026	1.65551	2.03264	1.46269	1.28739	1.34306	1.47933	1.4826	1.41423	1.43983	1.40358	1.37723	1.40272	1.43269	1.41545	1.375	1.38746	1.45692	1.51803	1.47233	1.34496	1.30398	1.3742	1.44338	1.43099	1.37044	1.35218	1.3874	1.44052	1.4591	1.41882	1.38814	1.38072	1.34903	1.36969	1.3998
Ae_25D_M00014	14	2017-10-22 07:25:49	25	Aedes aegypti	Lab-reared	Male	1.49402	1.41227	1.24849	1.24993	1.41243	1.65118	1.49043	1.25853	1.14937	1.19175	1.30738	1.41565	1.41868	1.2848	1.1953	1.21764	1.4561	1.52896	1.34823	1.17295	1.20433	1.31579	1.42732	1.39964	1.29521	1.21477	1.2017	1.23756	1.30176	1.35395	1.30419	1.26899	1.27026	1.2902	1.29163	1.28313	1.27928	1.27252	1.27978	1.2996	1.30347	1.29256	1.2686
Ae_25D_M00015	15	2017-10-22 07:25:49	25	Aedes aegypti	Lab-reared	Male	0.826043	0.866592	1.21932	1.18222	1.08496	1.04618	1.02216	1.0857	1.14887	1.11124	1.14503	1.12318	1.05267	1.08147	1.07889	1.07437	1.14052	1.15397	1.1158	1.07041	1.08501	1.11119	1.12353	1.11259	1.10377	1.09729	1.09023	1.10147	1.12364	1.14337	1.1391	1.12121	1.10489	1.10502	1.10838	1.10433	1.09231	1.10613	1.12199	1.12318	1.1033	1.10074	1.10513
Ae_25D_M00016	16	2017-10-22 07:25:49	25	Aedes aegypti	Lab-reared	Male	1.00322	1.04099	1.70316	1.31749	1.18564	1.23117	1.17326	1.24686	1.33364	1.26134	1.21434	1.17133	1.15045	1.24211	1.26283	1.2114	1.18033	1.24206	1.26763	1.192	1.19927	1.25404	1.30012	1.231	1.25186	1.2911	1.23382	1.17853	1.17718	1.23072	1.25347	1.23526	1.21145	1.2334	1.19918	1.1791	1.22313	1.21046	1.2043	1.22568	1.23382	1.21385	1.1913
Ae_25D_M00017	17	2017-10-22 07:25:49	25	Aedes aegypti	Lab-reared	Male	1.57641	1.42899	NaN	2.50625	1.60233	1.44891	1.49739	1.53634	1.55232	1.58865	1.90173	1.81932	1.48139	1.48063	1.71766	2.16434	1.85174	1.81672	1.79365	1.66308	1.55376	1.64117	1.91515	1.77164	1.83135	1.9649	1.82275	1.62888	1.58735	1.6977	1.72877	1.68497	1.657	1.75955	1.68821	1.63042	1.71847	1.70136	1.65168	1.62623	1.64948	1.64312	1.62631
Ae_25D_M00018	18	2017-10-22 07:25:49	25	Aedes aegypti	Lab-reared	Male	0.93595	1.03986	1.19546	1.12296	1.11347	1.13145	1.01651	1.15969	1.42743	1.32379	1.18699	1.14803	1.18136	1.15534	1.1594	1.17212	1.14644	1.16293	1.1767	1.15625	1.13666	1.16085	1.21023	1.19429	1.17798	1.16779	1.15688	1.14653	1.1372	1.13676	1.17726	1.18013	1.15912	1.17965	1.17003	1.15336	1.15645	1.1577	1.15795	1.1626	1.18776	1.18223	1.15438
Ae_25D_M00019	19	2017-10-22 07:25:49	25	Aedes aegypti	Lab-reared	Male	1.00825	1.15162	2.62031	1.47104	1.40696	1.58407	1.17835	1.1646	1.32579	1.48998	1.44163	1.33889	1.2968	1.41571	1.41994	1.38075	1.49725	1.47921	1.4412	1.46523	1.42145	1.40023	1.43167	1.52786	1.47717	1.39914	1.41967	1.4392	1.45802	1.47893	1.49805	1.48952	1.46156	1.43936	1.41743	1.41285	1.43483	1.45705	1.46257	1.44513	1.40756	1.40893	1.42307
Ae_25D_M00020	20	2017-10-22 07:25:49	25	Aedes aegypti	Lab-reared	Male	1.16147	1.10835	1.15843	1.35427	1.41106	1.24746	1.09479	1.19715	1.37527	1.28947	1.23552	1.1975	1.16443	1.12972	1.21009	1.31389	1.21376	1.20998	1.22896	1.20229	1.1406	1.16961	1.24983	1.15859	1.13803	1.16852	1.1869	1.1546	1.13875	1.1634	1.18264	1.17133	1.15349	1.17506	1.15055	1.12083	1.12596	1.14508	1.14901	1.13603	1.14386	1.14411	1.13252
Ae_25D_M00021	21	2017-10-22 07:25:49	25	Aedes aegypti	Lab-reared	Male	0.873439	1.01658	1.32318	1.24876	1.13982	1.09223	1.06423	1.06606	1.12489	1.24044	1.16575	1.09112	1.07843	1.10978	1.10635	1.09058	1.11433	1.11313	1.09868	1.08681	1.07368	1.09723	1.14193	1.13072	1.12158	1.1073	1.07547	1.0622	1.07011	1.09262	1.11106	1.10571	1.08864	1.08857	1.10574	1.11655	1.1028	1.08735	1.09319	1.11085	1.07887	1.07894	1.09615
Ae_25D_M00022	22	2017-10-22 07:25:49	25	Aedes aegypti	Lab-reared	Male	0.638846	0.620569	0.661231	0.663095	0.647729	0.623423	0.593156	0.62258	0.649118	0.616573	0.628583	0.628499	0.605215	0.602226	0.616378	0.636728	0.645671	0.638507	0.624844	0.61273	0.601122	0.613463	0.638073	0.627945	0.618388	0.615785	0.617495	0.611142	0.613466	0.627887	0.63097	0.622886	0.614774	0.622248	0.617275	0.611332	0.616571	0.620867	0.620411	0.615593	0.611106	0.612339	0.614789
Ae_25D_M00023	23	2017-10-22 07:25:49	25	Aedes aegypti	Lab-reared	Male	0.609794	0.613762	0.695612	0.658321	0.642928	0.649604	0.616474	0.624335	0.640182	0.63077	0.644763	0.652509	0.642057	0.622623	0.617686	0.630285	0.653847	0.651776	0.629276	0.606615	0.624929	0.643811	0.64605	0.634226	0.632466	0.633702	0.62596	0.616308	0.622909	0.6444	0.639305	0.635609	0.637685	0.6379	0.633922	0.632133	0.636376	0.63426	0.635077	0.639389	0.634336	0.630493	0.630657
Ae_25D_M00024	24	2017-10-22 07:25:49	25	Aedes aegypti	Lab-reared	Male	0.606183	0.611556	0.69484	0.699142	0.674259	0.652	0.645871	0.641834	0.645413	0.658691	0.657389	0.648519	0.64248	0.655159	0.666595	0.663285	0.640917	0.65852	0.67296	0.654888	0.638475	0.657836	0.690776	0.655131	0.649832	0.659467	0.649974	0.639373	0.641255	0.65525	0.656306	0.655375	0.657489	0.66427	0.651077	0.640857	0.651016	0.650036	0.646575	0.646311	0.650329	0.646839	0.642725
Ae_25D_M00025	25	2017-10-22 07:25:49	25	Aedes aegypti	Lab-reared	Male	0.754632	0.794722	0.897095	0.818132	0.805155	0.84403	0.808029	0.809706	0.845198	0.88097	0.827928	0.808169	0.84098	0.848703	0.826839	0.816325	0.863111	0.865285	0.84226	0.827904	0.849482	0.853107	0.835773	0.837486	0.846177	0.843109	0.81951	0.827994	0.84567	0.852796	0.845016	0.840528	0.841142	0.839845	0.840173	0.838219	0.832214	0.832293	0.836174	0.839165	0.832443	0.828659	0.830173
Ae_25D_M00026	26	2017-10-22 07:25:49	25	Aedes aegypti	Lab-reared	Male	0.850066	0.785484	0.895793	0.813455	0.830276	0.919955	0.874602	0.804939	0.80655	0.922235	0.914528	0.863662	0.841454	0.903756	0.886574	0.846664	0.895509	0.898893	0.862943	0.828729	0.861617	0.897135	0.90954	0.910628	0.902981	0.883806	0.856762	0.864961	0.881722	0.888331	0.891192	0.890533	0.88783	0.884842	0.873412	0.869297	0.880987	0.873035	0.877392	0.896584	0.887517	0.874055	0.868889
Ae_25D_M00027	27	2017-10-22 07:25:49	25	Aedes aegypti	Lab-reared	Male	0.965912	1.00664	1.58655	1.45083	1.36798	1.37018	1.17359	1.19604	1.35861	1.53466	1.49031	1.32728	1.21717	1.31564	1.32242	1.31202	1.50948	1.44618	1.35753	1.38501	1.34271	1.40704	1.53264	1.35774	1.35184	1.41393	1.37978	1.33861	1.37313	1.49116	1.46979	1.4306	1.42018	1.44252	1.4028	1.3834	1.44085	1.43713	1.4345	1.45439	1.44825	1.43888	1.43282
Ae_25D_M00028	28	2017-10-22 07:25:49	25	Aedes aegypti	Lab-reared	Male	1.29594	1.29694	1.61748	1.73642	1.56833	1.38292	1.29053	1.27434	1.34561	1.52385	1.62921	1.48447	1.31872	1.43708	1.44621	1.40121	1.51947	1.61383	1.50087	1.31316	1.36528	1.43341	1.44467	1.46639	1.44724	1.40777	1.37695	1.33861	1.37313	1.49116	1.46979	1.4306	1.42018	1.44252	1.4028	1.3834	1.44085	1.44011	1.42376	1.41171	1.37627	1.39694	1.42701
Ae_25D_M00029	29	2017-10-22 07:25:49	25	Aedes aegypti	Lab-reared	Male	0.974793	0.974891	1.27054	1.20954	1.11888	1.06058	0.97204	1.00478	1.0905	1.12365	1.10973	1.08112	1.06536	1.09307	1.11974	1.14096	1.16451	1.16227	1.1281	1.08007	1.06326	1.08885	1.13338	1.12458	1.09189	1.07417	1.09347	1.09307	1.08642	1.08725	1.10369	1.10007	1.08422	1.08606	1.07585	1.06738	1.07355	1.07642	1.08945	1.10704	1.09041	1.07883	1.07677
Ae_25D_M00030	30	2017-10-22 07:25:49	25	Aedes aegypti	Lab-reared	Male	1.1606	1.17566	1.39114	1.13232	1.12708	1.25296	1.09676	1.26208	1.60768	1.4471	1.47072	1.39532	1.25395	1.27638	1.30879	1.32872	1.35079	1.38296	1.38023	1.33811	1.34797	1.40901	1.47966	1.43682	1.39058	1.37791	1.39815	1.33548	1.3217	1.38675	1.36944	1.34121	1.34337	1.40266	1.35494	1.31516	1.36831	1.36856	1.36715	1.38912	1.41791	1.38757	1.34826
Ae_25D_M00031	31	2017-10-22 07:25:49	25	Aedes aegypti	Lab-reared	Male	1.19188	1.21836	1.45731	1.15457	1.20587	1.57688	1.43735	1.28228	1.30755	1.66374	1.62464	1.46327	1.39295	1.43322	1.33512	1.26913	1.44187	1.55012	1.48364	1.35898	1.35982	1.4267	1.49977	1.45427	1.41012	1.37596	1.34729	1.3967	1.42695	1.40065	1.45939	1.48395	1.44491	1.38656	1.35491	1.36925	1.42385	1.38989	1.3875	1.4369	1.40777	1.37187	1.35216
Ae_25D_M00032	32	2017-10-22 07:25:49	25	Aedes aegypti	Lab-reared	Male	1.01554	1.03173	1.19416	1.11357	1.17454	1.27868	1.04258	1.10129	1.25262	1.19377	1.15636	1.12569	1.10558	1.137	1.12809	1.12072	1.19213	1.19984	1.17142	1.15477	1.17294	1.19786	1.20937	1.19243	1.17798	1.16668	1.15548	1.16836	1.17699	1.17137	1.18589	1.19267	1.18862	1.18511	1.18258	1.18195	1.18304	1.18281	1.1843	1.18546	1.17631	1.16584	1.15735
Ae_25D_M00033	33	2017-10-22 07:25:49	25	Aedes aegypti	Lab-reared	Male	0.896252	1.05173	1.38283	1.14015	1.11957	1.27106	1.21078	1.201	1.23321	1.26919	1.31446	1.30287	1.25447	1.28635	1.26466	1.24763	1.33714	1.34365	1.27174	1.20153	1.24999	1.33453	1.39109	1.35879	1.32662	1.30456	1.28355	1.2614	1.2604	1.28378	1.30147	1.30016	1.2958	1.31874	1.27487	1.23768	1.26116	1.28109	1.30374	1.31807	1.2756	1.27474	1.28285
Ae_25D_M00034	34	2017-10-22 07:25:49	25	Aedes aegypti	Lab-reared	Male	0.861854	0.852681	0.896749	1.01834	1.01009	0.917847	0.913783	0.930018	0.960596	0.996485	1.00003	0.964661	0.924722	0.953893	0.960446	0.95457	0.977863	0.983793	0.98053	0.975681	0.948759	0.960195	0.995887	0.970913	0.960917	0.964854	0.964599	0.947542	0.946751	0.969269	0.972659	0.957138	0.94056	0.946992	0.9451	0.944288	0.953895	0.952584	0.949718	0.948585	0.941653	0.948125	0.953524
Ae_25D_M00035	35	2017-10-22 07:25:49	25	Aedes aegypti	Lab-reared	Male	1.11126	1.16299	1.19967	1.24444	1.2228	1.1318	1.02241	1.05554	1.14952	1.18226	1.16145	1.12569	1.10558	1.137	1.12809	1.12072	1.19213	1.20827	1.14442	1.06315	1.10275	1.15057	1.15961	1.14628	1.13274	1.13455	1.15366	1.12779	1.10209	1.10492	1.14366	1.14939	1.12701	1.12618	1.12716	1.12891	1.13219	1.13249	1.14587	1.16196	1.1248	1.11298	1.12157
Ae_25D_M00036	36	2017-10-22 07:25:49	25	Aedes aegypti	Lab-reared	Male	0.918817	0.973922	1.0106	1.05096	1.04361	1.00698	0.992155	1.00302	1.03477	1.07064	1.06353	1.04368	1.02824	1.01907	1.00116	1.00354	1.06276	1.07822	1.04792	1.01232	1.05668	1.08059	1.06827	1.08848	1.0747	1.04959	1.04592	1.04209	1.03979	1.04262	1.0589	1.05601	1.04709	1.06807	1.05265	1.03308	1.04092	1.04762	1.047	1.04074	1.03958	1.03883	1.03541
Ae_30D_M00001	1	2017-10-22 07:25:49	30	Aedes aegypti	Lab-reared	Male	0.63168	0.681027	0.891034	0.780463	0.718144	0.727525	0.711757	0.698619	0.707176	0.74423	0.762833	0.756264	0.739358	0.749371	0.740323	0.730943	0.754475	0.758119	0.740283	0.718736	0.737443	0.754172	0.754246	0.746957	0.743672	0.737247	0.722531	0.733812	0.747122	0.747212	0.743336	0.744817	0.748145	0.742798	0.736868	0.74	0.753906	0.748196	0.742527	0.743095	0.735806	0.734947	0.739342
Ae_30D_M00002	2	2017-10-22 07:25:49	30	Aedes aegypti	Lab-reared	Male	1.13127	1.18038	NaN	1.5455	1.44855	1.69415	1.3287	1.3529	1.5208	1.54953	1.56724	1.7336	1.98179	1.45072	1.38467	1.57344	1.99521	1.79339	1.54981	1.4902	1.4968	1.56958	1.68186	1.71008	1.65012	1.60179	1.62276	1.57615	1.54977	1.5755	1.59607	1.57177	1.55362	1.634	1.63114	1.60476	1.62734	1.60125	1.59295	1.6129	1.59154	1.59614	1.61116
Ae_30D_M00003	3	2017-10-22 07:25:49	30	Aedes aegypti	Lab-reared	Male	0.636874	0.679526	0.763711	0.672258	0.654447	0.699118	0.687826	0.673269	0.693576	0.758469	0.733634	0.712393	0.72149	0.713876	0.69808	0.692333	0.715215	0.733535	0.729447	0.707717	0.713843	0.722479	0.726569	0.733658	0.726583	0.715416	0.71299	0.709403	0.713856	0.725919	0.725313	0.715402	0.70871	0.720905	0.717138	0.712078	0.719844	0.714218	0.713747	0.7213	0.716167	0.712513	0.713458
Ae_30D_M00004	4	2017-10-22 07:25:49	30	Aedes aegypti	Lab-reared	Male	1.35916	1.36668	1.74408	1.46386	1.53501	1.80033	1.36633	1.37821	1.63524	1.99113	1.7758	1.65005	1.69445	1.74035	1.63615	1.57368	1.75358	1.70319	1.62736	1.6528	1.56035	1.64117	1.91989	1.79203	1.66869	1.62518	1.64634	1.59647	1.5641	1.59332	1.69387	1.65258	1.56818	1.65328	1.60742	1.54363	1.56816	1.58865	1.60984	1.62604	1.61024	1.56036	1.52292
Ae_30D_M00005	5	2017-10-22 07:25:49	30	Aedes aegypti	Lab-reared	Male	0.953269	0.92015	1.35974	1.5222	1.30841	1.104	1.002	1.03795	1.12586	1.1589	1.2006	1.19877	1.16556	1.19714	1.19654	1.14771	1.08261	1.12121	1.16814	1.1462	1.13006	1.1353	1.1503	1.13761	1.12471	1.12685	1.14593	1.11634	1.1138	1.16276	1.18433	1.17314	1.15118	1.15124	1.11912	1.10697	1.14732	1.14096	1.13144	1.1359	1.12889	1.13138	1.13346
Ae_30D_M00006	6	2017-10-22 07:25:49	30	Aedes aegypti	Lab-reared	Male	1.43312	1.43486	1.91052	1.53699	1.59182	2.02458	1.66478	1.42407	1.44973	2.04423	1.91688	1.6266	1.51757	1.5508	1.49427	1.45323	1.58932	1.57125	1.47982	1.42701	1.42887	1.54385	1.74257	1.65189	1.63108	1.63651	1.57294	1.51531	1.49919	1.52439	1.5443	1.5287	1.50515	1.52587	1.51127	1.49737	1.51967	1.54653	1.52664	1.47209	1.4564	1.49359	1.52323
Ae_30D_M00007	7	2017-10-22 07:25:49	30	Aedes aegypti	Lab-reared	Male	1.23639	1.20602	1.87119	1.58376	1.4976	1.44858	1.12051	1.1819	1.41341	1.43762	1.28694	1.18367	1.1664	1.26584	1.23462	1.16888	1.24516	1.30309	1.27565	1.20211	1.25396	1.31056	1.31646	1.29033	1.26752	1.24929	1.23229	1.24747	1.23966	1.20157	1.21356	1.22134	1.21559	1.21068	1.20689	1.20512	1.20517	1.20053	1.22267	1.25767	1.20802	1.1887	1.19469
Ae_30D_M00008	8	2017-10-22 07:25:49	30	Aedes aegypti	Lab-reared	Male	1.05535	0.995987	1.15563	1.09327	1.08678	1.10949	1.00794	1.03795	1.12894	1.16183	1.14351	1.10684	1.09262	1.18491	1.13057	1.04833	1.11119	1.16204	1.14849	1.09716	1.14576	1.17325	1.14955	1.13597	1.12713	1.12021	1.11217	1.10222	1.10721	1.12985	1.15063	1.12813	1.09598	1.11608	1.10949	1.10307	1.12494	1.13065	1.13481	1.13558	1.09986	1.09871	1.11859
Ae_30D_M00009	9	2017-10-22 07:25:49	30	Aedes aegypti	Lab-reared	Male	1.15957	1.29198	NaN	1.8779	1.49127	1.80033	1.36633	1.37821	1.64526	2.01139	1.59162	1.43559	1.48341	1.52323	1.45695	1.44423	1.72632	1.62471	1.44679	1.4049	1.4879	1.56027	1.56989	1.59298	1.56127	1.50292	1.4603	1.46467	1.48798	1.50889	1.52359	1.55068	1.55321	1.47574	1.4349	1.43249	1.45454	1.47369	1.49889	1.51023	1.43324	1.43664	1.47736
Ae_30D_M00010	10	2017-10-22 07:25:49	30	Aedes aegypti	Lab-reared	Male	1.0129	1.00129	1.31972	1.22412	1.27109	1.42616	1.21116	1.16206	1.23399	1.37545	1.33894	1.30666	1.342	1.37915	1.33648	1.33145	1.53891	1.47785	1.35237	1.32064	1.3325	1.39202	1.46044	1.42006	1.38047	1.3497	1.32361	1.3712	1.4008	1.37712	1.44116	1.4028	1.33114	1.38677	1.37088	1.3402	1.36321	1.38289	1.40483	1.41998	1.38705	1.38777	1.40155
Ae_30D_M00011	11	2017-10-22 07:25:49	30	Aedes aegypti	Lab-reared	Male	1.24526	1.30129	1.33797	1.38747	1.34455	1.21702	1.07938	1.10671	1.24	1.37825	1.33894	1.31218	1.34073	1.29191	1.28888	1.29912	1.25834	1.27708	1.26112	1.1904	1.24146	1.29355	1.30616	1.32675	1.31808	1.29472	1.275	1.21992	1.2296	1.32072	1.31381	1.27264	1.2468	1.2677	1.24765	1.23962	1.28632	1.29333	1.27412	1.25243	1.25442	1.26075	1.25465
Ae_30D_M00012	12	2017-10-22 07:25:49	30	Aedes aegypti	Lab-reared	Male	1.47068	2.12101	NaN	2.82081	1.67146	1.71519	1.49385	1.58216	2.05154	NaN	1.85436	1.58685	1.64365	1.70213	1.50525	1.42859	1.90183	1.79269	1.58724	1.61898	1.54307	1.56181	1.68463	1.72772	1.5364	1.42362	1.50656	1.48632	1.48818	1.57385	1.60613	1.5459	1.47724	1.49735	1.4905	1.46303	1.44751	1.4954	1.52401	1.50096	1.48984	1.47944	1.47089
Ae_5D_M00001	1	2017-10-22 07:25:49	5	Aedes aegypti	Lab-reared	Male	0.912462	0.897699	0.953079	1.00355	0.957837	0.906402	0.997092	0.990559	0.944403	0.938029	0.932584	0.94697	0.969996	0.938277	0.943305	0.960264	0.934503	0.930322	0.934236	0.932568	0.927868	0.949047	0.982004	0.96586	0.946056	0.937531	0.942263	0.933953	0.928519	0.933366	0.937589	0.936483	0.934759	0.94206	0.941384	0.946958	0.966096	0.951073	0.932751	0.930184	0.95185	0.958455	0.951587
Ae_5D_M00002	2	2017-10-22 07:25:49	5	Aedes aegypti	Lab-reared	Male	1.40906	1.46736	1.51798	1.53362	1.80686	2.2363	1.51022	1.33722	1.31594	1.35033	1.3762	1.46902	1.59872	1.41588	1.35864	1.41958	1.54124	1.39421	1.31163	1.39576	1.42493	1.43353	1.46117	1.56114	1.46944	1.36446	1.38753	1.41784	1.39517	1.33986	1.38672	1.40996	1.38938	1.37447	1.3842	1.40759	1.42586	1.41761	1.4246	1.4413	1.38609	1.37375	1.39978
Ae_5D_M00003	3	2017-10-22 07:25:49	5	Aedes aegypti	Lab-reared	Male	1.0596	1.06144	1.2444	1.50457	1.40262	1.19988	1.23531	1.21966	1.19933	1.23278	1.28013	1.24301	1.1502	1.12078	1.19979	1.2978	1.21812	1.18451	1.17159	1.15657	1.16452	1.22833	1.31134	1.25862	1.19749	1.18681	1.23938	1.17218	1.12337	1.14908	1.21684	1.21484	1.17698	1.21805	1.21757	1.19882	1.19983	1.20255	1.1956	1.18592	1.2077	1.21058	1.20203
Ae_5D_M00004	4	2017-10-22 07:25:49	5	Aedes aegypti	Lab-reared	Male	1.08801	1.12774	0.981708	1.00126	1.05404	1.08196	1.05317	0.991396	0.966287	1.00018	1.00092	0.988879	0.97965	0.977783	0.972248	0.97578	1.003	0.991902	0.96026	0.938412	0.972701	0.994697	0.988027	0.98967	0.976989	0.964369	0.967973	0.972744	0.967574	0.956539	0.972336	0.978465	0.970766	0.964079	0.969043	0.975271	0.971519	0.958988	0.957822	0.970012	0.973635	0.976637	0.975277
Ae_5D_M00005	5	2017-10-22 07:25:49	5	Aedes aegypti	Lab-reared	Male	0.875293	0.824693	0.881114	0.865411	0.878646	0.914174	0.904413	0.870542	0.860646	0.893786	0.906904	0.871862	0.823135	0.85303	0.855557	0.838403	0.844289	0.854337	0.850916	0.836795	0.868911	0.881698	0.86332	0.853339	0.855104	0.858516	0.852324	0.845653	0.845987	0.852383	0.847232	0.851568	0.861946	0.861687	0.854584	0.854149	0.864819	0.846744	0.840814	0.855652	0.856865	0.855736	0.856212
Ae_5D_M00006	6	2017-10-22 07:25:49	5	Aedes aegypti	Lab-reared	Male	1.02982	1.0501	1.21416	1.05852	1.0633	1.16571	1.052	1.00271	1.0343	1.12142	1.07715	1.02841	1.01911	1.01432	1.00607	1.00799	1.03536	1.01907	0.99368	0.991747	1.03167	1.05259	1.04231	1.04018	1.04195	1.02898	0.992733	0.983702	1.00288	1.03707	1.04113	1.0327	1.02557	1.03037	1.02532	1.02857	1.04781	1.01184	1.00435	1.0378	1.03018	1.01585	1.01409
Ae_5D_M00007	7	2017-10-22 07:25:49	5	Aedes aegypti	Lab-reared	Male	1.1992	1.28564	1.18694	1.33981	1.50051	1.49434	1.38207	1.21848	1.17245	1.2866	1.34836	1.32842	1.28119	1.31826	1.26622	1.20208	1.22959	1.22672	1.19939	1.18418	1.27843	1.29638	1.23773	1.29629	1.311	1.28662	1.27252	1.25726	1.25924	1.27708	1.26765	1.2566	1.25774	1.27812	1.26035	1.25495	1.29767	1.28409	1.26758	1.27101	1.27411	1.27491	1.28153
Ae_5D_M00008	8	2017-10-22 07:25:49	5	Aedes aegypti	Lab-reared	Male	1.73128	1.76844	1.81905	1.8565	1.93402	1.89416	1.61379	1.45406	1.40976	1.44489	1.375	1.40332	1.52632	1.36407	1.3657	1.47504	1.50229	1.45311	1.45308	1.55487	1.58658	1.59749	1.6159	1.6414	1.61535	1.53563	1.44358	1.43609	1.48598	1.55318	1.52251	1.51706	1.53341	1.50658	1.51463	1.5238	1.50321	1.5174	1.51952	1.50938	1.56788	1.56112	1.52453
Ae_5D_M00009	9	2017-10-22 07:25:49	5	Aedes aegypti	Lab-reared	Male	1.18858	1.12247	1.18111	1.23011	1.20034	1.15345	1.19483	1.12034	1.08803	1.18605	1.1833	1.14732	1.12348	1.103	1.14726	1.19438	1.13523	1.11277	1.10683	1.09554	1.08081	1.10171	1.14499	1.13882	1.13126	1.11831	1.09193	1.08286	1.09044	1.10902	1.13016	1.11236	1.08916	1.12596	1.12772	1.12258	1.14215	1.12169	1.10856	1.11829	1.12768	1.12671	1.12423
Ae_5D_M00010	10	2017-10-22 07:25:49	5	Aedes aegypti	Lab-reared	Male	0.947539	0.873512	0.933182	0.977751	0.980886	0.957315	0.94506	0.870076	0.856179	0.965437	0.985061	0.971185	0.960716	0.928643	0.933613	0.956924	0.95649	0.962125	0.942731	0.901591	0.929797	0.96527	0.975727	0.958377	0.95363	0.953185	0.940973	0.927503	0.929665	0.948134	0.954335	0.94387	0.930842	0.937567	0.947816	0.953719	0.951014	0.939855	0.940141	0.951995	0.947729	0.946526	0.951089
Ae_5D_M00011	11	2017-10-22 07:25:49	5	Aedes aegypti	Lab-reared	Male	1.30168	1.85678	1.82875	1.81393	2.40259	NaN	2.32627	1.54133	1.46344	1.96139	1.84964	1.72338	1.73461	1.48027	1.48019	1.61894	1.647	1.57997	1.53262	1.55879	1.66768	1.74939	1.75911	1.79457	1.67211	1.54513	1.50642	1.51964	1.51104	1.48299	1.6075	1.61468	1.54015	1.60838	1.65218	1.67158	1.6895	1.61756	1.58576	1.61012	1.59203	1.59704	1.61124
Ae_5D_M00012	12	2017-10-22 07:25:49	5	Aedes aegypti	Lab-reared	Male	1.69858	2.28045	2.28345	NaN	NaN	NaN	NaN	2.55463	1.70547	1.75616	2.11839	2.94578	2.62048	1.97934	2.10112	2.58304	2.04294	1.99802	1.94707	1.78614	1.76051	1.98535	2.86107	2.26561	1.95964	1.92543	2.15791	1.79001	1.69945	1.95052	2.02084	1.85136	1.7486	1.96907	1.89216	1.82364	2.05659	2.04125	1.88081	1.77545	1.85319	1.91531	1.92568
Ae_5D_M00013	13	2017-10-22 07:25:49	5	Aedes aegypti	Lab-reared	Male	1.25091	1.73371	1.70828	1.43012	1.65675	NaN	1.63769	1.39287	1.41076	1.59066	1.40904	1.36451	1.49567	1.42455	1.47005	1.56896	1.49691	1.43949	1.38799	1.35537	1.48563	1.54486	1.49334	1.58781	1.60057	1.51391	1.4255	1.51164	1.5947	1.54126	1.49842	1.52876	1.59072	1.55841	1.56293	1.57288	1.54768	1.52376	1.52788	1.54616	1.50167	1.49334	1.51825
Ae_5D_M00014	14	2017-10-22 07:25:49	5	Aedes aegypti	Lab-reared	Male	1.2665	1.59763	1.35655	1.22147	1.28271	1.44673	1.34301	1.26131	1.24578	1.27942	1.2456	1.23196	1.26269	1.29284	1.32471	1.33542	1.30169	1.27904	1.23223	1.17671	1.25989	1.30475	1.28214	1.35205	1.30477	1.22609	1.21749	1.23418	1.23975	1.23078	1.27316	1.2957	1.27902	1.24599	1.27138	1.29813	1.26951	1.26052	1.273	1.29233	1.2771	1.26861	1.27733
Ae_5D_M00015	15	2017-10-22 07:25:49	5	Aedes aegypti	Lab-reared	Male	1.23992	1.29129	1.3419	1.36469	1.54704	1.75652	1.37955	1.2454	1.26621	1.39852	1.35628	1.38338	1.49296	1.2748	1.25412	1.34844	1.37517	1.35429	1.3109	1.28624	1.39312	1.48877	1.48658	1.44931	1.41382	1.38646	1.36409	1.34126	1.33786	1.35758	1.3767	1.37456	1.36627	1.38571	1.38028	1.3907	1.44118	1.38547	1.37055	1.41909	1.39357	1.37549	1.38082
Ae_5D_M00016	16	2017-10-22 07:25:49	5	Aedes aegypti	Lab-reared	Male	0.945949	0.990271	1.04089	1.07833	1.12193	1.14972	1.11512	0.995107	0.952142	1.03277	0.999964	0.980395	1.00908	1.00694	0.99737	1.00055	1.02884	0.991944	0.953011	0.954174	0.992557	1.01155	1.00734	1.03211	0.994827	0.956535	0.978071	0.987502	0.980302	0.968459	0.984251	0.990027	0.981319	0.973439	0.98827	0.999058	0.982216	0.965753	0.970512	0.991377	0.984575	0.987479	0.996239
Ae_5D_M00017	17	2017-10-22 07:25:49	5	Aedes aegypti	Lab-reared	Male	1.32403	1.83666	1.27244	1.25034	1.53445	2.2324	1.49358	1.52108	1.78916	1.80697	1.48405	1.49642	1.86025	1.55407	1.53602	1.70148	1.7398	1.48149	1.40795	1.59583	1.6457	1.63498	1.68344	2.03295	1.7478	1.49952	1.52559	1.56221	1.51823	1.44586	1.61149	1.66458	1.55471	1.52056	1.60215	1.69431	1.65144	1.61069	1.63345	1.69805	1.6279	1.63621	1.69046
Ae_5D_M00018	18	2017-10-22 07:25:49	5	Aedes aegypti	Lab-reared	Male	1.40447	2.84807	2.35582	1.66164	1.74269	2.37003	1.80792	1.41373	1.36321	1.71545	1.66018	1.57346	1.59977	1.50725	1.48693	1.52514	1.55669	1.44574	1.37185	1.39929	1.4732	1.57401	1.6718	1.71399	1.55035	1.43003	1.45433	1.43632	1.42185	1.44427	1.5131	1.49912	1.44147	1.4589	1.48165	1.50439	1.52246	1.47733	1.45904	1.48237	1.47167	1.50075	1.53657
Ae_5D_M00019	19	2017-10-22 07:25:49	5	Aedes aegypti	Lab-reared	Male	1.44251	1.81037	1.82388	1.8565	1.93402	1.88586	1.59773	1.56523	1.63169	1.66174	1.54574	1.50134	1.52721	1.44415	1.49644	1.59719	1.5164	1.52028	1.51751	1.46049	1.46316	1.52413	1.62001	1.65965	1.50868	1.41306	1.48931	1.48528	1.44258	1.42188	1.47982	1.4976	1.47655	1.49634	1.48732	1.47954	1.49935	1.48717	1.48787	1.50881	1.501	1.48548	1.49055
Ae_5D_M00020	20	2017-10-22 07:25:49	5	Aedes aegypti	Lab-reared	Male	3.09891	NaN	1.54839	1.48153	2.10142	NaN	1.88256	1.66354	1.75943	1.78937	1.60279	1.73183	2.59897	1.60117	1.51825	1.72487	1.97133	1.62772	1.48285	1.60251	1.62994	1.68936	1.84827	2.12154	1.721	1.52659	1.7063	1.71149	1.62623	1.58688	1.67163	1.64809	1.56101	1.57579	1.64387	1.68782	1.64823	1.65966	1.66461	1.6329	1.57024	1.58423	1.63336
Ae_5D_M00021	21	2017-10-22 07:25:49	5	Aedes aegypti	Lab-reared	Male	1.23897	1.37587	1.68923	1.29857	1.27162	1.44973	1.35187	1.19558	1.15647	1.26714	1.25114	1.23611	1.26205	1.23598	1.20294	1.19266	1.2212	1.18023	1.14818	1.17209	1.22576	1.26518	1.28002	1.30509	1.27322	1.22906	1.21981	1.20911	1.21429	1.23075	1.19595	1.21049	1.24338	1.19331	1.20529	1.24971	1.26683	1.21322	1.19996	1.24071	1.23164	1.21385	1.21436
Ae_5D_M00022	22	2017-10-22 07:25:49	5	Aedes aegypti	Lab-reared	Male	1.22333	1.58626	1.19714	1.1936	1.34285	1.47971	1.25037	1.15538	1.18296	1.29554	1.20634	1.18768	1.28068	1.25095	1.25202	1.27118	1.24666	1.19157	1.14536	1.13594	1.21874	1.25816	1.23901	1.30141	1.28666	1.23783	1.22802	1.21927	1.20745	1.20214	1.24514	1.24773	1.22328	1.24214	1.24837	1.24559	1.24371	1.22416	1.22458	1.24548	1.23252	1.23932	1.25495
Ae_5D_M00023	23	2017-10-22 07:25:49	5	Aedes aegypti	Lab-reared	Male	1.03912	1.01819	1.06806	0.957419	0.929277	0.980088	1.02302	0.946179	0.908139	0.983667	0.957361	0.9442	0.969996	0.938277	0.941118	0.964417	0.96355	0.968854	0.948823	0.906894	0.936943	0.959992	0.954888	0.956711	0.960017	0.957807	0.945269	0.931492	0.933512	0.951993	0.955809	0.962903	0.96657	0.948807	0.939473	0.947426	0.966518	0.940193	0.932177	0.954563	0.951325	0.944201	0.942099
Ae_5D_M00024	24	2017-10-22 07:25:49	5	Aedes aegypti	Lab-reared	Male	1.12678	1.4497	1.45911	1.31702	1.28972	1.31963	1.24517	1.18297	1.20311	1.32001	1.22472	1.20802	1.29909	1.20948	1.18976	1.21385	1.19518	1.14847	1.11003	1.10194	1.14556	1.18355	1.19882	1.22303	1.19954	1.16464	1.15923	1.15224	1.1562	1.17502	1.19703	1.17502	1.14112	1.15875	1.18393	1.19133	1.17328	1.17285	1.16979	1.16072	1.16811	1.16496	1.16339
Ae_5D_M00025	25	2017-10-22 07:25:49	5	Aedes aegypti	Lab-reared	Male	1.4258	1.26371	1.07284	1.19382	1.24945	1.16676	1.11646	1.14256	1.16988	1.13524	1.10712	1.11462	1.13633	1.07231	1.12395	1.20105	1.1017	1.09476	1.12828	1.14612	1.13146	1.1528	1.19537	1.15776	1.11344	1.10608	1.15221	1.13923	1.1144	1.11484	1.1547	1.1479	1.11662	1.13688	1.11944	1.10352	1.12378	1.11787	1.11261	1.12212	1.14458	1.14989	1.14212
Ae_5D_M00026	26	2017-10-22 07:25:49	5	Aedes aegypti	Lab-reared	Male	1.36328	1.40043	1.45105	1.5081	1.43938	1.31566	1.2404	1.18972	1.17935	1.21266	1.2465	1.27973	1.29961	1.26399	1.26779	1.28516	1.2575	1.23138	1.22735	1.24861	1.26736	1.28156	1.30614	1.38052	1.32349	1.25164	1.27429	1.26836	1.2675	1.28535	1.27545	1.26588	1.2615	1.25595	1.25069	1.25695	1.27611	1.25952	1.24515	1.25075	1.27225	1.2827	1.2838
Ae_5D_M00027	27	2017-10-22 07:25:49	5	Aedes aegypti	Lab-reared	Male	1.29382	1.39315	1.26033	1.45567	1.49637	1.36752	1.41395	1.27661	1.21595	1.33977	1.32301	1.26039	1.22764	1.25444	1.28954	1.30127	1.27173	1.24398	1.23916	1.26049	1.27549	1.32382	1.37415	1.30731	1.27273	1.2498	1.20795	1.21365	1.23758	1.2533	1.24282	1.25052	1.26993	1.26535	1.24165	1.23119	1.25127	1.25428	1.25313	1.25563	1.26074	1.25137	1.2454
Ae_5D_M00028	28	2017-10-22 07:25:49	5	Aedes aegypti	Lab-reared	Male	1.2195	1.49398	1.30653	1.32298	1.38245	1.39692	1.30422	1.24376	1.20186	1.16534	1.18615	1.22773	1.24344	1.16389	1.14772	1.18217	1.21024	1.16934	1.14035	1.16324	1.18235	1.19954	1.21817	1.24478	1.19459	1.14753	1.16982	1.1483	1.13419	1.15568	1.19814	1.20087	1.18084	1.19964	1.20706	1.20541	1.20536	1.20907	1.19348	1.169	1.1899	1.19545	1.18482
Ae_5D_M00029	29	2017-10-22 07:25:49	5	Aedes aegypti	Lab-reared	Male	0.8576	0.956789	0.857313	0.786157	0.786759	0.827001	0.82681	0.778359	0.766567	0.829071	0.824213	0.797643	0.778909	0.76757	0.768126	0.777176	0.786493	0.772196	0.752577	0.746512	0.776348	0.789017	0.779287	0.788249	0.780451	0.76738	0.766506	0.765727	0.763572	0.76354	0.780195	0.786202	0.779596	0.773925	0.776492	0.779925	0.777304	0.775624	0.776011	0.778485	0.782667	0.782228	0.779581
Ae_5D_M00030	30	2017-10-22 07:25:49	5	Aedes aegypti	Lab-reared	Male	1.67079	NaN	1.72775	1.45068	1.41404	1.43847	1.32848	1.32	1.41342	1.58779	1.50663	1.5169	1.68736	1.57857	1.5437	1.58393	1.61642	1.48845	1.40565	1.43379	1.52581	1.53823	1.49495	1.59964	1.49707	1.4	1.47444	1.46673	1.449	1.4695	1.48957	1.48133	1.46447	1.48228	1.50685	1.5145	1.49454	1.47527	1.47893	1.49979	1.49019	1.49589	1.51979
Ae_9D_M00001	1	2017-10-22 07:25:49	9	Aedes aegypti	Lab-reared	Male	0.862154	0.900842	0.824466	0.853797	0.875574	0.855593	0.80959	0.80615	0.820462	0.821703	0.800963	0.803736	0.829406	0.813933	0.822575	0.847809	0.854845	0.816124	0.794065	0.816542	0.83693	0.847672	0.847245	0.840483	0.823435	0.807779	0.804833	0.811529	0.814827	0.811447	0.819221	0.811296	0.800805	0.819512	0.829613	0.828533	0.823521	0.826853	0.825844	0.818978	0.820671	0.822273	0.824097
Ae_9D_M00002	2	2017-10-22 07:25:49	9	Aedes aegypti	Lab-reared	Male	0.977929	1.01509	1.06571	1.10315	1.14713	1.17275	1.13066	1.04127	1.0434	1.19899	1.15416	1.08828	1.07409	1.06479	1.05243	1.05192	1.07953	1.05892	1.02911	1.02547	1.06719	1.08652	1.07806	1.10207	1.07336	1.03487	1.03628	1.03765	1.03676	1.03778	1.05511	1.05749	1.04401	1.03221	1.044	1.06231	1.06673	1.0603	1.06128	1.06936	1.05665	1.05644	1.06546
Ae_9D_M00003	3	2017-10-22 07:25:49	9	Aedes aegypti	Lab-reared	Male	1.25001	1.24205	1.50354	1.59769	1.46379	1.3808	1.61718	1.46238	1.31381	1.35199	1.30912	1.29392	1.31959	1.27616	1.32005	1.39572	1.35332	1.3131	1.30358	1.32534	1.3442	1.36139	1.37935	1.40254	1.3951	1.35198	1.29523	1.29811	1.32137	1.33845	1.35727	1.35851	1.34565	1.33519	1.3229	1.33669	1.38329	1.33829	1.31301	1.33909	1.36194	1.37075	1.36285
Ae_9D_M00004	4	2017-10-22 07:25:49	9	Aedes aegypti	Lab-reared	Male	1.40906	1.46736	1.51798	1.55543	1.59254	1.63945	1.70216	1.43737	1.33781	1.49676	1.4501	1.40538	1.43878	1.46892	1.49555	1.52235	1.55069	1.50391	1.47097	1.49415	1.5069	1.5727	1.6644	1.60833	1.50135	1.42093	1.39597	1.40653	1.42782	1.44491	1.46452	1.45777	1.44282	1.46065	1.4883	1.48225	1.4322	1.44086	1.45182	1.44173	1.43435	1.44325	1.46454
Ae_9D_M00005	5	2017-10-22 07:25:49	9	Aedes aegypti	Lab-reared	Male	1.19834	1.38062	1.40174	1.16398	1.10042	1.15465	1.19287	1.17492	1.16312	1.19621	1.17319	1.16935	1.19507	1.1727	1.17696	1.20788	1.23613	1.19503	1.14716	1.13675	1.18561	1.20812	1.18647	1.17592	1.16666	1.15877	1.15298	1.14563	1.15114	1.16882	1.16485	1.16155	1.16242	1.16162	1.16104	1.1705	1.18944	1.16294	1.15506	1.1772	1.17016	1.1687	1.17656
Ae_9D_M00006	6	2017-10-22 07:25:49	9	Aedes aegypti	Lab-reared	Male	0.8576	0.943689	0.85436	0.939208	0.996195	0.94443	0.838476	0.848341	0.875521	0.840063	0.860091	0.90093	0.917194	0.843149	0.832171	0.855063	0.840385	0.826014	0.829432	0.849291	0.836109	0.846604	0.877808	0.870063	0.846841	0.838057	0.859212	0.838514	0.82143	0.831012	0.850664	0.839188	0.817858	0.836923	0.839691	0.834944	0.837881	0.835648	0.829203	0.822675	0.823697	0.830149	0.833726
Ae_9D_M00007	7	2017-10-22 07:25:49	9	Aedes aegypti	Lab-reared	Male	1.53022	1.37195	1.44516	1.81483	1.82821	1.56413	1.61809	1.37856	1.37341	2.0861	1.45336	1.28497	1.41199	1.36901	1.30239	1.31275	1.49243	1.39314	1.26133	1.24729	1.41272	1.43145	1.30222	1.36585	1.38614	1.33763	1.2823	1.35516	1.37855	1.28782	1.29521	1.32246	1.33836	1.32865	1.31787	1.32308	1.34225	1.29623	1.28773	1.33293	1.33738	1.31878	1.31323
Ae_9D_M00008	8	2017-10-22 07:25:49	9	Aedes aegypti	Lab-reared	Male	0.7511	0.751477	0.70959	0.707606	0.690151	0.675712	0.712918	0.699989	0.680534	0.691325	0.667672	0.668297	0.692658	0.657719	0.659443	0.683514	0.682304	0.661283	0.649493	0.659476	0.669438	0.664173	0.655078	0.676615	0.673279	0.656912	0.652602	0.655256	0.655652	0.651568	0.654577	0.653558	0.649533	0.649862	0.65727	0.662846	0.659698	0.658057	0.656062	0.653472	0.652614	0.654493	0.656412
Ae_9D_M00009	9	2017-10-22 07:25:49	9	Aedes aegypti	Lab-reared	Male	1.20181	1.53532	1.99256	1.38716	1.35803	1.53415	1.27924	1.1762	1.19996	1.31632	1.293	1.27379	1.29979	1.26895	1.23154	1.21763	1.24481	1.23518	1.22735	1.24861	1.27106	1.26232	1.24928	1.31275	1.30036	1.23774	1.19789	1.23093	1.25975	1.24618	1.2641	1.25453	1.22675	1.22169	1.23709	1.25199	1.24902	1.24555	1.25801	1.27593	1.24347	1.24107	1.26208
Ae_9D_M00010	10	2017-10-22 07:25:49	9	Aedes aegypti	Lab-reared	Male	1.50204	1.46161	1.95313	2.08992	2.13177	2.05277	1.68361	1.48291	1.47702	1.68777	1.5852	1.60147	1.7929	1.5156	1.50721	1.65825	1.69093	1.52794	1.4715	1.58029	1.5273	1.53302	1.64876	1.78709	1.78351	1.65341	1.531	1.57937	1.62216	1.57162	1.58196	1.60481	1.62559	1.64384	1.66811	1.67058	1.63504	1.60225	1.60073	1.62169	1.60258	1.60431	1.62761
Ae_9D_M00011	11	2017-10-22 07:25:49	9	Aedes aegypti	Lab-reared	Male	1.33139	1.60936	1.61114	1.24031	1.29062	1.74109	1.8244	1.49158	1.3413	1.37999	1.34032	1.27991	1.24467	1.27134	1.30174	1.32754	1.35474	1.33812	1.30213	1.27588	1.2883	1.30869	1.32658	1.34941	1.34496	1.30818	1.25819	1.2651	1.27402	1.26158	1.2773	1.28122	1.27894	1.29942	1.28195	1.26871	1.28875	1.25016	1.24677	1.28676	1.25539	1.23839	1.25266
Ae_9D_M00012	12	2017-10-22 07:25:49	9	Aedes aegypti	Lab-reared	Male	0.947971	1.02226	0.979454	0.942014	0.959365	0.983534	0.914093	0.896855	0.903547	0.898941	0.898678	0.897165	0.894376	0.90011	0.883759	0.872238	0.899924	0.879175	0.854655	0.858861	0.876786	0.88573	0.888059	0.910648	0.899726	0.875281	0.868683	0.872399	0.879047	0.884304	0.89069	0.885698	0.874676	0.872246	0.887599	0.903816	0.902915	0.887668	0.880982	0.886865	0.886207	0.884665	0.882042
Ae_9D_M00013	13	2017-10-22 07:25:49	9	Aedes aegypti	Lab-reared	Male	0.683161	0.74691	0.743824	0.703	0.690336	0.69534	0.673784	0.664413	0.668798	0.679288	0.676536	0.667893	0.660159	0.659578	0.657512	0.655009	0.655244	0.647074	0.644183	0.653625	0.662636	0.664732	0.662086	0.664733	0.653706	0.642907	0.647325	0.644286	0.646622	0.657104	0.654583	0.649405	0.646392	0.647411	0.645916	0.645412	0.648712	0.648763	0.646544	0.644789	0.649284	0.647277	0.644185
Ae_9D_M00014	14	2017-10-22 07:25:49	9	Aedes aegypti	Lab-reared	Male	0.958299	0.969497	1.11602	1.08239	1.03118	1.0039	0.980981	0.970002	0.981296	1.01347	1.01599	0.981881	0.943713	0.972822	0.98554	0.978478	0.977007	0.980416	0.96831	0.944476	0.9787	1.00233	0.992201	0.972893	0.9683	0.966573	0.953208	0.951531	0.964385	0.980387	0.957158	0.939311	0.944179	0.97636	0.974588	0.964147	0.972708	0.963479	0.956599	0.959677	0.9646	0.954918	0.948483
Ae_9D_M00015	15	2017-10-22 07:25:49	9	Aedes aegypti	Lab-reared	Male	0.75333	0.818677	0.808524	0.797954	0.792596	0.792925	0.794597	0.7585	0.731004	0.739523	0.752058	0.748397	0.734046	0.744687	0.756133	0.760068	0.75358	0.737779	0.723762	0.718578	0.723349	0.729735	0.736139	0.747178	0.732849	0.717938	0.728979	0.733087	0.728741	0.720886	0.721697	0.716279	0.711379	0.723568	0.722901	0.717274	0.717938	0.720048	0.717175	0.711536	0.717917	0.717662	0.714212
Ae_9D_M00016	16	2017-10-22 07:25:49	9	Aedes aegypti	Lab-reared	Male	1.40906	1.48197	1.52252	1.3469	1.40474	1.62361	1.47322	1.26823	1.21595	1.33977	1.32301	1.26039	1.22764	1.25444	1.2847	1.31214	1.34122	1.27893	1.23378	1.25883	1.32075	1.36942	1.37556	1.34775	1.36026	1.34435	1.25395	1.27909	1.31191	1.29458	1.31013	1.31514	1.30537	1.29737	1.28762	1.30185	1.34621	1.30804	1.27565	1.28182	1.30488	1.3011	1.29021
Ae_9D_M00017	17	2017-10-22 07:25:49	9	Aedes aegypti	Lab-reared	Male	0.61092	0.643506	0.655001	0.65566	0.684818	0.711689	0.664223	0.612069	0.599637	0.633005	0.621296	0.613686	0.625542	0.629133	0.619553	0.608737	0.611529	0.607892	0.603767	0.603983	0.604767	0.59885	0.592861	0.605402	0.607791	0.603343	0.601701	0.593249	0.594278	0.605356	0.592764	0.588381	0.5943	0.597539	0.594271	0.59273	0.597887	0.591875	0.589401	0.594615	0.597905	0.591362	0.586109
Ae_9D_M00018	18	2017-10-22 07:25:49	9	Aedes aegypti	Lab-reared	Male	0.620154	0.617435	0.634688	0.674353	0.682216	0.651822	0.610748	0.599747	0.618658	0.650529	0.6181	0.618371	0.660035	0.63363	0.608085	0.606097	0.633124	0.625781	0.61089	0.611652	0.620271	0.624411	0.623392	0.626958	0.624094	0.62141	0.62633	0.625979	0.619327	0.610957	0.614045	0.619232	0.621266	0.617466	0.619165	0.624582	0.628324	0.620392	0.616481	0.620701	0.621952	0.62258	0.621556
Ae_9D_M00019	19	2017-10-22 07:25:49	9	Aedes aegypti	Lab-reared	Male	0.508313	0.501489	0.499368	0.514341	0.506229	0.485101	0.484211	0.481169	0.492585	0.524686	0.511402	0.500414	0.502283	0.479661	0.473961	0.482815	0.491063	0.494903	0.493865	0.490637	0.494338	0.494967	0.492079	0.493306	0.495601	0.494026	0.485854	0.481985	0.48251	0.485751	0.489116	0.487005	0.482994	0.485353	0.48694	0.487547	0.488268	0.490428	0.488684	0.484208	0.487556	0.488798	0.488796
Ae_9D_M00020	20	2017-10-22 07:25:49	9	Aedes aegypti	Lab-reared	Male	1.70131	1.91949	1.52827	1.9271	1.97492	1.63119	1.68865	1.43737	1.33781	1.49676	1.44013	1.45987	1.59838	1.40894	1.41438	1.51203	1.45082	1.40114	1.35549	1.32638	1.44291	1.55468	1.53946	1.43594	1.3789	1.37107	1.39228	1.38014	1.35486	1.33915	1.35501	1.35603	1.34892	1.36831	1.36382	1.37457	1.42384	1.37311	1.34581	1.37053	1.36862	1.37938	1.39606
Ae_9D_M00021	21	2017-10-22 07:25:49	9	Aedes aegypti	Lab-reared	Male	0.659855	0.665813	0.637804	0.604579	0.638079	0.694455	0.647635	0.63086	0.640521	0.652205	0.634215	0.62782	0.638018	0.625461	0.616559	0.62357	0.650565	0.641453	0.624674	0.625137	0.645379	0.636073	0.61252	0.642773	0.63871	0.620226	0.625513	0.631098	0.631854	0.628873	0.632531	0.632951	0.629095	0.624845	0.626956	0.629934	0.628535	0.627932	0.630131	0.632468	0.624702	0.623766	0.627594
Ae_9D_M00022	22	2017-10-22 07:25:49	9	Aedes aegypti	Lab-reared	Male	1.10006	1.2758	1.30308	1.10093	1.09588	1.23928	1.28606	1.1873	1.12301	1.15842	1.14106	1.1428	1.16451	1.10138	1.0938	1.1157	1.10329	1.12214	1.13315	1.11985	1.17246	1.15151	1.09476	1.17605	1.14219	1.07803	1.09996	1.12324	1.13234	1.12689	1.12279	1.12421	1.12298	1.10561	1.11527	1.1334	1.13537	1.12617	1.11644	1.11077	1.10523	1.11668	1.13346
Ae_9D_M00023	23	2017-10-22 07:25:49	9	Aedes aegypti	Lab-reared	Male	0.887855	0.980552	1.11877	1.00054	0.961907	1.01376	1.05746	0.97205	0.927899	1.00573	1.01552	1.00164	0.988681	0.95277	0.956533	0.979806	0.978028	0.984869	0.954352	0.892483	0.917779	0.952759	0.966018	0.967947	0.972917	0.958949	0.915337	0.920369	0.943574	0.959962	0.965758	0.954533	0.94094	0.94796	0.947534	0.952914	0.972062	0.955708	0.942139	0.94718	0.961236	0.956315	0.947161
Ae_9D_M00024	24	2017-10-22 07:25:49	9	Aedes aegypti	Lab-reared	Male	1.27724	1.48782	1.52038	1.55543	1.59254	1.63945	1.70216	1.44958	1.30974	1.34803	1.39357	1.37551	1.3205	1.35234	1.33132	1.31862	1.41674	1.35942	1.29735	1.3234	1.39772	1.41539	1.37883	1.40366	1.362	1.30199	1.28683	1.33526	1.3454	1.29506	1.33863	1.36143	1.34504	1.33324	1.34623	1.35986	1.35105	1.34201	1.34974	1.37057	1.37045	1.36713	1.3663
Ae_9D_M00025	25	2017-10-22 07:25:49	9	Aedes aegypti	Lab-reared	Male	1.16697	1.22009	1.25971	1.07622	1.07927	1.20008	1.15062	1.10959	1.10749	1.14037	1.17932	1.18623	1.14995	1.08415	1.10541	1.16525	1.15068	1.10629	1.08658	1.10899	1.12799	1.14518	1.16328	1.18716	1.16691	1.13569	1.13184	1.12637	1.13112	1.14984	1.1715	1.15174	1.12089	1.13943	1.14918	1.15009	1.15221	1.15616	1.15372	1.1446	1.13697	1.14782	1.16409
Ae_9D_M00026	26	2017-10-22 07:25:49	9	Aedes aegypti	Lab-reared	Male	1.41359	1.65196	1.6909	2.85344	2.49327	1.85295	NaN	1.68768	1.3906	1.57598	1.50663	1.5169	1.68736	1.57857	1.5437	1.58074	1.60954	1.56146	1.48177	1.43764	1.58765	1.72646	1.72671	1.76103	1.64766	1.52752	1.49098	1.49487	1.54497	1.61998	1.58689	1.53827	1.52877	1.59619	1.6415	1.64035	1.60823	1.57464	1.59178	1.65918	1.69035	1.65032	1.60419
Ae_9D_M00027	27	2017-10-22 07:25:49	9	Aedes aegypti	Lab-reared	Male	1.70131	1.96221	1.53292	1.53787	1.61227	1.60261	1.43166	1.55159	1.71407	1.5435	1.41384	1.51422	1.8565	1.44028	1.45555	1.67796	1.58082	1.49689	1.46718	1.4923	1.58711	1.66432	1.66221	1.60402	1.49121	1.4434	1.52239	1.51005	1.48584	1.50911	1.59203	1.53661	1.44496	1.50446	1.51289	1.50018	1.52006	1.50961	1.48858	1.48303	1.53923	1.5341	1.50067
Ae_9D_M00028	28	2017-10-22 07:25:49	9	Aedes aegypti	Lab-reared	Male	1.00244	1.23483	1.25986	1.17556	1.1725	1.18997	1.07154	0.982779	0.978789	1.06075	1.02294	1.00089	1.02975	1.02608	1.01496	1.01642	1.04384	1.02675	1.00054	0.998283	1.03854	1.05952	1.04882	1.04636	1.04608	1.03938	1.02052	1.00239	0.993467	0.997132	1.01442	1.01826	1.00736	0.997283	1.02173	1.04133	1.02057	1.01175	1.01562	1.02574	1.02703	1.02637	1.02724
Ae_9D_M00029	29	2017-10-22 07:25:49	9	Aedes aegypti	Lab-reared	Male	1.26456	1.25069	1.50793	1.38749	1.25274	1.20292	1.24002	1.21966	1.20248	1.23582	1.20788	1.20144	1.22719	1.20105	1.20384	1.2352	1.26365	1.21848	1.16698	1.15526	1.20232	1.24329	1.25872	1.28598	1.22944	1.1773	1.1998	1.1733	1.16939	1.21497	1.23788	1.22488	1.20458	1.22341	1.23018	1.22829	1.22719	1.20899	1.20894	1.23116	1.23808	1.23042	1.22193
Ae_9D_M00030	30	2017-10-22 07:25:49	9	Aedes aegypti	Lab-reared	Male	1.33139	1.58988	1.60557	1.40988	1.36854	1.39692	1.30422	1.22861	1.24299	1.36937	1.33158	1.35877	1.46326	1.25778	1.24318	1.31918	1.2853	1.30292	1.28816	1.2199	1.2646	1.3094	1.32997	1.40442	1.37855	1.31378	1.29815	1.31341	1.31855	1.30304	1.31875	1.32348	1.31257	1.30286	1.31627	1.33141	1.32417	1.29682	1.29255	1.31504	1.31583	1.32758	1.34555
Ae_9D_M00031	31	2017-10-22 07:25:49	9	Aedes aegypti	Lab-reared	Male	1.56022	2.59699	1.62392	1.38199	1.44065	1.73648	1.83287	1.37463	1.25953	1.52615	1.31252	1.22949	1.34225	1.37678	1.40495	1.41518	1.37257	1.28868	1.24351	1.26989	1.38165	1.47039	1.46975	1.43797	1.36669	1.32314	1.34527	1.33729	1.31587	1.30289	1.31611	1.33958	1.35529	1.34451	1.33265	1.33623	1.35553	1.33018	1.32236	1.34499	1.34437	1.35725	1.36998
Ae_9D_M00032	32	2017-10-22 07:25:49	9	Aedes aegypti	Lab-reared	Male	1.075	1.08977	0.9599	1.06671	1.0634	0.97443	1.00911	1.03028	0.982063	0.895339	0.940824	0.987153	0.969837	0.936536	0.943305	0.960264	0.934503	0.930322	0.934236	0.932568	0.927868	0.949047	0.982252	0.967256	0.933993	0.918159	0.939277	0.935129	0.928519	0.933366	0.93869	0.929117	0.919485	0.938461	0.943296	0.94336	0.951974	0.954246	0.943295	0.930151	0.951324	0.958455	0.951379
Ae_9D_M00033	33	2017-10-22 07:25:49	9	Aedes aegypti	Lab-reared	Male	1.44278	1.66125	1.23191	1.22625	1.38561	1.53415	1.27924	1.18284	1.18236	1.21556	1.17923	1.23885	1.41087	1.29011	1.30173	1.36516	1.27057	1.23155	1.21255	1.19534	1.24126	1.31187	1.36476	1.34774	1.2583	1.22294	1.31457	1.26672	1.22017	1.24466	1.29604	1.27789	1.22887	1.24749	1.25265	1.25505	1.27439	1.29699	1.29648	1.27616	1.27656	1.29403	1.30318
Ae_9D_M00034	34	2017-10-22 07:25:49	9	Aedes aegypti	Lab-reared	Male	1.21866	1.14951	1.21353	1.39855	1.5634	1.54324	1.40111	1.4057	1.42175	1.34205	1.28089	1.27379	1.29944	1.25909	1.3023	1.37977	1.34354	1.22313	1.1786	1.24451	1.26671	1.31116	1.3605	1.29611	1.25693	1.25427	1.27464	1.30021	1.28496	1.24621	1.32418	1.30477	1.22711	1.24325	1.28677	1.31896	1.3114	1.28293	1.29077	1.33267	1.3152	1.30457	1.30747
Ae_9D_M00035	35	2017-10-22 07:25:49	9	Aedes aegypti	Lab-reared	Male	1.01235	1.07863	1.43222	1.352	1.22085	1.17668	1.21357	1.19671	1.18236	1.21556	1.19019	1.18141	1.21168	1.24639	1.24063	1.20887	1.1883	1.21093	1.2032	1.14918	1.18978	1.23542	1.24541	1.23379	1.19685	1.16464	1.15923	1.15224	1.1562	1.17502	1.19305	1.20155	1.19424	1.17082	1.17731	1.20252	1.22067	1.19062	1.18101	1.20328	1.19576	1.18167	1.18347
Ae_9D_M00036	36	2017-10-22 07:25:49	9	Aedes aegypti	Lab-reared	Male	0.664565	0.689269	0.696626	0.699945	0.683557	0.665643	0.676164	0.63988	0.619878	0.653423	0.655582	0.656779	0.664581	0.649467	0.639719	0.642778	0.656775	0.642661	0.631393	0.64173	0.651125	0.654311	0.650631	0.643544	0.643126	0.64413	0.640055	0.642709	0.643591	0.640073	0.642856	0.646688	0.647648	0.642783	0.639297	0.639544	0.643044	0.642894	0.643548	0.645993	0.646083	0.645015	0.644882
Ae_9D_M00037	37	2017-10-22 07:25:49	9	Aedes aegypti	Lab-reared	Male	0.476312	0.497391	0.493139	0.482561	0.491974	0.506107	0.48716	0.466644	0.465494	0.484341	0.461211	0.45311	0.469208	0.460253	0.460976	0.465449	0.457741	0.459299	0.458149	0.449961	0.460708	0.462608	0.456011	0.465886	0.454968	0.440737	0.446063	0.451462	0.45366	0.452769	0.452093	0.452942	0.453181	0.449051	0.449342	0.452368	0.454411	0.452156	0.448619	0.446559	0.448866	0.448943	0.448227
Ae_9D_M00038	38	2017-10-22 07:25:49	9	Aedes aegypti	Lab-reared	Male	0.627853	0.642638	0.694416	0.702451	0.685943	0.662069	0.643927	0.638926	0.646209	0.657652	0.639064	0.632292	0.642297	0.62823	0.62982	0.641037	0.641936	0.635331	0.62892	0.628327	0.636441	0.640094	0.638527	0.642074	0.633233	0.621223	0.618739	0.621939	0.626674	0.63055	0.634755	0.634201	0.631466	0.633056	0.632219	0.632545	0.636257	0.632577	0.628603	0.627754	0.628128	0.630953	0.633757
Ae_9D_M00039	39	2017-10-22 07:25:49	9	Aedes aegypti	Lab-reared	Male	0.552484	0.584685	0.599755	0.579891	0.580867	0.589408	0.559041	0.541038	0.543556	0.559571	0.551114	0.550621	0.563249	0.557172	0.555053	0.559248	0.564635	0.556784	0.545338	0.540142	0.549045	0.55626	0.556934	0.555882	0.549205	0.543521	0.544709	0.540715	0.537889	0.53928	0.539701	0.544496	0.54908	0.544116	0.543589	0.548296	0.554545	0.551387	0.547584	0.546569	0.543991	0.542681	0.543844
Ae_9D_M00040	40	2017-10-22 07:25:49	9	Aedes aegypti	Lab-reared	Male	1.70131	1.96221	1.53292	1.51691	1.77635	2.37003	1.80792	1.41373	1.36782	1.72474	1.52701	1.39746	1.43854	1.46109	1.56464	1.67137	1.57675	1.50422	1.4418	1.40284	1.54812	1.61424	1.55366	1.67211	1.55644	1.42638	1.44938	1.5224	1.55255	1.51139	1.52245	1.55253	1.55394	1.4806	1.50507	1.5514	1.52652	1.50059	1.52483	1.57647	1.49578	1.49105	1.54531
Ae_9D_M00041	41	2017-10-22 07:25:49	9	Aedes aegypti	Lab-reared	Male	1.06225	1.10561	1.15196	1.09332	1.09081	1.12356	1.08532	1.05791	1.06276	1.09529	1.09191	1.04949	0.998678	0.991042	1.00665	1.03532	1.06256	1.0451	1.00677	0.980564	1.01447	1.0522	1.06114	1.03608	1.02677	1.02144	1.00361	1.01723	1.02324	1.00654	1.0058	1.01118	1.01807	1.02324	1.01911	1.01777	1.02448	0.999692	0.994406	1.01697	1.02002	1.01218	1.00779
Ae_9D_M00042	42	2017-10-22 07:25:49	9	Aedes aegypti	Lab-reared	Male	1.10006	1.2577	1.2976	1.3336	1.38245	1.39692	1.30422	1.23612	1.22693	1.26029	1.16191	1.18273	1.34072	1.24394	1.21337	1.24806	1.27493	1.26952	1.22061	1.16689	1.24851	1.2957	1.26811	1.29186	1.26034	1.22685	1.24844	1.24564	1.23142	1.2236	1.23947	1.24655	1.24112	1.23663	1.23241	1.24012	1.25916	1.22531	1.21228	1.23593	1.24136	1.24378	1.2486
Ae_9D_M00043	43	2017-10-22 07:25:49	9	Aedes aegypti	Lab-reared	Male	1.4302	1.48197	1.52252	1.36096	1.31698	1.372	1.42107	1.27661	1.21595	1.33977	1.31554	1.29392	1.31977	1.28126	1.27937	1.31214	1.34122	1.27893	1.23599	1.2599	1.27926	1.29645	1.31486	1.34036	1.30442	1.25592	1.2449	1.23252	1.23209	1.25261	1.30182	1.30245	1.26709	1.25983	1.27283	1.29635	1.31455	1.29438	1.2786	1.28159	1.28426	1.28604	1.28852
Ae_9D_M00044	44	2017-10-22 07:25:49	9	Aedes aegypti	Lab-reared	Male	1.15862	1.24903	1.15636	1.17986	1.22458	1.26619	1.31187	1.20974	1.14051	1.17612	1.15682	1.1576	1.17906	1.10971	1.1281	1.18995	1.17316	1.12532	1.10377	1.12633	1.14537	1.16256	1.18108	1.20714	1.16467	1.1129	1.11057	1.12767	1.13718	1.13252	1.15009	1.14696	1.12938	1.1289	1.14656	1.15718	1.14172	1.12782	1.12508	1.13324	1.14116	1.14885	1.1533
Ae_9D_M00045	45	2017-10-22 07:25:49	9	Aedes aegypti	Lab-reared	Male	0.691257	0.728114	0.688004	0.681506	0.710001	0.740611	0.713897	0.700737	0.694395	0.681931	0.673362	0.675073	0.683445	0.682123	0.677678	0.673954	0.673109	0.663549	0.659671	0.668779	0.677469	0.678307	0.676381	0.688266	0.679319	0.665705	0.669225	0.673215	0.672274	0.667384	0.669328	0.672222	0.67175	0.665015	0.669644	0.675573	0.671777	0.664115	0.663605	0.670228	0.669043	0.669391	0.671752
Ae_9D_M00046	46	2017-10-22 07:25:49	9	Aedes aegypti	Lab-reared	Male	0.548033	0.556441	0.574546	0.531412	0.537246	0.570393	0.54187	0.539732	0.549728	0.548963	0.539489	0.534328	0.535192	0.530665	0.530838	0.536086	0.54248	0.537063	0.523814	0.511849	0.520252	0.528107	0.530855	0.5384	0.530717	0.520489	0.522767	0.520027	0.518139	0.520216	0.522136	0.521286	0.519373	0.520418	0.52036	0.519675	0.519052	0.515846	0.51606	0.519805	0.518789	0.518679	0.520135
Ae_9D_M00047	47	2017-10-22 07:25:49	9	Aedes aegypti	Lab-reared	Male	1.25413	1.30097	1.34493	1.24055	1.21486	1.26422	1.30378	1.26145	1.26621	1.39852	1.36449	1.33724	1.36314	1.31801	1.30858	1.35738	1.46228	1.39412	1.32837	1.35353	1.37316	1.3942	1.40496	1.37699	1.34947	1.32674	1.30907	1.32317	1.32803	1.31183	1.32753	1.32964	1.32471	1.34544	1.32405	1.30655	1.32685	1.30269	1.30833	1.3511	1.3304	1.33285	1.34714
Ae_9D_M00048	48	2017-10-22 07:25:49	9	Aedes aegypti	Lab-reared	Male	1.38202	1.49075	NaN	2.38226	1.81645	2.02516	NaN	1.59874	1.26974	1.41691	1.47364	1.57312	1.73554	1.48639	1.49556	1.57963	1.42051	1.40804	1.41321	1.37279	1.43801	1.49697	1.51004	1.53869	1.46893	1.40778	1.43108	1.37425	1.35806	1.41997	1.44361	1.43543	1.42294	1.44254	1.43673	1.43185	1.45152	1.44514	1.43128	1.42683	1.44852	1.45454	1.44655
Ae_9D_M00049	49	2017-10-22 07:25:49	9	Aedes aegypti	Lab-reared	Male	0.595122	0.595522	0.615589	0.690829	0.695893	0.635583	0.595475	0.607475	0.619422	0.595041	0.605549	0.614287	0.609026	0.610688	0.622113	0.626548	0.604741	0.594487	0.593321	0.593717	0.584271	0.589292	0.606991	0.612171	0.603675	0.596549	0.602642	0.590326	0.585654	0.598218	0.605431	0.594456	0.581304	0.594886	0.600364	0.599343	0.59946	0.600936	0.599424	0.595665	0.597567	0.59965	0.599635
Ae_9D_M00050	50	2017-10-22 07:25:49	9	Aedes aegypti	Lab-reared	Male	1.39322	1.6983	1.70458	1.46499	1.40144	1.4572	1.50013	1.4272	1.37775	1.41255	1.36554	1.30034	1.26254	1.29416	1.28361	1.26029	1.28767	1.27886	1.24773	1.22761	1.27953	1.32528	1.33975	1.36557	1.32654	1.27479	1.26247	1.24886	1.25113	1.26896	1.25998	1.25138	1.2478	1.24297	1.23842	1.24504	1.26417	1.24676	1.24474	1.2657	1.25254	1.24683	1.2517
[truncated: 2,108 more columns]
