# Supplementary material for: Age grading An. gambiae and An. arabiensis using near infrared spectra and artificial neural networks
Source: PLoS One. 2019 Aug 14;14(8):e0209451. doi: 10.1371/journal.pone.0209451 (PMC6693756; doi:10.1371/journal.pone.0209451)
Supplement: S7 Appendix — (ZIP) [file pone.0209451.s023.zip]

Archive with 10 entries (7 files):
- S7_Appendix/
- S7_Appendix/S11_Fig_DS9_To_DS11.tif
- __MACOSX/
- __MACOSX/S7_Appendix/
- __MACOSX/S7_Appendix/._S11_Fig_DS9_To_DS11.tif
- S7_Appendix/S12_Fig_DS12_To_DS14.tif
- __MACOSX/S7_Appendix/._S12_Fig_DS12_To_DS14.tif
- S7_Appendix/S13_Fig_DS15_To_DS17.tif
- __MACOSX/S7_Appendix/._S13_Fig_DS15_To_DS17.tif
- __MACOSX/._S7_Appendix
