# Supplementary material for: Age grading An. gambiae and An. arabiensis using near infrared spectra and artificial neural networks
Source: PLoS One. 2019 Aug 14;14(8):e0209451. doi: 10.1371/journal.pone.0209451 (PMC6693756; doi:10.1371/journal.pone.0209451)
Supplement: S8 Appendix — (ZIP) [file pone.0209451.s024.zip]

Archive with 10 entries (7 files):
- S8_Appendix/
- S8_Appendix/S14_Fig_DS1_To_DS3_Binary.tif
- __MACOSX/
- __MACOSX/S8_Appendix/
- __MACOSX/S8_Appendix/._S14_Fig_DS1_To_DS3_Binary.tif
- S8_Appendix/S15_Fig_DS4_To_DS6_Binary.tif
- __MACOSX/S8_Appendix/._S15_Fig_DS4_To_DS6_Binary.tif
- S8_Appendix/S16_Fig_DS7_To_DS8_Binary.tif
- __MACOSX/S8_Appendix/._S16_Fig_DS7_To_DS8_Binary.tif
- __MACOSX/._S8_Appendix
