# Supplementary material for: Age grading An. gambiae and An. arabiensis using near infrared spectra and artificial neural networks
Source: PLoS One. 2019 Aug 14;14(8):e0209451. doi: 10.1371/journal.pone.0209451 (PMC6693756; doi:10.1371/journal.pone.0209451)
Supplement: S9 Appendix — (ZIP) [file pone.0209451.s025.zip]

Archive with 10 entries (7 files):
- S9_Appendix/
- S9_Appendix/S17_Fig_DS9_To_DS11_Binary.tif
- __MACOSX/
- __MACOSX/S9_Appendix/
- __MACOSX/S9_Appendix/._S17_Fig_DS9_To_DS11_Binary.tif
- S9_Appendix/S18_Fig_DS12_To_DS14_Binary.tif
- __MACOSX/S9_Appendix/._S18_Fig_DS12_To_DS14_Binary.tif
- S9_Appendix/S19_Fig_DS15_To_DS17_Binary.tif
- __MACOSX/S9_Appendix/._S19_Fig_DS15_To_DS17_Binary.tif
- __MACOSX/._S9_Appendix
