# Supplementary material for: Age grading An. gambiae and An. arabiensis using near infrared spectra and artificial neural networks
Source: PLoS One. 2019 Aug 14;14(8):e0209451. doi: 10.1371/journal.pone.0209451 (PMC6693756; doi:10.1371/journal.pone.0209451)
Supplement: S10 Appendix — (ZIP) [file pone.0209451.s026.zip]

Archive with 16 entries (13 files):
- S10_Appendix/
- S10_Appendix/S20_Fig_IFA_GA_ON_DS1_AND_DS2_Regresser.tif
- __MACOSX/
- __MACOSX/S10_Appendix/
- __MACOSX/S10_Appendix/._S20_Fig_IFA_GA_ON_DS1_AND_DS2_Regresser.tif
- S10_Appendix/S21_Fig_IFA_GA_ON_DS1_AND_DS2_Binary.tif
- __MACOSX/S10_Appendix/._S21_Fig_IFA_GA_ON_DS1_AND_DS2_Binary.tif
- S10_Appendix/S22_Fig_IFA_GA_ON_DS3_AND_DS4_Regresser.tif
- __MACOSX/S10_Appendix/._S22_Fig_IFA_GA_ON_DS3_AND_DS4_Regresser.tif
- S10_Appendix/S23_Fig_IFA_GA_ON_DS3_AND_DS4_Binary.tif
- __MACOSX/S10_Appendix/._S23_Fig_IFA_GA_ON_DS3_AND_DS4_Binary.tif
- S10_Appendix/S24_Fig_IFA_ARA_ON_DS7_AND_DS8_Regresser.tif
- __MACOSX/S10_Appendix/._S24_Fig_IFA_ARA_ON_DS7_AND_DS8_Regresser.tif
- S10_Appendix/S25_Fig_IFA_ARA_ON_DS7_AND_DS8_Binary.tif
- __MACOSX/S10_Appendix/._S25_Fig_IFA_ARA_ON_DS7_AND_DS8_Binary.tif
- __MACOSX/._S10_Appendix
