# Supplementary material for: Age grading An. gambiae and An. arabiensis using near infrared spectra and artificial neural networks
Source: PLoS One. 2019 Aug 14;14(8):e0209451. doi: 10.1371/journal.pone.0209451 (PMC6693756; doi:10.1371/journal.pone.0209451)
Supplement: S11 Appendix — (ZIP) [file pone.0209451.s027.zip]

Archive with 20 entries (17 files):
- S11_Appendix/
- S11_Appendix/S10_Table.docx
- __MACOSX/
- __MACOSX/S11_Appendix/
- __MACOSX/S11_Appendix/._S10_Table.docx
- S11_Appendix/S26_Fig_DS1_ON_ITS1_ITS3_Binary.tif
- __MACOSX/S11_Appendix/._S26_Fig_DS1_ON_ITS1_ITS3_Binary.tif
- S11_Appendix/S27_Fig_DS2_ON_ITS1_ITS3_Binary.tif
- __MACOSX/S11_Appendix/._S27_Fig_DS2_ON_ITS1_ITS3_Binary.tif
- S11_Appendix/S28_Fig_DS3_ON_ITS1_ITS3_Binary.tif
- __MACOSX/S11_Appendix/._S28_Fig_DS3_ON_ITS1_ITS3_Binary.tif
- S11_Appendix/S29_Fig_DS4_ON_ITS1_ITS3_Binary.tif
- __MACOSX/S11_Appendix/._S29_Fig_DS4_ON_ITS1_ITS3_Binary.tif
- S11_Appendix/S30_Fig_DS5_ON_ITS1_ITS3_Binary.tif
- __MACOSX/S11_Appendix/._S30_Fig_DS5_ON_ITS1_ITS3_Binary.tif
- S11_Appendix/S31_Fig_DS6_ON_ITS1_ITS3_Binary.tif
- __MACOSX/S11_Appendix/._S31_Fig_DS6_ON_ITS1_ITS3_Binary.tif
- S11_Appendix/S32_Fig_IFA-GA_ON_ITS1_ITS3_Binary.tif
- __MACOSX/S11_Appendix/._S32_Fig_IFA-GA_ON_ITS1_ITS3_Binary.tif
- __MACOSX/._S11_Appendix
